# Supplementary material for: Multimodal analysis of cell-free DNA whole-methylome sequencing for cancer detection and localization
Source: Nat Commun. 2023 Sep 27;14:6042. doi: 10.1038/s41467-023-41774-w (PMC10533817; doi:10.1038/s41467-023-41774-w)
Supplement: Supplementary file 5 — Supplementary Data 1-6 [file 41467_2023_41774_MOESM5_ESM.xlsx]

## Sheet: Supplementary Data 1
Supplementary Data 1: Clinical information of MONITOR patients analyzed
	Training set		Test set
	Case	Control	Case	Control
Total, n (%)	542 (61%)	352 (39%)	238 (62%)	145 (38%)
Age, years (%)
mean±SD	60±12	53±9	60±12	49±9
17-45	57 (11%)	68 (20%)	24 (10%)	46 (32%)
45-60	198 (37%)	213 (61%)	88 (37%)	80 (55%)
60-92	287 (53%)	71 (20%)	126 (53%)	19 (13%)
Gender (%)
male	311 (57%)	179 (51%）	139 (58%)	68 (47%)
female	231 (43%)	173 (49%)	99 (42%)	77 (53%)
TNM Stage (%)
0
I	97 (18%)		39 (16%)
II	93 (17%)		43 (18%)
III	102 (19%)		47 (20%)
Ⅳ	158 (29%)		68 (29%)
NA	92 (17%)		41 (17%)
Diagnosis (%)
Healthy		352 (39%)		145 (38%)
High-risk benign
Breast	46 (8%)		20 (8%)
Colorectal	105 (19%)		45 (19%)
Esophageal	42 (8%)		19 (8%)
Gastric	78 (14%)		36 (15%)
Liver	78 (14%)		35 (15%)
Lung	110 (20%)		47 (20%)
Pancreatic	83 (15%)		36 (15%)

## Sheet: Supplementary Data 2
Supplementary Data 2: Comparison between WMS and WGS
Patient ID	Diagnosis	CNA PA scores		FSI Pearson correlations to healthy controls
		WGS	WMS	WGS	WMS
GCP0626	NSCLC	0.147357	1.73295	0.912464	0.916924
GCP0456	HCC	2.61248	3.08988	0.822997	0.869615
GCP0453	HCC	6.17169	6.70051	0.886016	0.887637
GCP0466	HCC	22.1363	26.1194	0.402646	0.33214
GCP0442	HCC	20.6971	23.8124	0.545373	0.533607
GCP0471	HCC	1.69752	0.161638	0.871863	0.874474
GCP0448	HCC	24.0722	29.7466	0.398179	0.248075
GCP0462	HCC	26.0455	29.6208	0.202787	0.155091
GCP0458	HCC	3.5718	0.0404974	0.86321	0.864331
GCP0139	COREAD	8.5186	9.37245	0.828407	0.812143
GCP0165	COREAD	30.8867	35.8801	0.423896	0.307864
GCP0127	COREAD	0.104423	0.0454974	0.917834	0.951809
GCP0152	COREAD	2.98637	1.7194	0.881864	0.867495
GCP0142	COREAD	28.8031	32.6539	0.677142	0.614384
GCP0129	COREAD	11.9943	13.6635	0.800851	0.793107
GCP0149	COREAD	0.537263	0.168854	0.875536	0.907551
GCP0133	COREAD	14.3507	19.5234	0.780912	0.677113
GCP0147	COREAD	1.00862	1.82421	0.903009	0.933244
GCP0154	COREAD	0.511225	2.72175	0.924729	0.910944
GCP0134	COREAD	15.7862	21.2752	0.807173	0.76409
GCP0040	BRCA	0.525227	2.42448	0.87583	0.866571
GCP0029	BRCA	12.2077	5.66429	0.592067	0.3745
GCP0013	BRCA	25.2415	29.9473	0.145519	0.101311
GCP0444	HCC	0.491248	0.114416	0.914122	0.912302
GCP0463	HCC	34.4851	41.6816	0.500067	0.352993
GCP0653	NSCLC	24.9359	30.4854	0.459063	0.289141
GCP0645	NSCLC	11.7295	14.0972	0.778706	0.647838
GCP0651	NSCLC	23.6499	28.8233	0.728774	0.799215
GCP0612	NSCLC	3.55282	0.243769	0.935529	0.913045
GCP0622	NSCLC	0.769989	3.10716	0.870544	0.832854
GCP0649	NSCLC	23.5104	27.73	0.4663	0.386887
GCP0643	NSCLC	9.34619	12.2135	0.810375	0.753587
GCP0641	NSCLC	4.58699	6.45489	0.925705	0.903464
GCP0636	NSCLC	8.6604	12.4939	0.761566	0.692347
GCP0634	NSCLC	0.863665	0.642918	0.944853	0.875588
GCP0652	NSCLC	26.5242	30.1946	0.700075	0.577457
GCP0635	NSCLC	0.8537	1.91116	0.932943	0.920531
GCP0608	NSCLC	1.56099	0.775908	0.93542	0.941684
GCP0542	NSCLC	2.57174	5.34836	0.878578	0.910808
GCP0630	NSCLC	0.0608071	0.248407	0.951172	0.928184
GCP0638	NSCLC	5.62202	8.70621	0.899661	0.901543
GCP0610	NSCLC	2.30599	4.772	0.889819	0.894201
GCP0571	NSCLC	26.1537	31.3356	0.499895	0.40073
GCP0620	NSCLC	0.9457	1.00573	0.898385	0.910486
GCP0655	NSCLC	26.0021	31.0787	0.372418	0.323547
GCP0607	NSCLC	1.80685	0.810653	0.929194	0.931721
GCP0632	NSCLC	1.25591	2.04054	0.939028	0.928288
GCP0621	NSCLC	0.446972	0.777718	0.892401	0.899806
GCP0613	NSCLC	0.659539	0.310533	0.936544	0.921322
GCP0629	NSCLC	0.567871	0.748975	0.875863	0.921336
GCP0623	NSCLC	0.610591	0.0142508	0.932705	0.926514
GCP0234	ESCA	1.15086	7.42709	0.94058	0.927156
GCP0633	NSCLC	0.138263	3.59598	0.910551	0.889615
GCP0609	NSCLC	0.233338	1.2236	0.947925	0.946192
GCP0648	NSCLC	22.6967	28.6583	0.816091	0.846194
GCP0659	NSCLC	32.9263	38.1075	0.50225	0.555836
GCP0646	NSCLC	12.6342	15.5282	0.886907	0.893303
GCP0454	HCC	31.5696	36.7917	0.665471	0.635809
GCP0441	HCC	23.5756	28.6838	0.490881	0.416305
GCP0452	HCC	29.9421	36.3309	0.423585	0.405896
GCP0473	HCC	18.1945	22.1138	0.697849	0.587422
GCP0451	HCC	8.5548	10.0728	0.832468	0.757682
GCP0461	HCC	31.5023	36.3198	0.634747	0.621663
GCP0450	HCC	0.210227	0.710004	0.918449	0.922527
GCP0440	HCC	1.13261	0.761543	0.93374	0.902758
GCP0460	HCC	26.8202	30.6915	0.524088	0.459379
GCP0457	HCC	7.95508	4.12027	0.942959	0.927086
GCP0465	HCC	17.7022	21.1643	0.789342	0.770887
GCP0464	HCC	25.6103	30.5019	0.427884	0.383196
GCP0144	COREAD	21.5566	25.7694	0.825887	0.70194
GCP0156	COREAD	4.39596	2.69689	0.918085	0.905906
GCP0137	COREAD	20.8856	24.5681	0.551044	0.472882
GCP0126	COREAD	2.27907	2.29259	0.912918	0.914813
GCP0135	COREAD	0.0881488	0.480948	0.931358	0.937479
GCP0123	COREAD	10.4098	13.6688	0.775355	0.708436
GCP0136	COREAD	5.37221	4.74542	0.907274	0.921707
GCP0128	COREAD	21.2976	26.2117	0.656301	0.589975
GCP0130	COREAD	1.04028	0.725678	0.79244	0.817066
GCP0148	COREAD	15.3338	19.0285	0.689917	0.601081
GCP0141	COREAD	3.14483	1.69036	0.856586	0.857695
GCP0160	COREAD	7.1607	10.6367	0.836335	0.764659
GCP0164	COREAD	27.4436	31.4417	0.551943	0.353217
GCP0162	COREAD	13.5299	18.6714	0.548712	0.465431
GCP0131	COREAD	6.40145	0.0260761	0.908859	0.886217
GCP0153	COREAD	1.11066	4.25179	0.909799	0.887265
GCP0150	COREAD	0.831134	0.271095	0.926717	0.907306
GCP0119	COREAD	0.0219509	1.19411	0.950105	0.938896
GCP0146	COREAD	13.8368	18.7103	0.831089	0.744244
GCP0158	COREAD	5.18462	1.27462	0.880113	0.887333
GCP0151	COREAD	0.575415	0.32936	0.93684	0.916438
GCP0791	OV	2.90534	0.701287	0.945248	0.928167
GCP0782	OV	27.271	32.6409	0.48846	0.397223
GCP0793	OV	11.8477	18.3153	0.739265	0.714666
GCP0007	BRCA	15.1747	18.6729	0.550826	0.478542
GCP0009	BRCA	35.1524	40.5219	0.594406	0.584812
GCP0050	BRCA	4.90248	6.61636	0.842891	0.928988
GCP0022	BRCA	21.3179	24.5244	0.870293	0.857938
GCP0021	BRCA	2.34959	1.3536	0.0423689	0.141697
GCP0041	BRCA	0.803089	0.082968	0.902914	0.930009
GCP0054	BRCA	11.568	9.85547	0.917345	0.902495
GCP0036	BRCA	6.39434	9.20281	0.889805	0.897753
GCP0038	BRCA	4.8209	1.46916	0.90721	0.883039
GCP0016	BRCA	14.7422	19.4257	0.520051	0.533291
GCP0030	BRCA	12.3852	18.123	0.774859	0.774329
GCP0011	BRCA	31.1182	35.8353	0.0942563	0.0724223
GCP0032	BRCA	12.6356	16.1148	0.845471	0.801955
GCP0012	BRCA	28.9947	33.5349	0.0912956	0.128614
GCP0004	BRCA	18.1851	23.3771	0.666495	0.670457
GCP0001	BRCA	26.9191	32.3183	0.808236	0.785668
GCP0025	BRCA	11.6138	15.5633	0.830491	0.809486
GCP0019	BRCA	29.9206	35.3525	0.481176	0.521675
GCP0062	BRCA	0.616641	0.124876	0.899216	0.905154
GCP0060	BRCA	0.200992	0.833258	0.936476	0.932122
GCP0065	BRCA	0.632227	1.37909	0.917829	0.931046
GCP0028	BRCA	26.2186	30.186	0.38712	0.271203
GCP0037	BRCA	1.46705	0.00210703	0.929744	0.918554
GCP0043	BRCA	8.20014	12.5448	0.898407	0.918871
GCP0223	ESCA	5.38879	9.20833	0.914293	0.896103
GCP0357	GAC	24.8033	29.799	0.657455	0.599832
GCP0229	ESCA	27.6188	30.7876	0.342841	0.308296
GCP0236	ESCA	2.67432	1.56074	0.930091	0.867335
GCP0358	GAC	25.0432	28.7525	0.579955	0.543338
GCP0341	GAC	6.9099	2.13447	0.820317	0.78436
GCP0320	GAC	20.1585	19.2682	0.456373	0.559768
GCP0333	GAC	2.92	1.51136	0.900411	0.893526
GCP0297	GAC	1.36038	1.3673	0.915328	0.91366
GCP0355	GAC	18.8162	21.3896	0.667997	0.467427
GCP0335	GAC	5.84971	2.11218	0.926353	0.929536
GCP0343	GAC	7.17477	4.01567	0.825488	0.825845
GCP0287	GAC	0.661943	2.3309	0.926944	0.934438
GCP0347	GAC	3.56624	5.1717	0.869352	0.83119
GCP0340	GAC	0.821609	1.77738	0.930387	0.909274
GCP0316	GAC	8.15839	6.0364	0.898717	0.898152
GCP0337	GAC	4.69141	6.48533	0.928577	0.900702
GCP0336	GAC	4.5818	5.69522	0.828582	0.879135
GCP0325	GAC	29.4822	35.1195	0.833241	0.8062
GCP0346	GAC	0.149892	1.27604	0.929831	0.935596
GCP0318	GAC	1.08531	1.55407	0.900013	0.909588
GCP0354	GAC	14.9033	22.6365	0.889051	0.898631
GCP0351	GAC	12.7853	16.9245	0.863951	0.826638
GCP0295	GAC	6.86992	10.2261	0.917277	0.894081
GCP0326	GAC	11.6611	14.0286	0.918449	0.890807
GCP0334	GAC	0.595402	0.188859	0.943943	0.924678
GCP0322	GAC	20.4507	24.4823	0.399426	0.320898
GCP0323	GAC	28.136	31.2612	0.800601	0.73146
GCP0329	GAC	0.535404	0.852802	0.899203	0.914867
GCP0747	PAAD	11.4839	14.2165	0.689744	0.631565
GCP0758	PAAD	3.55253	1.32167	0.897969	0.924021
GCP0743	PAAD	2.05218	0.482854	0.794836	0.872386
GCP0766	PAAD	20.9082	24.3523	0.334268	0.240741
GCP0770	PAAD	28.3833	33.9451	0.480523	0.36537
GCP0765	PAAD	13.4552	16.7309	0.739319	0.782917
GCP0749	PAAD	2.79718	2.91848	0.927636	0.911786
GCP0771	PAAD	34.8074	39.8707	0.321349	0.251187
GCP0764	PAAD	6.51358	6.55479	0.746784	0.691853
GCP0769	PAAD	28.3496	31.0605	0.676709	0.6573
GCP0751	PAAD	3.8253	6.47634	0.832632	0.826199
GCP0750	PAAD	3.51444	5.86423	0.757128	0.89019
GCP0756	PAAD	0.319431	0.962994	0.891254	0.859149
GCP0745	PAAD	6.76416	9.49154	0.794553	0.849894
GCP0746	PAAD	2.2464	2.19529	0.944298	0.927458
GCP0759	PAAD	1.67377	1.6128	0.868942	0.891716
GCP0762	PAAD	10.4363	15.1767	0.743417	0.718789
GCP0744	PAAD	1.37439	2.80098	0.898861	0.866122
GCP0760	PAAD	4.51063	1.73609	0.848253	0.850117
GCP0763	PAAD	13.053	18.059	0.761064	0.596399
GCP0753	PAAD	2.7464	1.70516	0.921242	0.905123
GCP0748	PAAD	0.15673	1.66033	0.909904	0.938607
GCH0244	HEALTHY	0.819649	0.357142	0.871711	0.903423
GCH0178	HEALTHY	0.162061	0.504259	0.953763	0.937
GCH0269	HEALTHY	3.27365	1.25093	0.896026	0.927984
GCH0049	HEALTHY	2.02062	2.72352	0.919169	0.914788
GCH0083	HEALTHY	1.23759	0.134168	0.936609	0.914083
GCH0067	HEALTHY	0.88103	0.240454	0.939075	0.941705
GCH0094	HEALTHY	0.593533	0.451905	0.950502	0.942876
GCH0174	HEALTHY	0.836877	0.237725	0.952012	0.923237
GCH0278	HEALTHY	1.43387	3.29296	0.932641	0.922131
GCH0065	HEALTHY	1.975	1.2081	0.953187	0.936101
GCH0134	HEALTHY	0.0735573	1.00226	0.953021	0.922013
GCH0168	HEALTHY	0.532477	0.0543078	0.92918	0.933203
GCH0266	HEALTHY	0.591651	3.11565	0.933604	0.903679
GCH0138	HEALTHY	0.489934	1.06188	0.953523	0.94493
GCH0151	HEALTHY	0.249252	1.11297	0.923672	0.930859
GCH0155	HEALTHY	0.0181815	1.24867	0.920304	0.92175
GCH0270	HEALTHY	0.140017	0.101229	0.941215	0.9152
GCH0071	HEALTHY	1.23046	0.533134	0.933699	0.902052
GCH0051	HEALTHY	1.78783	2.98478	0.922991	0.923119
GCH0033	HEALTHY	0.642968	0.285189	0.891881	0.935695
GCH0096	HEALTHY	0.723665	1.16361	0.930427	0.920044
GCH0189	HEALTHY	0.399783	1.13881	0.941205	0.927672
GCH0277	HEALTHY	2.85917	4.82681	0.885681	0.934639
GCH0041	HEALTHY	0.442217	1.13357	0.906295	0.912234
GCH0256	HEALTHY	0.0213215	0.631077	0.956393	0.940712
GCH0234	HEALTHY	0.727648	0.162926	0.935427	0.926929
GCH0245	HEALTHY	0.147535	0.295055	0.948275	0.939839
GCH0076	HEALTHY	1.04068	0.111031	0.935622	0.924118
GCH0251	HEALTHY	0.227284	0.97774	0.938027	0.904247
GCH0237	HEALTHY	0.267606	0.108498	0.948457	0.891731
GCH0249	HEALTHY	0.478387	1.87287	0.852101	0.921892
GCH0036	HEALTHY	0.184868	0.164023	0.949437	0.932492
GCH0110	HEALTHY	0.0745826	0.231594	0.926527	0.896716
GCH0120	HEALTHY	0.92787	2.26928	0.933149	0.933401
GCH0235	HEALTHY	0.575206	0.105073	0.937374	0.937602
GCH0179	HEALTHY	0.693436	0.730659	0.937413	0.901633
GCH0271	HEALTHY	0.0377377	0.64259	0.901295	0.893939
GCH0140	HEALTHY	1.50607	1.11257	0.92659	0.920533
GCH0236	HEALTHY	0.82238	0.685416	0.911096	0.884193
GCH0040	HEALTHY	1.58041	0.357054	0.902841	0.907125
GCH0124	HEALTHY	0.450864	1.19825	0.942081	0.933284
GCH0116	HEALTHY	0.523265	1.20658	0.95386	0.903739
GCH0070	HEALTHY	0.0241436	0.194649	0.91473	0.890798
GCH0255	HEALTHY	3.46932	0.683549	0.938859	0.917544
GCH0145	HEALTHY	0.491845	0.108281	0.823895	0.928749
GCH0170	HEALTHY	0.338114	0.710105	0.932606	0.926395
GCH0238	HEALTHY	1.22071	1.13285	0.902534	0.945991
GCH0177	HEALTHY	1.57604	0.187725	0.925733	0.925396
GCH0089	HEALTHY	0.142368	1.42583	0.937074	0.92825
GCH0054	HEALTHY	0.951871	0.823961	0.92543	0.919645
GCH0004	HEALTHY	0.802158	0.545782	0.897184	0.932933
GCH0055	HEALTHY	0.105944	0.429029	0.958585	0.925933
GCH0095	HEALTHY	0.53009	0.376533	0.951564	0.938643
GCH0001	HEALTHY	0.955119	0.509189	0.931355	0.940046
GCH0056	HEALTHY	1.22616	0.362234	0.946438	0.931702
GCH0156	HEALTHY	0.223223	0.501961	0.946983	0.942995
GCH0039	HEALTHY	1.42142	0.115246	0.93995	0.93183
GCH0068	HEALTHY	0.99552	0.477085	0.904296	0.938819
GCH0019	HEALTHY	0.439831	0.106666	0.940256	0.934082
GCH0264	HEALTHY	0.638445	0.162344	0.936802	0.920693
GCH0184	HEALTHY	0.0423143	1.09388	0.930453	0.929995
GCH0085	HEALTHY	0.0471058	0.291486	0.946573	0.904075
GCH0115	HEALTHY	0.311126	0.739881	0.932461	0.925919
GCH0166	HEALTHY	1.03739	0.602445	0.930513	0.932105
GCH0132	HEALTHY	1.74056	0.885777	0.870392	0.934089
GCH0052	HEALTHY	1.2823	0.373479	0.919376	0.92864
GCH0072	HEALTHY	0.942732	1.45295	0.862538	0.935931
GCH0082	HEALTHY	0.0527133	0.649936	0.934214	0.940068
GCH0122	HEALTHY	1.32043	1.1618	0.931159	0.921975
GCH0181	HEALTHY	0.903302	0.985433	0.953385	0.938289
GCH0102	HEALTHY	0.633065	2.04201	0.919669	0.924862
GCH0153	HEALTHY	0.614665	1.26805	0.950529	0.943428
GCH0103	HEALTHY	0.602075	1.12793	0.929283	0.931966
GCH0053	HEALTHY	0.316172	0.410035	0.952991	0.92002
GCH0109	HEALTHY	0.24269	1.10702	0.940878	0.914327
GCH0158	HEALTHY	1.51933	0.0764147	0.935482	0.927523
GCH0100	HEALTHY	0.817176	1.65202	0.929029	0.928765
GCH0066	HEALTHY	0.447097	0.594425	0.940184	0.862916
GCH0190	HEALTHY	0.138599	0.0184563	0.931131	0.944066
GCH0148	HEALTHY	0.072198	0.193845	0.929553	0.946192
GCH0028	HEALTHY	0.840313	1.0638	0.94463	0.912018
GCH0141	HEALTHY	0.475245	0.497424	0.945126	0.939709
GCH0185	HEALTHY	0.913293	0.577745	0.940769	0.941077
GCP0505	NSCLC	1.10781	1.77377	0.920006	0.916322
GCH0078	HEALTHY	1.21308	0.478706	0.937168	0.916525
GCH0160	HEALTHY	0.827086	0.318119	0.894995	0.905913
GCH0136	HEALTHY	1.13223	1.49209	0.947876	0.930486
GCH0164	HEALTHY	0.796142	1.39057	0.95335	0.923933
GCH0162	HEALTHY	1.04103	0.190753	0.826106	0.918353
GCH0063	HEALTHY	0.344557	0.65996	0.840344	0.93763
GCH0008	HEALTHY	0.486482	0.132807	0.942715	0.921853
GCH0027	HEALTHY	0.155915	0.89158	0.905141	0.913234
GCH0152	HEALTHY	0.355177	0.921859	0.925796	0.913096
GCH0150	HEALTHY	0.111709	1.47599	0.892132	0.947521
GCH0142	HEALTHY	0.0712105	1.24512	0.941783	0.932097
GCH0005	HEALTHY	0.538836	0.555949	0.901234	0.90217
GCH0038	HEALTHY	0.599877	1.56763	0.898657	0.922715
GCH0088	HEALTHY	0.230708	1.14092	0.936246	0.915846
GCH0077	HEALTHY	0.587204	0.89676	0.943484	0.917503
GCH0093	HEALTHY	0.699849	2.03226	0.945534	0.895625
GCH0101	HEALTHY	1.39846	1.44858	0.914738	0.930327
GCH0175	HEALTHY	0.276687	1.51433	0.936922	0.940136
GCH0180	HEALTHY	0.293597	0.336207	0.944772	0.94766
GCH0060	HEALTHY	0.168533	0.624502	0.949987	0.93368
GCH0048	HEALTHY	1.33304	0.99288	0.943386	0.931778
GCH0006	HEALTHY	1.04373	1.14002	0.851403	0.930899
GCH0087	HEALTHY	1.02206	0.744746	0.940549	0.931408
GCH0073	HEALTHY	0.0335847	1.48918	0.950899	0.937408
GCH0042	HEALTHY	0.108987	0.423288	0.941914	0.939126
GCH0047	HEALTHY	0.864878	0.530581	0.946089	0.923927
GCH0183	HEALTHY	0.0350704	0.386084	0.939582	0.938654
GCH0044	HEALTHY	1.25914	0.26803	0.929806	0.942948
GCH0119	HEALTHY	0.573761	0.737283	0.925339	0.940576
GCH0165	HEALTHY	0.0925643	0.690092	0.888781	0.921103
GCH0090	HEALTHY	0.750614	0.142696	0.931346	0.936936
GCH0012	HEALTHY	0.585306	0.844045	0.912699	0.939047
GCH0034	HEALTHY	0.437392	1.26916	0.950402	0.942735
GCH0043	HEALTHY	0.171276	0.180989	0.944188	0.934778
GCH0159	HEALTHY	0.889533	1.33566	0.946561	0.931431
GCH0074	HEALTHY	0.190438	1.5353	0.941753	0.936603
GCH0080	HEALTHY	1.78407	1.17589	0.94594	0.919845
GCH0161	HEALTHY	0.163542	0.157653	0.944658	0.940447
GCH0146	HEALTHY	1.20428	1.15802	0.947416	0.920189
GCH0131	HEALTHY	0.820066	0.430125	0.872826	0.921985
GCH0127	HEALTHY	1.22764	0.428783	0.926243	0.878331
GCH0079	HEALTHY	0.692126	0.49998	0.957129	0.938813
GCH0114	HEALTHY	1.38239	0.0868174	0.928475	0.927843
GCH0143	HEALTHY	1.10629	1.77218	0.952089	0.946052
GCH0147	HEALTHY	0.998587	1.67868	0.919867	0.871233
GCH0182	HEALTHY	0.125214	1.03503	0.924777	0.942179
GCH0125	HEALTHY	1.26749	0.618801	0.932691	0.941401
GCH0144	HEALTHY	0.565216	0.478725	0.939082	0.922435
GCH0099	HEALTHY	0.472258	0.588219	0.941326	0.930207
GCH0157	HEALTHY	0.753164	0.633406	0.949816	0.876813
GCH0133	HEALTHY	1.31214	0.593985	0.903512	0.856018
GCH0092	HEALTHY	0.29528	0.636686	0.865992	0.941439
GCH0128	HEALTHY	0.708645	3.23159	0.936647	0.919975
GCH0108	HEALTHY	1.77149	0.570892	0.94746	0.934561
GCH0130	HEALTHY	0.372931	0.005	0.935474	0.919152
GCH0084	HEALTHY	0.393685	1.33819	0.93822	0.934285
GCH0186	HEALTHY	0.397534	1.69127	0.948202	0.941866
GCH0139	HEALTHY	0.0890976	0.430081	0.941263	0.917929
GCH0106	HEALTHY	1.22168	1.01937	0.93238	0.938026
GCH0169	HEALTHY	1.25714	0.14108	0.939733	0.923474
GCH0031	HEALTHY	0.313268	0.619422	0.940308	0.929093
GCH0167	HEALTHY	0.121833	0.0837055	0.946413	0.909813
GCH0062	HEALTHY	1.13427	0.579023	0.954438	0.939712
GCH0029	HEALTHY	1.15375	1.00602	0.933215	0.917832
GCH0112	HEALTHY	0.606826	1.19408	0.904563	0.942586
GCH0113	HEALTHY	1.5434	0.283525	0.926258	0.933689
GCH0075	HEALTHY	0.42613	0.45777	0.9223	0.929285
GCH0117	HEALTHY	1.41731	0.637539	0.93032	0.934294
GCH0021	HEALTHY	0.143294	0.162037	0.936966	0.936492
GCH0171	HEALTHY	0.300868	0.100702	0.941507	0.94172
GCH0135	HEALTHY	0.290571	0.539236	0.939504	0.921389
GCH0163	HEALTHY	0.792439	0.447867	0.938256	0.925677
GCH0126	HEALTHY	0.433547	0.0111109	0.947698	0.923823
GCH0097	HEALTHY	0.34064	0.864621	0.944233	0.924928
GCH0137	HEALTHY	0.685599	0.765493	0.914382	0.938743
GCH0105	HEALTHY	0.340501	0.206019	0.900527	0.922194
GCH0011	HEALTHY	0.233958	1.03219	0.93971	0.927936
GCH0086	HEALTHY	0.669237	0.195041	0.936915	0.919077
GCH0118	HEALTHY	0.981257	0.532552	0.924419	0.940251
GCH0057	HEALTHY	0.525276	0.424405	0.955681	0.941722
GCH0129	HEALTHY	1.8212	0.612698	0.918181	0.926415
GCH0107	HEALTHY	1.95699	1.4914	0.94912	0.942514
GCH0045	HEALTHY	0.851818	0.149917	0.946792	0.916848
GCH0154	HEALTHY	0.296216	0.0819773	0.905734	0.928005
GCH0069	HEALTHY	1.23571	0.457794	0.95845	0.941924
GCH0018	HEALTHY	1.04992	0.688677	0.927334	0.928094
GCH0024	HEALTHY	0.591514	1.23252	0.922934	0.935915
GCH0232	HEALTHY	1.36951	1.2971	0.918857	0.909618
GCH0275	HEALTHY	0.817957	0.432644	0.891601	0.941352
GCH0058	HEALTHY	0.324877	1.00829	0.927101	0.935388
GCH0037	HEALTHY	0.773724	0.960209	0.922556	0.944459
GCH0015	HEALTHY	0.252105	0.444598	0.878107	0.944877
GCH0013	HEALTHY	0.0441936	0.889286	0.911382	0.940573
GCH0258	HEALTHY	1.31262	1.25435	0.885203	0.922032
GCH0007	HEALTHY	1.04144	0.595905	0.800633	0.930762
GCH0050	HEALTHY	0.449716	0.294945	0.931586	0.899352
GCH0111	HEALTHY	1.44457	1.50334	0.927854	0.938792
GCH0274	HEALTHY	0.296588	0.617195	0.881027	0.928904
GCH0272	HEALTHY	0.116547	0.36962	0.851163	0.92631
GCH0059	HEALTHY	1.60086	2.52909	0.918063	0.934492
GCH0254	HEALTHY	1.83831	1.45099	0.835825	0.926572
GCH0279	HEALTHY	1.45298	2.51722	0.902456	0.933763
GCH0016	HEALTHY	0.739842	0.264544	0.822274	0.92013
GCH0035	HEALTHY	0.0848821	0.942814	0.922282	0.93421
GCH0022	HEALTHY	0.753551	0.0108679	0.934761	0.935671
GCH0020	HEALTHY	0.153774	1.66951	0.876318	0.927543
GCH0064	HEALTHY	0.129257	0.757778	0.915439	0.928031
GCH0023	HEALTHY	0.96564	0.203334	0.866374	0.945596
GCH0239	HEALTHY	0.0977638	0.914212	0.810587	0.937487
GCH0061	HEALTHY	0.681691	0.678753	0.865379	0.921261
GCH0002	HEALTHY	0.435133	0.347471	0.930759	0.918914
GCH0026	HEALTHY	1.52755	0.873697	0.864205	0.925527
GCH0017	HEALTHY	6.23988	2.18692	0.839662	0.943342
GCH0032	HEALTHY	0.284878	1.42156	0.839739	0.909803
GCH0009	HEALTHY	0.458799	0.63935	0.901957	0.917154
GCH0010	HEALTHY	1.10259	0.112197	0.94861	0.942024
GCH0014	HEALTHY	0.540298	0.0335637	0.882863	0.941886
GCH0261	HEALTHY	1.62645	1.51739	0.901829	0.925925
GCH0003	HEALTHY	1.2235	0.965912	0.94618	0.923606
GCH0242	HEALTHY	1.08504	1.1395	0.940192	0.939201
GCH0098	HEALTHY	0.568005	2.03551	0.901152	0.913944
GCH0025	HEALTHY	1.10341	0.0429332	0.920581	0.92564
GCH0030	HEALTHY	1.57481	0.348132	0.909305	0.907509
GCH0240	HEALTHY	0.0985816	1.05042	0.887652	0.907848
GCH0191	HEALTHY	0.70158	0.798711	0.953448	0.923576
GCH0192	HEALTHY	0.723908	0.0843308	0.955905	0.941634
GCH0187	HEALTHY	0.71122	0.863827	0.939484	0.939526
GCP0051	BRCA	1.17945	0.631081	0.912796	0.894096
GCP0125	COREAD	30.1522	33.1807	0.268212	0.290672
GCP0092	COREAD	34.1101	40.4463	0.696831	0.532196
GCP0095	COREAD	0.69282	0.953748	0.928333	0.930989
GCP0099	COREAD	3.23885	2.22041	0.904903	0.863257
GCP0091	COREAD	31.4886	35.3029	0.753253	0.695629
GCH0188	HEALTHY	0.404894	0.30588	0.942875	0.941126
GCH0081	HEALTHY	2.3587	1.83879	0.935537	0.937271
GCH0193	HEALTHY	0.891325	0.477599	0.917278	0.932065
GCH0176	HEALTHY	0.997659	1.30274	0.952015	0.945346
GCH0121	HEALTHY	1.37262	0.547037	0.948428	0.945428
GCP0071	COREAD	35.5945	41.0443	-0.343388	-0.460889
GCP0561	NSCLC	1.15776	0.620861	0.889942	0.877964
GCP0556	NSCLC	0.620289	0.45744	0.935517	0.93152
GCP0566	NSCLC	3.23055	0.419868	0.941909	0.93216
GCP0562	NSCLC	0.685656	1.14845	0.935278	0.926681
GCP0569	NSCLC	11.0897	16.0671	0.820712	0.780092
GCP0510	NSCLC	0.948487	1.57084	0.93604	0.920029
GCP0512	NSCLC	0.581098	0.481845	0.93248	0.92993
GCP0570	NSCLC	13.0797	16.1903	0.824072	0.745226
GCP0559	NSCLC	0.891036	0.0503737	0.933341	0.910686
GCP0547	NSCLC	0.886626	0.523789	0.904543	0.905383
GCP0565	NSCLC	0.432115	1.05027	0.954492	0.910731
GCP0567	NSCLC	3.28961	3.90862	0.917793	0.924323
GCP0524	NSCLC	24.0334	28.4287	0.636116	0.488914
GCP0552	NSCLC	1.51293	3.80487	0.91263	0.873164
GCP0549	NSCLC	1.24772	1.15149	0.898651	0.931182
GCP0078	COREAD	6.39163	10.5824	0.900053	0.8667
GCP0564	NSCLC	1.1191	0.266095	0.935355	0.927475
GCP0551	NSCLC	2.63316	2.89238	0.892969	0.907866
GCP0230	ESCA	3.27299	4.87185	0.915518	0.908184
GCP0300	GAC	1.15314	2.00522	0.915077	0.921181
GCP0299	GAC	0.49541	1.81602	0.904469	0.9352
GCP0438	HCC	29.205	33.3577	0.377246	0.321816
GCP0437	HCC	23.5891	26.8025	0.786523	0.831402
GCP0725	PAAD	13.2243	15.8629	0.609635	0.50291
GCP0785	OV	28.9862	32.323	0.346859	0.280557
GCP0726	PAAD	1.33842	1.61785	0.856236	0.884524
GCP0111	COREAD	5.08829	0.770055	0.944397	0.929639
GCP0432	HCC	8.26819	11.5037	0.817769	0.720367
GCP0106	COREAD	0.182348	0.637227	0.94455	0.944523
GCP0307	GAC	2.76959	2.04499	0.934468	0.935922
GCP0056	BRCA	0.239436	1.99822	0.93997	0.923839
GCP0305	GAC	3.22404	3.57402	0.943065	0.93507
GCP0786	OV	0.84986	0.177354	0.924131	0.925882
GCP0310	GAC	1.08446	2.88272	0.948679	0.913287
GCP0309	GAC	7.51567	5.49784	0.95586	0.939669
GCP0083	COREAD	2.05343	0.263319	0.945392	0.942646
GCP0292	GAC	2.64779	0.4288	0.86333	0.890441
GCP0783	OV	6.75596	9.99939	0.914304	0.833437
GCP0306	GAC	5.5891	6.69683	0.878892	0.899613
GCP0061	BRCA	0.966425	0.958572	0.92623	0.925825
GCP0683	PAAD	1.89874	0.785847	0.807802	0.845911
GCP0668	PAAD	1.07433	0.701885	0.880588	0.932107
GCP0684	PAAD	0.459357	2.00657	0.792466	0.866946
GCP0675	PAAD	1.13342	0.925012	0.911128	0.939169
GCP0673	PAAD	1.25162	1.36368	0.895251	0.931103
GCP0687	PAAD	0.777349	0.160111	0.920709	0.931019
GCP0662	PAAD	0.903977	1.20025	0.832819	0.931234
GCP0667	PAAD	1.43429	0.00560963	0.902009	0.943411
GCP0676	PAAD	2.21592	3.82436	0.803828	0.861814
GCP0671	PAAD	1.36922	0.0669058	0.880111	0.900287
GCP0690	PAAD	0.936176	0.259649	0.838169	0.901483
GCP0670	PAAD	0.690524	2.70908	0.833677	0.887907
GCP0679	PAAD	2.04541	2.84257	0.858516	0.93591
GCP0689	PAAD	1.88183	1.0681	0.810791	0.9181
GCP0664	PAAD	0.638154	0.0893439	0.863797	0.945569
GCP0669	PAAD	2.29706	0.965311	0.903022	0.93435
GCP0681	PAAD	0.219899	0.730174	0.801304	0.899729
GCP0682	PAAD	1.14869	0.639651	0.816107	0.884293
GCP0678	PAAD	0.0435373	1.43683	0.864316	0.913606
GCP0686	PAAD	0.477377	0.191694	0.852067	0.892924
GCP0666	PAAD	0.477091	0.599521	0.864752	0.933815
GCP0688	PAAD	0.797334	0.947419	0.843056	0.924535
GCP0735	PAAD	1.1284	0.831701	0.847515	0.887384
GCP0708	PAAD	0.700591	1.14074	0.793358	0.919845
GCP0733	PAAD	1.69593	1.32109	0.843002	0.878361
GCP0737	PAAD	0.909146	0.330816	0.833676	0.923777
GCP0706	PAAD	0.093754	1.68539	0.804402	0.84018
GCP0715	PAAD	0.713039	0.173066	0.914306	0.901462
GCP0711	PAAD	0.505167	0.911766	0.804547	0.858245
GCP0718	PAAD	2.45763	1.83088	0.819702	0.897079
GCP0722	PAAD	0.119022	0.292451	0.836815	0.926003
GCP0736	PAAD	2.74847	0.328156	0.858147	0.873404
GCP0717	PAAD	2.03011	0.513333	0.82611	0.922522
GCP0739	PAAD	0.882817	1.92894	0.808439	0.904911
GCP0720	PAAD	0.10007	0.942683	0.857759	0.918465
GCP0714	PAAD	1.71335	0.093622	0.836703	0.912333
GCP0721	PAAD	1.59864	0.359476	0.801097	0.91068
GCP0702	PAAD	4.27277	3.96395	0.737437	0.752263
GCP0710	PAAD	0.264687	0.186303	0.868449	0.930077
GCP0697	PAAD	0.569219	1.08875	0.864894	0.912631
GCP0734	PAAD	0.722227	0.702657	0.847553	0.925361
GCP0691	PAAD	1.80371	1.58396	0.872842	0.939865
GCP0703	PAAD	0.324193	0.526944	0.850888	0.941812
GCP0713	PAAD	7.07065	1.89752	0.877019	0.917105
GCP0723	PAAD	0.0886179	1.00683	0.847808	0.912429
GCP0694	PAAD	0.666282	0.115137	0.840114	0.892788
GCP0732	PAAD	5.74577	7.65845	0.770235	0.77461
GCP0705	PAAD	3.19275	3.02565	0.831279	0.846589
GCP0730	PAAD	0.220882	1.26418	0.844683	0.926738
GCP0716	PAAD	4.31397	2.71731	0.804224	0.843688
GCP0692	PAAD	1.54576	0.389446	0.860093	0.94786
GCP0698	PAAD	1.19923	1.30794	0.897036	0.947629
GCP0707	PAAD	0.0178501	0.788176	0.868586	0.925339
GCH0263	HEALTHY	0.00858047	0.368783	0.946695	0.930717
GCH0173	HEALTHY	1.66533	0.0318648	0.935159	0.922772
GCH0091	HEALTHY	1.08714	1.35629	0.927349	0.931633
GCH0149	HEALTHY	0.156389	0.0703172	0.940748	0.910871
GCH0267	HEALTHY	0.858031	0.518885	0.770238	0.91806
GCP0049	BRCA	0.483119	1.80674	0.807053	0.906051

## Sheet: Supplementary Data 3
Supplementary Data 3: Samples for association analysis among MFR, FSI, and CNA
Patient ID	Diagnosis
GCH0001	HEALTHY
GCH0002	HEALTHY
GCH0003	HEALTHY
GCH0004	HEALTHY
GCH0005	HEALTHY
GCH0006	HEALTHY
GCH0007	HEALTHY
GCH0008	HEALTHY
GCH0009	HEALTHY
GCH0010	HEALTHY
GCH0011	HEALTHY
GCH0012	HEALTHY
GCH0013	HEALTHY
GCH0014	HEALTHY
GCH0015	HEALTHY
GCH0016	HEALTHY
GCH0017	HEALTHY
GCH0018	HEALTHY
GCH0019	HEALTHY
GCH0020	HEALTHY
GCP0209	COREAD
GCP0214	COREAD
GCP0148	COREAD
GCP0133	COREAD
GCP0179	COREAD
GCP0187	COREAD
GCP0167	COREAD
GCP0121	COREAD
GCP0194	COREAD
GCP0203	COREAD
GCP0169	COREAD
GCP0207	COREAD
GCP0160	COREAD
GCP0068	COREAD
GCP0125	COREAD
GCP0109	COREAD
GCP0073	COREAD
GCP0164	COREAD
GCP0213	COREAD
GCP0202	COREAD

## Sheet: Supplementary Data 4
Supplementary Data 4: Cancer prediction scores by individual modalities and THEMIS for MONITOR patients.
Patient ID	Age	Sex	Diagnosis	Cancer stage	Group	Hospital source	MFR	FSI	CAFF	FEM	THEMIS	THEMIS prediction at 99% training specificity
GCH0133	60-92	F	HEALTHY		Training	3	0.767714	0.708559	1.19745	0.93793	0.803013	Positive
GCH0447	45-60	F	HEALTHY		Training	2	0.703611	0.663176	1.54452	0.694324	0.712897	Positive
GCH0368	17-45	F	HEALTHY		Training	2	0.414622	0.807174	2.70901	0.809083	0.711304	Positive
GCH0205	17-45	F	HEALTHY		Training	2	0.494471	0.580864	0.099794	0.913941	0.689199	Positive
GCH0093	17-45	F	HEALTHY		Training	3	0.693749	0.790276	0.44061	0.536789	0.679254	Positive
GCH0006	17-45	M	HEALTHY		Test	3	0.239926	0.122475	0.0183821	0.467753	0.315666	Negative
GCH0088	45-60	F	HEALTHY		Training	3	0.614655	0.512472	4.10302	0.72719	0.671984	Negative
GCH0173	17-45	F	HEALTHY		Training	3	0.431075	0.485005	0.305988	0.923501	0.660567	Negative
GCH0405	45-60	F	HEALTHY		Training	2	0.687313	0.639472	0.0414874	0.649745	0.66054	Negative
GCH0286	17-45	M	HEALTHY		Training	2	0.392354	0.647047	0.0994478	0.798807	0.637387	Negative
GCH0011	17-45	F	HEALTHY		Test	3	0.22734	0.410476	1.20245	0.092438	0.288971	Negative
GCH0282	45-60	M	HEALTHY		Training	3	0.641122	0.544947	1.01672	0.572302	0.622101	Negative
GCH0032	45-60	F	HEALTHY		Training	3	0.498564	0.536672	1.85579	0.666639	0.617	Negative
GCH0070	17-45	F	HEALTHY		Training	3	0.780001	0.817697	1.01032	0.227441	0.608959	Negative
GCH0015	45-60	F	HEALTHY		Test	3	0.336479	0.305911	0.200478	0.0927042	0.280515	Negative
GCH0285	45-60	F	HEALTHY		Training	3	0.48734	0.323594	0.133096	0.862837	0.607266	Negative
GCH0125	45-60	F	HEALTHY		Training	3	0.470308	0.238368	0.281974	0.899536	0.599582	Negative
GCH0018	60-92	M	HEALTHY		Test	3	0.326341	0.275202	1.31142	0.0992261	0.286676	Negative
GCH0041	60-92	M	HEALTHY		Training	3	0.616685	0.631467	0.00784232	0.581153	0.599539	Negative
GCH0020	60-92	M	HEALTHY		Test	3	0.488431	0.290315	0.299827	0.667716	0.532356	Negative
GCH0378	60-92	M	HEALTHY		Training	2	0.505883	0.504081	0.0890421	0.70573	0.599197	Negative
GCH0003	45-60	M	HEALTHY		Training	3	0.758072	0.708212	0.875409	0.252393	0.581295	Negative
GCH0066	60-92	M	HEALTHY		Training	3	0.473024	0.832183	0.590741	0.396022	0.577761	Negative
GCH0005	60-92	F	HEALTHY		Training	3	0.384985	0.340001	0.282814	0.834663	0.576634	Negative
GCH0017	45-60	F	HEALTHY		Training	3	0.531326	0.379119	1.62552	0.637272	0.573123	Negative
GCH0222	45-60	M	HEALTHY		Training	2	0.410638	0.368787	0.550213	0.767091	0.572659	Negative
GCH0049	17-45	F	HEALTHY		Training	3	0.733871	0.863991	1.69769	0.106732	0.566845	Negative
GCH0296	17-45	M	HEALTHY		Training	3	0.550314	0.299666	0.650813	0.677395	0.564643	Negative
GCH0475	45-60	F	HEALTHY		Training	2	0.45933	0.626868	0.42776	0.52493	0.563878	Negative
GCH0030	45-60	M	HEALTHY		Test	3	0.258945	0.329485	0.475283	0.19489	0.304597	Negative
GCH0202	45-60	M	HEALTHY		Training	2	0.497636	0.293661	0.370665	0.730802	0.562014	Negative
GCH0056	17-45	F	HEALTHY		Training	3	0.474512	0.485646	0.737276	0.596128	0.561991	Negative
GCH0451	60-92	M	HEALTHY		Training	2	0.661016	0.307431	0.0650845	0.604907	0.553339	Negative
GCH0039	45-60	M	HEALTHY		Training	3	0.423331	0.648042	0.513932	0.500581	0.550865	Negative
GCH0229	45-60	M	HEALTHY		Training	2	0.449728	0.606421	1.11862	0.490453	0.55072	Negative
GCH0287	45-60	M	HEALTHY		Training	3	0.668266	0.563083	0.600028	0.343304	0.545333	Negative
GCH0428	45-60	F	HEALTHY		Training	2	0.411071	0.515013	1.33514	0.568823	0.545161	Negative
GCH0299	60-92	F	HEALTHY		Training	2	0.573327	0.623427	0.825105	0.368029	0.544497	Negative
GCH0463	45-60	F	HEALTHY		Training	2	0.576743	0.560173	0.963786	0.400425	0.542002	Negative
GCH0012	45-60	M	HEALTHY		Training	3	0.331775	0.229726	0.622764	0.835247	0.537366	Negative
GCH0231	17-45	M	HEALTHY		Training	3	0.629863	0.83021	1.13129	0.144855	0.536285	Negative
GCH0009	45-60	M	HEALTHY		Training	3	0.622543	0.385086	1.0492	0.450056	0.528064	Negative
GCH0227	45-60	F	HEALTHY		Training	3	0.710097	0.313725	1.75361	0.4057	0.52343	Negative
GCH0044	17-45	F	HEALTHY		Test	3	0.238937	0.334285	0.133661	0.00267952	0.234001	Negative
GCH0339	45-60	F	HEALTHY		Training	2	0.687987	0.406851	0.799855	0.368292	0.52078	Negative
GCH0362	45-60	M	HEALTHY		Training	2	0.411927	0.385355	0.170359	0.627549	0.514097	Negative
GCH0281	45-60	F	HEALTHY		Training	2	0.432182	0.487194	0.442176	0.503317	0.509249	Negative
GCH0048	60-92	F	HEALTHY		Test	3	0.276996	0.645766	0.423543	0.239052	0.403527	Negative
GCH0025	60-92	M	HEALTHY		Training	3	0.346378	0.420805	0.771311	0.605608	0.5083	Negative
GCH0022	60-92	F	HEALTHY		Training	3	0.336752	0.53521	0.840679	0.521885	0.505377	Negative
GCH0302	45-60	F	HEALTHY		Training	2	0.491273	0.650128	0.597446	0.31817	0.504193	Negative
GCH0456	17-45	F	HEALTHY		Training	2	0.485909	0.321891	1.60854	0.530142	0.502395	Negative
GCH0425	45-60	M	HEALTHY		Training	2	0.443825	0.37763	1.41749	0.527001	0.502204	Negative
GCH0370	60-92	M	HEALTHY		Training	2	0.396245	0.36286	0.310931	0.60827	0.500934	Negative
GCH0419	60-92	F	HEALTHY		Training	2	0.436761	0.423012	0.308379	0.529331	0.499805	Negative
GCH0165	60-92	F	HEALTHY		Training	3	0.640973	0.409891	1.55214	0.330999	0.498449	Negative
GCH0306	17-45	F	HEALTHY		Training	2	0.44985	0.629539	0.227548	0.365443	0.495101	Negative
GCH0455	60-92	F	HEALTHY		Training	2	0.417907	0.488598	0.651766	0.463244	0.493214	Negative
GCH0042	17-45	M	HEALTHY		Training	3	0.269894	0.673583	0.432948	0.457827	0.491979	Negative
GCH0438	17-45	F	HEALTHY		Training	2	0.661626	0.276371	0.45157	0.419134	0.491047	Negative
GCH0061	60-92	F	HEALTHY		Test	3	0.279567	0.19618	0.518283	0.061952	0.240923	Negative
GCH0283	45-60	F	HEALTHY		Training	2	0.313926	0.337917	0.0960126	0.689331	0.488928	Negative
GCH0319	45-60	M	HEALTHY		Training	2	0.331608	0.649973	0.27344	0.416203	0.484767	Negative
GCH0051	45-60	F	HEALTHY		Training	3	0.498858	0.360229	2.04775	0.438456	0.483941	Negative
GCH0321	45-60	M	HEALTHY		Training	2	0.533656	0.491185	1.5619	0.318095	0.482263	Negative
GCH0458	45-60	M	HEALTHY		Training	2	0.233317	0.209959	1.57172	0.763705	0.48186	Negative
GCH0067	17-45	F	HEALTHY		Test	3	0.480555	0.440741	0.409398	0.311458	0.437571	Negative
GCH0090	60-92	F	HEALTHY		Training	3	0.21917	0.300714	1.3349	0.668682	0.464499	Negative
GCH0361	45-60	M	HEALTHY		Training	2	0.494903	0.547836	0.612393	0.282855	0.463885	Negative
GCH0223	17-45	F	HEALTHY		Training	2	0.369341	0.27957	1.3742	0.553974	0.461998	Negative
GCH0357	45-60	M	HEALTHY		Training	2	0.559942	0.125836	1.14282	0.510184	0.461019	Negative
GCH0211	45-60	M	HEALTHY		Training	3	0.41751	0.483501	0.0586812	0.435535	0.459707	Negative
GCH0216	45-60	M	HEALTHY		Training	3	0.634085	0.364727	0.364733	0.2649	0.445787	Negative
GCH0036	45-60	M	HEALTHY		Training	3	0.345939	0.381087	1.18847	0.457299	0.444328	Negative
GCH0152	45-60	F	HEALTHY		Training	3	0.50908	0.325598	0.0431161	0.437563	0.443163	Negative
GCH0076	60-92	M	HEALTHY		Test	3	0.649932	0.501151	0.77265	0.107192	0.43457	Negative
GCH0324	17-45	M	HEALTHY		Training	2	0.47606	0.306535	0.28664	0.427654	0.440637	Negative
GCH0487	17-45	M	HEALTHY		Training	2	0.17547	0.591414	0.358768	0.462242	0.440045	Negative
GCH0349	45-60	M	HEALTHY		Training	2	0.135866	0.840999	1.14743	0.286684	0.439239	Negative
GCH0080	60-92	M	HEALTHY		Test	3	0.315931	0.155534	1.0522	0.0227772	0.234738	Negative
GCH0081	45-60	M	HEALTHY		Test	3	0.443355	0.67482	3.90446	0.0122629	0.396643	Negative
GCH0149	17-45	M	HEALTHY		Training	3	0.397059	0.875459	0.320584	0.0750891	0.438058	Negative
GCH0435	17-45	M	HEALTHY		Training	2	0.350873	0.394988	0.172095	0.466936	0.436328	Negative
GCH0084	45-60	M	HEALTHY		Test	3	0.208088	0.135647	0.621484	0.0274262	0.205774	Negative
GCH0439	17-45	F	HEALTHY		Training	2	0.428868	0.402071	1.79454	0.342127	0.43567	Negative
GCH0437	60-92	M	HEALTHY		Training	2	0.36452	0.597222	0.950491	0.260882	0.432396	Negative
GCH0035	45-60	F	HEALTHY		Training	3	0.268327	0.30675	0.514309	0.561177	0.432156	Negative
GCH0218	45-60	M	HEALTHY		Training	3	0.54932	0.411145	0.0316559	0.321427	0.432147	Negative
GCH0450	17-45	M	HEALTHY		Training	2	0.285982	0.383638	0.841814	0.477215	0.431012	Negative
GCH0123	60-92	F	HEALTHY		Training	3	0.36808	0.448435	0.416357	0.365534	0.425554	Negative
GCH0160	60-92	M	HEALTHY		Training	3	0.468195	0.343042	1.16228	0.331233	0.423945	Negative
GCH0092	45-60	F	HEALTHY		Test	3	0.345863	0.255284	3.80216	0.501659	0.437162	Negative
GCH0196	45-60	F	HEALTHY		Training	3	0.377917	0.410282	2.24254	0.341138	0.423787	Negative
GCH0060	45-60	F	HEALTHY		Training	3	0.549623	0.395235	1.82402	0.205665	0.419736	Negative
GCH0027	45-60	F	HEALTHY		Training	3	0.1778	0.226939	0.648509	0.652402	0.419185	Negative
GCH0096	45-60	M	HEALTHY		Test	3	0.436222	0.500201	0.318828	0.0169266	0.331211	Negative
GCH0465	45-60	M	HEALTHY		Training	2	0.345799	0.212799	0.146691	0.559361	0.419038	Negative
GCH0098	45-60	M	HEALTHY		Test	3	0.339213	0.31612	0.782115	0.15526	0.313748	Negative
GCH0415	60-92	M	HEALTHY		Training	2	0.33278	0.322707	1.03194	0.434245	0.414626	Negative
GCH0416	60-92	M	HEALTHY		Training	2	0.16215	0.925371	0.587664	0.151446	0.413383	Negative
GCH0168	45-60	F	HEALTHY		Training	3	0.335474	0.509053	0.154127	0.337517	0.41275	Negative
GCH0483	45-60	M	HEALTHY		Training	2	0.2281	0.400588	0.332719	0.48318	0.412032	Negative
GCH0103	45-60	M	HEALTHY		Test	3	0.456968	0.417938	0.873434	0.238104	0.403356	Negative
GCH0337	45-60	F	HEALTHY		Training	2	0.5998	0.551005	0.810608	0.0508534	0.411899	Negative
GCH0058	45-60	M	HEALTHY		Training	3	0.423783	0.339314	0.00276677	0.469974	0.408974	Negative
GCH0106	45-60	F	HEALTHY		Test	3	0.493887	0.132909	0.0976265	0.046862	0.262906	Negative
GCH0347	60-92	F	HEALTHY		Training	2	0.301168	0.196663	1.36201	0.526907	0.408282	Negative
GCH0127	17-45	M	HEALTHY		Training	3	0.375717	0.497149	0.0856949	0.313406	0.40778	Negative
GCH0429	45-60	F	HEALTHY		Training	2	0.330239	0.354367	0.938982	0.395569	0.407093	Negative
GCH0230	45-60	F	HEALTHY		Training	2	0.386486	0.244792	1.41359	0.415055	0.40575	Negative
GCH0445	17-45	M	HEALTHY		Training	2	0.280758	0.135235	0.553466	0.601393	0.405665	Negative
GCH0300	45-60	F	HEALTHY		Training	2	0.406291	0.306953	0.663866	0.37109	0.405472	Negative
GCH0110	45-60	F	HEALTHY		Training	3	0.322369	0.376086	1.66242	0.368621	0.405395	Negative
GCH0316	45-60	F	HEALTHY		Training	2	0.323371	0.544339	0.238246	0.284103	0.402389	Negative
GCH0284	45-60	M	HEALTHY		Training	2	0.411526	0.640031	0.671281	0.112128	0.39965	Negative
GCH0116	17-45	F	HEALTHY		Test	3	0.245627	0.361198	0.714798	0.0828848	0.275899	Negative
GCH0305	17-45	M	HEALTHY		Training	2	0.560263	0.299318	1.14863	0.217926	0.398014	Negative
GCH0457	45-60	M	HEALTHY		Training	2	0.33204	0.444712	0.68901	0.310946	0.39764	Negative
GCH0408	45-60	M	HEALTHY		Training	2	0.316054	0.404275	1.03529	0.334232	0.394216	Negative
GCH0427	60-92	F	HEALTHY		Training	2	0.455629	0.387629	0.702001	0.236306	0.392433	Negative
GCH0213	45-60	M	HEALTHY		Training	3	0.253139	0.404847	0.232426	0.41434	0.392214	Negative
GCH0086	60-92	F	HEALTHY		Training	3	0.519767	0.540806	1.76624	0.0521332	0.392191	Negative
GCH0010	45-60	F	HEALTHY		Training	3	0.297224	0.212563	0.0818912	0.539879	0.392067	Negative
GCH0135	45-60	F	HEALTHY		Training	3	0.352512	0.377826	1.23766	0.308813	0.390383	Negative
GCH0131	60-92	F	HEALTHY		Training	3	0.397711	0.274575	0.152557	0.390072	0.388813	Negative
GCH0215	45-60	M	HEALTHY		Training	3	0.530618	0.47169	0.188061	0.130062	0.386852	Negative
GCH0392	45-60	M	HEALTHY		Training	2	0.55182	0.320745	0.478493	0.1976	0.386239	Negative
GCH0323	45-60	M	HEALTHY		Training	2	0.475855	0.214687	0.954544	0.319127	0.38605	Negative
GCH0078	45-60	F	HEALTHY		Training	3	0.277387	0.552014	1.05661	0.232756	0.384455	Negative
GCH0016	60-92	M	HEALTHY		Training	3	0.252097	0.331277	0.354215	0.433565	0.383245	Negative
GCH0118	60-92	M	HEALTHY		Training	3	0.307158	0.392343	0.608532	0.33186	0.383082	Negative
GCH0075	45-60	F	HEALTHY		Training	3	0.34198	0.661817	0.472183	0.10119	0.377647	Negative
GCH0396	45-60	M	HEALTHY		Training	2	0.370748	0.282247	0.57946	0.334398	0.373845	Negative
GCH0421	45-60	F	HEALTHY		Training	2	0.310771	0.545929	0.383621	0.20341	0.373638	Negative
GCH0309	60-92	F	HEALTHY		Training	2	0.381379	0.395294	0.376739	0.250493	0.37234	Negative
GCH0136	17-45	F	HEALTHY		Test	3	0.24432	0.207296	0.163158	0.142953	0.250438	Negative
GCH0352	45-60	F	HEALTHY		Training	2	0.356711	0.405535	0.101211	0.292818	0.372009	Negative
GCH0224	45-60	M	HEALTHY		Training	2	0.606321	0.345365	0.250646	0.106546	0.370383	Negative
GCH0201	45-60	M	HEALTHY		Training	2	0.584691	0.377652	0.679277	0.0764206	0.369822	Negative
GCH0459	45-60	M	HEALTHY		Training	2	0.447712	0.289805	1.3135	0.232768	0.368677	Negative
GCH0024	60-92	F	HEALTHY		Training	3	0.619379	0.412247	0.238897	0.0420214	0.367861	Negative
GCH0186	45-60	M	HEALTHY		Training	3	0.380207	0.329016	0.410522	0.284054	0.367719	Negative
GCH0318	45-60	F	HEALTHY		Training	2	0.194526	0.413692	0.517249	0.364141	0.365746	Negative
GCH0144	45-60	F	HEALTHY		Test	3	0.234298	0.402934	0.217149	0.0051644	0.250679	Negative
GCH0055	45-60	F	HEALTHY		Training	3	0.341712	0.447143	1.69553	0.191085	0.365252	Negative
GCH0195	45-60	F	HEALTHY		Training	3	0.553579	0.477436	0.95148	0.0095328	0.365182	Negative
GCH0355	45-60	M	HEALTHY		Training	2	0.475781	0.286598	0.684631	0.217294	0.365129	Negative
GCH0139	45-60	F	HEALTHY		Training	3	0.423082	0.561291	0.296166	0.0814005	0.364596	Negative
GCH0109	45-60	F	HEALTHY		Training	3	0.483772	0.417283	0.294973	0.134547	0.364391	Negative
GCH0203	45-60	F	HEALTHY		Training	3	0.594798	0.369234	1.18366	0.0438134	0.363568	Negative
GCH0114	45-60	F	HEALTHY		Training	3	0.372642	0.383893	0.507231	0.232369	0.362858	Negative
GCH0433	45-60	F	HEALTHY		Training	2	0.30367	0.279508	0.72097	0.353788	0.362302	Negative
GCH0153	17-45	F	HEALTHY		Test	3	0.294013	0.33475	0.549917	0.250671	0.335196	Negative
GCH0404	17-45	F	HEALTHY		Training	2	0.430091	0.292538	0.657174	0.240207	0.361187	Negative
GCH0358	45-60	F	HEALTHY		Training	2	0.397013	0.358909	0.248842	0.23419	0.358369	Negative
GCH0291	45-60	M	HEALTHY		Training	3	0.428742	0.419065	0.517982	0.145815	0.357529	Negative
GCH0130	45-60	F	HEALTHY		Training	3	0.459009	0.612407	0.0594471	0.0288087	0.356161	Negative
GCH0158	45-60	F	HEALTHY		Test	3	0.169156	0.404431	0.308314	0.0267381	0.244259	Negative
GCH0159	45-60	F	HEALTHY		Test	3	0.328039	0.50471	0.186966	0.296884	0.395969	Negative
GCH0304	45-60	M	HEALTHY		Training	2	0.382115	0.180874	1.63147	0.321188	0.355125	Negative
GCH0161	45-60	F	HEALTHY		Test	3	0.288844	0.209165	1.47576	0.335911	0.339968	Negative
GCH0162	17-45	M	HEALTHY		Test	3	0.30676	0.108699	0.637274	0.0597961	0.230447	Negative
GCH0481	60-92	M	HEALTHY		Training	2	0.224322	0.373503	0.0812234	0.380287	0.354699	Negative
GCH0183	60-92	F	HEALTHY		Training	3	0.344465	0.265357	1.08892	0.297989	0.35415	Negative
GCH0394	45-60	M	HEALTHY		Training	2	0.364385	0.284065	0.426994	0.288113	0.353489	Negative
GCH0166	45-60	F	HEALTHY		Test	3	0.227494	0.0960305	0.096395	0.00784462	0.187509	Negative
GCH0167	45-60	F	HEALTHY		Test	3	0.199934	0.293743	0.506307	0.0112138	0.228123	Negative
GCH0063	60-92	F	HEALTHY		Training	3	0.283037	0.147364	0.869429	0.433203	0.352494	Negative
GCH0169	45-60	F	HEALTHY		Test	3	0.459983	0.539787	1.05747	0.0691788	0.376055	Negative
GCH0163	45-60	M	HEALTHY		Training	3	0.252561	0.250555	0.115747	0.43021	0.352271	Negative
GCH0126	45-60	F	HEALTHY		Training	3	0.601259	0.253518	0.701672	0.100686	0.351959	Negative
GCH0068	45-60	M	HEALTHY		Training	3	0.296565	0.205008	0.218891	0.407114	0.350505	Negative
GCH0026	45-60	F	HEALTHY		Training	3	0.248249	0.249677	1.02829	0.378606	0.35046	Negative
GCH0188	17-45	F	HEALTHY		Training	3	0.384808	0.167737	0.815811	0.328771	0.349626	Negative
GCH0464	45-60	F	HEALTHY		Training	2	0.412212	0.149832	0.717309	0.32169	0.349447	Negative
GCH0176	45-60	F	HEALTHY		Test	3	0.40993	0.313142	0.712457	0.04163	0.29419	Negative
GCH0177	60-92	F	HEALTHY		Test	3	0.335309	0.459639	0.825058	0.264603	0.387087	Negative
GCH0178	45-60	F	HEALTHY		Test	3	0.335804	0.433321	1.04751	0.914372	0.626938	Negative
GCH0002	17-45	F	HEALTHY		Training	3	0.545201	0.326454	0.129505	0.124745	0.348954	Negative
GCH0115	17-45	F	HEALTHY		Training	3	0.355933	0.431525	2.82083	0.13077	0.34829	Negative
GCH0085	17-45	F	HEALTHY		Training	3	0.264181	0.312797	1.65484	0.302521	0.348077	Negative
GCH0111	60-92	F	HEALTHY		Training	3	0.271511	0.121431	0.954534	0.444606	0.347449	Negative
GCH0374	45-60	M	HEALTHY		Training	2	0.460255	0.258127	0.724278	0.198284	0.347234	Negative
GCH0297	17-45	F	HEALTHY		Training	2	0.449523	0.432088	1.8136	0.0597894	0.346766	Negative
GCH0380	45-60	F	HEALTHY		Training	2	0.194667	0.162648	1.37877	0.465942	0.346276	Negative
GCH0101	45-60	F	HEALTHY		Training	3	0.475689	0.367141	0.680205	0.102391	0.34493	Negative
GCH0140	60-92	M	HEALTHY		Training	3	0.691293	0.189683	3.60267	0.013432	0.344432	Negative
GCH0128	17-45	F	HEALTHY		Training	3	0.35761	0.446024	3.38233	0.1025	0.344009	Negative
GCH0189	45-60	M	HEALTHY		Test	3	0.256034	0.178073	0.479995	0.0212268	0.220558	Negative
GCH0379	17-45	F	HEALTHY		Training	2	0.310652	0.375896	1.57446	0.208382	0.343861	Negative
GCH0191	45-60	M	HEALTHY		Test	3	0.235761	0.473389	1.3923	0.419259	0.422364	Negative
GCH0354	60-92	M	HEALTHY		Training	2	0.378432	0.0812898	0.849806	0.377385	0.343503	Negative
GCH0117	60-92	F	HEALTHY		Training	3	0.464135	0.511337	0.249858	0.0260544	0.342975	Negative
GCH0194	45-60	M	HEALTHY		Test	2	0.44151	0.17777	0.288619	0.0469802	0.267274	Negative
GCH0192	45-60	M	HEALTHY		Training	3	0.414622	0.360275	1.19739	0.136028	0.342137	Negative
GCH0045	60-92	M	HEALTHY		Training	3	0.23448	0.701731	0.296416	0.0702827	0.341958	Negative
GCH0073	45-60	M	HEALTHY		Training	3	0.420178	0.409492	1.40842	0.085577	0.339759	Negative
GCH0292	45-60	F	HEALTHY		Training	3	0.341789	0.447345	0.442061	0.148414	0.339451	Negative
GCH0164	45-60	M	HEALTHY		Training	3	0.338385	0.234613	1.08326	0.280972	0.338796	Negative
GCH0137	60-92	M	HEALTHY		Training	3	0.299134	0.295683	1.16374	0.264619	0.337768	Negative
GCH0031	60-92	M	HEALTHY		Training	3	0.384912	0.36165	1.0884	0.148015	0.337482	Negative
GCH0019	60-92	F	HEALTHY		Training	3	0.249856	0.398837	1.60653	0.220052	0.336591	Negative
GCH0124	45-60	F	HEALTHY		Training	3	0.447807	0.356477	0.134713	0.145095	0.33623	Negative
GCH0069	17-45	M	HEALTHY		Training	3	0.231104	0.505089	0.496662	0.184189	0.335827	Negative
GCH0071	45-60	F	HEALTHY		Training	3	0.344585	0.420825	0.874565	0.138099	0.335591	Negative
GCH0310	17-45	F	HEALTHY		Training	2	0.269946	0.371435	1.76145	0.214452	0.334297	Negative
GCH0479	60-92	F	HEALTHY		Training	2	0.24466	0.269994	0.37933	0.333467	0.330924	Negative
GCH0134	45-60	F	HEALTHY		Training	3	0.263868	0.446223	0.777387	0.172117	0.329985	Negative
GCH0204	45-60	F	HEALTHY		Training	3	0.386494	0.363486	1.54852	0.11497	0.329873	Negative
GCH0187	45-60	F	HEALTHY		Training	3	0.429804	0.415758	0.899091	0.0520881	0.328975	Negative
GCH0102	45-60	M	HEALTHY		Training	3	0.383167	0.224273	0.897805	0.226962	0.328819	Negative
GCH0454	45-60	M	HEALTHY		Training	2	0.254358	0.310216	0.86598	0.266917	0.327297	Negative
GCH0200	45-60	F	HEALTHY		Training	3	0.36114	0.293682	0.580067	0.200619	0.327223	Negative
GCH0028	45-60	F	HEALTHY		Training	3	0.350165	0.390829	0.247259	0.158224	0.326718	Negative
GCH0409	45-60	M	HEALTHY		Training	2	0.328541	0.455659	0.982569	0.073669	0.318722	Negative
GCH0147	45-60	F	HEALTHY		Training	3	0.489561	0.252093	0.723233	0.092305	0.317779	Negative
GCH0293	45-60	M	HEALTHY		Training	3	0.353307	0.420559	2.24433	0.052861	0.316522	Negative
GCH0353	45-60	M	HEALTHY		Training	2	0.449822	0.272775	1.35668	0.0866897	0.314894	Negative
GCH0141	45-60	F	HEALTHY		Training	3	0.320235	0.383724	0.226855	0.15392	0.314722	Negative
GCH0180	60-92	M	HEALTHY		Training	3	0.274695	0.349335	0.138377	0.226668	0.314545	Negative
GCH0047	60-92	M	HEALTHY		Training	3	0.396611	0.395986	1.87283	0.0313751	0.313895	Negative
GCH0328	45-60	M	HEALTHY		Training	2	0.406896	0.404459	0.13871	0.0769435	0.313816	Negative
GCH0301	17-45	F	HEALTHY		Training	2	0.485541	0.352865	0.126469	0.0512273	0.313618	Negative
GCH0199	17-45	M	HEALTHY		Training	3	0.459282	0.321217	0.0805953	0.10134	0.31215	Negative
GCH0225	45-60	M	HEALTHY		Test	2	0.404059	0.327757	0.849879	0.000394279	0.284248	Negative
GCH0001	45-60	F	HEALTHY		Training	3	0.370654	0.269558	0.128587	0.195531	0.310703	Negative
GCH0104	17-45	M	HEALTHY		Training	3	0.304666	0.360571	0.945713	0.13518	0.309778	Negative
GCH0307	17-45	M	HEALTHY		Training	2	0.498809	0.192161	1.08111	0.0928735	0.30934	Negative
GCH0313	45-60	F	HEALTHY		Training	2	0.38947	0.240874	0.752565	0.155077	0.309151	Negative
GCH0014	60-92	M	HEALTHY		Training	3	0.278852	0.152096	0.340734	0.327223	0.309098	Negative
GCH0174	45-60	M	HEALTHY		Training	3	0.385125	0.16987	0.641732	0.211397	0.308561	Negative
GCH0232	17-45	M	HEALTHY		Test	3	0.646214	0.190685	0.828219	0.544884	0.516323	Negative
GCH0233	17-45	F	HEALTHY		Test	3	0.515216	0.0921991	1.05165	0.0580529	0.27945	Negative
GCH0234	17-45	M	HEALTHY		Test	3	0.173938	0.389571	0.111688	0.0913974	0.254149	Negative
GCH0235	45-60	M	HEALTHY		Test	3	0.288387	0.369566	1.6873	0.440193	0.420103	Negative
GCH0236	17-45	F	HEALTHY		Test	3	0.489048	0.804767	0.599854	0.774536	0.70801	Positive
GCH0237	45-60	M	HEALTHY		Test	3	0.616427	0.405679	0.459462	0.240481	0.444213	Negative
GCH0238	45-60	F	HEALTHY		Test	3	0.153631	0.314489	0.850324	0.0075417	0.224193	Negative
GCH0239	45-60	F	HEALTHY		Test	3	0.522448	0.349446	0.682433	0.134875	0.365363	Negative
GCH0240	17-45	F	HEALTHY		Test	3	0.46188	0.524823	1.48455	0.538818	0.553141	Negative
GCH0241	17-45	M	HEALTHY		Test	3	0.273067	0.270366	0.274711	0.0639051	0.250926	Negative
GCH0242	17-45	F	HEALTHY		Test	3	0.299776	0.4735	1.08923	0.116187	0.33024	Negative
GCH0243	17-45	M	HEALTHY		Test	2	0.266912	0.108661	0.0156182	0.0465001	0.196507	Negative
GCH0244	45-60	F	HEALTHY		Test	3	0.200502	0.40768	0.956113	0.341875	0.363089	Negative
GCH0245	45-60	F	HEALTHY		Test	3	0.349657	0.214003	0.361404	0.0656314	0.259761	Negative
GCH0246	17-45	M	HEALTHY		Test	3	0.662949	0.495111	1.32391	0.0196042	0.408788	Negative
GCH0247	45-60	M	HEALTHY		Test	2	0.308738	0.441197	0.712122	0.0168761	0.289222	Negative
GCH0248	17-45	M	HEALTHY		Test	2	0.382761	0.379979	1.80809	0.31546	0.405726	Negative
GCH0249	17-45	M	HEALTHY		Test	3	0.209764	0.20774	0.10216	0.281074	0.280181	Negative
GCH0250	45-60	F	HEALTHY		Test	2	0.463899	0.38788	0.0253736	0.611841	0.508125	Negative
GCH0251	45-60	F	HEALTHY		Test	3	0.258687	0.257517	1.366	0.363704	0.352498	Negative
GCH0252	45-60	M	HEALTHY		Test	3	0.269999	0.198042	0.224771	0.0134658	0.220659	Negative
GCH0253	45-60	F	HEALTHY		Test	2	0.376699	0.303195	0.755466	0.345818	0.387406	Negative
GCH0254	45-60	F	HEALTHY		Test	3	0.148962	0.511556	0.838053	0.151056	0.307845	Negative
GCH0255	45-60	M	HEALTHY		Test	3	0.245393	0.543833	0.855654	0.962054	0.644146	Negative
GCH0256	45-60	M	HEALTHY		Test	3	0.38183	0.335374	0.286025	0.448315	0.427169	Negative
GCH0257	45-60	M	HEALTHY		Test	2	0.300036	0.168385	0.0399091	0.0277009	0.214766	Negative
GCH0258	45-60	M	HEALTHY		Test	3	0.36957	0.231797	1.19328	0.193095	0.317728	Negative
GCH0259	17-45	F	HEALTHY		Test	3	0.46954	0.429163	0.662851	0.370546	0.45769	Negative
GCH0260	45-60	F	HEALTHY		Test	2	0.313798	0.309931	1.4534	0.580896	0.463761	Negative
GCH0261	60-92	M	HEALTHY		Test	3	0.418859	0.50582	0.772173	0.360221	0.460265	Negative
GCH0262	17-45	F	HEALTHY		Test	2	0.333171	0.376023	1.47959	0.185039	0.34168	Negative
GCH0263	60-92	F	HEALTHY		Test	3	0.341384	0.484806	1.55341	0.515107	0.495813	Negative
GCH0264	45-60	F	HEALTHY		Test	3	0.238096	0.328643	0.100046	0.506213	0.394216	Negative
GCH0265	17-45	F	HEALTHY		Test	2	0.349005	0.474542	1.40435	0.196933	0.374951	Negative
GCH0266	17-45	F	HEALTHY		Test	3	0.640877	0.456529	2.82265	0.634798	0.630225	Negative
GCH0267	17-45	F	HEALTHY		Test	3	0.275669	0.21892	0.326119	0.0315857	0.233146	Negative
GCH0268	17-45	F	HEALTHY		Test	2	0.448578	0.579301	0.530907	0.454333	0.522544	Negative
GCH0269	17-45	F	HEALTHY		Test	3	0.368229	0.403963	0.0459219	0.286631	0.366209	Negative
GCH0270	60-92	F	HEALTHY		Test	3	0.507937	0.488555	0.3134	0.429201	0.501856	Negative
GCH0271	17-45	M	HEALTHY		Test	3	0.304736	0.432643	1.86688	0.41212	0.432438	Negative
GCH0272	45-60	F	HEALTHY		Test	3	0.251599	0.260087	0.450377	0.190134	0.284883	Negative
GCH0273	45-60	F	HEALTHY		Test	2	0.214577	0.478747	1.70212	0.308811	0.3784	Negative
GCH0274	60-92	M	HEALTHY		Test	3	0.253607	0.195021	0.765732	0.268453	0.29938	Negative
GCH0275	45-60	F	HEALTHY		Test	3	0.3989	0.330573	0.164303	0.274917	0.362744	Negative
GCH0276	45-60	M	HEALTHY		Test	3	0.583751	0.425871	1.90389	0.00807971	0.366002	Negative
GCH0277	60-92	F	HEALTHY		Test	3	0.195948	0.294144	4.09438	0.121785	0.273053	Negative
GCH0278	45-60	F	HEALTHY		Test	3	0.59557	0.77992	0.491848	0.972097	0.783911	Positive
GCH0279	45-60	M	HEALTHY		Test	3	0.266541	0.529337	2.35182	0.512	0.487088	Negative
GCH0193	45-60	F	HEALTHY		Training	3	0.174664	0.417882	0.901447	0.195765	0.307931	Negative
GCH0197	45-60	F	HEALTHY		Training	2	0.322664	0.230961	1.13094	0.202335	0.307521	Negative
GCH0050	45-60	F	HEALTHY		Training	3	0.18881	0.418458	0.0634965	0.243098	0.30723	Negative
GCH0046	45-60	M	HEALTHY		Training	3	0.443397	0.246635	0.10472	0.146395	0.307124	Negative
GCH0217	45-60	M	HEALTHY		Training	2	0.496813	0.237431	0.730164	0.0634473	0.306815	Negative
GCH0074	45-60	M	HEALTHY		Training	3	0.510105	0.1592	0.289092	0.125323	0.305253	Negative
GCH0497	17-45	F	HEALTHY		Training	2	0.25006	0.225664	0.329246	0.283558	0.304114	Negative
GCH0377	45-60	F	HEALTHY		Training	2	0.426337	0.215332	1.67994	0.107184	0.30344	Negative
GCH0209	45-60	F	HEALTHY		Training	2	0.453629	0.292264	0.63272	0.050207	0.302734	Negative
GCH0385	60-92	M	HEALTHY		Training	2	0.247314	0.423729	1.46461	0.104293	0.302486	Negative
GCH0097	60-92	M	HEALTHY		Training	3	0.425709	0.387736	0.101722	0.0453872	0.302236	Negative
GCH0288	45-60	M	HEALTHY		Training	2	0.304381	0.468294	1.90841	0.0180823	0.301987	Negative
GCH0077	60-92	M	HEALTHY		Training	3	0.418095	0.239453	0.638281	0.112239	0.301235	Negative
GCH0388	45-60	M	HEALTHY		Training	2	0.245509	0.558703	0.221002	0.0460711	0.300294	Negative
GCH0148	17-45	F	HEALTHY		Training	3	0.210062	0.181842	0.249986	0.330779	0.296614	Negative
GCH0290	45-60	F	HEALTHY		Training	2	0.440559	0.274545	0.0663258	0.106646	0.296553	Negative
GCH0373	45-60	F	HEALTHY		Training	2	0.444722	0.317442	0.0896321	0.0652016	0.296447	Negative
GCH0398	45-60	M	HEALTHY		Training	2	0.380553	0.185035	1.15902	0.151703	0.295964	Negative
GCH0441	45-60	F	HEALTHY		Training	2	0.423733	0.241669	0.976685	0.0760492	0.294759	Negative
GCH0091	17-45	M	HEALTHY		Training	3	0.428289	0.289745	0.578432	0.0490399	0.294449	Negative
GCH0226	45-60	M	HEALTHY		Training	3	0.375509	0.439715	0.144069	0.0104396	0.2924	Negative
GCH0494	17-45	M	HEALTHY		Training	2	0.292862	0.471964	0.947829	0.0095982	0.291891	Negative
GCH0397	17-45	M	HEALTHY		Training	2	0.119771	0.373059	1.48772	0.2106	0.29164	Negative
GCH0303	45-60	M	HEALTHY		Test	2	0.469539	0.306246	1.5255	0.222085	0.376721	Negative
GCH0112	45-60	F	HEALTHY		Training	3	0.333349	0.209503	0.467722	0.178485	0.291104	Negative
GCH0182	60-92	F	HEALTHY		Training	3	0.243091	0.243286	0.5379	0.224055	0.290883	Negative
GCH0099	17-45	F	HEALTHY		Training	3	0.298201	0.13834	1.01853	0.236962	0.290091	Negative
GCH0401	45-60	F	HEALTHY		Training	2	0.219964	0.443222	1.37518	0.0717395	0.288924	Negative
GCH0308	45-60	M	HEALTHY		Test	2	0.525828	0.38635	0.537354	0.479324	0.503387	Negative
GCH0410	45-60	M	HEALTHY		Training	2	0.367279	0.235071	1.04074	0.106463	0.288742	Negative
GCH0151	17-45	F	HEALTHY		Training	3	0.332307	0.327395	0.847525	0.0720953	0.28826	Negative
GCH0311	45-60	M	HEALTHY		Test	2	0.389415	0.191875	0.775208	0.511714	0.423359	Negative
GCH0312	45-60	F	HEALTHY		Test	2	0.408897	0.139378	0.322269	0.0967092	0.266714	Negative
GCH0004	45-60	F	HEALTHY		Training	3	0.290413	0.405551	0.416116	0.0666448	0.288218	Negative
GCH0298	45-60	F	HEALTHY		Training	2	0.310819	0.397448	3.06592	0.00715115	0.287467	Negative
GCH0220	45-60	F	HEALTHY		Training	3	0.387852	0.251814	1.04501	0.0721854	0.287046	Negative
GCH0372	17-45	M	HEALTHY		Training	2	0.508188	0.133248	0.37116	0.0824067	0.286909	Negative
GCH0393	45-60	M	HEALTHY		Training	2	0.346706	0.3807	0.0732323	0.0722033	0.28617	Negative
GCH0034	45-60	F	HEALTHY		Training	3	0.371998	0.221201	0.622399	0.110867	0.284473	Negative
GCH0094	17-45	M	HEALTHY		Training	3	0.355833	0.342547	1.39238	0.0147804	0.283321	Negative
GCH0395	45-60	M	HEALTHY		Training	2	0.265342	0.355981	0.0421514	0.157951	0.282665	Negative
GCH0453	45-60	M	HEALTHY		Training	2	0.40475	0.105979	0.574428	0.1582	0.281249	Negative
GCH0322	45-60	M	HEALTHY		Test	2	0.269717	0.308642	0.635276	0.0210297	0.251282	Negative
GCH0037	60-92	F	HEALTHY		Training	3	0.348158	0.272414	1.18462	0.0683595	0.281239	Negative
GCH0113	17-45	M	HEALTHY		Training	3	0.419424	0.213699	0.817411	0.0543726	0.279239	Negative
GCH0325	17-45	F	HEALTHY		Test	2	0.350598	0.364821	0.0580547	0.241381	0.337391	Negative
GCH0029	45-60	F	HEALTHY		Training	3	0.337399	0.177031	0.516287	0.157235	0.278916	Negative
GCH0294	45-60	M	HEALTHY		Training	3	0.371452	0.34231	0.622824	0.00371064	0.278011	Negative
GCH0329	45-60	M	HEALTHY		Training	2	0.154584	0.376488	0.60975	0.156695	0.277971	Negative
GCH0326	45-60	M	HEALTHY		Training	2	0.387863	0.182222	0.826217	0.0982713	0.277947	Negative
GCH0007	45-60	M	HEALTHY		Training	3	0.431042	0.204023	0.372503	0.0634104	0.277199	Negative
GCH0331	45-60	F	HEALTHY		Test	2	0.317879	0.458842	0.956932	0.0852457	0.320238	Negative
GCH0122	60-92	F	HEALTHY		Training	3	0.274097	0.377681	0.277474	0.0736181	0.277092	Negative
GCH0333	17-45	M	HEALTHY		Test	2	0.180441	0.117683	0.0877627	0.10869	0.205894	Negative
GCH0334	45-60	F	HEALTHY		Test	2	0.24699	0.151973	0.903845	0.156218	0.254921	Negative
GCH0371	60-92	F	HEALTHY		Training	2	0.227758	0.312077	0.19456	0.165239	0.276645	Negative
GCH0336	45-60	M	HEALTHY		Test	2	0.536847	0.955658	0.558837	0.0582922	0.502168	Negative
GCH0121	17-45	M	HEALTHY		Training	3	0.306964	0.237548	0.312027	0.136619	0.274681	Negative
GCH0338	17-45	M	HEALTHY		Test	2	0.322804	0.20648	1.87626	0.469903	0.399078	Negative
GCH0208	45-60	M	HEALTHY		Training	3	0.35547	0.279464	0.676974	0.0457401	0.273674	Negative
GCH0343	45-60	M	HEALTHY		Training	2	0.22126	0.132292	0.837489	0.254227	0.27317	Negative
GCH0341	45-60	F	HEALTHY		Test	2	0.407774	0.217519	0.68561	0.48544	0.424955	Negative
GCH0342	45-60	M	HEALTHY		Test	2	0.50929	0.432337	0.289888	0.553197	0.533697	Negative
GCH0172	17-45	F	HEALTHY		Training	3	0.325884	0.217459	0.788611	0.0985969	0.269963	Negative
GCH0095	45-60	F	HEALTHY		Training	3	0.281579	0.352396	0.359772	0.05585	0.269838	Negative
GCH0108	45-60	F	HEALTHY		Training	3	0.282857	0.337872	0.392837	0.0631146	0.269819	Negative
GCH0346	17-45	M	HEALTHY		Test	2	0.501348	0.4047	0.177444	0.21736	0.391984	Negative
GCH0422	60-92	M	HEALTHY		Training	2	0.435804	0.151252	0.20932	0.0829441	0.26874	Negative
GCH0348	17-45	F	HEALTHY		Test	2	0.168513	0.131458	0.0880682	0.243238	0.241813	Negative
GCH0043	17-45	F	HEALTHY		Training	3	0.339811	0.29474	0.1129	0.0678336	0.267238	Negative
GCH0350	17-45	F	HEALTHY		Test	2	0.436152	0.638098	0.270463	0.107899	0.397235	Negative
GCH0079	45-60	F	HEALTHY		Training	3	0.288947	0.314636	0.52804	0.0568279	0.266467	Negative
GCH0142	60-92	M	HEALTHY		Training	3	0.406169	0.126681	0.712644	0.0848728	0.265278	Negative
GCH0038	45-60	F	HEALTHY		Training	3	0.265956	0.325716	1.30137	0.0404365	0.264567	Negative
GCH0315	17-45	M	HEALTHY		Training	2	0.312178	0.209393	1.90316	0.0761532	0.264243	Negative
GCH0466	17-45	F	HEALTHY		Training	2	0.361127	0.168539	1.04498	0.0775053	0.263696	Negative
GCH0170	45-60	F	HEALTHY		Training	3	0.235208	0.398188	0.64894	0.0267024	0.263663	Negative
GCH0485	17-45	M	HEALTHY		Training	2	0.370738	0.174549	0.278458	0.0931538	0.262854	Negative
GCH0351	45-60	M	HEALTHY		Training	2	0.313627	0.267116	1.21583	0.039092	0.262784	Negative
GCH0206	45-60	M	HEALTHY		Training	3	0.370552	0.33053	0.0941685	0.00187468	0.261438	Negative
GCH0468	17-45	F	HEALTHY		Training	2	0.225475	0.240917	1.39429	0.121081	0.261119	Negative
GCH0446	45-60	F	HEALTHY		Training	2	0.23467	0.178989	1.14708	0.16217	0.26103	Negative
GCH0072	17-45	M	HEALTHY		Training	3	0.250525	0.306717	0.886478	0.0609465	0.260226	Negative
GCH0363	17-45	M	HEALTHY		Test	2	0.33387	0.169388	0.184098	0.17474	0.274385	Negative
GCH0364	17-45	F	HEALTHY		Test	2	0.299975	0.307942	0.697854	0.443114	0.400688	Negative
GCH0317	17-45	M	HEALTHY		Training	2	0.428526	0.16096	0.0706274	0.0770031	0.259751	Negative
GCH0366	17-45	M	HEALTHY		Test	2	0.299931	0.431907	0.761084	0.11484	0.317013	Negative
GCH0054	60-92	M	HEALTHY		Training	3	0.127019	0.183862	0.0151315	0.339469	0.258854	Negative
GCH0389	45-60	M	HEALTHY		Training	2	0.182063	0.230024	0.399024	0.184697	0.258571	Negative
GCH0280	45-60	M	HEALTHY		Training	2	0.390534	0.235478	0.473637	0.00496758	0.258101	Negative
GCH0442	45-60	M	HEALTHY		Training	2	0.337936	0.188854	0.830515	0.0679676	0.257996	Negative
GCH0146	45-60	M	HEALTHY		Training	3	0.364188	0.136483	0.922727	0.0810811	0.257838	Negative
GCH0087	45-60	M	HEALTHY		Training	3	0.285736	0.337561	0.235585	0.0326154	0.257818	Negative
GCH0391	60-92	F	HEALTHY		Training	2	0.21477	0.22224	0.698504	0.138129	0.254915	Negative
GCH0480	60-92	M	HEALTHY		Training	2	0.349375	0.0899603	0.531634	0.12695	0.254227	Negative
GCH0381	45-60	F	HEALTHY		Training	2	0.264184	0.158644	0.638427	0.14001	0.253337	Negative
GCH0330	45-60	M	HEALTHY		Training	2	0.279876	0.229732	1.34562	0.0588941	0.25331	Negative
GCH0376	45-60	M	HEALTHY		Training	2	0.277863	0.278948	0.522248	0.0471383	0.253295	Negative
GCH0065	60-92	M	HEALTHY		Training	3	0.316902	0.295145	0.503277	0.00317072	0.252907	Negative
GCH0138	45-60	F	HEALTHY		Training	3	0.312962	0.235723	1.85228	0.0171191	0.252422	Negative
GCH0386	45-60	F	HEALTHY		Training	2	0.192867	0.396806	0.666201	0.0233791	0.252401	Negative
GCH0207	45-60	F	HEALTHY		Training	3	0.32864	0.249043	0.901486	0.00708492	0.251159	Negative
GCH0382	45-60	F	HEALTHY		Test	2	0.234767	0.251635	0.210837	0.0695743	0.238108	Negative
GCH0383	45-60	F	HEALTHY		Test	2	0.414516	0.415444	0.0832518	0.0460853	0.304435	Negative
GCH0384	17-45	M	HEALTHY		Test	2	0.203383	0.168828	0.740883	0.0637415	0.221336	Negative
GCH0332	45-60	F	HEALTHY		Training	2	0.294524	0.219029	0.633776	0.0633897	0.250805	Negative
GCH0107	45-60	M	HEALTHY		Training	3	0.341793	0.227993	0.746832	0.0136252	0.250535	Negative
GCH0387	45-60	M	HEALTHY		Test	2	0.320559	0.488169	1.21385	0.0887249	0.331101	Negative
GCH0212	17-45	M	HEALTHY		Training	3	0.411953	0.175491	0.458031	0.00519615	0.250513	Negative
GCH0359	60-92	F	HEALTHY		Training	2	0.213706	0.296899	1.77484	0.0485121	0.250449	Negative
GCH0390	17-45	F	HEALTHY		Test	2	0.548751	0.671484	0.24011	0.534865	0.601805	Negative
GCH0064	60-92	M	HEALTHY		Training	3	0.284991	0.296547	0.524751	0.0150823	0.249388	Negative
GCH0402	45-60	M	HEALTHY		Training	2	0.20032	0.269471	1.4147	0.0800597	0.249213	Negative
GCH0228	45-60	F	HEALTHY		Training	2	0.0872335	0.431514	2.00713	0.0468937	0.248838	Negative
GCH0171	60-92	F	HEALTHY		Training	3	0.341085	0.196318	0.93584	0.025304	0.2487	Negative
GCH0105	45-60	F	HEALTHY		Training	3	0.295703	0.272427	0.505873	0.0176472	0.247431	Negative
GCH0314	60-92	F	HEALTHY		Training	2	0.34622	0.105597	0.949962	0.0809093	0.247307	Negative
GCH0119	45-60	F	HEALTHY		Training	3	0.250443	0.248844	1.83927	0.0402333	0.247036	Negative
GCH0360	60-92	M	HEALTHY		Training	2	0.296829	0.193459	0.916358	0.0551978	0.246186	Negative
GCH0399	60-92	F	HEALTHY		Test	2	0.379289	0.191613	0.472798	0.763091	0.511676	Negative
GCH0400	45-60	M	HEALTHY		Test	2	0.252623	0.334872	0.529782	0.0500161	0.259941	Negative
GCH0179	45-60	M	HEALTHY		Training	3	0.230708	0.341924	0.784144	0.00635393	0.246168	Negative
GCH0120	60-92	F	HEALTHY		Training	3	0.322941	0.239947	0.621024	0.00588198	0.245136	Negative
GCH0403	60-92	F	HEALTHY		Test	2	0.429071	0.556	1.26925	0.808809	0.649277	Negative
GCH0057	60-92	M	HEALTHY		Training	3	0.31984	0.214212	0.135265	0.0618727	0.245056	Negative
GCH0143	45-60	F	HEALTHY		Training	3	0.271966	0.242998	0.708322	0.0402082	0.244548	Negative
GCH0406	45-60	M	HEALTHY		Test	2	0.558083	0.24749	0.165513	0.19019	0.357754	Negative
GCH0407	17-45	F	HEALTHY		Test	2	0.229077	0.192747	0.619555	0.340844	0.314356	Negative
GCH0021	17-45	F	HEALTHY		Training	3	0.219152	0.34207	0.895727	0.00437092	0.243827	Negative
GCH0414	17-45	M	HEALTHY		Training	2	0.274371	0.257058	0.159706	0.0594734	0.243642	Negative
GCH0356	45-60	M	HEALTHY		Training	2	0.200285	0.338528	0.0258556	0.102007	0.243144	Negative
GCH0411	17-45	M	HEALTHY		Test	2	0.185851	0.150696	0.909146	0.146675	0.237736	Negative
GCH0412	17-45	F	HEALTHY		Test	2	0.485099	0.632533	1.00435	0.704448	0.646057	Negative
GCH0467	45-60	M	HEALTHY		Training	2	0.215712	0.322033	1.21056	0.0111741	0.242868	Negative
GCH0221	17-45	M	HEALTHY		Training	3	0.34926	0.19079	0.776343	0.00372198	0.2421	Negative
GCH0089	60-92	M	HEALTHY		Training	3	0.262898	0.108686	0.479816	0.139296	0.240712	Negative
GCH0469	45-60	M	HEALTHY		Training	2	0.260458	0.248215	0.293016	0.0514814	0.240362	Negative
GCH0417	60-92	F	HEALTHY		Test	2	0.351297	0.350054	0.0474885	0.693385	0.499287	Negative
GCH0418	45-60	F	HEALTHY		Test	2	0.509186	0.388238	0.798203	0.789874	0.619179	Negative
GCH0214	45-60	F	HEALTHY		Training	3	0.47456	0.14782	0.0128837	0.0172113	0.239322	Negative
GCH0490	45-60	F	HEALTHY		Training	2	0.268554	0.181969	0.559321	0.0718386	0.238814	Negative
GCH0219	17-45	F	HEALTHY		Training	2	0.308583	0.169194	1.60808	0.0231242	0.238613	Negative
GCH0184	45-60	M	HEALTHY		Training	3	0.244117	0.275096	0.824195	0.0131655	0.237999	Negative
GCH0423	45-60	F	HEALTHY		Test	2	0.451718	0.713769	0.80098	0.262996	0.490714	Negative
GCH0424	45-60	F	HEALTHY		Test	2	0.345667	0.246761	1.24495	0.130178	0.294644	Negative
GCH0496	45-60	M	HEALTHY		Training	2	0.332868	0.239512	0.0890929	0.017082	0.237826	Negative
GCH0375	17-45	M	HEALTHY		Training	2	0.190716	0.25065	0.471424	0.0864749	0.237788	Negative
GCH0327	45-60	M	HEALTHY		Training	2	0.274206	0.157215	0.532227	0.0773307	0.23637	Negative
GCH0150	45-60	M	HEALTHY		Training	3	0.28709	0.20405	0.661307	0.0170923	0.233297	Negative
GCH0491	60-92	M	HEALTHY		Training	2	0.352203	0.143505	0.657959	0.00720601	0.233239	Negative
GCH0430	45-60	M	HEALTHY		Test	2	0.324854	0.217811	1.60469	0.820627	0.534732	Negative
GCH0431	45-60	M	HEALTHY		Test	2	0.256551	0.134709	0.300561	0.07552	0.223958	Negative
GCH0432	45-60	F	HEALTHY		Test	2	0.2337	0.235951	0.248979	0.0525198	0.231122	Negative
GCH0132	45-60	M	HEALTHY		Training	3	0.194772	0.379097	0.098501	0.00994843	0.232967	Negative
GCH0434	17-45	M	HEALTHY		Test	2	0.37663	0.200343	0.212898	0.095686	0.268735	Negative
GCH0365	45-60	M	HEALTHY		Training	2	0.323263	0.11735	0.575658	0.0507012	0.232696	Negative
GCH0436	60-92	M	HEALTHY		Test	2	0.317918	0.420811	0.0643955	0.159924	0.315228	Negative
GCH0369	45-60	M	HEALTHY		Training	2	0.355253	0.0945938	0.456378	0.0452994	0.232433	Negative
GCH0100	45-60	M	HEALTHY		Training	3	0.202499	0.261893	0.924618	0.0309406	0.231645	Negative
GCH0295	45-60	M	HEALTHY		Training	3	0.267799	0.162282	2.0266	0.0295837	0.231308	Negative
GCH0440	45-60	M	HEALTHY		Test	2	0.279612	0.191953	0.990767	0.297009	0.316925	Negative
GCH0008	45-60	M	HEALTHY		Training	3	0.202489	0.240293	1.56967	0.0299794	0.230501	Negative
GCH0472	45-60	M	HEALTHY		Training	2	0.298907	0.0787381	0.782324	0.0729323	0.227733	Negative
GCH0443	17-45	F	HEALTHY		Test	2	0.572123	0.298494	0.523926	0.559041	0.524108	Negative
GCH0444	45-60	M	HEALTHY		Test	2	0.256031	0.302274	1.04593	0.178107	0.298	Negative
GCH0340	45-60	M	HEALTHY		Training	2	0.221131	0.265429	0.645807	0.00593376	0.227415	Negative
GCH0157	60-92	F	HEALTHY		Training	3	0.209469	0.263743	0.717862	0.00658336	0.22536	Negative
GCH0129	45-60	F	HEALTHY		Training	3	0.240986	0.242027	0.337937	0.0133106	0.225215	Negative
GCH0448	45-60	M	HEALTHY		Test	2	0.633264	0.449488	0.813997	0.12016	0.420857	Negative
GCH0181	60-92	M	HEALTHY		Training	3	0.232296	0.0865654	0.270342	0.133554	0.224298	Negative
GCH0335	45-60	M	HEALTHY		Training	2	0.26131	0.112442	0.31207	0.0856624	0.223676	Negative
GCH0210	45-60	F	HEALTHY		Training	3	0.319515	0.158514	0.221359	0.0122487	0.223458	Negative
GCH0367	45-60	M	HEALTHY		Training	2	0.243077	0.229823	0.264253	0.0185626	0.223215	Negative
GCH0452	17-45	F	HEALTHY		Training	2	0.202823	0.226585	0.29829	0.0487779	0.222636	Negative
GCH0145	45-60	F	HEALTHY		Training	3	0.21061	0.207806	0.468436	0.043076	0.222013	Negative
GCH0023	45-60	M	HEALTHY		Training	3	0.225131	0.156923	0.40415	0.0704427	0.221839	Negative
GCH0289	45-60	M	HEALTHY		Training	3	0.310012	0.118515	0.533216	0.0186058	0.22088	Negative
GCH0083	17-45	F	HEALTHY		Training	3	0.184599	0.261516	0.32723	0.0291575	0.220693	Negative
GCH0059	45-60	M	HEALTHY		Training	3	0.234456	0.129198	2.53137	0.0348043	0.22041	Negative
GCH0185	45-60	F	HEALTHY		Training	3	0.142563	0.27543	0.621181	0.0363866	0.220089	Negative
GCH0460	45-60	M	HEALTHY		Test	2	0.514449	0.286862	0.821288	0.148818	0.353634	Negative
GCH0461	45-60	F	HEALTHY		Training	2	0.204031	0.164358	0.902402	0.0508547	0.218439	Negative
GCH0462	45-60	M	HEALTHY		Test	2	0.385028	0.519226	0.102966	0.094253	0.339078	Negative
GCH0154	60-92	F	HEALTHY		Training	3	0.161785	0.164365	1.2056	0.073378	0.21706	Negative
GCH0190	45-60	F	HEALTHY		Training	3	0.131111	0.223672	0.91108	0.0599307	0.216412	Negative
GCH0471	17-45	F	HEALTHY		Training	2	0.257917	0.163978	0.451972	0.00908282	0.214775	Negative
GCH0413	45-60	M	HEALTHY		Training	2	0.224466	0.159684	0.925993	0.0202127	0.214088	Negative
GCH0198	45-60	F	HEALTHY		Training	2	0.196535	0.187724	0.972616	0.0155183	0.21247	Negative
GCH0155	45-60	M	HEALTHY		Training	3	0.28039	0.100263	0.741191	0.0132065	0.211752	Negative
GCH0082	45-60	M	HEALTHY		Training	3	0.117837	0.167169	0.850818	0.0944964	0.211668	Negative
GCH0470	17-45	F	HEALTHY		Test	2	0.581585	0.353461	0.108711	0.228172	0.402388	Negative
GCH0156	45-60	F	HEALTHY		Training	3	0.230492	0.166157	0.366066	0.0221927	0.211525	Negative
GCH0344	45-60	M	HEALTHY		Training	2	0.123559	0.275136	0.755865	0.0123441	0.210937	Negative
GCH0473	60-92	F	HEALTHY		Test	2	0.426461	0.362845	0.240693	0.561229	0.49006	Negative
GCH0474	17-45	M	HEALTHY		Test	2	0.407801	0.336623	0.495982	0.0700664	0.305525	Negative
GCH0426	17-45	F	HEALTHY		Training	2	0.161577	0.198431	0.212769	0.0625168	0.210145	Negative
GCH0476	45-60	M	HEALTHY		Test	2	0.43582	0.272257	0.0527671	0.0105812	0.263472	Negative
GCH0477	45-60	M	HEALTHY		Test	2	0.478545	0.621845	0.928199	0.145103	0.430299	Negative
GCH0478	45-60	F	HEALTHY		Test	2	0.34589	0.578882	0.774315	0.837964	0.63735	Negative
GCH0420	60-92	M	HEALTHY		Training	2	0.100577	0.197015	0.512601	0.0853706	0.208209	Negative
GCH0040	45-60	F	HEALTHY		Training	3	0.208156	0.19807	0.0702422	0.0417006	0.207935	Negative
GCH0175	17-45	M	HEALTHY		Training	3	0.234515	0.107549	0.50266	0.00844971	0.200194	Negative
GCH0482	45-60	M	HEALTHY		Test	2	0.340514	0.230796	0.84991	0.84885	0.548314	Negative
GCH0062	45-60	M	HEALTHY		Training	3	0.26954	0.176775	0.00472578	0.0272784	0.197492	Negative
GCH0484	60-92	F	HEALTHY		Test	2	0.389125	0.370296	1.95669	0.56149	0.49914	Negative
GCH0449	45-60	M	HEALTHY		Training	2	0.233157	0.0830427	0.769077	0.00378174	0.196896	Negative
GCH0486	45-60	F	HEALTHY		Test	2	0.720013	0.663082	0.620247	0.80676	0.744653	Positive
GCH0345	45-60	M	HEALTHY		Training	2	0.199179	0.148367	0.25467	0.00429317	0.195436	Negative
GCH0488	60-92	F	HEALTHY		Test	2	0.476421	0.574472	0.909652	0.783539	0.655869	Negative
GCH0489	45-60	M	HEALTHY		Test	2	0.329168	0.33322	0.483656	0.0332923	0.272699	Negative
GCH0013	60-92	F	HEALTHY		Training	3	0.159596	0.125451	0.0719422	0.0814625	0.19523	Negative
GCH0052	60-92	F	HEALTHY		Training	3	0.164909	0.138708	0.837255	0.00948166	0.194915	Negative
GCH0492	17-45	M	HEALTHY		Test	2	0.23748	0.381637	0.226574	0.162188	0.294915	Negative
GCH0493	45-60	M	HEALTHY		Test	2	0.150152	0.237469	0.62334	0.0976175	0.230906	Negative
GCH0320	45-60	M	HEALTHY		Training	2	0.203527	0.0957264	0.121922	0.0387098	0.191406	Negative
GCH0495	45-60	F	HEALTHY		Test	2	0.261617	0.12227	0.792806	0.169391	0.255154	Negative
GCH0033	45-60	M	HEALTHY		Training	3	0.170378	0.0938767	0.201675	0.029185	0.185236	Negative
GCH0053	60-92	F	HEALTHY		Training	3	0.103634	0.117067	0.0505847	0.0900534	0.183146	Negative
GCP0001	60-92	F	BRCA	NA	Test	1	0.999912	1	26.7018	0.999896	0.902323	Positive
GCP0002	60-92	F	BRCA	IV	Training	1	0.993417	1	25.832	0.99238	0.900467	Positive
GCP0003	60-92	F	BRCA	III	Training	1	0.967629	1	28.9341	0.709297	0.850568	Positive
GCP0004	60-92	F	BRCA	IV	Training	1	0.995128	1	22.522	0.966403	0.896578	Positive
GCP0005	60-92	F	BRCA	IV	Training	1	0.978223	1	29.1199	0.999865	0.900171	Positive
GCP0006	60-92	F	BRCA	IV	Test	1	0.999331	1	29.0924	0.999997	0.902541	Positive
GCP0007	60-92	F	BRCA	III	Test	1	0.990361	1	18.4445	0.905484	0.886257	Positive
GCP0008	60-92	F	BRCA	IV	Test	1	0.993115	1	24.5851	0.999012	0.901186	Positive
GCP0009	60-92	F	BRCA	IV	Training	1	0.999366	1	31.7881	0.999896	0.902808	Positive
GCP0010	60-92	F	BRCA	IV	Training	1	0.999949	1	27.6366	0.99744	0.902102	Positive
GCP0011	45-60	F	BRCA	NA	Test	1	0.999992	1	29.9474	1	0.902705	Positive
GCP0012	60-92	F	BRCA	IV	Test	1	0.999705	1	27.9546	0.964571	0.897559	Positive
GCP0013	45-60	F	BRCA	IV	Test	1	0.998198	1	27.5031	0.897455	0.887432	Positive
GCP0014	45-60	F	BRCA	III	Test	1	0.982086	1	29.9887	0.494259	0.806593	Positive
GCP0015	45-60	F	BRCA	IV	Training	1	0.999956	1	29.246	1	0.902627	Positive
GCP0016	45-60	F	BRCA	NA	Training	1	0.987872	1	18.0796	0.999999	0.899752	Positive
GCP0017	45-60	F	BRCA	NA	Test	1	0.999931	1	30.5227	1	0.902758	Positive
GCP0018	60-92	F	BRCA	IV	Training	1	0.604105	0.998594	17.3944	0.99143	0.845108	Positive
GCP0019	60-92	F	BRCA	NA	Training	1	0.900716	1	26.9859	0.999981	0.890837	Positive
GCP0020	45-60	F	BRCA	IV	Test	1	0.999993	1	31.3662	0.999493	0.902781	Positive
GCP0021	60-92	F	BRCA	NA	Training	1	0.871978	1	6.16009	0.999996	0.881916	Positive
GCP0022	60-92	F	BRCA	IV	Training	1	0.998222	0.999629	22.0116	0.999977	0.901502	Positive
GCP0023	60-92	F	BRCA	IV	Training	1	0.805931	1	17.7045	0.460287	0.75694	Positive
GCP0024	60-92	F	BRCA	IV	Training	1	0.841057	1	20.6382	0.515596	0.78083	Positive
GCP0025	60-92	F	BRCA	NA	Training	1	0.926026	0.999998	15.8307	0.939969	0.882868	Positive
GCP0026	60-92	F	BRCA	II	Training	1	0.998648	1	26.7404	0.997755	0.901897	Positive
GCP0027	60-92	F	BRCA	III	Training	1	1	1	34.148	1	0.903115	Positive
GCP0028	60-92	F	BRCA	NA	Training	1	0.999963	1	26.2234	0.999855	0.902266	Positive
GCP0029	60-92	F	BRCA	II	Training	1	0.902068	1	9.56783	0.949967	0.879452	Positive
GCP0030	60-92	F	BRCA	II	Training	1	0.963143	0.999711	19.4135	0.99522	0.896443	Positive
GCP0031	60-92	F	BRCA	IV	Training	1	0.482824	0.991166	2.09868	0.875802	0.783025	Positive
GCP0032	60-92	F	BRCA	NA	Training	1	0.952764	0.996649	16.7073	0.961495	0.889411	Positive
GCP0033	60-92	F	BRCA	IV	Training	1	0.789379	1	28.0167	0.999949	0.876627	Positive
GCP0034	60-92	F	BRCA	IV	Training	1	1	0.997014	29.365	0.999812	0.902329	Positive
GCP0035	45-60	F	BRCA	IV	Test	1	0.979537	0.970696	6.83642	0.999883	0.89254	Positive
GCP0036	60-92	F	BRCA	IV	Training	1	0.964771	0.889742	12.8701	0.983317	0.88146	Positive
GCP0037	60-92	F	BRCA	II	Training	1	0.93286	0.908122	1.51747	0.989649	0.872157	Positive
GCP0038	60-92	F	BRCA	NA	Training	1	0.699987	0.968239	0.88629	0.817396	0.803806	Positive
GCP0039	60-92	F	BRCA	IV	Training	1	0.735487	0.977726	7.07849	0.67227	0.788545	Positive
GCP0040	60-92	F	BRCA	IV	Training	1	0.968949	0.905961	4.79718	0.986193	0.880664	Positive
GCP0041	45-60	F	BRCA	II	Test	1	0.94861	0.645799	3.72841	0.999243	0.845247	Positive
GCP0042	17-45	F	BRCA	II	Test	1	0.947607	0.93975	1.0511	0.960953	0.871729	Positive
GCP0043	60-92	F	BRCA	NA	Training	1	0.963102	0.854275	11.861	0.944586	0.870203	Positive
GCP0044	60-92	F	BRCA	NA	Training	1	0.960895	0.916248	7.29476	0.999933	0.884524	Positive
GCP0045	60-92	F	BRCA	NA	Test	1	0.584704	0.757343	0.0153352	0.955053	0.750351	Positive
GCP0046	60-92	F	BRCA	II	Training	1	0.43801	0.757164	0.488586	0.794405	0.688366	Positive
GCP0047	60-92	F	BRCA	II	Training	1	0.754454	0.641397	1.49473	0.998083	0.804547	Positive
GCP0048	60-92	F	BRCA	II	Training	1	0.918622	0.600042	1.60311	0.986591	0.826395	Positive
GCP0049	60-92	F	BRCA	I	Training	1	0.570997	0.687845	0.67715	0.720625	0.68596	Positive
GCP0050	17-45	F	BRCA	IV	Test	1	0.786328	0.699809	6.96716	0.710878	0.756338	Positive
GCP0051	60-92	F	BRCA	II	Training	1	0.64023	0.613378	0.608572	0.942025	0.754475	Positive
GCP0052	60-92	F	BRCA	IV	Training	1	0.588255	0.802684	0.0672151	0.914675	0.758672	Positive
GCP0053	60-92	F	BRCA	III	Training	1	0.261932	0.592762	0.973832	0.388852	0.448131	Negative
GCP0054	60-92	F	BRCA	I	Test	1	0.934603	0.819162	8.85007	0.999624	0.870172	Positive
GCP0055	60-92	F	BRCA	III	Training	1	0.527572	0.325646	0.266197	0.133527	0.352625	Negative
GCP0056	60-92	F	BRCA	III	Training	1	0.796057	0.722798	0.911878	0.979873	0.819245	Positive
GCP0057	60-92	F	BRCA	IV	Training	1	0.649377	0.46788	2.26364	0.934464	0.732826	Positive
GCP0058	60-92	F	BRCA	III	Training	1	0.771285	0.583065	0.597935	0.746229	0.721558	Positive
GCP0059	60-92	F	BRCA	III	Training	1	0.546296	0.616128	1.65907	0.926467	0.734884	Positive
GCP0060	60-92	F	BRCA	III	Training	1	0.909066	0.45475	0.233424	0.995406	0.791381	Positive
GCP0061	45-60	F	BRCA	III	Test	1	0.699409	0.353526	1.24165	0.944801	0.719178	Positive
GCP0062	45-60	F	BRCA	II	Test	1	0.253033	0.470086	1.26764	0.379181	0.410968	Negative
GCP0063	60-92	F	BRCA	II	Training	1	0.24191	0.369971	0.541865	0.871284	0.560163	Negative
GCP0064	60-92	F	BRCA	II	Training	1	0.558161	0.186511	0.682347	0.610159	0.510905	Negative
GCP0065	60-92	F	BRCA	II	Test	1	0.656406	0.282303	0.54357	0.975088	0.695325	Positive
GCP0066	17-45	F	BRCA	III	Test	1	0.301373	0.234929	0.327338	0.0143991	0.237394	Negative
GCP0067	60-92	F	COREAD	IV	Training	6	0.958738	1	18.5119	0.986655	0.894565	Positive
GCP0068	60-92	F	COREAD	IV	Test	5	0.999822	1	30.9714	1	0.902791	Positive
GCP0069	60-92	F	COREAD	IV	Test	6	0.900716	0.999231	14.6042	0.986754	0.886582	Positive
GCP0070	60-92	F	COREAD	III	Training	6	0.921699	0.989738	16.8253	0.912403	0.876852	Positive
GCP0071	60-92	M	COREAD	IV	Test	5	0.99999	1	32.9335	1	0.903001	Positive
GCP0072	60-92	M	COREAD	I	Training	6	0.900599	0.68583	1.29674	0.824331	0.798225	Positive
GCP0073	60-92	M	COREAD	I	Training	6	0.938971	1	28.9613	0.999361	0.895565	Positive
GCP0074	60-92	M	COREAD	I	Test	6	0.675286	0.930049	0.494657	0.660004	0.745464	Positive
GCP0075	60-92	M	COREAD	I	Training	2	0.828426	0.491362	1.48453	0.998071	0.792871	Positive
GCP0076	17-45	M	COREAD	II	Test	5	0.500598	0.362344	0.937698	0.648303	0.558467	Negative
GCP0077	60-92	F	COREAD	I	Training	6	0.862554	0.156287	0.765143	0.976206	0.722916	Positive
GCP0078	45-60	M	COREAD	I	Test	6	0.873347	0.987009	12.9364	0.999063	0.883199	Positive
GCP0079	60-92	F	COREAD	I	Training	6	0.749383	0.564606	1.215	0.931416	0.771043	Positive
GCP0080	60-92	F	COREAD	I	Training	6	0.59406	0.692023	0.852989	0.917198	0.754942	Positive
GCP0081	60-92	M	COREAD	I	Training	6	0.651993	0.629459	2.17617	0.897401	0.756183	Positive
GCP0082	60-92	F	COREAD	II	Test	6	0.6155	0.785751	1.26945	0.991525	0.799575	Positive
GCP0083	17-45	M	COREAD	III	Test	6	0.59653	0.634867	2.65488	0.141348	0.478368	Negative
GCP0084	60-92	F	COREAD	II	Training	5	0.678632	0.327101	0.0922803	0.193382	0.410464	Negative
GCP0085	60-92	F	COREAD	II	Training	6	0.8383	0.824799	1.41028	0.936108	0.835462	Positive
GCP0086	45-60	M	COREAD	II	Test	6	0.626509	0.493861	1.27765	0.744438	0.66742	Negative
GCP0087	60-92	F	COREAD	II	Training	6	0.639966	0.689407	2.06041	0.277351	0.556748	Negative
GCP0088	60-92	M	COREAD	III	Test	6	0.991287	1	24.9341	1	0.901162	Positive
GCP0089	45-60	F	COREAD	II	Test	5	0.549383	0.429554	0.306894	0.984096	0.699825	Positive
GCP0090	60-92	M	COREAD	II	Test	6	0.903157	1	18.7292	0.981049	0.886983	Positive
GCP0091	60-92	M	COREAD	III	Test	6	0.999273	0.999998	29.2801	1	0.902555	Positive
GCP0092	60-92	F	COREAD	II	Training	2	0.999209	1	31.3545	0.999961	0.902757	Positive
GCP0093	60-92	M	COREAD	III	Training	2	0.706153	0.230688	0.909976	0.939532	0.688781	Positive
GCP0094	60-92	F	COREAD	III	Test	6	0.886299	0.935858	6.51727	0.966775	0.870906	Positive
GCP0095	60-92	M	COREAD	IV	Test	6	0.4336	0.886755	7.01188	0.831484	0.746769	Positive
GCP0096	60-92	F	COREAD	I	Training	6	0.815829	0.591083	0.0362595	0.815585	0.735707	Positive
GCP0097	60-92	F	COREAD	II	Training	6	0.395226	0.462991	1.75338	0.250161	0.407081	Negative
GCP0098	60-92	F	COREAD	II	Training	6	0.771078	0.745781	1.64675	0.799946	0.777254	Positive
GCP0099	45-60	M	COREAD	II	Test	6	0.914269	0.820655	2.36947	0.582655	0.766906	Positive
GCP0100	60-92	M	COREAD	II	Test	6	0.916073	0.999998	19.7294	0.963951	0.886157	Positive
GCP0101	60-92	F	COREAD	III	Training	6	0.662842	0.550382	3.22822	0.969632	0.765566	Positive
GCP0102	60-92	M	COREAD	II	Training	2	0.537715	0.561878	1.22877	0.723254	0.651595	Negative
GCP0103	60-92	M	COREAD	II	Training	6	0.341917	0.641699	0.150481	0.618557	0.557887	Negative
GCP0104	60-92	M	COREAD	IV	Training	2	0.632143	0.385205	1.42208	0.452811	0.534846	Negative
GCP0105	60-92	M	COREAD	III	Training	5	0.6005	0.699317	0.315116	0.82238	0.723143	Positive
GCP0106	60-92	M	COREAD	III	Training	5	0.49838	0.317664	1.91366	0.466019	0.482062	Negative
GCP0107	60-92	M	COREAD	IV	Training	6	0.747989	0.817286	3.86888	0.782722	0.786411	Positive
GCP0108	60-92	M	COREAD	III	Training	6	0.994724	1	28.5358	0.999714	0.901932	Positive
GCP0109	60-92	M	COREAD	III	Training	5	0.999994	1	32.0025	0.999956	0.902907	Positive
GCP0110	60-92	M	COREAD	III	Training	6	0.99683	1	28.0536	0.973257	0.898462	Positive
GCP0111	60-92	M	COREAD	II	Training	2	0.734366	0.841079	5.08034	0.973402	0.83414	Positive
GCP0112	60-92	M	COREAD	III	Training	5	0.436517	0.426524	0.894396	0.0399205	0.329283	Negative
GCP0113	60-92	M	COREAD	II	Training	2	0.846975	0.99446	10.7917	0.913623	0.865348	Positive
GCP0114	60-92	M	COREAD	IV	Training	2	0.362973	0.404415	0.703645	0.646079	0.523709	Negative
GCP0115	60-92	F	COREAD	III	Test	6	0.6651	0.990914	11.3143	0.93356	0.840317	Positive
GCP0116	60-92	M	COREAD	III	Training	6	0.996815	1	24.9104	0.999975	0.901772	Positive
GCP0117	60-92	M	COREAD	III	Training	5	0.557377	0.693571	0.183589	0.0691374	0.431159	Negative
GCP0118	60-92	M	COREAD	III	Test	6	0.958279	0.985121	7.2917	0.600623	0.81681	Positive
GCP0119	60-92	F	COREAD	III	Training	6	0.334776	0.41125	0.0854962	0.44062	0.419772	Negative
GCP0120	60-92	F	COREAD	II	Training	6	0.337556	0.613927	0.0659291	0.804301	0.611259	Negative
GCP0121	60-92	M	COREAD	IV	Training	5	0.991035	1	26.6074	0.988786	0.899796	Positive
GCP0122	60-92	F	COREAD	IV	Training	6	0.682004	0.840308	2.21292	0.893212	0.801529	Positive
GCP0123	45-60	F	COREAD	IV	Test	5	0.928982	1	16.5328	0.999344	0.892484	Positive
GCP0124	60-92	M	COREAD	IV	Training	6	0.753374	0.857806	5.88377	0.599975	0.748172	Positive
GCP0125	60-92	F	COREAD	IV	Training	6	0.999583	1	28.17	1	0.902468	Positive
GCP0126	60-92	M	COREAD	IV	Training	2	0.69497	0.866448	0.280151	0.995219	0.821148	Positive
GCP0127	60-92	F	COREAD	IV	Test	6	0.517423	0.253417	0.129048	0.990464	0.643673	Negative
GCP0128	60-92	M	COREAD	IV	Training	6	0.904217	1	25.6821	0.925473	0.879473	Positive
GCP0129	60-92	F	COREAD	IV	Test	6	0.965055	1	14.0435	0.996655	0.895828	Positive
GCP0130	60-92	M	COREAD	IV	Test	5	0.799231	0.993056	2.42958	0.999999	0.867455	Positive
GCP0131	60-92	M	COREAD	IV	Test	6	0.929476	0.728756	2.4044	0.999997	0.852039	Positive
GCP0132	60-92	F	COREAD	IV	Training	5	0.996208	1	15.2772	1	0.900155	Positive
GCP0133	45-60	M	COREAD	IV	Test	6	0.984058	1	21.5281	0.999947	0.899874	Positive
GCP0134	60-92	M	COREAD	IV	Test	6	0.996757	0.997712	19.0137	0.999587	0.900632	Positive
GCP0135	60-92	F	COREAD	NA	Training	6	0.487312	0.626451	1.34085	0.310173	0.500552	Negative
GCP0136	60-92	F	COREAD	III	Test	5	0.804101	0.982085	10.851	0.999687	0.872746	Positive
GCP0137	45-60	F	COREAD	IV	Test	5	0.98455	1	26.4228	0.989435	0.899128	Positive
GCP0138	60-92	M	COREAD	II	Training	6	0.65162	0.378662	0.965091	0.944244	0.710593	Positive
GCP0139	60-92	M	COREAD	NA	Training	6	0.985201	0.997188	11.5843	0.999356	0.897633	Positive
GCP0140	60-92	M	COREAD	NA	Training	5	0.981791	1	29.0189	0.999797	0.900552	Positive
GCP0141	17-45	M	COREAD	NA	Test	5	0.987653	0.956486	3.3744	0.999999	0.889588	Positive
GCP0142	60-92	F	COREAD	NA	Training	6	0.996098	1	27.9905	0.999759	0.90203	Positive
GCP0143	60-92	F	COREAD	IV	Training	5	0.993057	0.999591	19.8923	0.997788	0.900298	Positive
GCP0144	60-92	M	COREAD	NA	Training	5	0.983112	1	25.9459	0.999187	0.900259	Positive
GCP0145	45-60	F	COREAD	IV	Test	5	0.774209	0.999695	16.3409	0.993237	0.871243	Positive
GCP0146	45-60	F	COREAD	IV	Test	6	0.617192	1	21.7255	0.959582	0.842066	Positive
GCP0147	60-92	F	COREAD	I	Test	6	0.587235	0.305392	4.23572	0.873157	0.663777	Negative
GCP0148	60-92	M	COREAD	NA	Training	5	0.953039	1	18.6307	1	0.895839	Positive
GCP0149	17-45	F	COREAD	NA	Test	6	0.537793	0.686043	0.911868	0.999335	0.764325	Positive
GCP0150	60-92	F	COREAD	NA	Training	5	0.841	0.526236	2.72861	0.946358	0.792275	Positive
GCP0151	60-92	M	COREAD	III	Training	6	0.462029	0.742478	3.97516	0.346278	0.547954	Negative
GCP0152	45-60	F	COREAD	NA	Test	6	0.955905	0.699387	1.35599	0.99984	0.849526	Positive
GCP0153	60-92	F	COREAD	II	Training	6	0.934945	0.835549	5.02276	0.999539	0.869966	Positive
GCP0154	17-45	M	COREAD	III	Test	6	0.448215	0.965788	5.05241	0.995151	0.806383	Positive
GCP0155	60-92	M	COREAD	IV	Test	6	0.846994	0.898638	3.22045	0.989999	0.861675	Positive
GCP0156	60-92	F	COREAD	NA	Test	6	0.944024	0.800933	0.393901	0.998691	0.855948	Positive
GCP0157	60-92	F	COREAD	IV	Training	6	0.988851	0.987686	11.3252	0.999526	0.897041	Positive
GCP0158	60-92	M	COREAD	NA	Training	6	0.705895	0.903565	2.67073	0.997564	0.840584	Positive
GCP0159	60-92	M	COREAD	NA	Training	6	0.463118	0.564839	0.0424031	0.905297	0.66722	Negative
GCP0160	60-92	M	COREAD	NA	Training	6	0.985267	1	13.8571	1	0.898598	Positive
GCP0161	45-60	F	COREAD	III	Test	5	0.989825	1	18.15	0.987777	0.898282	Positive
GCP0162	60-92	F	COREAD	III	Training	5	0.980787	1	22.6441	0.993468	0.898763	Positive
GCP0163	45-60	M	COREAD	NA	Test	5	0.999509	1	26.5398	0.999998	0.902273	Positive
GCP0164	45-60	M	COREAD	IV	Test	5	0.999821	1	27.1963	1	0.902384	Positive
GCP0165	60-92	F	COREAD	NA	Training	5	0.999822	1	29.7897	1	0.90267	Positive
GCP0166	60-92	M	COREAD	III	Training	5	0.595322	0.606937	0.568189	0.972659	0.750972	Positive
GCP0167	60-92	M	COREAD	IV	Training	6	0.996603	1	27.7563	0.999981	0.90209	Positive
GCP0168	60-92	M	COREAD	IV	Training	2	0.882002	1	26.5725	0.998047	0.888182	Positive
GCP0169	45-60	F	COREAD	IV	Test	6	0.823894	0.999998	14.6834	0.46842	0.762123	Positive
GCP0170	60-92	M	COREAD	III	Training	5	0.810969	0.587972	7.55082	0.978205	0.810637	Positive
GCP0171	60-92	F	COREAD	IV	Training	6	0.999768	1	20.7183	0.999766	0.90149	Positive
GCP0172	60-92	M	COREAD	IV	Training	5	0.814322	0.687605	0.595387	0.879944	0.79029	Positive
GCP0173	60-92	F	COREAD	III	Training	2	0.554867	0.740453	5.93258	0.955786	0.778615	Positive
GCP0174	60-92	M	COREAD	III	Training	6	0.80803	0.936631	2.43587	0.988403	0.85934	Positive
GCP0175	60-92	F	COREAD	IV	Training	6	0.905687	1	20.7299	0.990878	0.889159	Positive
GCP0176	60-92	M	COREAD	III	Training	6	0.429104	0.655686	0.446081	0.990812	0.724752	Positive
GCP0177	60-92	M	COREAD	III	Training	2	0.813567	0.827835	2.86895	0.86789	0.820183	Positive
GCP0178	60-92	M	COREAD	IV	Training	6	0.916256	0.824191	4.75801	0.983968	0.862812	Positive
GCP0179	45-60	F	COREAD	III	Test	6	0.999844	1	30.9761	0.998403	0.902579	Positive
GCP0180	60-92	F	COREAD	IV	Training	2	0.40952	0.491722	5.95979	0.970397	0.695065	Positive
GCP0181	60-92	F	COREAD	II	Training	6	0.720142	0.552686	1.49764	0.818536	0.730736	Positive
GCP0182	60-92	M	COREAD	III	Training	5	0.87435	0.971041	3.31609	0.996086	0.875853	Positive
GCP0183	60-92	F	COREAD	IV	Training	5	0.850627	0.99889	8.93799	0.978346	0.87682	Positive
GCP0184	60-92	M	COREAD	IV	Training	2	0.999984	1	22.6305	0.999989	0.901823	Positive
GCP0185	60-92	F	COREAD	III	Training	5	0.997599	1	30.7837	0.999994	0.902526	Positive
GCP0186	60-92	M	COREAD	IV	Training	2	0.997893	1	20.6807	0.999999	0.901307	Positive
GCP0187	60-92	M	COREAD	III	Training	6	0.999683	1	29.4248	0.999773	0.902585	Positive
GCP0188	60-92	F	COREAD	IV	Training	6	0.996523	1	12.1161	0.99964	0.899396	Positive
GCP0189	60-92	M	COREAD	III	Training	2	0.656237	0.799338	3.86113	0.999283	0.817759	Positive
GCP0190	60-92	F	COREAD	IV	Training	2	0.595164	0.789783	2.83824	0.576785	0.680014	Positive
GCP0191	60-92	M	COREAD	IV	Training	6	0.849127	0.987247	2.34041	0.919048	0.859257	Positive
GCP0192	60-92	M	COREAD	IV	Training	2	0.66598	0.998856	16.3688	0.986208	0.853771	Positive
GCP0193	60-92	M	COREAD	III	Training	2	0.999482	1	21.9037	0.999995	0.901665	Positive
GCP0194	60-92	M	COREAD	IV	Training	6	0.999852	1	31.8521	0.999902	0.902869	Positive
GCP0195	60-92	M	COREAD	IV	Training	2	0.882913	0.919813	7.60277	0.988359	0.872776	Positive
GCP0196	60-92	M	COREAD	IV	Training	2	0.999939	0.999588	18.5173	0.999997	0.901145	Positive
GCP0197	60-92	M	COREAD	III	Training	2	0.688868	0.941749	3.64137	0.999238	0.845125	Positive
GCP0198	60-92	F	COREAD	IV	Training	6	0.998746	1	26.1979	0.999972	0.902144	Positive
GCP0199	60-92	M	COREAD	IV	Training	2	0.999979	1	31.7439	0.999998	0.902885	Positive
GCP0200	60-92	F	COREAD	IV	Training	2	0.999938	1	31.185	1	0.902825	Positive
GCP0201	60-92	M	COREAD	IV	Training	2	0.999974	0.999722	30.1443	1	0.902697	Positive
GCP0202	60-92	M	COREAD	IV	Training	6	0.999944	1	24.9911	1	0.902133	Positive
GCP0203	60-92	M	COREAD	IV	Test	6	0.998811	1	33.0792	0.999999	0.902885	Positive
GCP0204	60-92	F	COREAD	IV	Training	2	0.994228	1	25.9888	0.999999	0.901621	Positive
GCP0205	60-92	F	COREAD	III	Test	6	0.919669	1	17.907	0.996987	0.891282	Positive
GCP0206	60-92	F	COREAD	III	Training	2	0.407633	0.607557	1.46868	0.91894	0.694272	Positive
GCP0207	60-92	M	COREAD	IV	Training	5	0.999298	1	31.4779	0.999998	0.902784	Positive
GCP0208	60-92	F	COREAD	IV	Training	2	0.984989	1	27.1082	0.997976	0.900444	Positive
GCP0209	60-92	F	COREAD	IV	Training	2	0.99956	1	29.0002	0.999872	0.902539	Positive
GCP0210	60-92	M	COREAD	III	Test	6	0.999817	0.998994	30.2419	0.997358	0.902261	Positive
GCP0211	60-92	F	COREAD	II	Training	6	0.667066	0.676135	2.32851	0.954691	0.784593	Positive
GCP0212	60-92	M	COREAD	III	Training	2	0.997885	1	25.2047	1	0.901931	Positive
GCP0213	60-92	M	COREAD	IV	Training	6	0.999949	1	31.5335	1	0.902861	Positive
GCP0214	60-92	M	COREAD	IV	Training	6	0.9999	1	30.7105	0.999999	0.902773	Positive
GCP0215	60-92	M	COREAD	IV	Training	6	0.999089	0.999353	21.6537	0.998223	0.90128	Positive
GCP0216	60-92	M	COREAD	II	Training	5	0.854698	0.896414	0.776928	0.995424	0.857445	Positive
GCP0217	45-60	F	ESCA	NA	Test	4	0.777003	0.386524	1.21397	0.884674	0.727288	Positive
GCP0218	60-92	M	ESCA	I	Training	3	0.368836	0.414492	0.247317	0.907261	0.617163	Negative
GCP0219	60-92	F	ESCA	I	Training	3	0.297166	0.632571	0.458453	0.598977	0.54387	Negative
GCP0220	60-92	F	ESCA	I	Training	3	0.370798	0.667984	0.806665	0.721372	0.626105	Negative
GCP0221	60-92	M	ESCA	I	Training	3	0.709463	0.566164	0.214248	0.717311	0.684609	Positive
GCP0222	60-92	M	ESCA	I	Training	3	0.122484	0.945422	3.51117	0.898038	0.697042	Positive
GCP0223	60-92	M	ESCA	I	Training	4	0.806839	0.985355	11.3287	0.974422	0.869347	Positive
GCP0224	60-92	M	ESCA	II	Training	3	0.736314	0.999079	10.1252	0.899395	0.845861	Positive
GCP0225	60-92	M	ESCA	IV	Training	4	1	1	28.9691	1	0.902602	Positive
GCP0226	60-92	M	ESCA	II	Test	4	0.557531	0.931471	3.40645	0.993588	0.81901	Positive
GCP0227	60-92	M	ESCA	III	Training	3	0.58541	0.471865	0.130114	0.486358	0.535647	Negative
GCP0228	60-92	M	ESCA	III	Training	3	0.527773	0.762701	2.88209	0.944675	0.769473	Positive
GCP0229	60-92	F	ESCA	IV	Test	4	0.99845	1	29.2481	0.999985	0.902459	Positive
GCP0230	60-92	M	ESCA	III	Training	4	0.935153	0.983869	5.75204	0.975657	0.884155	Positive
GCP0231	60-92	M	ESCA	IV	Test	4	0.641127	0.988948	3.9042	0.96996	0.838405	Positive
GCP0232	45-60	M	ESCA	IV	Test	4	0.999866	1	27.432	0.999966	0.902412	Positive
GCP0233	60-92	M	ESCA	III	Test	4	0.997996	1	23.5372	0.999871	0.90171	Positive
GCP0234	45-60	F	ESCA	IV	Test	4	0.911221	0.402843	10.1428	0.826719	0.760207	Positive
GCP0235	60-92	M	ESCA	NA	Test	4	0.870381	0.999718	11.452	0.999933	0.883947	Positive
GCP0236	60-92	F	ESCA	NA	Training	4	0.833302	0.927395	2.27283	0.97144	0.858494	Positive
GCP0237	60-92	M	ESCA	III	Test	4	0.686005	0.998595	10.5822	0.939504	0.845801	Positive
GCP0238	60-92	M	ESCA	NA	Training	4	0.896191	0.97714	0.728789	0.926204	0.86135	Positive
GCP0239	60-92	M	ESCA	III	Training	4	0.695649	0.999234	15.6598	0.950051	0.851321	Positive
GCP0240	60-92	M	ESCA	NA	Training	4	0.892697	0.969679	4.03633	0.847977	0.852538	Positive
GCP0241	60-92	M	ESCA	NA	Training	4	0.917174	0.996441	3.10155	0.953159	0.8773	Positive
GCP0242	60-92	M	ESCA	NA	Training	4	0.91072	0.992991	4.82755	0.445057	0.766762	Positive
GCP0243	60-92	M	ESCA	NA	Training	4	0.874002	0.989097	5.19466	0.717852	0.82658	Positive
GCP0244	60-92	F	ESCA	III	Training	4	0.413855	0.373853	1.78784	0.600138	0.52191	Negative
GCP0245	60-92	M	ESCA	IV	Training	4	0.726675	0.876086	1.49803	0.975082	0.832475	Positive
GCP0246	60-92	M	ESCA	IV	Training	4	0.998004	1	28.4917	0.999995	0.902329	Positive
GCP0247	60-92	M	ESCA	II	Training	4	0.768255	0.761559	1.37125	0.990133	0.824816	Positive
GCP0248	60-92	M	ESCA	IV	Training	4	0.923811	1	19.1908	0.998002	0.892173	Positive
GCP0249	60-92	M	ESCA	III	Training	4	0.947139	1	19.0295	0.99929	0.895115	Positive
GCP0250	60-92	M	ESCA	IV	Training	4	0.997968	0.830444	22.3876	0.998304	0.883441	Positive
GCP0251	60-92	M	ESCA	III	Training	4	0.523691	0.538685	5.98811	0.842142	0.694657	Positive
GCP0252	60-92	M	ESCA	IV	Test	4	0.587785	0.283297	1.55966	0.76499	0.611767	Negative
GCP0253	60-92	M	ESCA	IV	Training	4	0.797143	0.738055	1.53878	0.992337	0.827382	Positive
GCP0254	60-92	F	ESCA	IV	Training	4	0.454303	0.806675	0.161183	0.96766	0.749181	Positive
GCP0255	60-92	F	ESCA	IV	Training	4	0.682694	0.984575	9.96218	0.930829	0.841171	Positive
GCP0256	60-92	M	ESCA	III	Training	4	0.999994	1	32.5872	1	0.902969	Positive
GCP0257	60-92	M	ESCA	IV	Training	4	0.999974	1	28.2318	0.999685	0.902476	Positive
GCP0258	60-92	M	ESCA	IV	Training	4	0.974664	0.996256	6.22169	0.957017	0.887929	Positive
GCP0259	45-60	M	ESCA	I	Test	4	0.788285	0.485963	5.49418	0.994808	0.790435	Positive
GCP0260	60-92	F	ESCA	I	Training	3	0.717154	0.925084	0.664766	0.790016	0.791165	Positive
GCP0261	60-92	M	ESCA	I	Training	3	0.882605	0.376825	0.891035	0.993992	0.778983	Positive
GCP0262	60-92	M	ESCA	II	Training	3	0.366809	0.600813	0.240046	0.613154	0.556538	Negative
GCP0263	60-92	M	ESCA	I	Training	3	0.706686	0.594827	4.01857	0.962101	0.783067	Positive
GCP0264	60-92	M	ESCA	I	Training	3	0.501351	0.557062	1.98358	0.350827	0.504957	Negative
GCP0265	60-92	M	ESCA	II	Training	3	0.693989	0.694388	7.07795	0.99906	0.810655	Positive
GCP0266	60-92	F	ESCA	II	Training	3	0.812485	0.96356	7.93314	0.989804	0.868669	Positive
GCP0267	60-92	M	ESCA	I	Training	3	0.683212	0.48162	4.44276	0.955469	0.754523	Positive
GCP0268	60-92	M	ESCA	II	Training	3	0.918116	0.354593	3.34591	0.804072	0.737896	Positive
GCP0269	45-60	M	ESCA	I	Test	4	0.746718	0.932706	1.31973	0.543383	0.735527	Positive
GCP0270	60-92	M	ESCA	I	Test	4	0.732474	0.304279	0.161956	0.528923	0.553805	Negative
GCP0271	60-92	M	ESCA	I	Test	4	0.89321	0.954628	1.626	0.879643	0.852585	Positive
GCP0272	45-60	M	ESCA	I	Test	4	0.885739	0.977961	3.1197	0.0616963	0.631241	Negative
GCP0273	60-92	F	ESCA	II	Test	4	0.993181	1	23.6222	0.998701	0.901024	Positive
GCP0274	60-92	M	ESCA	II	Test	4	0.777754	0.999999	10.8453	0.719774	0.814865	Positive
GCP0275	45-60	F	ESCA	III	Test	4	0.737	0.302662	0.992739	0.972147	0.724245	Positive
GCP0276	60-92	M	ESCA	III	Test	4	0.614446	0.839338	4.98308	0.691324	0.736656	Positive
GCP0277	60-92	M	ESCA	III	Training	4	0.948139	0.97953	4.51535	0.996433	0.887675	Positive
GCP0278	60-92	M	GAC	II	Training	6	0.994221	0.999995	18.098	0.999382	0.900386	Positive
GCP0279	60-92	M	GAC	III	Training	6	0.258102	0.564488	0.782876	0.709728	0.560003	Negative
GCP0280	60-92	M	GAC	IV	Test	5	0.637688	0.78891	0.594046	0.875954	0.770358	Positive
GCP0281	60-92	M	GAC	NA	Training	5	0.840508	0.870565	3.12566	0.982954	0.855491	Positive
GCP0282	60-92	M	GAC	II	Training	6	0.514054	0.251119	1.93188	0.388794	0.439367	Negative
GCP0283	60-92	M	GAC	II	Test	6	0.804387	0.882235	2.49049	0.634761	0.769	Positive
GCP0284	60-92	M	GAC	II	Test	6	0.900889	0.869058	5.72763	0.926255	0.856544	Positive
GCP0285	60-92	M	GAC	II	Test	6	0.900652	0.996766	7.39991	0.998769	0.885721	Positive
GCP0286	60-92	M	GAC	III	Training	6	0.790766	0.836303	3.70015	0.999656	0.846816	Positive
GCP0287	60-92	M	GAC	III	Test	6	0.705888	0.474802	0.739326	0.954102	0.746099	Positive
GCP0288	60-92	F	GAC	III	Training	5	0.564252	0.387769	1.8215	0.47811	0.526205	Negative
GCP0289	17-45	F	GAC	IV	Test	6	0.804058	0.590778	0.325478	0.800554	0.743391	Positive
GCP0290	60-92	M	GAC	III	Training	5	0.309431	0.384472	0.569274	0.805588	0.560535	Negative
GCP0291	60-92	M	GAC	III	Test	6	0.682742	0.817663	1.00673	0.795112	0.767292	Positive
GCP0292	60-92	F	GAC	III	Training	6	0.852334	0.896236	0.897006	0.957737	0.850466	Positive
GCP0293	60-92	F	GAC	III	Training	5	0.711384	0.761836	1.05045	0.416626	0.642774	Negative
GCP0294	60-92	F	GAC	III	Test	6	0.528381	0.792165	0.40018	0.780201	0.714129	Positive
GCP0295	60-92	F	GAC	IV	Test	5	0.948594	0.977464	13.4524	0.997863	0.891539	Positive
GCP0296	60-92	M	GAC	III	Training	6	0.530485	0.286454	1.8042	0.267306	0.407737	Negative
GCP0297	60-92	M	GAC	III	Training	5	0.726673	0.92546	0.496023	0.953939	0.830026	Positive
GCP0298	60-92	M	GAC	IV	Training	5	0.982122	1	20.9954	0.999479	0.899509	Positive
GCP0299	60-92	F	GAC	IV	Training	6	0.497525	0.682768	2.60123	0.834062	0.712123	Positive
GCP0300	60-92	F	GAC	IV	Training	6	0.860006	0.813818	2.55291	0.71295	0.788878	Positive
GCP0301	60-92	F	GAC	IV	Training	5	0.695491	0.906347	1.16175	0.759149	0.778436	Positive
GCP0302	17-45	M	GAC	IV	Test	6	0.770396	0.971298	4.11872	0.998688	0.862388	Positive
GCP0303	60-92	F	GAC	IV	Training	6	0.609776	0.977837	2.84872	0.984393	0.832826	Positive
GCP0304	60-92	M	GAC	IV	Training	6	0.775548	0.720102	2.09871	0.216242	0.583871	Negative
GCP0305	60-92	M	GAC	IV	Test	5	0.854379	0.267166	5.44731	0.445015	0.580385	Negative
GCP0306	60-92	M	GAC	IV	Training	5	0.929593	0.975238	10.575	0.996813	0.887961	Positive
GCP0307	60-92	M	GAC	IV	Training	6	0.730816	0.920734	3.7427	0.723525	0.786447	Positive
GCP0308	60-92	M	GAC	IV	Training	6	0.99999	1	30.9222	0.999991	0.902804	Positive
GCP0309	60-92	F	GAC	IV	Test	6	0.217546	0.468818	3.95728	0.785452	0.56438	Negative
GCP0310	60-92	M	GAC	IV	Training	6	0.611428	0.432549	6.3013	0.217152	0.464205	Negative
GCP0311	60-92	M	GAC	IV	Training	6	0.927382	1	20.6027	0.391701	0.766454	Positive
GCP0312	60-92	M	GAC	IV	Training	6	0.97687	0.977879	17.3909	0.961159	0.890439	Positive
GCP0313	60-92	M	GAC	IV	Training	6	0.566427	0.862257	1.09247	0.903207	0.779926	Positive
GCP0314	60-92	F	GAC	IV	Training	6	0.788298	0.852079	3.45657	0.915672	0.830986	Positive
GCP0315	60-92	F	GAC	IV	Training	6	0.504231	0.752673	2.21348	0.999309	0.775445	Positive
GCP0316	60-92	F	GAC	IV	Training	5	0.941865	0.9865	10.0305	0.996797	0.890512	Positive
GCP0317	45-60	M	GAC	III	Test	5	0.704387	0.517173	0.944442	0.999887	0.768838	Positive
GCP0318	60-92	M	GAC	IV	Training	5	0.556507	0.727638	0.23481	0.997045	0.767461	Positive
GCP0319	60-92	M	GAC	IV	Training	6	0.98845	1	20.8145	0.999693	0.900226	Positive
GCP0320	60-92	M	GAC	IV	Training	6	0.977108	1	19.915	0.999885	0.898824	Positive
GCP0321	60-92	M	GAC	II	Training	6	0.756836	1	27.4053	0.954295	0.864019	Positive
GCP0322	60-92	F	GAC	IV	Training	6	0.999171	1	24.4036	0.998193	0.901726	Positive
GCP0323	60-92	F	GAC	IV	Training	6	0.999958	1	26.6381	0.999989	0.902333	Positive
GCP0324	17-45	F	GAC	IV	Test	5	0.999445	1	28.7901	1	0.902521	Positive
GCP0325	45-60	M	GAC	IV	Test	5	0.994615	0.983674	26.9439	0.999831	0.900151	Positive
GCP0326	60-92	M	GAC	NA	Training	5	0.977168	0.905008	12.4836	0.975668	0.883486	Positive
GCP0327	60-92	M	GAC	IV	Training	6	0.620376	0.905056	1.05389	0.609402	0.716524	Positive
GCP0328	60-92	F	GAC	IV	Test	6	0.695205	0.909418	4.50489	0.98857	0.840291	Positive
GCP0329	60-92	M	GAC	NA	Training	5	0.296748	0.780308	0.248807	0.995685	0.716261	Positive
GCP0330	60-92	M	GAC	NA	Training	5	0.337626	0.697041	0.0961122	0.866012	0.657567	Negative
GCP0331	60-92	F	GAC	IV	Training	6	0.25223	0.458	0.0396792	0.309865	0.353409	Negative
GCP0332	60-92	F	GAC	NA	Training	5	0.747934	0.924147	2.77879	0.974275	0.846008	Positive
GCP0333	60-92	F	GAC	I	Test	6	0.623436	0.44516	0.159995	0.983949	0.717721	Positive
GCP0334	17-45	M	GAC	NA	Test	5	0.391732	0.510053	0.332484	0.434138	0.473761	Negative
GCP0335	60-92	F	GAC	NA	Training	6	0.700494	0.743003	4.26083	0.98103	0.813088	Positive
GCP0336	60-92	M	GAC	NA	Training	5	0.89846	0.976965	10.6288	0.933432	0.873878	Positive
GCP0337	60-92	M	GAC	IV	Training	6	0.927165	0.982771	10.9274	0.93097	0.87818	Positive
GCP0338	60-92	F	GAC	NA	Training	5	0.761024	0.923819	1.55187	0.498209	0.724593	Positive
GCP0339	60-92	M	GAC	IV	Test	5	0.671778	0.65245	1.97167	0.870038	0.757028	Positive
GCP0340	60-92	F	GAC	NA	Training	5	0.329777	0.970298	3.1549	0.844814	0.737925	Positive
GCP0341	60-92	F	GAC	IV	Training	6	0.300028	0.929292	8.04009	0.98365	0.768412	Positive
GCP0342	60-92	M	GAC	NA	Training	5	0.49029	0.767774	6.61321	0.178973	0.504185	Negative
GCP0343	60-92	F	GAC	III	Test	6	0.849421	0.998486	5.69336	0.999982	0.878457	Positive
GCP0344	17-45	F	GAC	NA	Test	5	0.889056	0.764213	1.08178	0.748969	0.78998	Positive
GCP0345	60-92	F	GAC	NA	Training	5	0.836892	0.981167	2.6387	0.242866	0.679663	Positive
GCP0346	60-92	F	GAC	IV	Training	5	0.572904	0.658751	0.504037	0.780227	0.696933	Positive
GCP0347	45-60	M	GAC	I	Test	6	0.826228	0.99352	13.2266	0.99601	0.877312	Positive
GCP0348	60-92	M	GAC	NA	Training	5	0.501687	0.988357	16.2273	0.668029	0.742205	Positive
GCP0349	60-92	M	GAC	III	Test	5	0.948838	0.999999	14.1123	0.902652	0.879433	Positive
GCP0350	45-60	M	GAC	NA	Test	6	0.975464	0.666413	13.592	0.986155	0.855712	Positive
GCP0351	60-92	M	GAC	II	Training	6	0.989867	0.997254	17.8516	0.906009	0.885853	Positive
GCP0352	45-60	M	GAC	NA	Test	5	0.947262	1	19.0928	0.999378	0.895153	Positive
GCP0353	60-92	F	GAC	NA	Test	5	0.984211	0.899106	16.1971	0.999567	0.88837	Positive
GCP0354	60-92	F	GAC	IV	Training	6	0.930785	0.868622	16.7314	0.772928	0.835681	Positive
GCP0355	45-60	M	GAC	IV	Test	5	0.997998	1	22.5026	1	0.901586	Positive
GCP0356	60-92	M	GAC	IV	Training	5	0.997937	1	25.2177	0.999992	0.901937	Positive
GCP0357	60-92	M	GAC	II	Test	6	0.999871	1	25.1344	0.999917	0.902131	Positive
GCP0358	45-60	F	GAC	IV	Test	6	0.99394	1	24.8632	0.999812	0.901423	Positive
GCP0359	60-92	F	GAC	IV	Training	6	0.999124	1	27.1587	0.999975	0.9023	Positive
GCP0360	60-92	M	GAC	NA	Test	6	0.809349	0.986544	4.51918	0.999668	0.870541	Positive
GCP0361	60-92	M	GAC	III	Test	6	0.751672	0.629587	1.31704	0.958184	0.791278	Positive
GCP0362	60-92	F	GAC	IV	Training	5	0.759034	0.972457	8.72824	0.977831	0.860201	Positive
GCP0363	60-92	M	GAC	III	Training	6	0.774854	0.900594	1.70398	0.999307	0.849737	Positive
GCP0364	60-92	M	GAC	III	Training	6	0.85636	0.771062	2.83261	0.938235	0.834302	Positive
GCP0365	60-92	M	GAC	II	Training	6	0.908414	0.961809	5.06083	0.887432	0.862284	Positive
GCP0366	60-92	M	GAC	II	Training	5	0.961426	1	20.5989	0.999997	0.897147	Positive
GCP0367	60-92	F	GAC	III	Training	5	0.515979	0.888328	1.61047	0.880523	0.770225	Positive
GCP0368	60-92	M	GAC	III	Training	6	0.998584	1	26.6648	0.999904	0.902173	Positive
GCP0369	60-92	F	GAC	III	Training	6	0.304943	0.993122	7.34416	0.995063	0.784171	Positive
GCP0370	60-92	M	GAC	III	Training	5	0.998136	1	20.2248	1	0.901264	Positive
GCP0371	60-92	M	GAC	III	Test	6	0.999962	1	28.1419	0.996697	0.90206	Positive
GCP0372	45-60	M	GAC	III	Test	6	0.778713	0.592875	0.149558	0.994689	0.786647	Positive
GCP0373	17-45	M	GAC	II	Test	6	0.974928	1	25.8023	0.997167	0.899034	Positive
GCP0374	60-92	M	GAC	II	Training	6	0.917201	0.995839	5.25822	0.913318	0.872588	Positive
GCP0375	60-92	M	GAC	III	Training	6	0.743668	0.534864	1.09224	0.903213	0.755313	Positive
GCP0376	60-92	F	GAC	III	Training	6	0.999234	1	21.9563	0.999995	0.901645	Positive
GCP0377	60-92	M	GAC	III	Test	6	1	1	29.2973	0.999998	0.902637	Positive
GCP0378	60-92	M	GAC	II	Training	6	0.974762	0.999993	7.26742	0.955655	0.88869	Positive
GCP0379	60-92	M	GAC	III	Training	5	0.999999	1	32.035	0.999915	0.902905	Positive
GCP0380	60-92	M	GAC	I	Training	6	0.624175	0.602877	0.260161	0.963598	0.7491	Positive
GCP0381	60-92	M	GAC	I	Training	5	0.64528	0.802599	5.53627	0.883983	0.790297	Positive
GCP0382	60-92	M	GAC	II	Training	6	0.726098	0.509635	1.74698	0.673281	0.677145	Negative
GCP0383	60-92	M	GAC	II	Training	6	0.793407	0.695518	8.51483	0.777188	0.776591	Positive
GCP0384	60-92	F	GAC	II	Test	6	0.973525	1	22.575	0.998497	0.898627	Positive
GCP0385	60-92	M	GAC	II	Training	6	0.69557	0.627419	0.150022	0.949705	0.763055	Positive
GCP0386	60-92	M	GAC	II	Training	6	0.733779	0.960448	3.00959	0.0529008	0.577555	Negative
GCP0387	60-92	M	GAC	III	Training	6	0.709652	0.219373	4.67553	0.0429295	0.369757	Negative
GCP0388	60-92	M	GAC	III	Training	6	0.803413	0.28997	2.05592	0.664116	0.642798	Negative
GCP0389	60-92	M	GAC	III	Training	5	0.592149	0.223539	0.864877	0.100883	0.343634	Negative
GCP0390	60-92	F	GAC	III	Training	6	0.600986	0.632194	0.698822	0.612303	0.643894	Negative
GCP0391	60-92	M	GAC	III	Training	6	0.896226	0.97396	2.35354	0.842261	0.850154	Positive
GCP0392	60-92	M	HCC	I	Training	1	0.499139	0.611194	0.78868	0.927823	0.717185	Positive
GCP0393	60-92	M	HCC	I	Training	1	0.314229	0.587805	0.3094	0.423474	0.466139	Negative
GCP0394	60-92	F	HCC	I	Training	1	0.321705	0.273354	1.09251	0.60196	0.461736	Negative
GCP0395	60-92	F	HCC	I	Training	1	0.733414	0.859217	1.95246	0.317905	0.643975	Negative
GCP0396	60-92	M	HCC	I	Training	1	0.652404	0.429699	0.404168	0.948867	0.717396	Positive
GCP0397	45-60	M	HCC	I	Test	1	0.886329	0.575629	3.36966	0.728466	0.754478	Positive
GCP0398	60-92	M	HCC	I	Training	1	0.58118	0.369938	0.373879	0.805768	0.634994	Negative
GCP0399	60-92	M	HCC	I	Training	1	0.482738	0.81993	3.32303	0.169485	0.506405	Negative
GCP0400	60-92	M	HCC	I	Training	1	0.780497	0.950564	3.28487	0.994654	0.859466	Positive
GCP0401	60-92	M	HCC	I	Training	1	0.432392	0.947559	6.57527	0.513772	0.658442	Negative
GCP0402	45-60	M	HCC	I	Test	1	0.268482	0.338801	0.234696	0.247571	0.321382	Negative
GCP0403	60-92	M	HCC	I	Test	1	0.628404	0.433704	0.26122	0.191712	0.432114	Negative
GCP0404	60-92	M	HCC	I	Test	1	0.202783	0.677624	0.972143	0.248437	0.400146	Negative
GCP0405	60-92	M	HCC	I	Training	1	0.208792	0.311233	0.416849	0.58776	0.423245	Negative
GCP0406	60-92	M	HCC	I	Training	1	0.411113	0.567273	3.98129	0.0574788	0.375617	Negative
GCP0407	60-92	F	HCC	I	Training	1	0.847873	0.999075	4.7354	0.993683	0.876572	Positive
GCP0408	60-92	M	HCC	I	Training	1	0.514497	0.294859	0.644122	0.252861	0.391028	Negative
GCP0409	60-92	M	HCC	I	Training	1	0.624796	0.999026	4.09556	0.979472	0.839341	Positive
GCP0410	60-92	F	HCC	I	Training	1	0.668335	0.833881	0.273979	0.165517	0.544632	Negative
GCP0411	45-60	M	HCC	I	Test	1	0.721006	0.971796	7.42492	0.935361	0.845205	Positive
GCP0412	60-92	F	HCC	I	Training	1	0.902391	0.975314	3.5335	0.953841	0.873357	Positive
GCP0413	45-60	M	HCC	I	Test	1	0.969	0.999044	2.99303	0.923073	0.87948	Positive
GCP0414	60-92	M	HCC	I	Test	1	0.827845	0.948099	8.43204	0.96938	0.865562	Positive
GCP0415	60-92	M	HCC	I	Training	1	0.944009	0.998792	5.20176	0.86487	0.86831	Positive
GCP0416	60-92	F	HCC	I	Training	1	0.73323	1	18.1748	0.965651	0.86084	Positive
GCP0417	45-60	M	HCC	I	Test	1	0.947781	1	18.2936	0.90194	0.880153	Positive
GCP0418	45-60	M	HCC	I	Test	1	0.994032	1	22.5885	0.977779	0.898072	Positive
GCP0419	45-60	M	HCC	II	Training	1	0.279654	0.918342	4.61966	0.235967	0.498252	Negative
GCP0420	45-60	M	HCC	II	Training	1	0.658854	0.993946	2.9807	0.522321	0.726441	Positive
GCP0421	45-60	M	HCC	II	Training	1	0.826494	0.710074	3.22978	0.140165	0.571998	Negative
GCP0422	45-60	M	HCC	II	Test	1	0.85467	0.999698	10.1206	0.675696	0.818756	Positive
GCP0423	45-60	M	HCC	II	Training	1	0.481377	0.999999	11.869	0.848507	0.787682	Positive
GCP0424	45-60	M	HCC	II	Training	1	0.454109	0.216483	1.3491	0.124817	0.315279	Negative
GCP0425	45-60	M	HCC	II	Training	1	0.697675	0.557214	7.21529	0.558304	0.652759	Negative
GCP0426	45-60	F	HCC	II	Training	1	0.475012	0.845526	3.47057	0.995469	0.788349	Positive
GCP0427	45-60	M	HCC	II	Test	1	0.96909	0.994552	3.91178	0.978379	0.888667	Positive
GCP0428	60-92	M	HCC	II	Test	1	0.88335	0.9963	3.18852	0.63764	0.808548	Positive
GCP0429	45-60	M	HCC	II	Training	1	0.963367	0.999609	17.031	0.858994	0.874843	Positive
GCP0430	45-60	F	HCC	II	Training	1	0.963248	1	16.3712	0.979506	0.893647	Positive
GCP0431	45-60	M	HCC	II	Training	1	0.998395	1	22.9415	1	0.901691	Positive
GCP0432	45-60	M	HCC	III	Test	6	0.972128	0.999998	15.6375	0.999376	0.897393	Positive
GCP0433	45-60	F	HCC	III	Training	1	0.939284	0.999999	13.6715	0.99964	0.893118	Positive
GCP0434	45-60	M	HCC	III	Training	1	0.661636	0.996646	11.3228	0.481779	0.724781	Positive
GCP0435	45-60	M	HCC	III	Training	1	0.976734	1	18.6155	0.928653	0.888141	Positive
GCP0436	45-60	F	HCC	IV	Training	6	0.993384	0.999998	20.3787	0.999815	0.90073	Positive
GCP0437	45-60	M	HCC	IV	Training	6	0.997201	0.999999	22.5217	0.887547	0.885054	Positive
GCP0438	45-60	M	HCC	IV	Training	6	0.958156	1	27.6578	1	0.897735	Positive
GCP0439	60-92	M	HCC	IV	Test	6	0.999951	1	29.7056	0.249432	0.745331	Positive
GCP0440	45-60	M	HCC	IV	Training	6	0.818627	0.831587	3.70661	0.99861	0.850442	Positive
GCP0441	45-60	M	HCC	IV	Training	6	0.999545	1	26.3756	0.993263	0.901341	Positive
GCP0442	45-60	M	HCC	III	Test	6	0.999254	1	20.4956	0.99997	0.901427	Positive
GCP0443	45-60	M	HCC	IV	Training	1	0.944467	0.995358	4.94211	0.948489	0.881798	Positive
GCP0444	45-60	M	HCC	IV	Training	6	0.358433	0.820915	2.82912	0.963024	0.747335	Positive
GCP0445	45-60	M	HCC	IV	Training	1	0.867565	0.998096	17.5448	0.521226	0.786601	Positive
GCP0446	45-60	M	HCC	IV	Training	1	0.990781	1	11.5102	0.889469	0.882072	Positive
GCP0447	45-60	M	HCC	IV	Training	1	0.970745	1	21.4571	0.94996	0.891115	Positive
GCP0448	45-60	M	HCC	IV	Training	6	0.999669	1	28.3385	0.99957	0.902438	Positive
GCP0449	45-60	M	HCC	IV	Training	6	0.999879	1	27.6453	0.999997	0.902442	Positive
GCP0450	60-92	M	HCC	NA	Test	6	0.614931	0.461573	0.195146	0.196854	0.43489	Negative
GCP0451	45-60	F	HCC	III	Training	6	0.948155	1	15.3922	0.999615	0.894571	Positive
GCP0452	45-60	M	HCC	NA	Test	6	0.999998	1	28.7184	1	0.902575	Positive
GCP0453	45-60	M	HCC	NA	Training	6	0.969912	0.793129	5.09054	0.999999	0.86978	Positive
GCP0454	45-60	M	HCC	NA	Training	6	0.999999	1	28.7901	1	0.902582	Positive
GCP0455	45-60	M	HCC	III	Training	6	0.999939	1	26.755	0.999999	0.902346	Positive
GCP0456	45-60	M	HCC	III	Test	6	0.882259	0.920782	3.31444	1	0.871503	Positive
GCP0457	17-45	M	HCC	II	Test	6	0.704222	0.802274	3.62398	0.00818143	0.509837	Negative
GCP0458	45-60	M	HCC	NA	Test	6	0.910331	0.85095	2.25155	1	0.865167	Positive
GCP0459	60-92	F	HCC	II	Test	6	0.966634	0.98768	5.51925	0.99996	0.892061	Positive
GCP0460	45-60	M	HCC	NA	Training	6	0.999365	1	25.2199	1	0.902097	Positive
GCP0461	45-60	M	HCC	NA	Training	6	0.999926	1	28.9158	0.999731	0.902552	Positive
GCP0462	45-60	M	HCC	III	Test	6	0.9944	1	26.1537	0.996071	0.901123	Positive
GCP0463	45-60	M	HCC	NA	Training	6	0.999997	1	32.6883	0.999997	0.902978	Positive
GCP0464	17-45	M	HCC	II	Test	6	0.994567	1	25.566	0.998085	0.901346	Positive
GCP0465	45-60	M	HCC	NA	Training	6	0.995578	1	18.8347	0.997315	0.900382	Positive
GCP0466	45-60	M	HCC	I	Training	6	0.999009	1	24.0953	0.999977	0.901911	Positive
GCP0467	45-60	M	HCC	NA	Training	1	0.936727	0.980175	3.00529	0.94719	0.876904	Positive
GCP0468	45-60	M	HCC	NA	Training	1	0.607067	0.473627	3.03869	0.924502	0.722603	Positive
GCP0469	45-60	M	HCC	NA	Training	1	0.526669	0.463264	3.22726	0.584468	0.580466	Negative
GCP0470	45-60	M	HCC	NA	Test	6	0.973397	0.429918	1.65858	0.999647	0.811986	Positive
GCP0471	45-60	M	HCC	NA	Training	6	0.954677	0.82838	1.79747	0.999921	0.867789	Positive
GCP0472	45-60	M	HCC	IV	Training	1	0.902444	0.993229	13.825	0.999465	0.887896	Positive
GCP0473	45-60	F	HCC	NA	Test	6	0.984374	1	21.5079	1	0.899914	Positive
GCP0474	45-60	M	HCC	NA	Training	6	0.960781	1	26.7485	1	0.897928	Positive
GCP0475	45-60	M	HCC	IV	Training	6	0.995797	1	23.7249	0.675156	0.847469	Positive
GCP0476	45-60	M	HCC	II	Training	1	0.651718	0.679319	9.29135	0.719552	0.724077	Positive
GCP0477	45-60	M	HCC	I	Training	1	0.500076	0.453079	0.569581	0.955423	0.687495	Positive
GCP0478	45-60	M	HCC	II	Training	1	0.680824	0.992191	10.1144	0.821275	0.818347	Positive
GCP0479	45-60	M	HCC	I	Training	1	0.712235	0.904357	5.99331	0.990544	0.844144	Positive
GCP0480	45-60	M	HCC	III	Training	1	0.463026	0.270975	0.42012	0.715099	0.540224	Negative
GCP0481	45-60	M	HCC	I	Training	1	0.843871	0.988814	8.33105	0.790718	0.839193	Positive
GCP0482	45-60	M	HCC	I	Test	1	0.632392	0.709013	6.30552	0.833539	0.756686	Positive
GCP0483	45-60	M	HCC	I	Training	1	0.911847	0.996746	14.3542	0.999567	0.889594	Positive
GCP0484	17-45	M	HCC	IV	Test	6	0.759948	0.994804	9.52748	0.833465	0.835343	Positive
GCP0485	45-60	M	HCC	IV	Training	6	0.615508	0.736362	5.45399	0.963777	0.792243	Positive
GCP0486	45-60	M	HCC	III	Training	1	0.990479	1	17.863	0.994093	0.899189	Positive
GCP0487	45-60	M	HCC	I	Training	1	0.856301	0.798491	8.50357	0.858296	0.826759	Positive
GCP0488	45-60	M	HCC	II	Training	1	0.624934	0.600277	0.705122	0.978853	0.759663	Positive
GCP0489	45-60	M	HCC	I	Training	1	0.676177	0.973678	4.8679	0.97267	0.843645	Positive
GCP0490	17-45	M	HCC	IV	Test	6	0.856763	1	20.2066	0.950898	0.876363	Positive
GCP0491	45-60	M	HCC	I	Test	1	0.556257	0.81646	7.90348	0.196282	0.546389	Negative
GCP0492	45-60	F	HCC	II	Training	1	0.501318	0.741552	1.7665	0.545256	0.626589	Negative
GCP0493	45-60	F	HCC	I	Training	1	0.879755	0.657992	0.99575	0.996887	0.828382	Positive
GCP0494	45-60	M	HCC	IV	Test	6	0.999775	1	24.9438	1	0.902108	Positive
GCP0495	45-60	F	HCC	I	Training	1	0.859075	0.543262	1.01268	0.957314	0.796034	Positive
GCP0496	45-60	M	HCC	I	Training	1	0.569633	0.426025	0.48333	0.937994	0.692815	Positive
GCP0497	45-60	M	HCC	I	Training	1	0.593821	0.963917	10.7318	0.920963	0.820563	Positive
GCP0498	45-60	M	HCC	I	Test	1	0.244138	0.0723253	0.540107	0.561131	0.363572	Negative
GCP0499	60-92	M	HCC	IV	Test	6	0.992531	1	22.0631	0.999548	0.900851	Positive
GCP0500	17-45	M	HCC	IV	Test	6	0.990947	1	29.8733	1	0.901695	Positive
GCP0501	45-60	F	HCC	IV	Training	6	1	1	33.8519	1	0.903088	Positive
GCP0502	45-60	M	HCC	IV	Test	6	0.996922	1	25.8969	0.997959	0.901632	Positive
GCP0503	45-60	M	HCC	IV	Training	6	0.764048	0.78468	3.73125	0.953997	0.824855	Positive
GCP0504	45-60	M	HCC	IV	Test	6	0.987958	1	26.5195	0.999752	0.900951	Positive
GCP0505	45-60	F	NSCLC	I	Training	5	0.366833	0.395065	2.86713	0.134427	0.343703	Negative
GCP0506	45-60	M	NSCLC	NA	Training	3	0.736156	0.445859	1.33947	0.961409	0.753322	Positive
GCP0507	45-60	F	NSCLC	NA	Training	3	0.727487	0.968639	6.22469	0.660626	0.781369	Positive
GCP0508	45-60	M	NSCLC	IV	Training	4	0.656575	0.695676	0.209568	0.951312	0.770316	Positive
GCP0509	60-92	M	NSCLC	IV	Test	3	0.816823	0.636033	1.11375	0.916584	0.794394	Positive
GCP0510	45-60	F	NSCLC	IV	Training	3	0.67114	0.868022	3.82533	0.838883	0.793925	Positive
GCP0511	45-60	M	NSCLC	NA	Training	3	0.474539	0.401812	0.210779	0.945465	0.65684	Negative
GCP0512	45-60	M	NSCLC	III	Training	4	0.668657	0.454205	2.53355	0.791063	0.690356	Positive
GCP0513	45-60	M	NSCLC	IV	Training	4	0.708026	0.81757	3.04109	0.669422	0.744768	Positive
GCP0514	45-60	F	NSCLC	I	Training	4	0.712066	0.675282	2.6235	0.964757	0.797038	Positive
GCP0515	45-60	F	NSCLC	NA	Training	3	0.421013	0.45888	1.37223	0.520952	0.514798	Negative
GCP0516	45-60	F	NSCLC	III	Test	4	0.639821	0.352122	1.93591	0.640342	0.601563	Negative
GCP0517	45-60	F	NSCLC	NA	Training	3	0.55828	0.323118	2.70266	0.823912	0.639151	Negative
GCP0518	45-60	F	NSCLC	NA	Training	3	0.384012	0.66221	5.51818	0.703538	0.638024	Negative
GCP0519	45-60	F	NSCLC	NA	Training	3	0.834653	0.632683	2.37025	0.993682	0.819899	Positive
GCP0520	45-60	F	NSCLC	NA	Training	3	0.863829	0.979941	3.95361	0.992737	0.875604	Positive
GCP0521	45-60	M	NSCLC	III	Training	5	0.897786	0.797856	14.2933	0.972527	0.859147	Positive
GCP0522	45-60	M	NSCLC	IV	Training	4	0.998613	1	24.2194	0.999959	0.901881	Positive
GCP0523	17-45	M	NSCLC	NA	Test	3	0.974402	1	21.6986	0.996915	0.898377	Positive
GCP0524	45-60	F	NSCLC	NA	Training	4	0.992726	1	25.1985	0.999998	0.901356	Positive
GCP0525	45-60	F	NSCLC	IV	Training	3	0.997116	1	32.6976	0.999936	0.902654	Positive
GCP0526	45-60	M	NSCLC	NA	Training	3	0.997246	1	31.4296	0.999871	0.902536	Positive
GCP0527	45-60	M	NSCLC	I	Training	2	0.302668	0.324832	0.0542545	0.949599	0.576109	Negative
GCP0528	45-60	F	NSCLC	I	Training	2	0.729629	0.168369	1.64298	0.990272	0.701461	Positive
GCP0529	45-60	F	NSCLC	I	Training	4	0.521232	0.108891	0.922746	0.63478	0.490096	Negative
GCP0530	45-60	M	NSCLC	I	Training	3	0.415712	0.628004	0.675888	0.827581	0.664811	Negative
GCP0531	45-60	F	NSCLC	I	Training	2	0.454967	0.444479	1.30359	0.737978	0.602922	Negative
GCP0532	45-60	F	NSCLC	I	Test	2	0.86496	0.629696	2.04491	0.992424	0.823933	Positive
GCP0533	45-60	M	NSCLC	I	Training	2	0.767429	0.546837	0.690353	0.778671	0.72361	Positive
GCP0534	45-60	M	NSCLC	I	Training	2	0.711377	0.219598	0.0344884	0.849225	0.630302	Negative
GCP0535	45-60	M	NSCLC	I	Training	2	0.672601	0.557384	0.048072	0.984022	0.745696	Positive
GCP0536	45-60	M	NSCLC	I	Training	3	0.700246	0.353333	0.177967	0.530968	0.558759	Negative
GCP0537	45-60	F	NSCLC	I	Training	2	0.615001	0.621335	0.425614	0.972121	0.756437	Positive
GCP0538	45-60	M	NSCLC	I	Training	3	0.694584	0.266023	0.156672	0.8552	0.65172	Negative
GCP0539	45-60	M	NSCLC	I	Training	2	0.890972	0.939606	1.20383	0.933303	0.859052	Positive
GCP0540	45-60	F	NSCLC	I	Training	2	0.793236	0.841749	1.2742	0.411403	0.685033	Positive
GCP0541	45-60	M	NSCLC	I	Training	2	0.499902	0.428524	0.799368	0.7809	0.623642	Negative
GCP0542	45-60	F	NSCLC	I	Training	5	0.705327	0.893176	1.90101	0.995806	0.836939	Positive
GCP0543	45-60	F	NSCLC	I	Training	2	0.588391	0.641427	1.81251	0.793685	0.710811	Positive
GCP0544	45-60	F	NSCLC	I	Training	2	0.736922	0.691676	1.54638	0.985593	0.806954	Positive
GCP0545	45-60	M	NSCLC	I	Test	5	0.381527	0.314621	0.300395	0.178908	0.325434	Negative
GCP0546	45-60	M	NSCLC	II	Training	4	0.364617	0.401416	0.334816	0.482374	0.454045	Negative
GCP0547	60-92	M	NSCLC	I	Test	5	0.547153	0.557483	1.1553	0.645777	0.62523	Negative
GCP0548	60-92	F	NSCLC	II	Test	5	0.408354	0.211528	0.135422	0.934706	0.580386	Negative
GCP0549	45-60	F	NSCLC	II	Training	4	0.658225	0.290498	1.82846	0.998207	0.714051	Positive
GCP0550	45-60	F	NSCLC	II	Training	3	0.743009	0.743776	0.796751	0.998568	0.816332	Positive
GCP0551	45-60	M	NSCLC	I	Test	5	0.243933	0.840867	4.14872	0.944637	0.720731	Positive
GCP0552	60-92	M	NSCLC	II	Test	5	0.715358	0.677861	3.23976	0.996229	0.807015	Positive
GCP0553	45-60	F	NSCLC	IV	Training	3	0.709602	0.884348	8.88417	0.978353	0.840147	Positive
GCP0554	45-60	F	NSCLC	III	Training	5	0.507531	0.676303	2.70903	0.421664	0.569263	Negative
GCP0555	45-60	M	NSCLC	I	Training	5	0.496601	0.876585	1.40792	0.688444	0.705237	Positive
GCP0556	45-60	F	NSCLC	I	Training	5	0.60819	0.761833	1.5421	0.924115	0.777552	Positive
GCP0557	60-92	F	NSCLC	II	Test	5	0.777618	0.825996	6.11659	0.990832	0.84374	Positive
GCP0558	45-60	F	NSCLC	I	Test	5	0.499296	0.444913	0.626909	0.626193	0.568547	Negative
GCP0559	45-60	F	NSCLC	IV	Training	3	0.597809	0.928909	1.28944	0.997803	0.821902	Positive
GCP0560	60-92	M	NSCLC	II	Test	3	0.697536	0.406097	0.212315	0.657605	0.620512	Negative
GCP0561	45-60	M	NSCLC	II	Training	4	0.682836	0.863331	1.01633	0.999872	0.826137	Positive
GCP0562	60-92	M	NSCLC	I	Test	5	0.501341	0.55557	0.111574	0.489156	0.532037	Negative
GCP0563	45-60	F	NSCLC	II	Training	3	0.84441	0.839144	0.421707	0.929252	0.831292	Positive
GCP0564	45-60	F	NSCLC	II	Training	3	0.524809	0.219648	0.772021	0.424978	0.439811	Negative
GCP0565	45-60	F	NSCLC	II	Training	5	0.460651	0.210837	0.535063	0.385528	0.399914	Negative
GCP0566	60-92	M	NSCLC	I	Test	5	0.803325	0.629293	0.959889	0.969848	0.802789	Positive
GCP0567	17-45	F	NSCLC	I	Test	5	0.453536	0.624954	4.52024	0.941826	0.725542	Positive
GCP0568	45-60	M	NSCLC	II	Training	5	0.994417	0.99173	16.6601	0.99926	0.899306	Positive
GCP0569	45-60	M	NSCLC	IV	Training	3	0.976784	0.999998	17.1287	0.990602	0.896988	Positive
GCP0570	45-60	F	NSCLC	IV	Training	4	0.990799	1	17.7294	0.998586	0.899825	Positive
GCP0571	45-60	F	NSCLC	IV	Training	3	0.999961	1	26.3328	1	0.902299	Positive
GCP0572	60-92	M	NSCLC	II	Test	5	0.797821	0.603245	1.17837	0.773042	0.745182	Positive
GCP0573	45-60	F	NSCLC	III	Training	2	0.332498	0.329087	0.217829	0.0489185	0.271759	Negative
GCP0574	45-60	M	NSCLC	III	Training	2	0.172789	0.334987	0.792878	0.594598	0.426755	Negative
GCP0575	60-92	F	NSCLC	III	Test	2	0.361946	0.473609	0.556445	0.0559582	0.321822	Negative
GCP0576	45-60	M	NSCLC	III	Training	2	0.520632	0.999602	14.0629	0.182573	0.584797	Negative
GCP0577	45-60	F	NSCLC	III	Training	2	0.27476	0.400203	0.668288	0.200593	0.330288	Negative
GCP0578	45-60	F	NSCLC	III	Training	2	0.262754	0.578192	0.152904	0.0730188	0.315509	Negative
GCP0579	45-60	F	NSCLC	III	Training	2	0.413399	0.482979	1.67453	0.0480093	0.34445	Negative
GCP0580	45-60	M	NSCLC	III	Training	4	0.737811	0.976071	2.29882	0.987753	0.853468	Positive
GCP0581	45-60	F	NSCLC	III	Training	2	0.80118	0.781155	11.5448	0.190976	0.612998	Negative
GCP0582	45-60	F	NSCLC	III	Training	2	0.17112	0.414596	6.78894	0.838846	0.560266	Negative
GCP0583	45-60	F	NSCLC	III	Training	5	0.883623	0.996421	15.4322	0.807877	0.853061	Positive
GCP0584	45-60	M	NSCLC	III	Test	2	0.999773	1	25.1495	0.997513	0.901796	Positive
GCP0585	45-60	M	NSCLC	IV	Training	3	0.945179	0.976706	13.4977	0.998104	0.89109	Positive
GCP0586	45-60	M	NSCLC	IV	Test	3	0.566027	0.389994	0.00742753	0.970546	0.661621	Negative
GCP0587	45-60	F	NSCLC	IV	Training	5	0.527031	0.719759	0.405185	0.923025	0.741547	Positive
GCP0588	45-60	F	NSCLC	NA	Test	3	0.44834	0.544855	0.937026	0.993905	0.711241	Positive
GCP0589	45-60	M	NSCLC	I	Training	4	1	0.993644	30.3071	0.999949	0.90212	Positive
GCP0590	17-45	F	NSCLC	IV	Test	3	0.578588	0.440801	0.909046	0.971106	0.713856	Positive
GCP0591	45-60	F	NSCLC	IV	Training	3	0.771553	0.974541	12.6049	0.998556	0.867599	Positive
GCP0592	45-60	M	NSCLC	IV	Test	3	0.52337	0.820315	1.70586	0.921754	0.770187	Positive
GCP0593	45-60	M	NSCLC	II	Training	4	0.695443	0.567822	1.02684	0.997454	0.776528	Positive
GCP0594	45-60	M	NSCLC	I	Training	4	0.728849	0.893531	4.35278	0.971553	0.839936	Positive
GCP0595	45-60	M	NSCLC	NA	Test	4	0.565818	0.64392	2.36221	0.999816	0.768515	Positive
GCP0596	45-60	F	NSCLC	NA	Test	4	0.763283	0.570143	2.75246	0.936377	0.781508	Positive
GCP0597	45-60	M	NSCLC	NA	Training	4	0.631576	0.66944	0.449564	0.966091	0.768472	Positive
GCP0598	45-60	M	NSCLC	IV	Training	5	0.972113	1	22.5694	0.856612	0.876775	Positive
GCP0599	45-60	F	NSCLC	NA	Training	3	0.752641	0.990749	9.80562	0.777902	0.821417	Positive
GCP0600	45-60	M	NSCLC	NA	Test	5	0.404552	0.258825	0.867144	0.326365	0.378217	Negative
GCP0601	45-60	M	NSCLC	NA	Test	3	0.999946	0.746505	22.5658	0.998651	0.873944	Positive
GCP0602	45-60	M	NSCLC	NA	Training	4	0.787264	0.987799	10.3655	0.51524	0.762151	Positive
GCP0603	60-92	F	NSCLC	NA	Test	4	0.538683	0.659284	0.624997	0.423222	0.562029	Negative
GCP0604	45-60	F	NSCLC	NA	Training	5	0.782565	0.828386	8.4939	0.759864	0.794441	Positive
GCP0605	45-60	M	NSCLC	IV	Training	3	0.610736	0.466779	0.874877	0.905149	0.706909	Positive
GCP0606	45-60	F	NSCLC	I	Training	4	0.444368	0.14544	0.354072	0.795175	0.529107	Negative
GCP0607	45-60	F	NSCLC	IV	Test	4	0.568419	0.838426	0.920465	0.954527	0.788225	Positive
GCP0608	60-92	F	NSCLC	NA	Test	3	0.503986	0.205418	0.196685	0.866006	0.585491	Negative
GCP0609	45-60	F	NSCLC	IV	Training	4	0.588187	0.329352	0.521518	0.78685	0.622594	Negative
GCP0610	60-92	F	NSCLC	NA	Test	4	0.776548	0.82002	7.53842	0.999829	0.845491	Positive
GCP0611	45-60	M	NSCLC	NA	Training	3	0.482514	0.602691	6.62632	0.439151	0.556037	Negative
GCP0612	60-92	M	NSCLC	NA	Test	5	0.731606	0.584719	1.22659	0.989562	0.786464	Positive
GCP0613	45-60	F	NSCLC	NA	Training	4	0.520848	0.699216	0.393988	0.994876	0.756404	Positive
GCP0614	45-60	M	NSCLC	NA	Training	3	0.552395	0.472749	2.05268	0.426011	0.526924	Negative
GCP0615	45-60	F	NSCLC	NA	Training	4	0.5067	0.28517	0.182701	0.582984	0.499757	Negative
GCP0616	45-60	F	NSCLC	III	Test	4	0.503348	0.553253	1.10318	0.903731	0.699925	Positive
GCP0617	45-60	M	NSCLC	II	Training	4	0.772774	0.669622	1.5575	0.99328	0.812009	Positive
GCP0618	45-60	M	NSCLC	III	Test	4	0.344734	0.337942	0.827896	0.944638	0.613824	Negative
GCP0619	45-60	M	NSCLC	NA	Training	5	0.718549	0.550318	5.75002	0.989931	0.786679	Positive
GCP0620	45-60	F	NSCLC	IV	Training	3	0.889346	0.944143	2.01034	0.949108	0.864471	Positive
GCP0621	45-60	F	NSCLC	NA	Training	4	0.588836	0.833917	1.49205	0.999988	0.805647	Positive
GCP0622	45-60	M	NSCLC	NA	Training	4	0.650861	0.987132	4.23963	0.999992	0.846279	Positive
GCP0623	45-60	F	NSCLC	IV	Training	5	0.229163	0.182447	0.586939	0.733486	0.452742	Negative
GCP0624	45-60	F	NSCLC	NA	Training	4	0.616627	0.414919	3.11632	0.967459	0.725452	Positive
GCP0625	60-92	F	NSCLC	III	Test	3	0.701504	0.875718	7.02795	0.983303	0.837388	Positive
GCP0626	45-60	F	NSCLC	NA	Training	3	0.674694	0.890235	5.96822	0.951228	0.827234	Positive
GCP0627	45-60	F	NSCLC	NA	Training	5	0.706751	0.598776	4.64391	0.932052	0.776785	Positive
GCP0628	45-60	M	NSCLC	NA	Training	5	0.427353	0.751538	1.34154	0.953711	0.741482	Positive
GCP0629	45-60	M	NSCLC	NA	Training	5	0.849572	0.518452	0.488339	0.998281	0.795669	Positive
GCP0630	45-60	F	NSCLC	NA	Training	4	0.490147	0.348374	0.553254	0.882414	0.63354	Negative
GCP0631	60-92	M	NSCLC	IV	Test	5	0.662594	0.262433	2.21756	0.389493	0.490285	Negative
GCP0632	45-60	F	NSCLC	NA	Training	3	0.370205	0.154049	1.373	0.833429	0.534938	Negative
GCP0633	60-92	M	NSCLC	IV	Test	3	0.834959	0.911661	7.30523	0.991037	0.86521	Positive
GCP0634	45-60	M	NSCLC	NA	Training	4	0.959389	0.572623	0.788671	0.999519	0.828621	Positive
GCP0635	60-92	F	NSCLC	NA	Test	3	0.559848	0.791321	2.2038	0.990134	0.792065	Positive
GCP0636	45-60	F	NSCLC	NA	Training	3	0.81209	0.999997	14.522	0.999983	0.877184	Positive
GCP0637	60-92	F	NSCLC	NA	Test	4	0.666581	0.922595	6.27953	0.985761	0.838415	Positive
GCP0638	45-60	F	NSCLC	NA	Training	4	0.815073	0.877683	11.2322	0.940116	0.849916	Positive
GCP0639	60-92	F	NSCLC	II	Test	4	0.959683	0.981861	16.5112	0.997588	0.893992	Positive
GCP0640	45-60	F	NSCLC	IV	Training	5	0.931519	0.99934	14.9226	0.976526	0.888956	Positive
GCP0641	60-92	F	NSCLC	NA	Test	3	0.595775	0.91552	13.6635	0.853324	0.798021	Positive
GCP0642	60-92	M	NSCLC	IV	Test	3	0.92645	1	17.8396	0.997406	0.892153	Positive
GCP0643	17-45	M	NSCLC	NA	Test	3	0.991072	0.999999	14.9637	0.999997	0.899507	Positive
GCP0644	45-60	M	NSCLC	NA	Test	5	0.992837	1	19.3293	1	0.900526	Positive
GCP0645	45-60	M	NSCLC	IV	Training	5	0.959418	1	18.1269	0.999984	0.896491	Positive
GCP0646	45-60	M	NSCLC	NA	Training	5	0.914642	0.988721	15.2906	0.995081	0.888611	Positive
GCP0647	45-60	F	NSCLC	NA	Training	4	0.97206	1	23.2297	0.999077	0.898634	Positive
GCP0648	60-92	F	NSCLC	IV	Test	3	0.968342	0.995359	23.4878	0.996735	0.897445	Positive
GCP0649	45-60	M	NSCLC	NA	Training	4	0.996849	1	26.2164	1	0.90194	Positive
GCP0650	45-60	M	NSCLC	IV	Training	4	0.997598	1	24.523	0.999986	0.901811	Positive
GCP0651	45-60	M	NSCLC	IV	Training	5	0.997913	0.988621	24.4569	0.999999	0.900724	Positive
GCP0652	45-60	F	NSCLC	NA	Training	3	0.999904	1	26.2313	1	0.90228	Positive
GCP0653	60-92	M	NSCLC	NA	Test	4	0.99938	1	27.5345	0.999981	0.902372	Positive
GCP0654	45-60	F	NSCLC	IV	Training	3	0.999999	0.999999	27.4587	0.999993	0.902433	Positive
GCP0655	45-60	M	NSCLC	NA	Training	4	0.965618	1	28.1473	0.973443	0.894871	Positive
GCP0656	45-60	M	NSCLC	IV	Training	3	0.999998	1	29.7182	0.999998	0.902681	Positive
GCP0657	45-60	M	NSCLC	NA	Training	4	0.730562	1	30.3608	1	0.868754	Positive
GCP0658	45-60	M	NSCLC	III	Training	4	1	1	30.7826	0.999999	0.902792	Positive
GCP0659	60-92	M	NSCLC	NA	Test	3	1	1	30.6757	1	0.902781	Positive
GCP0660	45-60	M	NSCLC	IV	Training	5	0.997478	1	29.8897	1	0.902421	Positive
GCP0661	60-92	F	NSCLC	IV	Test	3	0.793982	0.8029	2.52846	0.159066	0.591884	Negative
GCP0662	45-60	M	PAAD	I	Training	3	0.68152	0.531362	0.184416	0.876498	0.719289	Positive
GCP0663	45-60	M	PAAD	I	Training	3	0.784203	0.657611	1.23205	0.931648	0.795951	Positive
GCP0664	45-60	M	PAAD	I	Training	3	0.860779	0.481456	3.06201	0.85348	0.764152	Positive
GCP0665	60-92	M	PAAD	I	Test	3	0.59213	0.434911	0.832332	0.903713	0.69381	Positive
GCP0666	45-60	F	PAAD	I	Training	3	0.67636	0.373793	1.37836	0.917704	0.710097	Positive
GCP0667	45-60	M	PAAD	I	Training	3	0.750037	0.47143	0.0266401	0.91478	0.721297	Positive
GCP0668	60-92	F	PAAD	I	Test	3	0.63928	0.261786	1.1247	0.255858	0.425958	Negative
GCP0669	45-60	M	PAAD	I	Training	3	0.62472	0.575974	1.17795	0.840582	0.71699	Positive
GCP0670	45-60	F	PAAD	I	Training	3	0.871693	0.906943	1.513	0.999995	0.865051	Positive
GCP0671	45-60	M	PAAD	I	Training	3	0.537254	0.168592	0.347951	0.23954	0.35529	Negative
GCP0672	45-60	F	PAAD	I	Training	3	0.404284	0.249405	0.714196	0.207336	0.332332	Negative
GCP0673	60-92	M	PAAD	I	Test	3	0.824202	0.440787	3.20858	0.958998	0.777076	Positive
GCP0674	60-92	F	PAAD	I	Test	3	0.758013	0.489421	0.561733	0.775144	0.70571	Positive
GCP0675	45-60	M	PAAD	I	Training	3	0.565098	0.486514	2.24664	0.859147	0.691628	Positive
GCP0676	45-60	M	PAAD	I	Training	3	0.648412	0.90299	4.10223	0.989087	0.830904	Positive
GCP0677	17-45	F	PAAD	I	Test	3	0.641935	0.552351	1.19126	0.977128	0.756836	Positive
GCP0678	45-60	F	PAAD	I	Training	3	0.693957	0.7333	0.300347	0.999674	0.799884	Positive
GCP0679	45-60	M	PAAD	I	Training	3	0.667414	0.521991	5.41841	0.882477	0.739314	Positive
GCP0680	45-60	F	PAAD	I	Training	3	0.642031	0.874268	1.89554	0.972513	0.817495	Positive
GCP0681	60-92	M	PAAD	I	Test	3	0.804099	0.725943	1.31064	0.99248	0.825935	Positive
GCP0682	45-60	M	PAAD	I	Training	3	0.610744	0.66439	1.77784	0.999954	0.780566	Positive
GCP0683	45-60	F	PAAD	I	Test	3	0.742026	0.952728	0.4535	0.999923	0.845872	Positive
GCP0684	60-92	M	PAAD	I	Test	3	0.731831	0.896017	2.20764	0.999999	0.843405	Positive
GCP0685	45-60	F	PAAD	I	Training	3	0.800355	0.784833	0.321757	0.984215	0.82557	Positive
GCP0686	45-60	M	PAAD	I	Training	3	0.47661	0.817498	0.369898	0.996909	0.770064	Positive
GCP0687	45-60	M	PAAD	I	Training	3	0.266173	0.40351	0.628139	0.849446	0.569769	Negative
GCP0688	45-60	F	PAAD	I	Training	3	0.63991	0.472973	1.06818	0.87997	0.709357	Positive
GCP0689	45-60	M	PAAD	I	Training	3	0.926981	0.702856	0.0183504	0.995885	0.823348	Positive
GCP0690	45-60	M	PAAD	I	Training	3	0.577988	0.809072	0.813602	0.752831	0.727028	Positive
GCP0691	45-60	M	PAAD	II	Training	3	0.702598	0.558839	0.218301	0.813174	0.71225	Positive
GCP0692	45-60	F	PAAD	II	Training	3	0.643521	0.351983	1.1372	0.975168	0.713427	Positive
GCP0693	60-92	M	PAAD	II	Test	3	0.684036	0.391933	3.62856	0.960829	0.736176	Positive
GCP0694	60-92	M	PAAD	II	Test	3	0.783287	0.443058	1.03973	0.996094	0.771493	Positive
GCP0695	45-60	F	PAAD	II	Test	3	0.647576	0.32566	0.146959	0.458122	0.505198	Negative
GCP0696	45-60	F	PAAD	II	Training	3	0.702801	0.411654	0.139397	0.48289	0.555021	Negative
GCP0697	45-60	M	PAAD	II	Training	3	0.684982	0.258769	0.396228	0.968489	0.692894	Positive
GCP0698	45-60	M	PAAD	II	Training	3	0.739834	0.256718	0.303955	0.974798	0.706932	Positive
GCP0699	17-45	F	PAAD	II	Training	3	0.876258	0.848674	2.69793	0.995524	0.859745	Positive
GCP0700	17-45	F	PAAD	II	Training	3	0.843571	0.742658	0.851832	0.877419	0.807349	Positive
GCP0701	17-45	F	PAAD	II	Training	3	0.866374	0.655781	1.63991	0.97816	0.824038	Positive
GCP0702	17-45	M	PAAD	II	Training	3	0.924767	0.980584	2.75374	0.965429	0.878018	Positive
GCP0703	17-45	F	PAAD	II	Training	3	0.575606	0.377361	0.428446	0.722989	0.606474	Negative
GCP0704	17-45	M	PAAD	II	Training	3	0.698628	0.959779	2.62698	0.999404	0.84782	Positive
GCP0705	17-45	M	PAAD	II	Training	3	0.927617	0.994732	9.13352	0.990873	0.888422	Positive
GCP0706	17-45	M	PAAD	II	Training	3	0.862825	0.974964	1.78787	0.999051	0.872824	Positive
GCP0707	17-45	M	PAAD	II	Training	3	0.5405	0.615874	0.199797	0.847274	0.693164	Positive
GCP0708	17-45	M	PAAD	II	Training	3	0.680307	0.432429	0.392098	0.865857	0.698668	Positive
GCP0709	17-45	M	PAAD	II	Training	3	0.789001	0.39468	0.0615867	0.94206	0.728502	Positive
GCP0710	45-60	F	PAAD	II	Test	3	0.584165	0.472259	1.57277	0.42268	0.533086	Negative
GCP0711	17-45	M	PAAD	II	Training	3	0.790873	0.706984	0.620398	0.999903	0.818229	Positive
GCP0712	17-45	F	PAAD	II	Training	3	0.661054	0.610134	0.975306	0.956503	0.765706	Positive
GCP0713	60-92	F	PAAD	II	Test	3	0.758172	0.90583	1.18214	0.857375	0.815513	Positive
GCP0714	17-45	M	PAAD	II	Training	3	0.383343	0.610472	0.981453	0.95138	0.696017	Positive
GCP0715	17-45	F	PAAD	II	Training	3	0.849556	0.858338	1.57237	0.99933	0.855318	Positive
GCP0716	17-45	F	PAAD	II	Training	3	0.827149	0.96495	3.14884	0.998329	0.868686	Positive
GCP0717	45-60	F	PAAD	II	Test	3	0.700417	0.624719	1.19094	0.854492	0.750265	Positive
GCP0718	45-60	M	PAAD	II	Test	3	0.693796	0.88759	3.88551	0.995653	0.837563	Positive
GCP0719	17-45	M	PAAD	II	Training	3	0.66336	0.474201	2.83258	0.525134	0.601677	Negative
GCP0720	60-92	F	PAAD	II	Test	3	0.394301	0.582113	0.190267	0.998648	0.695334	Positive
GCP0721	17-45	M	PAAD	II	Training	3	0.501551	0.740149	2.27329	0.972297	0.765235	Positive
GCP0722	17-45	F	PAAD	II	Training	3	0.589502	0.707168	0.592306	0.88397	0.744988	Positive
GCP0723	17-45	F	PAAD	II	Training	3	0.568435	0.690317	0.586127	0.880712	0.7353	Positive
GCP0724	60-92	F	PAAD	II	Test	6	0.550774	0.914137	7.64149	0.460934	0.666473	Negative
GCP0725	17-45	F	PAAD	IV	Training	6	0.955545	1	20.3757	0.999941	0.89642	Positive
GCP0726	60-92	M	PAAD	III	Test	6	0.745246	0.952055	2.59513	0.978896	0.850134	Positive
GCP0727	17-45	M	PAAD	III	Training	3	0.563177	0.656795	1.38547	0.462564	0.590538	Negative
GCP0728	17-45	F	PAAD	III	Training	3	0.339391	0.940585	3.49169	0.999997	0.778448	Positive
GCP0729	60-92	M	PAAD	III	Test	6	0.987315	1	18.8862	0.886723	0.88301	Positive
GCP0730	17-45	F	PAAD	III	Training	3	0.854488	0.544534	0.769298	0.939987	0.789335	Positive
GCP0731	60-92	M	PAAD	III	Test	6	0.732076	0.615729	0.479553	0.194963	0.520975	Negative
GCP0732	17-45	F	PAAD	III	Training	3	0.768663	0.991016	3.23161	0.995256	0.863055	Positive
GCP0733	17-45	M	PAAD	III	Training	3	0.604956	0.413531	0.156325	0.875947	0.670039	Negative
GCP0734	17-45	M	PAAD	III	Training	3	0.700423	0.848685	0.932567	0.772803	0.770728	Positive
GCP0735	17-45	M	PAAD	III	Training	3	0.813374	0.860155	2.22341	0.981479	0.847926	Positive
GCP0736	17-45	F	PAAD	III	Training	3	0.761232	0.89063	2.2407	0.993143	0.846153	Positive
GCP0737	17-45	M	PAAD	III	Training	3	0.77473	0.620906	1.2901	0.879773	0.773957	Positive
GCP0738	17-45	F	PAAD	III	Training	3	0.555957	0.315485	0.577147	0.712375	0.582735	Negative
GCP0739	17-45	F	PAAD	III	Training	3	0.408155	0.868264	2.35204	0.99376	0.775504	Positive
GCP0740	17-45	F	PAAD	IV	Training	6	0.321564	0.836061	6.15301	0.913574	0.732338	Positive
GCP0741	17-45	F	PAAD	IV	Training	6	0.63965	0.955118	3.26569	0.999988	0.838497	Positive
GCP0742	17-45	F	PAAD	IV	Training	6	0.794102	0.516164	0.0275407	0.82104	0.713531	Positive
GCP0743	17-45	M	PAAD	IV	Training	6	0.79067	0.876083	1.40276	0.978488	0.843761	Positive
GCP0744	17-45	M	PAAD	IV	Training	6	0.524708	0.92954	8.95772	0.822627	0.775219	Positive
GCP0745	60-92	M	PAAD	IV	Test	6	0.901941	0.991387	14.031	0.999913	0.887752	Positive
GCP0746	17-45	M	PAAD	IV	Training	6	0.808008	0.953138	1.53829	0.985738	0.859062	Positive
GCP0747	17-45	M	PAAD	IV	Training	6	0.933012	1	16.466	0.998699	0.89286	Positive
GCP0748	45-60	M	PAAD	NA	Test	6	0.845461	0.812184	1.67737	0.995257	0.847744	Positive
GCP0749	17-45	M	PAAD	I	Training	3	0.73217	0.680498	2.86445	0.983962	0.807135	Positive
GCP0750	45-60	M	PAAD	IV	Test	6	0.965616	0.979044	10.9862	0.998634	0.89318	Positive
GCP0751	17-45	F	PAAD	IV	Training	6	0.83808	0.993493	11.9891	0.972501	0.874619	Positive
GCP0752	17-45	M	PAAD	IV	Training	6	0.833279	0.871814	4.86178	0.344321	0.691028	Positive
GCP0753	17-45	M	PAAD	IV	Training	6	0.837138	0.877507	4.07308	0.998406	0.859955	Positive
GCP0754	60-92	F	PAAD	IV	Test	6	0.812501	0.843051	2.18913	0.465057	0.711837	Positive
GCP0755	17-45	M	PAAD	IV	Training	3	0.443115	0.798889	1.30565	0.931722	0.748542	Positive
GCP0756	17-45	M	PAAD	NA	Training	6	0.553907	0.980173	2.27648	0.52187	0.694125	Positive
GCP0757	45-60	F	PAAD	NA	Test	6	0.523898	0.540396	0.933373	0.828587	0.676371	Negative
GCP0758	60-92	M	PAAD	IV	Test	6	0.618337	0.568629	2.18166	0.989932	0.762227	Positive
GCP0759	60-92	F	PAAD	III	Test	6	0.593874	0.795531	2.82431	0.99556	0.80249	Positive
GCP0760	17-45	M	PAAD	NA	Training	6	0.866937	0.957705	2.81574	0.999701	0.873192	Positive
GCP0761	17-45	F	PAAD	III	Training	6	0.841711	0.988861	11.3907	0.986585	0.876718	Positive
GCP0762	60-92	M	PAAD	IV	Test	6	0.972808	1	16.7777	0.996369	0.897277	Positive
GCP0763	17-45	M	PAAD	NA	Training	6	0.843066	1	19.7156	0.999741	0.882407	Positive
GCP0764	60-92	F	PAAD	II	Test	6	0.844853	0.995165	4.00287	0.999625	0.876036	Positive
GCP0765	45-60	F	PAAD	II	Test	6	0.980007	0.998997	17.1668	0.992991	0.897604	Positive
GCP0766	17-45	F	PAAD	NA	Training	6	0.999688	1	25.4777	0.999505	0.902098	Positive
GCP0767	17-45	M	PAAD	NA	Training	6	0.998718	1	25.0928	1	0.902009	Positive
GCP0768	17-45	M	PAAD	NA	Training	6	0.999942	1	25.7588	0.999893	0.902213	Positive
GCP0769	60-92	M	PAAD	IV	Test	6	0.999971	1	26.0115	0.999569	0.902203	Positive
GCP0770	17-45	M	PAAD	IV	Training	6	0.999845	1	27.9541	0.999977	0.90247	Positive
GCP0771	45-60	M	PAAD	IV	Test	6	0.952893	1	31.9619	0.999039	0.897466	Positive
GCP0772	60-92	M	PAAD	IV	Test	6	0.983113	1	27.0385	0.995726	0.899913	Positive
GCP0773	17-45	F	PAAD	III	Training	6	0.239984	0.818128	1.81816	0.999999	0.725878	Positive
GCP0774	60-92	F	PAAD	III	Test	6	0.999688	1	26.383	1	0.902274	Positive
GCP0775	17-45	M	PAAD	IV	Training	6	0.999383	1	28.5594	0.999999	0.902489	Positive
GCP0776	60-92	F	PAAD	III	Test	6	0.874095	0.922527	3.67347	0.821325	0.836863	Positive
GCP0777	60-92	M	PAAD	III	Test	6	0.99983	1	24.756	0.999701	0.90205	Positive
GCP0778	17-45	M	PAAD	III	Training	6	0.989445	1	23.9636	0.999854	0.90081	Positive
GCP0779	17-45	F	PAAD	IV	Training	6	0.779088	0.949441	3.5752	0.823914	0.824694	Positive
GCP0780	17-45	F	PAAD	IV	Training	6	0.982843	1	23.2516	0.999977	0.899987	Positive

## Sheet: Supplementary Data 5
Supplementary Data 5: Genomic regions for FSI analysis
Chromosome	Start	End
chr1	700000	5999999
chr1	47100000	52099999
chr1	52100000	57099999
chr1	57100000	62099999
chr1	62100000	67099999
chr1	67100000	72099999
chr1	72100000	77099999
chr1	77100000	82099999
chr1	82100000	87299999
chr1	87300000	92299999
chr1	92300000	97299999
chr1	6000000	10999999
chr1	97300000	102299999
chr1	102300000	107599999
chr1	107600000	112699999
chr1	112700000	117699999
chr1	11000000	16699999
chr1	16700000	21799999
chr1	21800000	26799999
chr1	26800000	32099999
chr1	32100000	37099999
chr1	37100000	42099999
chr1	42100000	47099999
chr1	243900000	249199999
chr1	198100000	203099999
chr1	193100000	198099999
chr1	188100000	193099999
chr1	183100000	188099999
chr1	178100000	183099999
chr1	173100000	178099999
chr1	168100000	173099999
chr1	163100000	168099999
chr1	158100000	163099999
chr1	153100000	158099999
chr1	238900000	243899999
chr1	145400000	153099999
chr1	233700000	238899999
chr1	228700000	233699999
chr1	223500000	228699999
chr1	218500000	223499999
chr1	213500000	218499999
chr1	208500000	213499999
chr1	203100000	208499999
chr10	100000	5099999
chr10	5100000	10099999
chr10	10100000	15099999
chr10	15100000	20499999
chr10	20500000	25499999
chr10	25500000	30499999
chr10	30500000	35499999
chr10	130100000	135499999
chr10	84500000	89699999
chr10	79400000	84499999
chr10	74400000	79399999
chr10	69400000	74399999
chr10	64400000	69399999
chr10	59400000	64399999
chr10	54400000	59399999
chr10	47600000	54399999
chr10	124700000	130099999
chr10	119700000	124699999
chr10	114700000	119699999
chr10	109700000	114699999
chr10	104700000	109699999
chr10	99700000	104699999
chr10	94700000	99699999
chr10	89700000	94699999
chr11	100000	5299999
chr11	45300000	50399999
chr11	5300000	10299999
chr11	10300000	15299999
chr11	15300000	20299999
chr11	20300000	25299999
chr11	25300000	30299999
chr11	30300000	35299999
chr11	35300000	40299999
chr11	40300000	45299999
chr11	129900000	134899999
chr11	84100000	89299999
chr11	79100000	84099999
chr11	74100000	79099999
chr11	68800000	74099999
chr11	63800000	68799999
chr11	58800000	63799999
chr11	124900000	129899999
chr11	119900000	124899999
chr11	114900000	119899999
chr11	109900000	114899999
chr11	104900000	109899999
chr11	99900000	104899999
chr11	94600000	99899999
chr11	89300000	94599999
chr12	200000	5199999
chr12	5200000	10499999
chr12	10500000	15499999
chr12	15500000	20499999
chr12	20500000	25499999
chr12	25500000	30499999
chr12	128500000	133799999
chr12	83200000	88199999
chr12	78200000	83199999
chr12	73200000	78199999
chr12	68200000	73199999
chr12	63200000	68199999
chr12	58200000	63199999
chr12	53200000	58199999
chr12	48200000	53199999
chr12	43200000	48199999
chr12	38200000	43199999
chr12	123500000	128499999
chr12	118400000	123499999
chr12	113400000	118399999
chr12	108200000	113399999
chr12	103200000	108199999
chr12	98200000	103199999
chr12	93200000	98199999
chr12	88200000	93199999
chr13	109400000	115099999
chr13	64100000	69099999
chr13	59100000	64099999
chr13	54100000	59099999
chr13	49100000	54099999
chr13	44100000	49099999
chr13	39100000	44099999
chr13	34100000	39099999
chr13	29100000	34099999
chr13	24100000	29099999
chr13	104400000	109399999
chr13	99400000	104399999
chr13	94400000	99399999
chr13	89400000	94399999
chr13	84100000	89399999
chr13	79100000	84099999
chr13	74100000	79099999
chr13	69100000	74099999
chr14	102200000	107199999
chr14	57200000	62199999
chr14	52200000	57199999
chr14	47200000	52199999
chr14	42200000	47199999
chr14	37200000	42199999
chr14	32200000	37199999
chr14	27200000	32199999
chr14	22200000	27199999
chr14	97200000	102199999
chr14	92200000	97199999
chr14	87200000	92199999
chr14	82200000	87199999
chr14	77200000	82199999
chr14	72200000	77199999
chr14	67200000	72199999
chr14	62200000	67199999
chr15	97400000	102399999
chr15	51600000	56599999
chr15	46600000	51599999
chr15	41600000	46599999
chr15	36600000	41599999
chr15	31200000	36599999
chr15	25100000	31199999
chr15	92400000	97399999
chr15	87400000	92399999
chr15	81600000	87399999
chr15	76600000	81599999
chr15	71600000	76599999
chr15	66600000	71599999
chr15	61600000	66599999
chr15	56600000	61599999
chr16	100000	5099999
chr16	5100000	10199999
chr16	10200000	15599999
chr16	15600000	21599999
chr16	21600000	26799999
chr16	26800000	32599999
chr16	85000000	90199999
chr16	80000000	84999999
chr16	75000000	79999999
chr16	69700000	74999999
chr16	64700000	69699999
chr16	59700000	64699999
chr16	54700000	59699999
chr16	49700000	54699999
chr17	1	5199999
chr17	5200000	10199999
chr17	10200000	15199999
chr17	15200000	20699999
chr17	76000000	81195210
chr17	30100000	35399999
chr17	71000000	75999999
chr17	66000000	70999999
chr17	60900000	65999999
chr17	55900000	60899999
chr17	50900000	55899999
chr17	45900000	50899999
chr17	40500000	45899999
chr17	35400000	40499999
chr18	100000	5099999
chr18	5100000	10099999
chr18	72900000	77999999
chr18	27400000	32399999
chr18	22400000	27399999
chr18	67700000	72899999
chr18	62700000	67699999
chr18	57700000	62699999
chr18	52700000	57699999
chr18	47400000	52699999
chr18	42400000	47399999
chr18	37400000	42399999
chr18	32400000	37399999
chr19	200000	5199999
chr19	5200000	10499999
chr19	10500000	15499999
chr19	15500000	20499999
chr19	54100000	59099999
chr19	49100000	54099999
chr19	44100000	49099999
chr19	39100000	44099999
chr19	34100000	39099999
chr19	29100000	34099999
chr2	100000	5399999
chr2	45700000	50699999
chr2	50700000	55699999
chr2	55700000	60699999
chr2	60700000	65699999
chr2	65700000	70699999
chr2	70700000	75699999
chr2	75700000	80699999
chr2	80700000	85699999
chr2	5400000	10399999
chr2	10400000	15399999
chr2	15400000	20599999
chr2	20600000	25699999
chr2	25700000	30699999
chr2	30700000	35699999
chr2	35700000	40699999
chr2	40700000	45699999
chr2	237800000	243099999
chr2	192700000	197699999
chr2	187700000	192699999
chr2	182700000	187699999
chr2	177700000	182699999
chr2	172700000	177699999
chr2	167700000	172699999
chr2	162700000	167699999
chr2	157700000	162699999
chr2	152700000	157699999
chr2	147500000	152699999
chr2	232700000	237799999
chr2	142500000	147499999
chr2	137500000	142499999
chr2	132500000	137499999
chr2	127200000	132499999
chr2	122200000	127199999
chr2	117200000	122199999
chr2	111800000	117199999
chr2	105800000	111799999
chr2	100800000	105799999
chr2	95600000	100799999
chr2	227700000	232699999
chr2	222700000	227699999
chr2	217700000	222699999
chr2	212700000	217699999
chr2	207700000	212699999
chr2	202700000	207699999
chr2	197700000	202699999
chr20	100000	5099999
chr20	5100000	10099999
chr20	10100000	15099999
chr20	15100000	20099999
chr20	20100000	25099999
chr20	57600000	62899999
chr20	52600000	57599999
chr20	47600000	52599999
chr20	42600000	47599999
chr20	37600000	42599999
chr20	32400000	37599999
chr21	42800000	48099999
chr21	37800000	42799999
chr21	32800000	37799999
chr21	27800000	32799999
chr21	22800000	27799999
chr21	17800000	22799999
chr22	46000000	51199999
chr22	41000000	45999999
chr22	36000000	40999999
chr22	31000000	35999999
chr22	26000000	30999999
chr22	20700000	25999999
chr3	100000	5099999
chr3	45100000	50099999
chr3	50100000	55099999
chr3	55100000	60099999
chr3	60100000	65099999
chr3	65100000	70299999
chr3	70300000	75299999
chr3	75300000	80499999
chr3	80500000	85499999
chr3	85500000	90499999
chr3	5100000	10099999
chr3	10100000	15099999
chr3	15100000	20099999
chr3	20100000	25099999
chr3	25100000	30099999
chr3	30100000	35099999
chr3	35100000	40099999
chr3	40100000	45099999
chr3	192800000	197899999
chr3	147700000	152699999
chr3	142700000	147699999
chr3	137700000	142699999
chr3	132700000	137699999
chr3	127700000	132699999
chr3	122700000	127699999
chr3	117700000	122699999
chr3	112700000	117699999
chr3	107700000	112699999
chr3	102700000	107699999
chr3	187800000	192799999
chr3	97700000	102699999
chr3	182800000	187799999
chr3	177800000	182799999
chr3	172800000	177799999
chr3	167800000	172799999
chr3	162800000	167799999
chr3	157700000	162799999
chr3	152700000	157699999
chr4	100000	5199999
chr4	5200000	10599999
chr4	10600000	15599999
chr4	15600000	20599999
chr4	20600000	25599999
chr4	25600000	30599999
chr4	30600000	35799999
chr4	35800000	40899999
chr4	40900000	45899999
chr4	185900000	190899999
chr4	140900000	145899999
chr4	135900000	140899999
chr4	130900000	135899999
chr4	125900000	130899999
chr4	120900000	125899999
chr4	115900000	120899999
chr4	110900000	115899999
chr4	105900000	110899999
chr4	100900000	105899999
chr4	95900000	100899999
chr4	180900000	185899999
chr4	90900000	95899999
chr4	85900000	90899999
chr4	80900000	85899999
chr4	75900000	80899999
chr4	70800000	75899999
chr4	65400000	70799999
chr4	60400000	65399999
chr4	55300000	60399999
chr4	175900000	180899999
chr4	170900000	175899999
chr4	165900000	170899999
chr4	160900000	165899999
chr4	155900000	160899999
chr4	150900000	155899999
chr4	145900000	150899999
chr5	100000	5099999
chr5	5100000	10099999
chr5	10100000	15099999
chr5	15100000	20199999
chr5	20200000	25299999
chr5	25300000	30299999
chr5	30300000	35399999
chr5	35400000	40399999
chr5	40400000	45399999
chr5	175500000	180699999
chr5	130100000	135099999
chr5	125100000	130099999
chr5	120100000	125099999
chr5	115100000	120099999
chr5	110100000	115099999
chr5	105100000	110099999
chr5	100100000	105099999
chr5	95100000	100099999
chr5	90000000	95099999
chr5	85000000	89999999
chr5	170400000	175399999
chr5	80000000	84999999
chr5	75000000	79999999
chr5	68200000	74999999
chr5	63200000	68199999
chr5	58200000	63199999
chr5	53200000	58199999
chr5	165400000	170399999
chr5	160400000	165399999
chr5	155400000	160399999
chr5	150300000	155399999
chr5	145300000	150299999
chr5	140300000	145299999
chr5	135100000	140299999
chr6	200000	5199999
chr6	50100000	55099999
chr6	5200000	10199999
chr6	10200000	15199999
chr6	15200000	20199999
chr6	20200000	25199999
chr6	25200000	35099999
chr6	35100000	40099999
chr6	40100000	45099999
chr6	45100000	50099999
chr6	165600000	170999999
chr6	120400000	125399999
chr6	115400000	120399999
chr6	110400000	115399999
chr6	105400000	110399999
chr6	100400000	105399999
chr6	95100000	100399999
chr6	90100000	95099999
chr6	85100000	90099999
chr6	80100000	85099999
chr6	75100000	80099999
chr6	160600000	165599999
chr6	70100000	75099999
chr6	65100000	70099999
chr6	155400000	160599999
chr6	150400000	155399999
chr6	145400000	150399999
chr6	140400000	145399999
chr6	135400000	140399999
chr6	130400000	135399999
chr6	125400000	130399999
chr7	100000	5199999
chr7	45200000	50199999
chr7	50200000	55399999
chr7	5200000	10199999
chr7	10200000	15199999
chr7	15200000	20199999
chr7	20200000	25199999
chr7	25200000	30199999
chr7	30200000	35199999
chr7	35200000	40199999
chr7	40200000	45199999
chr7	153900000	159099999
chr7	108000000	112999999
chr7	103000000	107999999
chr7	97700000	102999999
chr7	92700000	97699999
chr7	87700000	92699999
chr7	82700000	87699999
chr7	77700000	82699999
chr7	71500000	77699999
chr7	66500000	71499999
chr7	148900000	153899999
chr7	143800000	148899999
chr7	138200000	143799999
chr7	133200000	138199999
chr7	128000000	133199999
chr7	123000000	127999999
chr7	118000000	122999999
chr7	113000000	117999999
chr8	100000	5099999
chr8	5100000	11099999
chr8	11100000	16599999
chr8	16600000	21599999
chr8	21600000	26599999
chr8	26600000	31599999
chr8	31600000	36599999
chr8	36600000	41599999
chr8	140900000	146299999
chr8	95900000	100899999
chr8	90900000	95899999
chr8	85600000	90899999
chr8	80600000	85599999
chr8	75600000	80599999
chr8	70600000	75599999
chr8	65600000	70599999
chr8	60600000	65599999
chr8	55600000	60599999
chr8	50600000	55599999
chr8	135900000	140899999
chr8	130900000	135899999
chr8	125900000	130899999
chr8	120900000	125899999
chr8	115900000	120899999
chr8	110900000	115899999
chr8	105900000	110899999
chr8	100900000	105899999
chr9	200000	5199999
chr9	5200000	10199999
chr9	10200000	15199999
chr9	15200000	20199999
chr9	20200000	25199999
chr9	25200000	30199999
chr9	30200000	35199999
chr9	135800000	141099999
chr9	90100000	95499999
chr9	85100000	90099999
chr9	80100000	85099999
chr9	75100000	80099999
chr9	130500000	135799999
chr9	125500000	130499999
chr9	120500000	125499999
chr9	115500000	120499999
chr9	110500000	115499999
chr9	105500000	110499999
chr9	100500000	105499999
chr9	95500000	100499999

## Sheet: Supplementary Data 6
Supplementary Data 6: Genomic regions for MFR analysis
Chromosome	Start	End
chr1	6000000	7000000
chr1	7000000	8000000
chr1	8000000	9000000
chr1	9000000	10000000
chr1	10000000	11000000
chr1	11000000	12000000
chr1	12000000	13000000
chr1	14000000	15000000
chr1	15000000	16000000
chr1	18000000	19000000
chr1	19000000	20000000
chr1	20000000	21000000
chr1	21000000	22000000
chr1	23000000	24000000
chr1	26000000	27000000
chr1	27000000	28000000
chr1	33000000	34000000
chr1	34000000	35000000
chr1	35000000	36000000
chr1	36000000	37000000
chr1	40000000	41000000
chr1	41000000	42000000
chr1	44000000	45000000
chr1	45000000	46000000
chr1	47000000	48000000
chr1	48000000	49000000
chr1	49000000	50000000
chr1	50000000	51000000
chr1	51000000	52000000
chr1	52000000	53000000
chr1	53000000	54000000
chr1	54000000	55000000
chr1	55000000	56000000
chr1	56000000	57000000
chr1	57000000	58000000
chr1	59000000	60000000
chr1	60000000	61000000
chr1	61000000	62000000
chr1	62000000	63000000
chr1	63000000	64000000
chr1	64000000	65000000
chr1	66000000	67000000
chr1	67000000	68000000
chr1	69000000	70000000
chr1	70000000	71000000
chr1	71000000	72000000
chr1	72000000	73000000
chr1	73000000	74000000
chr1	74000000	75000000
chr1	75000000	76000000
chr1	77000000	78000000
chr1	78000000	79000000
chr1	79000000	80000000
chr1	80000000	81000000
chr1	81000000	82000000
chr1	83000000	84000000
chr1	84000000	85000000
chr1	85000000	86000000
chr1	86000000	87000000
chr1	87000000	88000000
chr1	88000000	89000000
chr1	89000000	90000000
chr1	90000000	91000000
chr1	93000000	94000000
chr1	94000000	95000000
chr1	95000000	96000000
chr1	96000000	97000000
chr1	97000000	98000000
chr1	98000000	99000000
chr1	99000000	100000000
chr1	101000000	102000000
chr1	102000000	103000000
chr1	105000000	106000000
chr1	106000000	107000000
chr1	107000000	108000000
chr1	111000000	112000000
chr1	112000000	113000000
chr1	113000000	114000000
chr1	114000000	115000000
chr1	115000000	116000000
chr1	116000000	117000000
chr1	117000000	118000000
chr1	118000000	119000000
chr1	119000000	120000000
chr1	151000000	152000000
chr1	152000000	153000000
chr1	153000000	154000000
chr1	154000000	155000000
chr1	155000000	156000000
chr1	158000000	159000000
chr1	159000000	160000000
chr1	160000000	161000000
chr1	162000000	163000000
chr1	163000000	164000000
chr1	164000000	165000000
chr1	165000000	166000000
chr1	167000000	168000000
chr1	170000000	171000000
chr1	171000000	172000000
chr1	172000000	173000000
chr1	174000000	175000000
chr1	175000000	176000000
chr1	176000000	177000000
chr1	177000000	178000000
chr1	178000000	179000000
chr1	179000000	180000000
chr1	180000000	181000000
chr1	181000000	182000000
chr1	183000000	184000000
chr1	184000000	185000000
chr1	185000000	186000000
chr1	186000000	187000000
chr1	188000000	189000000
chr1	189000000	190000000
chr1	190000000	191000000
chr1	191000000	192000000
chr1	192000000	193000000
chr1	193000000	194000000
chr1	194000000	195000000
chr1	195000000	196000000
chr1	196000000	197000000
chr1	197000000	198000000
chr1	198000000	199000000
chr1	199000000	200000000
chr1	202000000	203000000
chr1	203000000	204000000
chr1	204000000	205000000
chr1	207000000	208000000
chr1	208000000	209000000
chr1	212000000	213000000
chr1	213000000	214000000
chr1	214000000	215000000
chr1	215000000	216000000
chr1	216000000	217000000
chr1	217000000	218000000
chr1	218000000	219000000
chr1	219000000	220000000
chr1	221000000	222000000
chr1	225000000	226000000
chr1	226000000	227000000
chr1	228000000	229000000
chr1	229000000	230000000
chr1	230000000	231000000
chr1	232000000	233000000
chr1	234000000	235000000
chr1	239000000	240000000
chr1	240000000	241000000
chr1	241000000	242000000
chr1	243000000	244000000
chr1	244000000	245000000
chr1	245000000	246000000
chr1	246000000	247000000
chr2	1000000	2000000
chr2	2000000	3000000
chr2	4000000	5000000
chr2	6000000	7000000
chr2	7000000	8000000
chr2	8000000	9000000
chr2	9000000	10000000
chr2	10000000	11000000
chr2	11000000	12000000
chr2	12000000	13000000
chr2	13000000	14000000
chr2	14000000	15000000
chr2	15000000	16000000
chr2	17000000	18000000
chr2	18000000	19000000
chr2	19000000	20000000
chr2	20000000	21000000
chr2	22000000	23000000
chr2	23000000	24000000
chr2	25000000	26000000
chr2	26000000	27000000
chr2	27000000	28000000
chr2	28000000	29000000
chr2	29000000	30000000
chr2	30000000	31000000
chr2	31000000	32000000
chr2	34000000	35000000
chr2	35000000	36000000
chr2	38000000	39000000
chr2	39000000	40000000
chr2	40000000	41000000
chr2	41000000	42000000
chr2	42000000	43000000
chr2	43000000	44000000
chr2	44000000	45000000
chr2	45000000	46000000
chr2	46000000	47000000
chr2	47000000	48000000
chr2	48000000	49000000
chr2	52000000	53000000
chr2	53000000	54000000
chr2	55000000	56000000
chr2	56000000	57000000
chr2	57000000	58000000
chr2	58000000	59000000
chr2	60000000	61000000
chr2	62000000	63000000
chr2	64000000	65000000
chr2	66000000	67000000
chr2	68000000	69000000
chr2	69000000	70000000
chr2	71000000	72000000
chr2	72000000	73000000
chr2	73000000	74000000
chr2	74000000	75000000
chr2	75000000	76000000
chr2	76000000	77000000
chr2	77000000	78000000
chr2	79000000	80000000
chr2	80000000	81000000
chr2	82000000	83000000
chr2	84000000	85000000
chr2	85000000	86000000
chr2	86000000	87000000
chr2	96000000	97000000
chr2	97000000	98000000
chr2	100000000	101000000
chr2	101000000	102000000
chr2	102000000	103000000
chr2	103000000	104000000
chr2	104000000	105000000
chr2	107000000	108000000
chr2	108000000	109000000
chr2	113000000	114000000
chr2	116000000	117000000
chr2	118000000	119000000
chr2	119000000	120000000
chr2	120000000	121000000
chr2	122000000	123000000
chr2	123000000	124000000
chr2	124000000	125000000
chr2	126000000	127000000
chr2	129000000	130000000
chr2	134000000	135000000
chr2	135000000	136000000
chr2	136000000	137000000
chr2	137000000	138000000
chr2	138000000	139000000
chr2	139000000	140000000
chr2	140000000	141000000
chr2	141000000	142000000
chr2	142000000	143000000
chr2	145000000	146000000
chr2	147000000	148000000
chr2	150000000	151000000
chr2	151000000	152000000
chr2	152000000	153000000
chr2	154000000	155000000
chr2	155000000	156000000
chr2	157000000	158000000
chr2	158000000	159000000
chr2	160000000	161000000
chr2	161000000	162000000
chr2	163000000	164000000
chr2	164000000	165000000
chr2	165000000	166000000
chr2	166000000	167000000
chr2	168000000	169000000
chr2	172000000	173000000
chr2	173000000	174000000
chr2	174000000	175000000
chr2	175000000	176000000
chr2	178000000	179000000
chr2	179000000	180000000
chr2	180000000	181000000
chr2	181000000	182000000
chr2	182000000	183000000
chr2	183000000	184000000
chr2	185000000	186000000
chr2	186000000	187000000
chr2	187000000	188000000
chr2	188000000	189000000
chr2	189000000	190000000
chr2	192000000	193000000
chr2	194000000	195000000
chr2	195000000	196000000
chr2	196000000	197000000
chr2	197000000	198000000
chr2	198000000	199000000
chr2	199000000	200000000
chr2	200000000	201000000
chr2	202000000	203000000
chr2	204000000	205000000
chr2	205000000	206000000
chr2	206000000	207000000
chr2	207000000	208000000
chr2	208000000	209000000
chr2	211000000	212000000
chr2	213000000	214000000
chr2	214000000	215000000
chr2	215000000	216000000
chr2	216000000	217000000
chr2	217000000	218000000
chr2	218000000	219000000
chr2	219000000	220000000
chr2	220000000	221000000
chr2	221000000	222000000
chr2	222000000	223000000
chr2	224000000	225000000
chr2	226000000	227000000
chr2	227000000	228000000
chr2	228000000	229000000
chr2	229000000	230000000
chr2	231000000	232000000
chr2	233000000	234000000
chr2	235000000	236000000
chr2	236000000	237000000
chr2	242000000	243000000
chr3	1000000	2000000
chr3	2000000	3000000
chr3	3000000	4000000
chr3	6000000	7000000
chr3	7000000	8000000
chr3	8000000	9000000
chr3	10000000	11000000
chr3	11000000	12000000
chr3	12000000	13000000
chr3	13000000	14000000
chr3	14000000	15000000
chr3	16000000	17000000
chr3	17000000	18000000
chr3	19000000	20000000
chr3	20000000	21000000
chr3	21000000	22000000
chr3	26000000	27000000
chr3	28000000	29000000
chr3	29000000	30000000
chr3	30000000	31000000
chr3	31000000	32000000
chr3	32000000	33000000
chr3	33000000	34000000
chr3	34000000	35000000
chr3	35000000	36000000
chr3	36000000	37000000
chr3	37000000	38000000
chr3	38000000	39000000
chr3	39000000	40000000
chr3	41000000	42000000
chr3	42000000	43000000
chr3	43000000	44000000
chr3	44000000	45000000
chr3	46000000	47000000
chr3	47000000	48000000
chr3	48000000	49000000
chr3	50000000	51000000
chr3	51000000	52000000
chr3	52000000	53000000
chr3	53000000	54000000
chr3	54000000	55000000
chr3	55000000	56000000
chr3	56000000	57000000
chr3	58000000	59000000
chr3	59000000	60000000
chr3	60000000	61000000
chr3	61000000	62000000
chr3	62000000	63000000
chr3	63000000	64000000
chr3	64000000	65000000
chr3	65000000	66000000
chr3	68000000	69000000
chr3	69000000	70000000
chr3	70000000	71000000
chr3	71000000	72000000
chr3	72000000	73000000
chr3	74000000	75000000
chr3	76000000	77000000
chr3	77000000	78000000
chr3	78000000	79000000
chr3	82000000	83000000
chr3	83000000	84000000
chr3	85000000	86000000
chr3	86000000	87000000
chr3	87000000	88000000
chr3	88000000	89000000
chr3	89000000	90000000
chr3	94000000	95000000
chr3	95000000	96000000
chr3	97000000	98000000
chr3	98000000	99000000
chr3	100000000	101000000
chr3	101000000	102000000
chr3	102000000	103000000
chr3	103000000	104000000
chr3	104000000	105000000
chr3	105000000	106000000
chr3	106000000	107000000
chr3	107000000	108000000
chr3	109000000	110000000
chr3	110000000	111000000
chr3	111000000	112000000
chr3	112000000	113000000
chr3	113000000	114000000
chr3	114000000	115000000
chr3	115000000	116000000
chr3	116000000	117000000
chr3	118000000	119000000
chr3	120000000	121000000
chr3	121000000	122000000
chr3	123000000	124000000
chr3	124000000	125000000
chr3	126000000	127000000
chr3	127000000	128000000
chr3	128000000	129000000
chr3	129000000	130000000
chr3	130000000	131000000
chr3	132000000	133000000
chr3	133000000	134000000
chr3	134000000	135000000
chr3	135000000	136000000
chr3	139000000	140000000
chr3	140000000	141000000
chr3	143000000	144000000
chr3	144000000	145000000
chr3	145000000	146000000
chr3	146000000	147000000
chr3	147000000	148000000
chr3	149000000	150000000
chr3	150000000	151000000
chr3	151000000	152000000
chr3	152000000	153000000
chr3	153000000	154000000
chr3	154000000	155000000
chr3	155000000	156000000
chr3	156000000	157000000
chr3	157000000	158000000
chr3	159000000	160000000
chr3	161000000	162000000
chr3	164000000	165000000
chr3	165000000	166000000
chr3	166000000	167000000
chr3	167000000	168000000
chr3	168000000	169000000
chr3	169000000	170000000
chr3	170000000	171000000
chr3	171000000	172000000
chr3	174000000	175000000
chr3	175000000	176000000
chr3	176000000	177000000
chr3	177000000	178000000
chr3	178000000	179000000
chr3	180000000	181000000
chr3	181000000	182000000
chr3	182000000	183000000
chr3	183000000	184000000
chr3	184000000	185000000
chr3	185000000	186000000
chr3	188000000	189000000
chr3	189000000	190000000
chr3	190000000	191000000
chr3	191000000	192000000
chr3	192000000	193000000
chr3	193000000	194000000
chr4	2000000	3000000
chr4	4000000	5000000
chr4	5000000	6000000
chr4	6000000	7000000
chr4	11000000	12000000
chr4	13000000	14000000
chr4	14000000	15000000
chr4	15000000	16000000
chr4	18000000	19000000
chr4	19000000	20000000
chr4	20000000	21000000
chr4	22000000	23000000
chr4	23000000	24000000
chr4	24000000	25000000
chr4	25000000	26000000
chr4	26000000	27000000
chr4	28000000	29000000
chr4	29000000	30000000
chr4	30000000	31000000
chr4	33000000	34000000
chr4	34000000	35000000
chr4	35000000	36000000
chr4	36000000	37000000
chr4	37000000	38000000
chr4	38000000	39000000
chr4	39000000	40000000
chr4	43000000	44000000
chr4	44000000	45000000
chr4	45000000	46000000
chr4	46000000	47000000
chr4	48000000	49000000
chr4	53000000	54000000
chr4	55000000	56000000
chr4	57000000	58000000
chr4	60000000	61000000
chr4	61000000	62000000
chr4	62000000	63000000
chr4	63000000	64000000
chr4	66000000	67000000
chr4	67000000	68000000
chr4	72000000	73000000
chr4	73000000	74000000
chr4	74000000	75000000
chr4	79000000	80000000
chr4	81000000	82000000
chr4	82000000	83000000
chr4	83000000	84000000
chr4	84000000	85000000
chr4	85000000	86000000
chr4	87000000	88000000
chr4	88000000	89000000
chr4	89000000	90000000
chr4	90000000	91000000
chr4	91000000	92000000
chr4	92000000	93000000
chr4	94000000	95000000
chr4	95000000	96000000
chr4	96000000	97000000
chr4	97000000	98000000
chr4	98000000	99000000
chr4	99000000	100000000
chr4	100000000	101000000
chr4	101000000	102000000
chr4	102000000	103000000
chr4	103000000	104000000
chr4	105000000	106000000
chr4	106000000	107000000
chr4	108000000	109000000
chr4	109000000	110000000
chr4	110000000	111000000
chr4	111000000	112000000
chr4	113000000	114000000
chr4	114000000	115000000
chr4	115000000	116000000
chr4	116000000	117000000
chr4	118000000	119000000
chr4	119000000	120000000
chr4	121000000	122000000
chr4	122000000	123000000
chr4	123000000	124000000
chr4	125000000	126000000
chr4	126000000	127000000
chr4	127000000	128000000
chr4	128000000	129000000
chr4	129000000	130000000
chr4	130000000	131000000
chr4	131000000	132000000
chr4	132000000	133000000
chr4	133000000	134000000
chr4	135000000	136000000
chr4	137000000	138000000
chr4	138000000	139000000
chr4	139000000	140000000
chr4	140000000	141000000
chr4	141000000	142000000
chr4	143000000	144000000
chr4	144000000	145000000
chr4	145000000	146000000
chr4	146000000	147000000
chr4	147000000	148000000
chr4	148000000	149000000
chr4	149000000	150000000
chr4	151000000	152000000
chr4	152000000	153000000
chr4	153000000	154000000
chr4	157000000	158000000
chr4	158000000	159000000
chr4	159000000	160000000
chr4	160000000	161000000
chr4	161000000	162000000
chr4	164000000	165000000
chr4	165000000	166000000
chr4	166000000	167000000
chr4	168000000	169000000
chr4	169000000	170000000
chr4	170000000	171000000
chr4	171000000	172000000
chr4	172000000	173000000
chr4	173000000	174000000
chr4	174000000	175000000
chr4	175000000	176000000
chr4	176000000	177000000
chr4	177000000	178000000
chr4	178000000	179000000
chr4	179000000	180000000
chr4	180000000	181000000
chr4	181000000	182000000
chr4	182000000	183000000
chr4	183000000	184000000
chr4	184000000	185000000
chr4	185000000	186000000
chr4	187000000	188000000
chr4	188000000	189000000
chr4	189000000	190000000
chr5	2000000	3000000
chr5	4000000	5000000
chr5	5000000	6000000
chr5	6000000	7000000
chr5	7000000	8000000
chr5	8000000	9000000
chr5	9000000	10000000
chr5	13000000	14000000
chr5	14000000	15000000
chr5	15000000	16000000
chr5	16000000	17000000
chr5	18000000	19000000
chr5	19000000	20000000
chr5	20000000	21000000
chr5	22000000	23000000
chr5	24000000	25000000
chr5	25000000	26000000
chr5	26000000	27000000
chr5	27000000	28000000
chr5	28000000	29000000
chr5	29000000	30000000
chr5	30000000	31000000
chr5	31000000	32000000
chr5	32000000	33000000
chr5	33000000	34000000
chr5	35000000	36000000
chr5	36000000	37000000
chr5	37000000	38000000
chr5	38000000	39000000
chr5	39000000	40000000
chr5	40000000	41000000
chr5	42000000	43000000
chr5	43000000	44000000
chr5	44000000	45000000
chr5	50000000	51000000
chr5	53000000	54000000
chr5	54000000	55000000
chr5	55000000	56000000
chr5	56000000	57000000
chr5	57000000	58000000
chr5	59000000	60000000
chr5	60000000	61000000
chr5	61000000	62000000
chr5	63000000	64000000
chr5	64000000	65000000
chr5	66000000	67000000
chr5	67000000	68000000
chr5	72000000	73000000
chr5	73000000	74000000
chr5	74000000	75000000
chr5	75000000	76000000
chr5	76000000	77000000
chr5	77000000	78000000
chr5	78000000	79000000
chr5	80000000	81000000
chr5	81000000	82000000
chr5	82000000	83000000
chr5	83000000	84000000
chr5	84000000	85000000
chr5	85000000	86000000
chr5	86000000	87000000
chr5	87000000	88000000
chr5	88000000	89000000
chr5	89000000	90000000
chr5	90000000	91000000
chr5	92000000	93000000
chr5	94000000	95000000
chr5	95000000	96000000
chr5	98000000	99000000
chr5	100000000	101000000
chr5	101000000	102000000
chr5	102000000	103000000
chr5	104000000	105000000
chr5	106000000	107000000
chr5	107000000	108000000
chr5	108000000	109000000
chr5	109000000	110000000
chr5	110000000	111000000
chr5	111000000	112000000
chr5	112000000	113000000
chr5	113000000	114000000
chr5	114000000	115000000
chr5	115000000	116000000
chr5	116000000	117000000
chr5	117000000	118000000
chr5	118000000	119000000
chr5	119000000	120000000
chr5	120000000	121000000
chr5	121000000	122000000
chr5	124000000	125000000
chr5	125000000	126000000
chr5	126000000	127000000
chr5	127000000	128000000
chr5	128000000	129000000
chr5	129000000	130000000
chr5	130000000	131000000
chr5	131000000	132000000
chr5	132000000	133000000
chr5	133000000	134000000
chr5	135000000	136000000
chr5	136000000	137000000
chr5	137000000	138000000
chr5	139000000	140000000
chr5	140000000	141000000
chr5	141000000	142000000
chr5	143000000	144000000
chr5	144000000	145000000
chr5	146000000	147000000
chr5	147000000	148000000
chr5	148000000	149000000
chr5	149000000	150000000
chr5	151000000	152000000
chr5	152000000	153000000
chr5	153000000	154000000
chr5	158000000	159000000
chr5	159000000	160000000
chr5	161000000	162000000
chr5	162000000	163000000
chr5	163000000	164000000
chr5	164000000	165000000
chr5	166000000	167000000
chr5	167000000	168000000
chr5	168000000	169000000
chr5	169000000	170000000
chr5	170000000	171000000
chr5	171000000	172000000
chr5	172000000	173000000
chr5	173000000	174000000
chr5	175000000	176000000
chr5	176000000	177000000
chr5	178000000	179000000
chr6	1000000	2000000
chr6	2000000	3000000
chr6	3000000	4000000
chr6	6000000	7000000
chr6	7000000	8000000
chr6	8000000	9000000
chr6	9000000	10000000
chr6	10000000	11000000
chr6	11000000	12000000
chr6	12000000	13000000
chr6	13000000	14000000
chr6	14000000	15000000
chr6	17000000	18000000
chr6	18000000	19000000
chr6	19000000	20000000
chr6	20000000	21000000
chr6	21000000	22000000
chr6	24000000	25000000
chr6	25000000	26000000
chr6	27000000	28000000
chr6	35000000	36000000
chr6	39000000	40000000
chr6	40000000	41000000
chr6	42000000	43000000
chr6	43000000	44000000
chr6	44000000	45000000
chr6	45000000	46000000
chr6	47000000	48000000
chr6	48000000	49000000
chr6	49000000	50000000
chr6	52000000	53000000
chr6	53000000	54000000
chr6	55000000	56000000
chr6	56000000	57000000
chr6	63000000	64000000
chr6	64000000	65000000
chr6	65000000	66000000
chr6	66000000	67000000
chr6	68000000	69000000
chr6	69000000	70000000
chr6	72000000	73000000
chr6	73000000	74000000
chr6	75000000	76000000
chr6	76000000	77000000
chr6	77000000	78000000
chr6	78000000	79000000
chr6	79000000	80000000
chr6	80000000	81000000
chr6	81000000	82000000
chr6	83000000	84000000
chr6	85000000	86000000
chr6	86000000	87000000
chr6	87000000	88000000
chr6	88000000	89000000
chr6	89000000	90000000
chr6	90000000	91000000
chr6	91000000	92000000
chr6	92000000	93000000
chr6	93000000	94000000
chr6	94000000	95000000
chr6	96000000	97000000
chr6	97000000	98000000
chr6	98000000	99000000
chr6	101000000	102000000
chr6	102000000	103000000
chr6	103000000	104000000
chr6	106000000	107000000
chr6	107000000	108000000
chr6	108000000	109000000
chr6	109000000	110000000
chr6	110000000	111000000
chr6	111000000	112000000
chr6	112000000	113000000
chr6	113000000	114000000
chr6	115000000	116000000
chr6	116000000	117000000
chr6	118000000	119000000
chr6	119000000	120000000
chr6	121000000	122000000
chr6	122000000	123000000
chr6	123000000	124000000
chr6	125000000	126000000
chr6	126000000	127000000
chr6	127000000	128000000
chr6	128000000	129000000
chr6	129000000	130000000
chr6	130000000	131000000
chr6	131000000	132000000
chr6	132000000	133000000
chr6	135000000	136000000
chr6	136000000	137000000
chr6	138000000	139000000
chr6	139000000	140000000
chr6	140000000	141000000
chr6	142000000	143000000
chr6	143000000	144000000
chr6	145000000	146000000
chr6	146000000	147000000
chr6	147000000	148000000
chr6	148000000	149000000
chr6	149000000	150000000
chr6	151000000	152000000
chr6	153000000	154000000
chr6	154000000	155000000
chr6	155000000	156000000
chr6	156000000	157000000
chr6	158000000	159000000
chr6	159000000	160000000
chr6	160000000	161000000
chr6	161000000	162000000
chr6	162000000	163000000
chr6	163000000	164000000
chr6	164000000	165000000
chr6	165000000	166000000
chr6	166000000	167000000
chr7	2000000	3000000
chr7	4000000	5000000
chr7	5000000	6000000
chr7	6000000	7000000
chr7	7000000	8000000
chr7	8000000	9000000
chr7	9000000	10000000
chr7	10000000	11000000
chr7	11000000	12000000
chr7	12000000	13000000
chr7	13000000	14000000
chr7	14000000	15000000
chr7	15000000	16000000
chr7	16000000	17000000
chr7	17000000	18000000
chr7	18000000	19000000
chr7	19000000	20000000
chr7	20000000	21000000
chr7	21000000	22000000
chr7	22000000	23000000
chr7	23000000	24000000
chr7	24000000	25000000
chr7	25000000	26000000
chr7	26000000	27000000
chr7	28000000	29000000
chr7	29000000	30000000
chr7	30000000	31000000
chr7	31000000	32000000
chr7	32000000	33000000
chr7	34000000	35000000
chr7	35000000	36000000
chr7	37000000	38000000
chr7	38000000	39000000
chr7	40000000	41000000
chr7	41000000	42000000
chr7	42000000	43000000
chr7	44000000	45000000
chr7	46000000	47000000
chr7	47000000	48000000
chr7	49000000	50000000
chr7	51000000	52000000
chr7	52000000	53000000
chr7	53000000	54000000
chr7	54000000	55000000
chr7	55000000	56000000
chr7	69000000	70000000
chr7	70000000	71000000
chr7	71000000	72000000
chr7	75000000	76000000
chr7	76000000	77000000
chr7	77000000	78000000
chr7	79000000	80000000
chr7	81000000	82000000
chr7	82000000	83000000
chr7	83000000	84000000
chr7	84000000	85000000
chr7	85000000	86000000
chr7	86000000	87000000
chr7	87000000	88000000
chr7	88000000	89000000
chr7	89000000	90000000
chr7	90000000	91000000
chr7	91000000	92000000
chr7	93000000	94000000
chr7	95000000	96000000
chr7	96000000	97000000
chr7	97000000	98000000
chr7	98000000	99000000
chr7	102000000	103000000
chr7	103000000	104000000
chr7	105000000	106000000
chr7	106000000	107000000
chr7	107000000	108000000
chr7	108000000	109000000
chr7	109000000	110000000
chr7	112000000	113000000
chr7	113000000	114000000
chr7	114000000	115000000
chr7	115000000	116000000
chr7	116000000	117000000
chr7	117000000	118000000
chr7	118000000	119000000
chr7	119000000	120000000
chr7	120000000	121000000
chr7	121000000	122000000
chr7	122000000	123000000
chr7	123000000	124000000
chr7	124000000	125000000
chr7	125000000	126000000
chr7	126000000	127000000
chr7	127000000	128000000
chr7	129000000	130000000
chr7	132000000	133000000
chr7	133000000	134000000
chr7	136000000	137000000
chr7	138000000	139000000
chr7	140000000	141000000
chr7	144000000	145000000
chr7	146000000	147000000
chr7	147000000	148000000
chr7	148000000	149000000
chr7	149000000	150000000
chr7	151000000	152000000
chr7	155000000	156000000
chr7	156000000	157000000
chr8	1000000	2000000
chr8	2000000	3000000
chr8	3000000	4000000
chr8	4000000	5000000
chr8	5000000	6000000
chr8	9000000	10000000
chr8	10000000	11000000
chr8	11000000	12000000
chr8	13000000	14000000
chr8	14000000	15000000
chr8	15000000	16000000
chr8	18000000	19000000
chr8	20000000	21000000
chr8	22000000	23000000
chr8	23000000	24000000
chr8	24000000	25000000
chr8	25000000	26000000
chr8	26000000	27000000
chr8	27000000	28000000
chr8	28000000	29000000
chr8	33000000	34000000
chr8	34000000	35000000
chr8	35000000	36000000
chr8	36000000	37000000
chr8	37000000	38000000
chr8	38000000	39000000
chr8	39000000	40000000
chr8	40000000	41000000
chr8	41000000	42000000
chr8	42000000	43000000
chr8	52000000	53000000
chr8	53000000	54000000
chr8	54000000	55000000
chr8	57000000	58000000
chr8	58000000	59000000
chr8	59000000	60000000
chr8	60000000	61000000
chr8	61000000	62000000
chr8	62000000	63000000
chr8	64000000	65000000
chr8	65000000	66000000
chr8	66000000	67000000
chr8	67000000	68000000
chr8	68000000	69000000
chr8	71000000	72000000
chr8	72000000	73000000
chr8	73000000	74000000
chr8	74000000	75000000
chr8	75000000	76000000
chr8	78000000	79000000
chr8	79000000	80000000
chr8	80000000	81000000
chr8	82000000	83000000
chr8	83000000	84000000
chr8	84000000	85000000
chr8	85000000	86000000
chr8	87000000	88000000
chr8	88000000	89000000
chr8	89000000	90000000
chr8	90000000	91000000
chr8	91000000	92000000
chr8	92000000	93000000
chr8	93000000	94000000
chr8	94000000	95000000
chr8	95000000	96000000
chr8	96000000	97000000
chr8	99000000	100000000
chr8	101000000	102000000
chr8	104000000	105000000
chr8	105000000	106000000
chr8	106000000	107000000
chr8	108000000	109000000
chr8	110000000	111000000
chr8	111000000	112000000
chr8	112000000	113000000
chr8	113000000	114000000
chr8	114000000	115000000
chr8	115000000	116000000
chr8	116000000	117000000
chr8	118000000	119000000
chr8	119000000	120000000
chr8	120000000	121000000
chr8	121000000	122000000
chr8	122000000	123000000
chr8	123000000	124000000
chr8	124000000	125000000
chr8	125000000	126000000
chr8	126000000	127000000
chr8	127000000	128000000
chr8	129000000	130000000
chr8	130000000	131000000
chr8	131000000	132000000
chr8	132000000	133000000
chr8	134000000	135000000
chr8	137000000	138000000
chr8	138000000	139000000
chr8	139000000	140000000
chr8	141000000	142000000
chr8	143000000	144000000
chr8	144000000	145000000
chr9	2000000	3000000
chr9	3000000	4000000
chr9	5000000	6000000
chr9	6000000	7000000
chr9	8000000	9000000
chr9	9000000	10000000
chr9	10000000	11000000
chr9	11000000	12000000
chr9	13000000	14000000
chr9	14000000	15000000
chr9	15000000	16000000
chr9	16000000	17000000
chr9	18000000	19000000
chr9	21000000	22000000
chr9	22000000	23000000
chr9	23000000	24000000
chr9	24000000	25000000
chr9	25000000	26000000
chr9	27000000	28000000
chr9	29000000	30000000
chr9	30000000	31000000
chr9	31000000	32000000
chr9	34000000	35000000
chr9	35000000	36000000
chr9	36000000	37000000
chr9	37000000	38000000
chr9	71000000	72000000
chr9	73000000	74000000
chr9	74000000	75000000
chr9	75000000	76000000
chr9	76000000	77000000
chr9	77000000	78000000
chr9	80000000	81000000
chr9	81000000	82000000
chr9	82000000	83000000
chr9	83000000	84000000
chr9	85000000	86000000
chr9	86000000	87000000
chr9	87000000	88000000
chr9	88000000	89000000
chr9	89000000	90000000
chr9	90000000	91000000
chr9	91000000	92000000
chr9	93000000	94000000
chr9	94000000	95000000
chr9	95000000	96000000
chr9	96000000	97000000
chr9	97000000	98000000
chr9	98000000	99000000
chr9	99000000	100000000
chr9	100000000	101000000
chr9	101000000	102000000
chr9	102000000	103000000
chr9	103000000	104000000
chr9	104000000	105000000
chr9	105000000	106000000
chr9	108000000	109000000
chr9	109000000	110000000
chr9	111000000	112000000
chr9	112000000	113000000
chr9	114000000	115000000
chr9	117000000	118000000
chr9	118000000	119000000
chr9	120000000	121000000
chr9	121000000	122000000
chr9	122000000	123000000
chr9	123000000	124000000
chr9	124000000	125000000
chr9	125000000	126000000
chr9	127000000	128000000
chr9	128000000	129000000
chr9	129000000	130000000
chr9	130000000	131000000
chr9	132000000	133000000
chr9	134000000	135000000
chr9	135000000	136000000
chr9	136000000	137000000
chr10	1000000	2000000
chr10	2000000	3000000
chr10	3000000	4000000
chr10	4000000	5000000
chr10	6000000	7000000
chr10	8000000	9000000
chr10	10000000	11000000
chr10	11000000	12000000
chr10	12000000	13000000
chr10	13000000	14000000
chr10	14000000	15000000
chr10	15000000	16000000
chr10	16000000	17000000
chr10	19000000	20000000
chr10	21000000	22000000
chr10	22000000	23000000
chr10	23000000	24000000
chr10	24000000	25000000
chr10	25000000	26000000
chr10	26000000	27000000
chr10	27000000	28000000
chr10	28000000	29000000
chr10	29000000	30000000
chr10	30000000	31000000
chr10	31000000	32000000
chr10	33000000	34000000
chr10	34000000	35000000
chr10	43000000	44000000
chr10	44000000	45000000
chr10	45000000	46000000
chr10	52000000	53000000
chr10	53000000	54000000
chr10	54000000	55000000
chr10	56000000	57000000
chr10	58000000	59000000
chr10	60000000	61000000
chr10	62000000	63000000
chr10	63000000	64000000
chr10	64000000	65000000
chr10	65000000	66000000
chr10	66000000	67000000
chr10	67000000	68000000
chr10	69000000	70000000
chr10	71000000	72000000
chr10	73000000	74000000
chr10	76000000	77000000
chr10	77000000	78000000
chr10	78000000	79000000
chr10	81000000	82000000
chr10	82000000	83000000
chr10	83000000	84000000
chr10	84000000	85000000
chr10	85000000	86000000
chr10	86000000	87000000
chr10	87000000	88000000
chr10	88000000	89000000
chr10	90000000	91000000
chr10	92000000	93000000
chr10	93000000	94000000
chr10	94000000	95000000
chr10	95000000	96000000
chr10	97000000	98000000
chr10	98000000	99000000
chr10	99000000	100000000
chr10	100000000	101000000
chr10	102000000	103000000
chr10	103000000	104000000
chr10	104000000	105000000
chr10	105000000	106000000
chr10	107000000	108000000
chr10	108000000	109000000
chr10	110000000	111000000
chr10	111000000	112000000
chr10	112000000	113000000
chr10	113000000	114000000
chr10	114000000	115000000
chr10	115000000	116000000
chr10	116000000	117000000
chr10	117000000	118000000
chr10	118000000	119000000
chr10	120000000	121000000
chr10	121000000	122000000
chr10	123000000	124000000
chr10	124000000	125000000
chr10	126000000	127000000
chr10	127000000	128000000
chr10	130000000	131000000
chr10	131000000	132000000
chr10	132000000	133000000
chr11	2000000	3000000
chr11	3000000	4000000
chr11	4000000	5000000
chr11	7000000	8000000
chr11	8000000	9000000
chr11	9000000	10000000
chr11	11000000	12000000
chr11	12000000	13000000
chr11	14000000	15000000
chr11	15000000	16000000
chr11	16000000	17000000
chr11	17000000	18000000
chr11	19000000	20000000
chr11	20000000	21000000
chr11	21000000	22000000
chr11	24000000	25000000
chr11	25000000	26000000
chr11	26000000	27000000
chr11	27000000	28000000
chr11	28000000	29000000
chr11	29000000	30000000
chr11	30000000	31000000
chr11	31000000	32000000
chr11	32000000	33000000
chr11	33000000	34000000
chr11	34000000	35000000
chr11	35000000	36000000
chr11	36000000	37000000
chr11	37000000	38000000
chr11	39000000	40000000
chr11	41000000	42000000
chr11	42000000	43000000
chr11	43000000	44000000
chr11	44000000	45000000
chr11	45000000	46000000
chr11	46000000	47000000
chr11	47000000	48000000
chr11	56000000	57000000
chr11	57000000	58000000
chr11	58000000	59000000
chr11	59000000	60000000
chr11	60000000	61000000
chr11	61000000	62000000
chr11	62000000	63000000
chr11	63000000	64000000
chr11	64000000	65000000
chr11	66000000	67000000
chr11	68000000	69000000
chr11	70000000	71000000
chr11	76000000	77000000
chr11	78000000	79000000
chr11	79000000	80000000
chr11	80000000	81000000
chr11	81000000	82000000
chr11	83000000	84000000
chr11	88000000	89000000
chr11	89000000	90000000
chr11	90000000	91000000
chr11	91000000	92000000
chr11	92000000	93000000
chr11	93000000	94000000
chr11	95000000	96000000
chr11	97000000	98000000
chr11	98000000	99000000
chr11	99000000	100000000
chr11	100000000	101000000
chr11	101000000	102000000
chr11	104000000	105000000
chr11	105000000	106000000
chr11	106000000	107000000
chr11	107000000	108000000
chr11	108000000	109000000
chr11	109000000	110000000
chr11	110000000	111000000
chr11	112000000	113000000
chr11	113000000	114000000
chr11	114000000	115000000
chr11	115000000	116000000
chr11	116000000	117000000
chr11	117000000	118000000
chr11	118000000	119000000
chr11	119000000	120000000
chr11	120000000	121000000
chr11	121000000	122000000
chr11	123000000	124000000
chr11	124000000	125000000
chr11	125000000	126000000
chr11	126000000	127000000
chr11	127000000	128000000
chr11	128000000	129000000
chr11	130000000	131000000
chr11	131000000	132000000
chr11	132000000	133000000
chr11	133000000	134000000
chr12	1000000	2000000
chr12	2000000	3000000
chr12	3000000	4000000
chr12	4000000	5000000
chr12	5000000	6000000
chr12	6000000	7000000
chr12	9000000	10000000
chr12	10000000	11000000
chr12	11000000	12000000
chr12	12000000	13000000
chr12	14000000	15000000
chr12	15000000	16000000
chr12	16000000	17000000
chr12	17000000	18000000
chr12	21000000	22000000
chr12	22000000	23000000
chr12	23000000	24000000
chr12	24000000	25000000
chr12	25000000	26000000
chr12	26000000	27000000
chr12	28000000	29000000
chr12	29000000	30000000
chr12	31000000	32000000
chr12	32000000	33000000
chr12	33000000	34000000
chr12	39000000	40000000
chr12	40000000	41000000
chr12	43000000	44000000
chr12	44000000	45000000
chr12	45000000	46000000
chr12	46000000	47000000
chr12	47000000	48000000
chr12	49000000	50000000
chr12	50000000	51000000
chr12	51000000	52000000
chr12	52000000	53000000
chr12	53000000	54000000
chr12	54000000	55000000
chr12	59000000	60000000
chr12	61000000	62000000
chr12	62000000	63000000
chr12	63000000	64000000
chr12	64000000	65000000
chr12	65000000	66000000
chr12	66000000	67000000
chr12	68000000	69000000
chr12	71000000	72000000
chr12	72000000	73000000
chr12	73000000	74000000
chr12	74000000	75000000
chr12	76000000	77000000
chr12	77000000	78000000
chr12	78000000	79000000
chr12	79000000	80000000
chr12	81000000	82000000
chr12	82000000	83000000
chr12	83000000	84000000
chr12	86000000	87000000
chr12	87000000	88000000
chr12	88000000	89000000
chr12	89000000	90000000
chr12	90000000	91000000
chr12	92000000	93000000
chr12	93000000	94000000
chr12	95000000	96000000
chr12	96000000	97000000
chr12	97000000	98000000
chr12	98000000	99000000
chr12	99000000	100000000
chr12	100000000	101000000
chr12	101000000	102000000
chr12	103000000	104000000
chr12	105000000	106000000
chr12	106000000	107000000
chr12	107000000	108000000
chr12	108000000	109000000
chr12	110000000	111000000
chr12	111000000	112000000
chr12	112000000	113000000
chr12	114000000	115000000
chr12	115000000	116000000
chr12	116000000	117000000
chr12	117000000	118000000
chr12	119000000	120000000
chr12	120000000	121000000
chr12	121000000	122000000
chr12	123000000	124000000
chr12	124000000	125000000
chr12	126000000	127000000
chr12	128000000	129000000
chr12	130000000	131000000
chr13	20000000	21000000
chr13	21000000	22000000
chr13	22000000	23000000
chr13	26000000	27000000
chr13	27000000	28000000
chr13	28000000	29000000
chr13	29000000	30000000
chr13	31000000	32000000
chr13	32000000	33000000
chr13	33000000	34000000
chr13	34000000	35000000
chr13	36000000	37000000
chr13	37000000	38000000
chr13	38000000	39000000
chr13	39000000	40000000
chr13	40000000	41000000
chr13	42000000	43000000
chr13	43000000	44000000
chr13	44000000	45000000
chr13	45000000	46000000
chr13	46000000	47000000
chr13	48000000	49000000
chr13	49000000	50000000
chr13	50000000	51000000
chr13	51000000	52000000
chr13	52000000	53000000
chr13	53000000	54000000
chr13	55000000	56000000
chr13	57000000	58000000
chr13	58000000	59000000
chr13	59000000	60000000
chr13	60000000	61000000
chr13	61000000	62000000
chr13	62000000	63000000
chr13	64000000	65000000
chr13	65000000	66000000
chr13	66000000	67000000
chr13	67000000	68000000
chr13	69000000	70000000
chr13	70000000	71000000
chr13	71000000	72000000
chr13	72000000	73000000
chr13	73000000	74000000
chr13	75000000	76000000
chr13	76000000	77000000
chr13	78000000	79000000
chr13	79000000	80000000
chr13	80000000	81000000
chr13	81000000	82000000
chr13	83000000	84000000
chr13	84000000	85000000
chr13	87000000	88000000
chr13	88000000	89000000
chr13	89000000	90000000
chr13	90000000	91000000
chr13	91000000	92000000
chr13	92000000	93000000
chr13	93000000	94000000
chr13	96000000	97000000
chr13	97000000	98000000
chr13	98000000	99000000
chr13	99000000	100000000
chr13	100000000	101000000
chr13	101000000	102000000
chr13	103000000	104000000
chr13	105000000	106000000
chr13	106000000	107000000
chr13	107000000	108000000
chr13	108000000	109000000
chr13	109000000	110000000
chr13	111000000	112000000
chr14	21000000	22000000
chr14	24000000	25000000
chr14	27000000	28000000
chr14	28000000	29000000
chr14	29000000	30000000
chr14	30000000	31000000
chr14	31000000	32000000
chr14	33000000	34000000
chr14	34000000	35000000
chr14	35000000	36000000
chr14	36000000	37000000
chr14	37000000	38000000
chr14	38000000	39000000
chr14	39000000	40000000
chr14	41000000	42000000
chr14	42000000	43000000
chr14	44000000	45000000
chr14	47000000	48000000
chr14	48000000	49000000
chr14	50000000	51000000
chr14	51000000	52000000
chr14	52000000	53000000
chr14	54000000	55000000
chr14	57000000	58000000
chr14	58000000	59000000
chr14	59000000	60000000
chr14	60000000	61000000
chr14	62000000	63000000
chr14	63000000	64000000
chr14	64000000	65000000
chr14	65000000	66000000
chr14	66000000	67000000
chr14	67000000	68000000
chr14	68000000	69000000
chr14	69000000	70000000
chr14	70000000	71000000
chr14	71000000	72000000
chr14	73000000	74000000
chr14	74000000	75000000
chr14	75000000	76000000
chr14	76000000	77000000
chr14	77000000	78000000
chr14	78000000	79000000
chr14	79000000	80000000
chr14	80000000	81000000
chr14	81000000	82000000
chr14	82000000	83000000
chr14	83000000	84000000
chr14	85000000	86000000
chr14	86000000	87000000
chr14	87000000	88000000
chr14	89000000	90000000
chr14	93000000	94000000
chr14	94000000	95000000
chr14	96000000	97000000
chr14	97000000	98000000
chr14	98000000	99000000
chr14	99000000	100000000
chr14	100000000	101000000
chr14	101000000	102000000
chr14	102000000	103000000
chr14	103000000	104000000
chr15	25000000	26000000
chr15	26000000	27000000
chr15	31000000	32000000
chr15	33000000	34000000
chr15	36000000	37000000
chr15	37000000	38000000
chr15	38000000	39000000
chr15	39000000	40000000
chr15	40000000	41000000
chr15	41000000	42000000
chr15	42000000	43000000
chr15	44000000	45000000
chr15	45000000	46000000
chr15	47000000	48000000
chr15	48000000	49000000
chr15	49000000	50000000
chr15	51000000	52000000
chr15	52000000	53000000
chr15	54000000	55000000
chr15	55000000	56000000
chr15	57000000	58000000
chr15	58000000	59000000
chr15	60000000	61000000
chr15	61000000	62000000
chr15	62000000	63000000
chr15	63000000	64000000
chr15	65000000	66000000
chr15	66000000	67000000
chr15	67000000	68000000
chr15	68000000	69000000
chr15	69000000	70000000
chr15	70000000	71000000
chr15	71000000	72000000
chr15	72000000	73000000
chr15	73000000	74000000
chr15	74000000	75000000
chr15	75000000	76000000
chr15	76000000	77000000
chr15	77000000	78000000
chr15	78000000	79000000
chr15	79000000	80000000
chr15	81000000	82000000
chr15	87000000	88000000
chr15	89000000	90000000
chr15	90000000	91000000
chr15	91000000	92000000
chr15	92000000	93000000
chr15	93000000	94000000
chr15	95000000	96000000
chr15	96000000	97000000
chr15	97000000	98000000
chr15	98000000	99000000
chr15	99000000	100000000
chr15	100000000	101000000
chr16	1000000	2000000
chr16	4000000	5000000
chr16	7000000	8000000
chr16	9000000	10000000
chr16	10000000	11000000
chr16	11000000	12000000
chr16	15000000	16000000
chr16	17000000	18000000
chr16	19000000	20000000
chr16	20000000	21000000
chr16	21000000	22000000
chr16	22000000	23000000
chr16	25000000	26000000
chr16	26000000	27000000
chr16	27000000	28000000
chr16	31000000	32000000
chr16	48000000	49000000
chr16	49000000	50000000
chr16	51000000	52000000
chr16	52000000	53000000
chr16	53000000	54000000
chr16	54000000	55000000
chr16	56000000	57000000
chr16	57000000	58000000
chr16	58000000	59000000
chr16	59000000	60000000
chr16	60000000	61000000
chr16	61000000	62000000
chr16	62000000	63000000
chr16	63000000	64000000
chr16	64000000	65000000
chr16	65000000	66000000
chr16	66000000	67000000
chr16	67000000	68000000
chr16	68000000	69000000
chr16	69000000	70000000
chr16	70000000	71000000
chr16	72000000	73000000
chr16	73000000	74000000
chr16	74000000	75000000
chr16	75000000	76000000
chr16	76000000	77000000
chr16	77000000	78000000
chr16	78000000	79000000
chr16	79000000	80000000
chr16	82000000	83000000
chr16	83000000	84000000
chr16	84000000	85000000
chr16	87000000	88000000
chr16	89000000	90000000
chr17	1000000	2000000
chr17	2000000	3000000
chr17	3000000	4000000
chr17	4000000	5000000
chr17	6000000	7000000
chr17	7000000	8000000
chr17	8000000	9000000
chr17	9000000	10000000
chr17	10000000	11000000
chr17	11000000	12000000
chr17	12000000	13000000
chr17	13000000	14000000
chr17	14000000	15000000
chr17	16000000	17000000
chr17	17000000	18000000
chr17	18000000	19000000
chr17	26000000	27000000
chr17	27000000	28000000
chr17	28000000	29000000
chr17	29000000	30000000
chr17	35000000	36000000
chr17	37000000	38000000
chr17	39000000	40000000
chr17	40000000	41000000
chr17	45000000	46000000
chr17	46000000	47000000
chr17	47000000	48000000
chr17	48000000	49000000
chr17	49000000	50000000
chr17	50000000	51000000
chr17	52000000	53000000
chr17	53000000	54000000
chr17	54000000	55000000
chr17	56000000	57000000
chr17	57000000	58000000
chr17	59000000	60000000
chr17	63000000	64000000
chr17	64000000	65000000
chr17	65000000	66000000
chr17	66000000	67000000
chr17	67000000	68000000
chr17	68000000	69000000
chr17	69000000	70000000
chr17	72000000	73000000
chr17	73000000	74000000
chr17	76000000	77000000
chr17	78000000	79000000
chr17	80000000	81000000
chr18	1000000	2000000
chr18	3000000	4000000
chr18	4000000	5000000
chr18	5000000	6000000
chr18	7000000	8000000
chr18	8000000	9000000
chr18	9000000	10000000
chr18	10000000	11000000
chr18	11000000	12000000
chr18	12000000	13000000
chr18	13000000	14000000
chr18	20000000	21000000
chr18	22000000	23000000
chr18	23000000	24000000
chr18	24000000	25000000
chr18	25000000	26000000
chr18	26000000	27000000
chr18	27000000	28000000
chr18	30000000	31000000
chr18	31000000	32000000
chr18	32000000	33000000
chr18	33000000	34000000
chr18	34000000	35000000
chr18	35000000	36000000
chr18	37000000	38000000
chr18	38000000	39000000
chr18	39000000	40000000
chr18	40000000	41000000
chr18	41000000	42000000
chr18	46000000	47000000
chr18	47000000	48000000
chr18	49000000	50000000
chr18	51000000	52000000
chr18	53000000	54000000
chr18	54000000	55000000
chr18	55000000	56000000
chr18	56000000	57000000
chr18	57000000	58000000
chr18	59000000	60000000
chr18	60000000	61000000
chr18	61000000	62000000
chr18	62000000	63000000
chr18	63000000	64000000
chr18	64000000	65000000
chr18	65000000	66000000
chr18	67000000	68000000
chr18	68000000	69000000
chr18	69000000	70000000
chr18	70000000	71000000
chr18	71000000	72000000
chr18	73000000	74000000
chr18	74000000	75000000
chr18	76000000	77000000
chr19	1000000	2000000
chr19	2000000	3000000
chr19	3000000	4000000
chr19	4000000	5000000
chr19	5000000	6000000
chr19	11000000	12000000
chr19	12000000	13000000
chr19	13000000	14000000
chr19	14000000	15000000
chr19	15000000	16000000
chr19	16000000	17000000
chr19	17000000	18000000
chr19	18000000	19000000
chr19	19000000	20000000
chr19	30000000	31000000
chr19	31000000	32000000
chr19	32000000	33000000
chr19	33000000	34000000
chr19	34000000	35000000
chr19	35000000	36000000
chr19	38000000	39000000
chr19	39000000	40000000
chr19	40000000	41000000
chr19	41000000	42000000
chr19	47000000	48000000
chr19	49000000	50000000
chr19	50000000	51000000
chr19	51000000	52000000
chr19	53000000	54000000
chr19	55000000	56000000
chr19	56000000	57000000
chr20	1000000	2000000
chr20	2000000	3000000
chr20	3000000	4000000
chr20	4000000	5000000
chr20	5000000	6000000
chr20	7000000	8000000
chr20	8000000	9000000
chr20	10000000	11000000
chr20	11000000	12000000
chr20	12000000	13000000
chr20	13000000	14000000
chr20	14000000	15000000
chr20	16000000	17000000
chr20	18000000	19000000
chr20	19000000	20000000
chr20	20000000	21000000
chr20	21000000	22000000
chr20	22000000	23000000
chr20	23000000	24000000
chr20	24000000	25000000
chr20	30000000	31000000
chr20	31000000	32000000
chr20	32000000	33000000
chr20	33000000	34000000
chr20	35000000	36000000
chr20	36000000	37000000
chr20	37000000	38000000
chr20	38000000	39000000
chr20	39000000	40000000
chr20	40000000	41000000
chr20	41000000	42000000
chr20	42000000	43000000
chr20	43000000	44000000
chr20	44000000	45000000
chr20	46000000	47000000
chr20	47000000	48000000
chr20	48000000	49000000
chr20	49000000	50000000
chr20	50000000	51000000
chr20	51000000	52000000
chr20	53000000	54000000
chr20	54000000	55000000
chr20	56000000	57000000
chr20	57000000	58000000
chr20	58000000	59000000
chr20	59000000	60000000
chr21	16000000	17000000
chr21	17000000	18000000
chr21	20000000	21000000
chr21	21000000	22000000
chr21	22000000	23000000
chr21	23000000	24000000
chr21	24000000	25000000
chr21	25000000	26000000
chr21	28000000	29000000
chr21	29000000	30000000
chr21	30000000	31000000
chr21	32000000	33000000
chr21	35000000	36000000
chr21	36000000	37000000
chr21	37000000	38000000
chr21	39000000	40000000
chr21	40000000	41000000
chr21	41000000	42000000
chr22	19000000	20000000
chr22	26000000	27000000
chr22	28000000	29000000
chr22	29000000	30000000
chr22	30000000	31000000
chr22	31000000	32000000
chr22	32000000	33000000
chr22	33000000	34000000
chr22	34000000	35000000
chr22	35000000	36000000
chr22	36000000	37000000
chr22	37000000	38000000
chr22	38000000	39000000
chr22	39000000	40000000
chr22	40000000	41000000
chr22	41000000	42000000
chr22	42000000	43000000
chr22	43000000	44000000
chr22	44000000	45000000
chr22	45000000	46000000
chr22	46000000	47000000
chr22	47000000	48000000
chr22	48000000	49000000
