# Supplementary material for: Multimodal analysis of cell-free DNA whole-methylome sequencing for cancer detection and localization
Source: Nat Commun. 2023 Sep 27;14:6042. doi: 10.1038/s41467-023-41774-w (PMC10533817; doi:10.1038/s41467-023-41774-w)
Supplement: Supplementary file 6 — Source Data [file 41467_2023_41774_MOESM6_ESM.zip]

Archive with 33 entries (32 files):
- Source Data/
- Source Data/SuppFig.8.txt
- __MACOSX/Source Data/._SuppFig.8.txt
- Source Data/SuppFig.2.b.wms.txt
- __MACOSX/Source Data/._SuppFig.2.b.wms.txt
- Source Data/SuppFig.2.a.wgs.txt
- __MACOSX/Source Data/._SuppFig.2.a.wgs.txt
- Source Data/.DS_Store
- __MACOSX/Source Data/._.DS_Store
- Source Data/SuppFig.2.b.wgs.txt
- __MACOSX/Source Data/._SuppFig.2.b.wgs.txt
- Source Data/SuppFig.2.a.wms.txt
- __MACOSX/Source Data/._SuppFig.2.a.wms.txt
- Source Data/Fig.2.c.healthy.wms.txt
- __MACOSX/Source Data/._Fig.2.c.healthy.wms.txt
- Source Data/fig.5.a.txt
- __MACOSX/Source Data/._fig.5.a.txt
- Source Data/SuppFig.3.txt
- __MACOSX/Source Data/._SuppFig.3.txt
- Source Data/Fig.2.c.healthy.wgs.txt
- __MACOSX/Source Data/._Fig.2.c.healthy.wgs.txt
- Source Data/Source Data.xlsx
- __MACOSX/Source Data/._Source Data.xlsx
- Source Data/SuppFig.6.txt
- Source Data/fig.4.a.txt
- __MACOSX/Source Data/._fig.4.a.txt
- Source Data/SuppFig.7.txt
- Source Data/SuppFig.5.txt
- __MACOSX/Source Data/._SuppFig.5.txt
- Source Data/fig.4.b.txt
- __MACOSX/Source Data/._fig.4.b.txt
- Source Data/SuppFig.4.txt
- __MACOSX/Source Data/._SuppFig.4.txt
