# Supplementary material for: Multimodal analysis of cell-free DNA whole-methylome sequencing for cancer detection and localization
Source: Nat Commun. 2023 Sep 27;14:6042. doi: 10.1038/s41467-023-41774-w (PMC10533817; doi:10.1038/s41467-023-41774-w)
Supplement: Supplementary file 6 — Source Data [file 41467_2023_41774_MOESM6_ESM.zip › Source Data/SuppFig.2.b.wms.txt]

chr	start	GCP0009	GCP0019	GCP0071	GCP0092	GCP0229	GCP0223	GCP0463	GCP0454	GCP0659	GCP0652	GCP0771	GCP0769	GCP0325	GCP0323
1	700000	-1.81301502501492	-1.32020714068739	1.32762111442098	-1.71830987090172	-1.21426191310377	-2.19791270399385	0.199408567928531	-2.00690207485081	-1.46379376376345	-2.42130774553707	-0.869189424426934	-2.54131023512048	-2.0943448401914	-1.59981527423514
1	6000000	0.476610575156245	0.534538636599855	-0.468047111393043	0.648614983228791	-0.688658861704105	0.155222800963659	0.686146797790485	0.0536588820540152	0.604970963382077	0.105363615928422	-0.12253685795163	-0.647695329366986	0.272022516417913	0.474443018123053
1	11000000	0.0052930323426023	-0.175357056965656	-0.880761644022904	-0.343684640904878	-1.04792327433472	-0.816100367427914	1.00070693474274	-0.128802902284734	0.0102138264436132	-0.574481247382406	-0.666575114821405	-0.936148375208987	0.617360355773639	0.14818515348931
1	16700000	0.752816681495907	-0.0438278508987134	-0.599159449734358	0.108875797004961	-1.05806795241063	-1.14528104468411	-1.18925144283944	-0.556550545000458	-0.645372073097268	-0.842672235564503	-0.531196604629155	-0.511142061081636	-0.0279040375798085	-0.223591185222437
1	21800000	0.366550031090243	0.467244771474008	-1.22059262847159	0.316884019342184	-0.855637385104282	1.47633829541047	1.08401460471565	-0.0757491173973412	0.0110623448839019	0.15547635021942	-0.143149432535208	0.513236415195458	1.30554792577939	0.420181583497729
1	26800000	1.04014286944911	0.883047438615971	-0.878587671809989	0.431948501959663	-0.408586563848384	1.35551798749494	0.122858742960619	0.932728203946279	1.71673884551714	0.109483730783262	0.218455682142629	0.69148908561233	2.56142638581242	0.681911219525471
1	32100000	0.453134203844891	0.854227466721881	-0.437945290805267	0.614779138000298	-0.680640807085422	1.39344027350754	1.01429069987951	-0.020065940408502	-0.529534147622345	0.10312488360358	0.161611550604303	-0.172228572669706	1.60292789860668	0.7416725216227
1	37100000	0.913351402734201	-0.0204374114915543	-0.170148194139331	0.0815607552008051	-0.856858005185108	0.710205487718549	-0.44478528157844	0.363543322693354	0.396670732909353	-0.387536206112467	-0.103335906300297	0.518860255668379	0.933849547878195	0.682937518172018
1	42100000	1.54847824540604	1.69279016067468	-1.0382446295545	0.54196629315781	-0.455786513912112	1.70878467238027	2.02356708729887	0.772666929962706	0.461434096399216	0.538028120794641	0.125968129499168	1.86205358775769	1.45724955517676	1.35020513703899
1	47100000	0.177832088066214	-1.77344001273341	0.425915825834566	-0.166449420377256	-1.04275898689769	-0.409561335804245	0.0646081915746361	0.657292822205398	-0.61355115707265	-1.13414438886025	-0.31109332067869	0.273068443611464	-0.675580720467161	-0.120895182994676
1	52100000	0.259567358318008	-1.56765547288665	-0.36037303886128	0.520152351544697	-0.823103210703301	0.0450441712377116	-0.487897132061177	1.15764501362024	-0.0679606168203896	-0.40849470509057	-0.1352992039938	-0.0901674959454195	0.225222602897294	0.470221382919794
1	57100000	-0.338585530530461	-2.36171132363261	-1.62093391469471	-0.872313276451261	-0.987552958482192	0.225649950339089	0.871526393912629	0.560826409957641	-1.03436277565605	-1.09733411008023	-0.246938052420716	-0.598931337401951	-0.675005190280906	-0.672867006751927
1	62100000	0.605366239089072	-1.93531586348636	-0.842431575121364	-0.0928326539385876	-0.812248518204027	0.612875892391474	0.50485957538344	1.4161869846248	0.559505389301855	-1.23312923458557	-0.876407638169942	-0.240903162108865	0.550407246758499	-0.0913086460964531
1	67100000	-0.578775328676829	-2.19332663411816	1.14849874258208	-1.05932193255816	-1.00719452495296	-0.00418034491403675	-0.250355145028582	0.00841024493097309	-0.918972100566793	-0.483340417455988	-0.712012501231215	-0.913481657755161	-0.0448122579387228	0.503596620751277
1	72100000	0.194261575801145	-2.75154183787972	1.02083710197999	-1.69756336935427	-0.86325581693644	-0.491575134111591	0.492521873096499	0.354653558891112	-0.632571370754515	-0.9457373982424	-0.989071076472395	-0.829632084399271	-0.778969483173229	-0.005412406739592
1	77100000	-1.43822928464386	-2.28127855907515	1.55059574629585	0.209052796533035	-0.705793247639791	-0.12289210067717	-2.71858187656813	-0.0101042593700353	-0.189063396748625	-0.928236215501582	-1.07265387198645	0.155883621529125	0.235333494949579	0.0630339742256123
1	82100000	0.119507168031418	-2.187423508842	-1.1457652738233	0.463253723295734	-0.897753045609486	0.218890242326707	0.609194020737997	1.04572549331034	-0.213679149819288	-1.13295630704697	-1.15501273687482	-0.264575949293697	0.139912629661791	-0.386986040545831
1	87300000	-0.218679494345796	-1.0097836148896	-0.998666314110643	-0.747301230834184	-0.644518205492385	0.251762673264782	-0.197349886978467	0.299822052056915	-0.0534838568560525	-0.517124057414153	-0.753882205663161	0.699143281475071	1.31853928683463	0.671927713224405
1	92300000	0.528186300993661	-0.075219626689231	-1.84726073494206	1.06915160527973	-0.717926192112074	0.0281464176835447	0.664286737594301	1.02292240648805	0.0469600762242902	-0.713481233130666	-0.759762638022029	0.0727075906677009	1.14503834117206	0.792504982342858
1	97300000	-0.15834559420247	0.105696482630613	-0.960401363811765	-0.734308728720193	-0.692892176161987	0.902265478311614	0.325164380352198	0.767469954974837	-0.64828284142578	-0.282040000859949	-0.645792767651024	1.3997999094954	0.769227472077616	0.414653210939338
1	102300000	0.393615146015796	0.699536432823321	2.63023683918906	-0.874559118475911	-0.746123790931159	0.0373758959746711	0.102839623294218	-0.6251141307772	-0.649140604545489	-1.84668958202242	-0.785758539915835	-1.27715076333061	-0.758230298650832	-0.433372266960581
1	107600000	1.69127748908768	0.505068131936676	-1.29887564803732	-0.12093067981071	-0.572789872855747	1.61239789214257	-0.0766799520264398	0.421482997545802	-0.234640285286994	-0.251592360837675	-0.403699987600442	-0.69922015925486	0.474703470054125	0.427870739201097
1	112700000	0.154092035147099	0.221673887127389	-0.803106922923735	-0.601743110810245	-0.874181754889882	0.40906710149558	-0.226839587571291	0.971528469012223	0.785950444701576	-0.758281178447111	-0.467092001610248	1.08657497122681	0.848957390046975	0.423231731011853
1	145400000	1.25604092724466	1.50883034502598	-0.429858955798357	1.27688663143296	1.70812708500412	1.7411890308958	0.775456494417938	1.9820853955024	1.78169011053499	2.23476297313873	2.33583009852094	1.2190599965797	1.63599426683044	1.79782689601176
1	153100000	2.11765628323456	1.45412222915149	0.342971929054369	0.795264763110245	1.74641594970171	2.23630546512926	1.04320699083747	1.81608058762612	0.971180303481597	2.68904370388	2.7128508602641	0.946193337969722	1.18520880391125	2.31553326440058
1	158100000	0.321334841291668	0.286328964728518	-0.87659977713072	-0.482867103544504	1.60664093794427	2.16886264159056	0.402436158868831	1.71149225080106	1.16112739612406	1.96668345153183	2.26311388423103	0.567026484249287	0.593451789636228	1.33699841585142
1	163100000	0.4925969275567	0.369234174448673	-0.746391682189096	-0.400248808142728	1.16110632713941	0.347528417794595	-0.572674194254399	0.288576866094762	1.10903502859666	1.44184909479967	1.84060100765064	-0.405839572080908	-0.174434862459614	0.946239119387648
1	168100000	0.972070243201108	-0.0460015879517638	-2.3751855088974	0.50732465471091	1.64061113941859	1.05542863941502	0.663532733980052	1.69885919591192	0.822070024916942	1.67338786406885	2.05825964370419	1.08673779337523	1.22537634786126	1.60985298750401
1	173100000	1.40158509023441	0.368076616249589	1.19166304612099	0.373045345118069	1.23650254831079	0.247212404217067	0.675610453559913	0.202967751687537	0.0580767714255276	1.63637317038202	1.92445032109659	-0.365696655212761	-0.259075910493128	0.95844787914649
1	178100000	1.48957332680128	0.148236517971133	0.0181573166229353	0.185413386167178	1.58854266268847	0.572104868675917	0.32838210399173	1.72615310628462	0.7471405777542	1.84697406350702	2.22356364211832	1.65143135987311	0.452235395715599	1.63218316825074
1	183100000	1.16746924341381	-0.256430746924117	-0.519940094564963	-0.278487703790919	1.71285482496246	1.01995449149442	1.31255320940984	-0.244622161779174	1.3206476331641	2.01973683262432	2.54445336833924	0.663137624336967	0.76513798446533	0.745475725138874
1	188100000	1.0480774491833	0.330362242186777	0.656539606280894	-1.12957162641086	1.66504348510009	0.685291744305784	0.385282362293626	1.03044921393163	0.197852192026089	2.16577670368833	2.31319267560999	0.0127518564201479	0.345953151637212	1.08738962366011
1	193100000	0.789823345334341	-0.827494490124156	-0.833822026140961	0.171576595803019	1.57257737629654	0.110541342747444	0.264932870292349	0.538690594009127	0.63248151459619	0.721884426188158	2.31842768275139	0.888191084868976	0.258351361110857	0.792909601965607
1	198100000	1.38727930475577	0.0955400343739102	-0.259232245754849	0.621900547042015	1.55459057981807	1.14614186776341	1.66957527962583	0.818034809734812	1.11947515909696	2.02102998312162	2.16963942218913	1.25552141928199	1.34853758606457	1.54496808510468
1	203100000	0.902278281474185	0.812778001738034	0.087954985737454	1.0382483085827	1.46350613737388	1.4914508344084	0.600711681199033	0.531326028749586	-0.0182742586486549	1.76276035348523	2.21300231792837	1.3167191751855	0.920940912022366	1.39312361118202
1	208500000	1.05792365773756	0.178374788586524	0.40378726819249	-0.740103296219139	1.14835362728642	0.0331483332805986	0.633540090097395	-0.364895752860811	0.486201739039678	1.7984469820605	1.83154158055242	-0.555791362791257	0.295301662274908	0.41265774019875
1	213500000	1.08787912376276	-0.716266079281835	0.345685288407834	-1.28988028187389	0.846556693771193	-2.15059926088875	-0.252195859947837	-0.828957335636956	-0.463165635960812	0.181025118496746	1.93872796314349	-1.78376424947463	-1.46611495738843	-0.434405659821481
1	218500000	0.949025632499974	0.0417680273839873	-0.739047029341939	-0.241233089822699	1.0346403731106	0.328554929570282	0.673577014752758	0.0154281113316766	-1.3609123066723	1.19572939707358	2.03177882868186	-0.119777989449716	0.122368281494522	1.09183736836029
1	223500000	2.13797250372227	0.421673939644037	-0.403157988521836	0.252568024720237	1.45412433048004	1.26109220549324	1.11638780278439	1.38162011398683	0.159153155639812	2.47311921022788	2.07455711016736	0.948743441403974	1.0152703998468	1.73388819153977
1	228700000	0.719243938559712	-0.86398148042218	-1.18030513231684	-0.463751997072953	1.08407679101593	0.0721071712522334	-0.0812621097308447	0.985824478800549	0.141842933841652	1.27894060459906	2.2025396192821	0.376839945257147	0.643611416793426	0.230314871313178
1	233700000	0.0186579635325308	0.106755042965759	0.124851579206207	-0.964869116603906	1.23016638378357	1.2085237118717	0.300508864268221	-0.284993103327881	0.597601261615338	1.59757066405108	2.20988083877552	-0.700187213083659	-0.387554892141918	0.591539318345476
1	238900000	-0.676534173188758	-0.377815994144294	0.593401805234432	-1.69836602594789	0.927312388078016	-0.336508882362397	-1.05354121821201	-0.546926754540096	-1.78796831490407	0.315674612049412	1.84780598450756	-2.20258591309772	-1.62196615925992	-0.182136907406809
1	243900000	0.650765136075182	0.132141954045229	-0.538267567497696	-0.393122738657628	1.36209004088673	1.58075839857551	-0.125832557047544	-0.387968914827296	0.747854881191215	1.09237927958141	2.30946463320792	-0.47043725825833	0.146879946708296	1.20588431259048
2	100000	-1.52907098892489	-1.25353345734089	2.08909239704502	-1.21045194804656	0.587993500262713	-1.65818365814185	-0.800909598243743	-1.55673490424378	-0.736448743604078	-1.27726966364475	-0.9562183720399	-1.59407637041989	-2.25914748758992	-1.67765735893812
2	5400000	-0.187230932148038	-0.749629189473596	1.24562556299697	-0.135705129099798	1.02687840353505	0.624208053774313	-0.21207866523406	0.837833711266365	0.632378444828472	0.355831135785574	-0.2585333194363	-0.623463394744699	-0.78160812343088	-0.266352836601327
2	10400000	-0.125099827461381	0.134677712892965	1.19138916101637	-0.178581296619614	1.07169834193505	-0.29610758233496	0.456542575179334	-0.194912688085525	0.509311345100464	7.04581456737517e-05	-0.570680067764171	-0.737327720488683	-0.247150672862273	-0.304137187757318
2	15400000	0.474378162853826	-1.66139290808299	-0.567309863600971	-0.31691525913837	1.1223806120857	-0.579900214713579	0.465188236755077	-1.14614195308244	-0.0503843851095353	-0.00107516187313918	-0.520135347724761	-0.0128850066168932	-0.910733105770338	-1.15146717167876
2	20600000	-1.1657244603368	-1.94940378620724	0.778809359571884	-0.379917002207824	1.34256711907013	0.761185365369529	0.465022255666702	0.412300881200351	0.914767274926948	0.276678544424289	-0.377644638783476	-0.647078602282272	-0.329464998849186	-0.18054794036785
2	25700000	0.271051163882122	-0.786111574713458	-0.82798058374618	0.855639501074384	1.56572890771579	1.09113291375261	1.53289792642149	1.27764054313556	1.71051168305418	1.5589538016703	-0.0400451286342152	0.541776786284751	0.712758177120076	0.419152295378312
2	30700000	0.643283625287709	0.926671432627917	1.19946859411814	-0.0256648704134428	1.63766206114542	0.763208785327164	1.36257804668788	-0.269872994642801	1.3482012738557	0.867069839125427	-0.338350259919664	-0.422518902518253	-0.564796837033999	-0.208410492191667
2	35700000	0.773252312552564	0.155014291749899	-0.834282867295313	0.950563195023185	1.87991749428539	1.52075659057476	1.03725057987312	0.657714412044772	1.62146789595228	0.979655074893977	0.180880841415308	0.955294574889168	0.508488137798097	0.716819186983063
2	40700000	1.15184371642996	0.444914103682729	-0.037828115102516	1.15116909866473	1.50521436745912	0.233478826347067	0.654707985638369	0.740313890313104	0.700879116447756	0.171383086211778	-0.117834080711201	0.824819485126688	1.05470654311441	0.250241646078858
2	45700000	0.68308984922465	0.325321743279792	0.690766796213825	0.849059173971794	1.47691640624479	0.92064007513758	-0.0177946680092471	0.413622023490104	0.698488318475937	0.628152710279342	-0.0708132233170885	-0.0807114988125523	0.402861808203443	0.510445199938495
2	50700000	0.625357410100707	0.865565430914438	1.10543407530595	-0.168469426921021	1.54082339093686	-0.236163576832329	0.376053025592884	-0.0153624601804862	1.56490855478549	0.998692427387663	-0.127221853545084	0.285568948671454	0.657589304920227	-0.238470645413502
2	55700000	0.010570018680021	-0.672869521174069	1.38250583687253	0.0756250029885854	1.23549636254787	-0.853365725673869	0.105359882331158	-0.484792526547903	0.450092598792133	0.0228983675256294	-0.389191631802795	-0.901687763211133	-0.482060219860325	-0.666445201195837
2	60700000	2.57377717092657	1.24843554724716	-0.172402903439473	1.53538228311394	2.96166220124502	2.83105980991906	1.18618876959012	2.79843566390132	2.12043914486559	2.28635858108611	0.368474178115617	2.29992036978183	2.25919697284167	2.26536183676154
2	65700000	0.290698657920379	0.502214578774034	-1.5071403972505	0.0313855738092667	2.47795854602236	0.336535137751327	0.629435477116711	0.383307240146625	0.250019900942925	1.31375623186349	0.0326571918473411	0.94319659259954	0.203951605266036	0.393684114251607
2	70700000	1.13228072539569	0.529254633530898	-0.178147689850359	1.0311980609169	2.26158400436182	0.683446141801643	1.22735619060055	1.08334007375971	1.35337349990889	0.858287339950332	-0.0806094225477299	0.875425109839479	-0.491533170455633	0.120996073109212
2	75700000	0.128406732783108	0.356790691967466	1.04546786236004	0.662010995966402	2.09549309599554	-0.995187369667416	0.76751328381746	-0.727292085911921	0.417180772863019	0.342287236199258	-0.268265287979729	-1.26615064765545	-1.08810861306029	-0.573402548094486
2	80700000	-0.109993999480283	-0.0527462223228093	0.463472662011766	0.524561182626517	2.18124800404992	-0.789533589572956	1.68118761732428	-0.205316332121702	0.725682566252844	0.669774340513464	-0.437697722142943	0.274285734683731	-0.547709349267727	-0.393331482082744
2	95600000	1.11660870623945	0.252536914362536	-1.45787507561803	0.608108668091357	0.285455710201362	-0.028330306493913	-0.260391301148173	0.248656158909879	-0.0168156641551933	0.517246805697931	-0.359968475976496	0.363687356265963	-0.0363814623903322	0.331662458628713
2	100800000	-0.391217843677299	-1.01269329482362	0.0570425451423481	-0.825642627538693	0.153341118311769	-0.37103676325138	-2.00100519080881	-0.444243280053769	0.109697911775698	0.569074906157555	-0.257201280116623	-0.722404227878392	-0.511015954018597	-0.320601970967753
2	105800000	-0.897032306715755	-0.767661094189351	0.286345123502362	-0.0361210586928649	-0.498598753954024	0.096396445641688	-0.415487777088432	-0.986013940307621	-0.113982580733379	0.429326394476434	-0.845734206638209	-1.04187266339603	-0.307479051058737	-0.488678715331355
2	111800000	-0.640676689394268	-0.374560836448392	0.153369129823265	0.927176794067611	-0.895324458375007	-0.0860890304186601	-0.295430404275773	0.16581548263604	0.619162724658559	0.416601153025032	-0.175926388777244	-0.0677521176136989	0.815820436108261	0.238591252619469
2	117200000	-1.77318163103468	-1.74483541071291	1.12416150503037	-0.893610399784236	-1.24780851741354	-1.98703219421084	-0.410579599785779	0.0399330940492726	-0.201707636630537	-0.407653830159955	-0.371842436224212	0.101618944523516	-1.16379864118531	-0.192452135587744
2	122200000	-0.145248792341104	0.182914799650343	1.44175754261289	-0.0947231829021367	-1.05042029774991	-0.60861913103961	0.0065227997619497	-0.785381832958691	-0.255584301413035	-0.114162313959085	-0.435008062157931	-1.99560371926599	-1.71125018667441	-0.527182047407806
2	127200000	-0.658524946584755	-0.846312470387408	0.129656747358957	-0.675957077022691	-0.975939217692068	-1.03016764930766	-0.1955172300003	-0.794431568733555	-1.51023357037664	-0.780334915131179	-0.731054267220794	-1.49755961791108	-1.64753394806403	-1.10986638162049
2	132500000	-0.470355255518054	-0.291319170149293	1.15668365750069	-0.304611114940462	-1.04946648868321	-0.830265731048894	-0.304300269093342	0.332269486946254	-0.766520178252209	0.318234580269879	-0.537405499937513	0.0367992843981721	0.0374131161597203	-0.375437319069934
2	137500000	-0.489467298584618	-1.26336739195143	-0.594833134139028	0.179873601563729	-1.1002473687912	-0.844036652950425	-0.185578734668547	-0.387813335178643	-0.133263448230865	0.088588947863559	-0.449134235142408	-1.09200270896714	-1.17125175060297	-0.522621169103232
2	142500000	-0.381212242022358	-0.312114663076	0.478790134619624	0.0570742950865777	-0.426679500766941	1.16375893125257	1.01152187898234	0.863810757560636	0.185754096152195	0.840277503610619	0.352941181102509	1.27405363187385	0.108359249832303	0.506714182768845
2	147500000	-0.186728864963643	-0.415819571141254	0.0238403864370323	0.535337802333051	0.416279232006294	-0.0791122842107982	-0.28167528224294	0.848956386501364	-0.433931416487495	0.698647986881952	-0.0439344002020064	1.82435525249405	0.968549317849834	0.6985418569752
2	152700000	0.741179001256588	0.047416325418288	-0.0346740538467536	0.0318540460053312	0.305440631593388	0.451923652303957	1.28936754999704	-0.519860831552398	-0.10732992219456	0.611906097670993	-0.463102595656732	-0.595382720514913	-0.230861566210849	0.746819232361363
2	157700000	0.37509883820829	0.804111047062344	-1.10985003065141	1.96306531069724	0.577050870441184	0.835926662066501	0.858698547898082	1.37634777828846	0.911893542889572	1.97492946948221	0.199639999755794	1.62332184059427	1.10653603597002	0.519159488659199
2	162700000	-0.592210247023621	-1.67744402737355	-0.995909395281563	-0.673670771209703	0.372849471084171	-0.683365033852309	0.156755274714286	0.361493883348095	0.0874135373323012	0.0710857571735425	-0.318333692612246	0.855815523723437	-0.307184782074133	-0.165581444083675
2	167700000	0.0994166906844974	0.41270409834049	-0.320635241892496	1.81474093263757	0.446190414806387	1.04378775145824	-0.202035176138968	1.41510528611186	0.190343538834486	0.511254305286928	-0.214505127438974	2.17488312802122	1.82938906815834	1.41432222340774
2	172700000	0.534220961071655	0.394264993572871	0.139870213991435	1.18639760843344	0.44747314456512	0.350153642754481	1.1781071828905	0.30458071610184	0.597996592360867	0.721865551359895	-0.374876220190904	0.445566043091773	0.503831712540606	0.803271460252416
2	177700000	-0.13636159988114	-0.64950029294602	-1.19573324732232	0.977683481079368	0.457215502037432	0.0462831678470326	0.831276059853625	1.14192764464444	0.729856736226715	0.635035729810552	-0.231337692513955	1.01342884441534	-0.0169120282058914	-0.183286342231965
2	182700000	1.24736033469068	-0.175517602163056	0.477213897377046	0.912374704980244	0.511829242874527	0.0242304884984568	2.05266236354729	-0.125126748145421	-0.314830693938782	0.422397312650602	-0.303558904606256	-0.166008800855956	0.135397900152195	0.666152701677986
2	187700000	0.311298773697803	0.194286323609851	-0.0182743745180235	1.59967220148728	0.663834882585302	0.754777318310767	0.626402808718264	2.2643180824713	0.0908820672148243	1.22301331385759	-0.43461238232742	1.67783277929908	0.721180004775902	0.761290139301367
2	192700000	0.211337663319227	1.22720703269342	1.08693304902328	-0.455449643784343	0.377337408514293	0.0907170021555185	0.382604904230523	-0.169385066675544	-0.813534119131843	0.0112407655007661	-0.438519533175518	0.423073653082348	-0.323645447117229	-0.463747168706575
2	197700000	-0.534502381228752	0.900318105992717	-1.09850021299385	1.98871536774102	0.636654859179377	1.33483878884743	-1.13618531836226	0.586908158991954	0.0504688405856131	1.45820945739497	-0.0908373206371873	0.670689759734695	0.211436280535428	0.428229639299685
2	202700000	0.261361333493101	0.195428367357747	-0.578118490803833	0.651642709384567	0.0741589625687344	-0.358693353421144	0.297785015726434	0.41284440715233	0.41206243088576	0.29258722126373	-0.461196905815163	1.07510102121311	0.854049982389228	0.132352195200039
2	207700000	0.191063111811104	-0.329424072402629	-1.32048587024712	0.408117645683102	0.402129299392189	-0.226339276070049	-0.319333043390719	0.757692128087407	-0.378644402313588	-0.0154131592507238	-0.179213536687238	0.202209129324917	-0.365308242176075	-0.0262929336635331
2	212700000	0.344747237633629	-0.323966938784689	0.558220734059772	-0.496579827526346	0.172478757370423	-1.02140826226534	0.00213041091198458	0.707123952356889	-0.76718010172684	0.823684466683683	-0.389425918354774	0.579651916071266	-0.32357532114368	0.567545334286515
2	217700000	-0.395201927289329	-0.23104433016181	0.53233615857397	0.11931389774063	0.0971283472043923	-1.03662567605652	-0.0649751677752395	-0.614830720392002	-0.495625526509289	0.18832570496006	-0.391785036829842	-0.592866295554576	-0.682319005576621	-1.02105978067819
2	222700000	0.30726845252014	-0.170354830414269	0.6212003573306	0.416510354721623	-0.0207051584575241	-1.68239313473826	-0.815992932240436	0.402595390475661	-0.543805512793825	0.717187932390843	-0.417557366470871	-0.0486436534826442	-0.841830955752861	0.254773772290203
2	227700000	-0.378605219141546	0.531563766640481	0.960816490739971	0.338653621819777	0.381017406734187	-0.30744914014789	0.573665382313428	0.66759754633421	0.197921572371061	0.451728052358836	-0.500202731489751	0.45316672117697	0.57840928591208	0.551438252253855
2	232700000	-1.3555304462792	-0.918224462385275	-0.200327787243268	-0.383005897811072	-0.156782953513216	-2.20806227770277	-0.273248769276146	-0.474099443779742	-0.682671915407206	-0.551085791937855	-0.975358596634292	-0.11900959060635	-0.763369706646785	-0.709434644567046
2	237800000	0.124690625272039	-0.0657675112829107	0.42868925751237	-0.385847017728071	-0.0344856741417184	-0.232958145482652	-0.424514861199112	0.101985852365705	-0.539064953705887	-0.0259288894521192	-0.427029679676065	0.369666090728176	-0.5125980353442	-1.23434372716976
3	100000	0.119252376371381	-0.471410524340845	0.795744266834083	0.323038724659328	-1.00267103521093	-0.530217650822412	0.0188555305949436	-0.882627833082108	-1.72395713922504	0.772631221051286	-1.32702337076724	-0.140594215678157	-0.77709457519617	-0.994388756958445
3	5100000	-0.407883672237367	0.000187148834656787	1.04763004795567	0.0169200240320725	-1.17467431838152	-0.25932619669427	-2.32919658426583	-1.20402281254498	-1.03282021696018	0.752160541038845	-1.06675806853476	-0.422147839486216	-0.633761010679109	-0.673566855299953
3	10100000	0.229347934532003	0.135912883452476	-0.0508403771989249	0.44617666065251	-1.07148800434409	-0.712823352712222	-0.243952427179996	-0.0868686168346884	-0.627002826990827	0.823421764111959	-0.94427853311356	-0.0994889744725168	0.717442590098328	-1.06398000756756
3	15100000	0.239551859999875	-0.444166967747217	-0.571685466697799	0.719733161685942	-0.56564323075994	0.621852982676041	-0.36189116217744	-0.145812554755156	-0.0154966438050736	1.4852846965685	-0.777628252890555	1.25339188166632	0.722392553634131	-0.136169674827565
3	20100000	0.243457651519132	-0.23791786584618	-0.393607581908033	0.123187017974143	-0.880290010524341	-0.793545825670123	-0.773810465960693	-0.732207748361027	-0.458557834890185	1.5259811548634	-1.08034353306178	0.94116652282691	-0.52529274872091	-0.843128680263328
3	25100000	-0.313776014376398	0.380027130857843	-0.765948509641267	-0.211273144374112	-0.948840450304078	-1.05802026058716	0.971700393662402	-1.07646901088128	-0.165726390781529	0.60249585389922	-1.24682033917686	-1.29744656897647	-0.221647323070976	-0.455784361125935
3	30100000	0.965525888037028	1.08497244393253	-1.59792337921128	1.20272732716794	-0.738535974975495	0.87684787183028	-1.49397092835401	1.66643770769454	0.416857555132757	1.5741782722016	-0.675268981332396	1.24162952289562	1.90091375317495	0.196117625637813
3	35100000	0.638570633433963	0.213766263670563	-0.84179861269367	0.230306720649072	-0.776867127135057	0.0487179707395832	-0.668772356147419	-0.820055358180591	-0.193697226502292	0.265277525716873	-0.730381835722423	0.967658054246493	0.735496981536858	-0.668345115873853
3	40100000	1.55376040800355	-0.079760543158369	0.0597180521490685	0.913712201847741	-0.914925438368233	0.792262864525894	-0.386014613339153	0.276298861219398	0.129726717785062	-0.340566952089022	-0.717385464268837	1.50752538456004	1.53886913962927	-0.158868066176782
3	45100000	1.48376743819084	1.8390007637166	-0.236225898509922	1.38666371406407	-0.189795372120341	1.85206280857074	0.557076827793448	1.07755215834096	1.3991446497129	1.10892682586024	-0.171011737048961	1.97952035882354	2.87057195611509	0.760221146716442
3	50100000	0.659232868023701	0.059076256403716	1.74423612342972	0.692393226040207	-0.886450701250012	-0.531325872378456	-0.155291421902748	-0.196739561184143	-0.421649405530679	-0.402053715841253	-0.821227935765826	-0.152568180424315	0.567142032701983	-0.314028696670408
3	55100000	1.01597524766035	-0.263719474191448	0.78359287140543	-0.57075518014046	-1.06057594529883	-0.845852659493789	-0.532224105788029	-0.207370884253599	-0.875057610193569	-0.730836122152861	-1.0025795799621	0.588296376332539	0.755676962012869	-0.780792797073395
3	60100000	-0.558628751829934	-0.397686446662785	-0.535935472346276	0.445645407456133	-1.20653250216556	-1.66356859468294	-1.17204289651436	-0.302661606419351	-0.664667852973927	-1.84509802048851	-1.22670875041542	0.917447579081536	-0.873049424430786	-1.3334523392455
3	65100000	-0.436429811404189	-0.490023934556223	0.655615203012629	-0.215321672571999	-1.11776478717966	-1.76688106223217	-0.74644892189252	-0.62170481048782	-0.293230202294796	-1.60695603612858	-1.21743164600478	-0.250276757311426	-1.6724158021517	-0.863741390368306
3	70300000	0.23845512070702	0.48337408938038	0.221907704040097	0.112975944025139	-0.863766066419772	-0.525110859282306	0.122335630539963	-0.876019003342154	-0.0688075973310551	0.891905151274321	-1.00277855265277	0.00717508664283857	-0.253740254011091	-1.06459176428376
3	75300000	-0.674000596373997	-0.582115085410643	1.01026739875614	0.0703587749062265	-0.701521218912783	-0.949917200649436	-0.647321603694085	-1.29912524108266	-0.801766654088985	0.793752567513275	-1.1201882617922	-1.19966013373621	-1.19792148798729	-1.06740003294445
3	80500000	0.185876455161034	0.617231958299104	-0.379300794797612	1.13608452358959	-0.741077738716676	-0.713665342618829	-0.151706576592751	-0.355748768242348	-0.670598435962413	1.2797185046807	-1.0808213033466	0.0162465497428559	0.131524614646569	-0.723743567134176
3	85500000	0.783358230729002	-0.458316069065401	-0.137195109892257	0.318576903092882	-1.01518324838489	-0.957555462802728	0.623604252269068	-1.77573210249173	-0.065984742403757	1.17244781144747	-1.19244037661676	-1.1035251056241	-1.32063346271349	-0.522518074609148
3	97800000	0.592870707823073	0.697512636045355	-1.93591167265569	1.61424363823275	-0.849850760122144	0.29018713374346	0.767968070167129	1.2590674427795	-0.186941235280994	-0.285246711863907	-0.978045527461556	1.19200907155221	-0.156187918628357	0.0644861812037989
3	102800000	0.690893148959385	0.58114172783279	-0.599149189721097	0.527627197262561	-0.0492532367393604	0.110599369917312	-0.0562447329380579	1.12145577380927	0.438874990028511	-0.852948229223337	-1.01122152633284	0.321893944232308	-0.201377794657093	-0.397826010932969
3	107800000	-0.390626797612002	-0.207780019172022	-1.05304266395678	0.0379589287963058	0.510146898290439	0.194831169551433	1.07987029849705	0.568341189208278	-1.27084995114922	-0.727356156615448	-1.06245565476595	1.32592159673824	-0.286479873602861	1.28747523576718
3	112800000	0.160602861794619	-0.7112508598025	-0.559990700483024	0.363752513125679	0.358357435844818	-0.616737077718285	-0.402970399027405	0.119780978178322	-1.25137388392647	-0.278925282709935	-0.850169566858832	0.433639648356782	-0.830808963571316	-0.26562499644743
3	117800000	0.740299007682878	0.37169087879129	0.668994843876219	0.890032041178544	0.502114883936126	1.07215747730001	-0.716181814428417	1.5155193892753	-0.627195523609343	-0.320054324878616	-0.703173118734067	1.34198030366874	0.908843918600894	1.49052836746993
3	122800000	-0.125596364374134	-0.413779910841861	-0.229396622835161	0.38736070087714	0.10662222106094	-0.496287560509201	-0.713718660329476	1.03480521778181	-0.464585027733335	-1.57098499061406	-1.20004508020912	-0.278433107175349	-0.49389291096067	-0.51502301345048
3	127800000	0.0291041618367734	1.1447705097454	0.904610875309617	0.771080855937563	0.504179162213834	1.00582875196675	0.287217319795545	1.05773041762507	1.02982382607044	0.0798520952321443	-0.650099047255635	0.91905893051456	0.121719507312054	1.32992047827387
3	132800000	0.28574577362317	0.0145960708549554	1.06643652000542	0.196652536706337	0.214435509975274	-0.193910714405528	0.154183883436774	-0.263678340121238	0.32080119141728	-1.17004415270733	-1.04242697063063	-0.833640772832574	-0.684813872811101	0.224756675546638
3	137800000	0.530965758832862	0.48227341656587	0.0370985069552135	0.928777553095248	0.381268721193082	0.641679813743921	1.039332179139	0.878120701470641	0.625775039475063	-0.31956416642112	-0.9753437791783	1.23638135946431	1.08172698851883	-0.194387843109291
3	142800000	0.737660273212889	-1.03380354417089	0.186309251750564	0.104513647813825	0.359453728682248	-0.175503916392374	0.387772127879166	-0.078081347681566	-0.393596582336997	-1.09216643467359	-0.94055369619339	0.362738464282929	-0.332105330940507	-0.573433605772109
3	147800000	1.05581865663084	1.00390388102217	-1.0567694325722	1.08590828963772	0.699407360330422	3.35587260215215	2.28214318071822	0.80662025213671	1.15410292426077	0.0497048555023222	-0.578329942079732	2.05728854863841	0.883205627187532	1.99930138459834
3	152800000	0.5111630817188	-0.264016158255609	-0.00662409355866435	0.875335361409123	0.244125084109629	1.51489431303926	1.27959835601441	-0.181341746550069	0.79397897239554	-0.982417046136383	-1.01923638667256	-0.496298328385514	-0.552734111224668	0.463834934877235
3	157800000	0.68326672211787	-0.246744958564312	0.0879429064217213	-0.0745759822384218	0.365885609928495	1.18810346385336	1.62942300747132	0.2951208119929	0.72796173323418	-0.455352228098297	-0.550951206840004	-0.284473335658067	0.891590138371562	0.12075403033697
3	162800000	0.455237771050309	-0.554172555283396	0.0401423674556254	-0.1143186564541	0.596078055595722	1.28265627760568	1.45142587113432	2.24205658630005	0.605697516760293	-0.779991941589505	-0.67715439378759	0.0921301990591674	-0.13433698015534	-0.291053650146582
3	167800000	0.56016602035665	0.243878418143276	-1.77582107493747	1.34063853117119	0.66690527391652	2.36508399949861	0.987669609423352	2.16103854070031	1.18565540918335	-0.367680244245324	-0.67861706031329	1.31081066150366	2.30798639671577	1.67399845496214
3	172800000	0.561037013504248	0.107095122921842	-0.345697013009161	-0.0115054254362576	1.57023987908619	1.29646548246887	1.03968733022168	0.654565753844348	0.22124764948277	-0.335808645164611	-0.891542976040303	1.20012342711608	0.562775946979373	0.850826850997571
3	177800000	0.991954260306627	-0.233274748144013	0.136192495016188	0.591198759750231	1.32780436596057	0.30875759512009	1.76467327218862	0.40138666568344	0.7323786416954	-1.05449043669184	-0.801160359652294	-0.179678427844119	-0.874549064547281	0.459356662202653
3	182800000	0.416581869282366	0.832651429781791	-0.674041203377987	1.22438669745051	1.6289343620821	2.3396821469449	1.06188591289275	0.506962047058853	1.12962113770242	0.265369744478335	-0.399353001894787	1.84641668858888	0.617510914110202	1.59837075922883
3	187800000	-0.664810977527346	-0.778527514501507	-1.24827449865252	0.758746643081317	1.16632884755659	0.0720301746122495	1.66096713076154	0.280478360493072	1.43750022612329	-0.787264805356723	-0.924235222684408	1.47177424949489	0.334786826157059	1.59955668771392
3	192800000	0.640962119162229	1.45266093538855	-0.869391609555905	2.18869743085295	1.8940125675731	1.86627859294672	1.0513159009002	0.426303995678913	1.85272668929461	0.571038862291677	-0.168528541144602	1.77612448483384	1.79738348313057	2.46149296761468
4	100000	-0.777364807961864	0.468123828796895	0.0454427200940654	-1.07999871871548	-0.906878956645839	-0.296825525382693	-0.599160381155742	0.76470632431487	0.478684815900786	-0.547154172123505	-0.112645758114284	0.117347751826992	0.39173373739042	0.33047764343731
4	5200000	-2.26900985927087	-0.930949365852155	0.57108206950425	-2.77180306891695	-1.57484015229489	-1.85827055299514	-0.395120559236912	-1.89979896104681	-1.019297598094	-1.65585562257196	-0.951024725028471	-1.49289254767619	-1.68961526960363	-2.12221757296092
4	10600000	-1.59569616563106	0.0136466353537689	1.04082212454153	0.0201716789527995	-0.924620778345329	-0.135754015872867	-0.363492312494248	0.418181048589298	-1.03209148777973	-1.26542880609939	-0.150497925947263	0.319621841907184	-0.555888879997867	-0.953484827668129
4	15600000	-0.345788957860945	-0.106230078997414	0.184200098709933	-1.32393473616371	-1.00526063668318	-0.600106517969738	-0.232269492949536	-0.224888987892792	0.0255259109091629	-0.927066837895556	-0.277391397027901	-0.637565540367717	-1.07614369310566	-0.538747315796591
4	20600000	-1.18258535827575	-0.3139325797743	0.613755959528142	-1.07021229495776	-1.0713576322586	-1.67438790474761	-0.273406777432017	-0.0967380062898905	-0.0506375163982858	-1.98154405833684	-0.627024106512452	-0.71444148861908	-0.601373937706123	-1.48568277947896
4	25600000	-0.00649237501194337	0.365354609678389	0.760461458755841	-0.104442214723336	-0.949003031872734	-1.07252697164782	0.00339119840251356	-0.177350614616271	-0.263434158625813	-0.646161266387972	0.1231369145748	0.214614735845159	-0.277075614536572	-0.782710426973771
4	30600000	-0.794674186603716	-0.11905008008292	2.41971558773996	-0.225240454726719	-0.803082906929176	0.701859446326953	-0.123718096756774	0.199027393128201	-0.359694197355142	-1.36490841687318	-0.0429706209537708	0.19195337354207	0.358564133189991	-0.487247641042941
4	35800000	1.3665917077792	1.62134990935697	-0.382690521079889	1.26058400252831	-0.738285148932439	0.810227279042519	0.0186028628482991	1.79457447338281	1.375484474034	0.925156857873389	0.21449000902832	2.04009754404454	0.653240508115959	0.0839033889493715
4	40900000	0.0831329682364669	-0.667142508223101	-0.594708727901928	-1.0241328446709	-1.11468304925911	-0.698876630113818	0.603702964491726	-0.00234736212289199	0.184081493547033	-1.0807963248223	-0.325704123446445	-0.119028588265423	-0.151554242681457	-1.50885432149258
4	55600000	-0.267674358790476	-0.602858185212785	0.126711943194119	-0.555586516423595	-0.929948038664106	0.0434931287996069	-0.274973335307394	-0.89647580241785	-0.886269998273392	-0.902555979369413	-0.0736127386301259	0.104730272922949	-0.267234316050981	-0.361614016987562
4	60700000	-0.717175265557563	0.260247164869297	0.587792503984424	-0.317101808099216	-0.394711138503897	-0.393631975884254	1.03428725103376	-0.661403591987373	-0.674311534389429	-0.520108602136434	0.0609925070378683	-0.402915133251184	-0.292115506026973	0.325844499224928
4	65700000	0.206063756041066	-0.554804129465042	1.3930181881706	1.45095297605989	-0.823512127038442	-0.716352024154666	0.303983504957619	0.316092867469826	-1.52234979750973	-0.509293407897836	-0.315313093720704	0.404466271489553	-1.1526722280831	-1.16242936103271
4	70800000	-0.120162092094518	-0.178212742476861	-2.46905148950282	-0.988467078928465	-0.75874148655251	0.30656387926829	0.148994395561665	-0.29359206669893	-0.655597169266273	-1.55436812802786	-0.0890141656800794	-0.0125574935741468	0.314817685361109	0.490642430459691
4	75900000	0.96896912740922	0.674533150143274	-0.696661015043833	-0.413465442690459	-0.92248452183283	0.429930079791415	0.433414287552668	-0.10867540180276	-0.374135078644473	-0.0464240556519953	-0.166503322268128	0.118094296953763	1.52452945923833	-0.278248268230598
4	80900000	0.00195373845368777	-1.05180142907743	1.02017576898034	-0.867228501724475	-0.898622122764235	0.223154198164218	-0.321495381388157	-1.03983310818467	0.571961229091498	0.0353165803889041	-0.228532459090598	0.723263728550119	0.0208467065590072	0.00750059549426987
4	85900000	-0.3331993128297	0.86127086019351	-0.470193139389195	-0.201176101387852	-0.7310544122497	1.75178142732646	1.15773469999578	0.188791296726258	-0.178250608127597	-0.332689326684128	-0.0141775706318611	0.365320610924084	1.37454550937861	-0.377171843475072
4	90900000	0.83133011346675	-0.0906986653765329	-0.292009618228836	-0.694373309249565	-0.872609676161575	-0.327233002112005	0.0531986331253882	-0.629948890512575	-1.16337582756611	-0.923637946766248	-0.305790615218309	-0.196289729938872	0.0288870565431758	-0.622606347749056
4	95900000	0.929873526725444	0.904352293355252	0.218469199919071	-0.918760839349025	-0.641491223128492	0.241734522561493	0.666003247795607	-0.566421894402218	-1.77930685090105	-0.900132380720626	-0.00891272389164592	-0.0640871087504435	-0.069445063543267	-0.0551093180532905
4	100900000	0.287999228324209	0.534325607463433	0.784249009323192	-1.26709724251918	-0.767278668810453	0.560546231044591	0.502091732788691	0.298171532059841	-0.419241237656994	-0.468558484660806	0.190906545116046	0.0709057786497692	0.422220935089516	-0.831372794045037
4	105900000	-0.277653065525066	-0.248964308140406	-0.281932017391437	0.96377362876476	-0.773401176273133	0.362148786773015	1.26852834605425	0.0977020829446958	-0.237545387315532	-0.385898729626424	0.105681988693232	-0.0375324489580505	0.360312576325131	0.267599299856433
4	110900000	0.114789600810127	-1.58347180767734	-0.72353214544528	0.924387219150797	-0.90183849905554	-0.188273768373428	0.417612487048078	-1.32864488729599	-0.270557194676826	-0.234221264847349	-0.293297881499214	-1.3438887520789	0.078628035955021	-0.810635438213069
4	115900000	-0.706247259504548	0.226902214477096	-0.915376315931237	0.415871261467222	-0.819780073824197	0.265548971498221	-0.989065848438066	-0.68697686138102	-0.28150003396258	-1.04925405471649	-0.111441613074816	-0.985838092607579	0.557998520390964	-0.544240471625415
4	120900000	0.730227721519245	0.0988532938623163	-1.22806971719852	0.700914673059223	-0.829635681375407	0.263809751410632	-0.351042747497107	-0.765679228094122	0.259716296098517	-0.609882958441955	-0.127985020791257	-0.60392394445563	0.120134633965563	-0.309924323653207
4	125900000	-0.0840108440369478	-0.951233260809721	0.681503738833247	0.524830059152012	-0.840299149584018	-0.434972023683586	-1.49883568921171	-0.887718682523072	0.489468624437997	-0.86810167194658	-0.197464849437984	-0.694454151478176	0.497273946744046	-0.998719631495256
4	130900000	0.341620929850871	0.693316688903606	1.56823238623646	0.868399433101085	-0.577983365316559	0.091072602338411	0.834799139109302	-1.4034264959282	0.900274910241236	-0.593314581233277	-0.106158344116084	-0.747775046167062	-0.689363432593202	-0.330553650216661
4	135900000	0.550216105302661	0.483611620718851	0.818175200345619	0.509392135260309	-0.69833531888336	-0.134690423967846	-0.798823800060523	0.193376415470893	0.234887884727843	-0.101835315970844	0.0103003745302716	-0.692033906790437	0.42923970097768	-0.376606234136539
4	140900000	0.448815682239934	0.298021899567237	-2.02782149665857	-0.0229866333938805	-0.880381155021697	0.291057123222653	-1.39073272019178	-1.49522163652311	-0.298635549571616	-1.38636456928866	-0.106699863582871	0.717493565523682	-0.431599470159403	-0.166398896903065
4	145900000	0.526744908877929	0.169178945586893	0.43948290478171	-0.637160659563162	-1.05944218625278	-0.654436772670877	-0.898561422885627	-1.57638400321997	0.332249936884968	-1.10073570502189	-0.33780993910219	-0.076090556439281	-0.336438242633765	-0.877901866817587
4	150900000	-0.434149735188909	-0.188896755259561	-1.69681019581555	1.11035019065413	-0.912810473829202	-0.72231764264457	-1.09136629482958	0.165885145254312	0.835657538084118	-0.524495887629125	-0.33751285588198	-0.175634920068895	0.458016261474749	-0.14873997078727
4	155900000	0.598514582325379	-0.404266103978916	-0.666430568564808	-0.444361075800701	-0.858930813758739	-0.883609467981808	-0.613941700063978	-0.542841816610953	-0.0417929682934076	-1.49575761932425	-0.344565583686426	-0.546560853795352	-0.386209586075359	-0.647136377358961
4	160900000	0.179706731177375	-1.09769764739458	-0.146234347206945	0.449237136750658	-0.668780414376182	-0.897756522810179	-1.01826089534796	-1.0629210865639	0.166582669114862	-0.849741185618625	-0.107955987504076	0.379699242558818	-0.64366099553943	-1.54841307108068
4	165900000	-1.25993730443831	0.214788197126456	1.64437137143731	0.678515099934595	-0.676925865289019	-0.276395008922727	0.232975528160742	-0.522274590819453	0.525758537511047	-0.710297620684746	-0.154009190057549	0.0459023684535849	0.838172393455448	-0.0600805041891166
4	170900000	-0.790565389374324	-0.986787737787072	0.929779219235558	0.269846848440668	-0.909221507709058	-1.02034514614931	-1.89839494316188	-2.28580719750053	-0.716024996778559	-1.4142200133824	-0.449864302940029	-0.0918945687602675	-0.168597277160339	-1.13105071287814
4	175900000	-0.327767579406942	0.110951136337728	2.40617996482997	-1.59448251026931	-0.9184728506306	-0.60274943059799	-1.86843212800292	-1.36498376029395	-0.810836177685258	-0.95132768628978	-1.07314218559439	-0.754516633262529	0.0154969177071067	-1.50378597043527
4	180900000	-1.60896743630041	-1.25150846466375	0.770160724339147	0.309839002768403	-1.07064382090605	-0.325308179016546	-0.148973560635272	-1.04738154245016	-0.278703816073867	-1.21940748838528	-0.98812974394105	-0.748691311245942	-1.27727988060387	-1.40546062818177
4	185900000	-0.758398139430358	0.341746671279913	1.0935579941133	-1.5570781104979	-1.26331477417795	-1.9617550075706	-2.09624357645421	-1.23007221402076	-0.552039416170636	-1.24877305391431	-1.15754071579511	-1.84479686787824	-0.909441996536815	-1.96565744215845
5	100000	-1.72881793104259	-0.5817819164131	1.48041438766339	-1.22033574065417	-1.46034248314739	-1.81101530125195	-0.268696188928994	-0.363632091383211	-1.15511574901647	-0.834117920699049	-1.03332117079555	-2.92669874712302	-3.08753283629301	-2.11745486404652
5	5100000	-1.59093484647909	-0.40073677345632	1.35208927190731	-0.376311676987172	-1.43655247605914	-1.66195205985605	0.511881743600004	-1.46078362460642	-0.383287991377975	-0.258159435047288	-0.675779357650735	-2.41009512895074	-1.82064742584099	-1.52695296885075
5	10100000	0.609968496146321	-0.346891651212232	0.266613844689634	-0.159688161812543	-1.03232521155068	0.0104221655351056	1.2783694329498	1.47977029588778	0.574633409273436	1.27299364924089	-0.555170576295032	-0.387096832524552	-0.61756067301026	-0.000870750243349652
5	15100000	1.05308019820525	0.547902571779271	2.64544834556205	0.0261467325998768	-0.907220009612354	0.241164805605694	0.991785759363609	-0.532309244643165	1.5094349650382	1.23117711373042	-0.644559448547733	-0.99521886951594	-1.26631840330564	-0.813335917981891
5	20200000	-0.419399651992078	0.419675452635436	1.19409874390068	-0.20022280257942	-0.843044605514457	0.629528850786267	0.526815115700265	0.236851925200314	1.10970736116112	1.08474280436045	-0.0348228524484958	-1.12348381747425	0.341958118500589	-0.0989035511629737
5	25300000	-0.172411357959907	1.07563898810478	1.74739359875271	-0.707437570209714	-0.548842454174982	1.13347170817799	2.09867920671437	0.904773704816645	0.976311642029281	1.2585734262026	0.0844547375373813	-0.0579387853678713	0.208319673050126	0.579810950315204
5	30300000	-0.111840179169859	0.562158122381803	-0.12793315823021	-0.107748383821955	-1.19316509317653	0.0262930903346915	0.138153267271005	0.328279816081944	1.38234430264892	1.20352770760342	-0.788662895123956	-0.429508599935292	-0.409779939215367	0.590564898874506
5	35400000	0.990846902298188	1.52111490215019	-1.15720946688524	1.33779436111031	-0.744254647094474	1.59077410103832	1.98720974368606	1.52615475310275	0.665666404587101	1.15094569399576	-0.0253641684794548	0.690780730407562	-0.258628007160777	0.710690280222346
5	40400000	0.486489361100004	0.862509474959505	-0.353835160830586	-0.198975120893522	-0.660376153190052	0.827737747401358	0.963190537098389	1.55359253329869	1.23925145859045	0.170435811400543	-0.40287493703878	0.118785823955227	0.217139488340649	0.270165234020191
5	53200000	1.75812231777273	0.671496224977836	-2.20873489422857	-0.308916493303456	0.298009312715311	1.62683560989053	-0.613167442169587	-0.267898686994988	0.381520678002981	-0.376102818438668	0.0470893474209544	1.41834314464676	0.664277433820871	0.688269924661708
5	58200000	0.924622870812747	0.59700814170036	-0.936061991118137	-0.841204952080213	0.293440133150279	0.514807245680732	-0.820067923107695	-0.857102856294552	-0.763084914450976	-0.0528732013792965	0.0804340127492542	1.59188797749176	0.725257274934814	0.349041652636044
5	63200000	0.606626247668751	0.264094935732563	-0.935733401136384	-0.592402417277514	0.354492957857333	0.401076235779168	0.438423993815188	-0.310623668522647	-0.232162126156676	-0.370827987128375	0.106644993334366	1.6816902789389	0.484499635179954	0.680826917036323
5	68200000	1.39887810046572	1.4755054748815	-0.509859123558083	-0.462198808433289	0.0845171098177218	0.507197025872741	-2.28906017240477	0.210862451318849	0.738022358570903	-0.337732077882416	-0.00469433918079034	0.925428066396143	1.47198790107329	0.756892623444434
5	75000000	1.18159585784276	0.87190799881361	-1.4558643872049	-0.321543223180337	0.412626172151266	0.571783724676258	0.552023319591752	0.807375904266286	-0.0404481766976118	-0.453232726883273	0.0987461323592352	1.07031973108755	1.02767024341964	1.13433870340494
5	80000000	1.64373572686687	0.225701003956418	-1.39498877126025	-1.6001562633186	0.40244555452899	-0.103453480309677	0.127010180470447	-1.46251844199958	-0.171447556868188	-1.05694812788785	-0.0366997356801475	1.67185114898961	0.233245692765756	0.386197340444395
5	85000000	0.713946761288416	0.263966401891164	1.50183949388269	-0.885011761414266	0.345554437710103	-0.0809727723104043	-2.20981662275617	-1.19846829799707	-1.2398533546347	-0.96127006587328	-0.0333164423553058	-0.430778441139689	-0.925992136685649	0.31966850050792
5	90000000	0.839943421335171	0.894559680091859	1.49395662468878	-0.598817336490935	0.526441627282056	0.385848459952304	-0.95153525323438	-0.567144557736734	-0.737106032818867	-0.0208235999653862	-0.0110375858919921	0.156180675179724	0.709618032012616	0.261428784802073
5	95100000	0.542923807423618	0.961665647522827	-0.121391391812125	0.00777674697646626	0.433786554964121	0.428034249009511	-0.610385764850154	-0.123820887834484	-2.29986373811328	-0.281804305169654	-0.104549119733451	0.540140794824001	-0.0540367951764944	0.86171985772554
5	100100000	0.756591715534706	0.233144468650981	-0.392772888961015	-1.27788512955951	0.457500870657166	-0.32272669398918	-0.290163883705552	0.621365232784406	-0.869292791797083	-0.379453222667764	-0.138343186438113	-0.974140653205527	-0.488846360820505	-0.261679502938163
5	105100000	1.66897201562211	0.881920097327126	-1.00220252285298	-0.847969808501202	1.58612829116281	-0.00342582268454079	-0.37536830994323	-0.0364071462172644	-1.172616288298	-0.425122288143281	-0.202633941902256	1.26871673296828	-0.510924836428929	0.22426629252915
5	110100000	0.856005803811318	0.42664070396057	1.35256284284957	-0.720841195773577	1.09107533804934	-0.752195965211566	-0.840826827295381	-0.237864086880229	-2.21857142412087	-1.69357509328869	-0.364022906333813	0.191559271333479	-0.983116871158651	-0.439792662702034
5	115100000	0.874219249756722	1.27765306933259	-0.13506055870464	-2.01252554230831	1.4635282384454	0.0373359605143758	-0.169800583016984	-1.30131505867433	-3.27551689112946	-1.0201529506987	0.252883733403182	-0.61121073359794	0.0478220934538236	0.345249449595695
5	120100000	1.13501650083605	0.486585793801984	-0.192385383016707	-0.770480860585506	0.440588869307192	-0.537738245690603	0.223210993324026	-0.574129958640004	-1.41381642048082	-1.26306694386437	-0.420705145190036	-0.0163324858637075	-0.630110880822932	-0.0971278750951697
5	125100000	1.17328387998965	0.627530437053882	0.0716550853041381	-0.588092000963187	0.236419496679391	-0.972837217338777	-1.22703483034704	-0.196569515338281	-2.44765350787729	-1.09888360432015	-0.390416420875101	-0.786672280151095	-0.137200135106444	-0.0825987428387759
5	130100000	1.63240048211347	1.48652091376881	-0.0456280040760067	0.633042285616164	0.677392846656081	0.60955216366398	1.37801686912747	0.128539379870949	-1.59504058640463	0.0192881194864847	0.0403668119745905	1.32603196491308	1.81859909715021	0.898426078598683
5	135100000	0.732540466202163	1.40411002795763	0.713376697365471	-0.256528753379217	0.34370951218484	0.0408443273340295	0.224294270507462	-0.441086596268311	-1.56548213168442	-0.30541965715145	0.073416924945855	1.00572619859353	0.675530524390827	0.806396389165107
5	140300000	0.513454479007211	0.718184004864012	-1.18211578272856	-1.35268694721067	0.28730643385087	0.20305723209151	-0.210580706188996	-0.52870246682768	-2.31173468342387	-0.438350719617779	-0.158161415907018	0.621796690868751	0.838513466902923	0.370196704636435
5	145300000	0.416104801116491	0.911966034370182	-1.44169437231509	-1.8680764502648	0.200781306571893	0.0705183239410666	-1.39057266648168	-0.107910233871545	-1.90873911236377	-0.865706573091039	-0.130270026417334	0.444630963981209	0.154803154364066	-0.258115765903988
5	150300000	-0.0362897673248092	0.369276070392121	0.457556506479809	-1.19902265156763	-0.0623394737434948	-1.46733208787425	0.0689617649988347	-1.5064860734234	-2.38435875453349	-1.08412245960115	-0.575386093550134	-0.346350726003084	-0.442434709918018	-0.832418900347448
5	155400000	-1.12750644270336	-0.126215167656164	-0.212759408127009	-1.77791294615091	0.0265338252241451	-0.861952914125991	-0.359715694294687	-2.17571325993858	-1.88245303138751	-1.20405658380398	-0.65451491357886	-0.519053373583061	-1.47989929108439	-0.969125760429242
5	160400000	-0.46383777226873	0.617105946402364	1.49406947698072	-1.21903412383644	0.111342383671517	-0.876854006656352	-0.235525559541632	-0.241020607036709	-2.54613746418106	-1.20181133825344	-0.155999955672504	-1.47328850010959	-0.895221826711197	-0.825817168926096
5	165400000	-1.69838407746317	-0.383094192884613	2.54822254608847	-2.40232565272846	-0.123421524691042	-1.31681830635798	-1.67016369755599	-2.49993887927937	-3.36353362478402	-1.87030250774697	-0.601497425695707	-2.12296504087742	-1.86976601630066	-1.28892864597878
5	170400000	1.09772131972827	1.20330659745819	-0.512791682212811	-1.69681010313297	0.0820211157073382	-0.265558648871111	-0.53687854527739	-0.418101504167397	-1.43734582430519	-1.66356116076995	-0.341813878157146	-0.433622378571075	-0.583623231511877	-0.837439083114097
5	175500000	-0.222759760681956	0.256962000688593	-0.469260006638649	-0.918316736719721	0.370685906071215	0.189507602201177	-0.68159849284203	-0.259341412439025	-0.289460321521764	-0.0668097069694388	-0.0655705524638836	-1.21859648046874	0.27078855637909	0.570577606468264
6	200000	-0.0120947847522801	-0.106091752366321	-0.677384262419951	0.976589522083145	-1.00330594991483	0.816866358104076	0.150564034435217	-0.0900276730152688	0.735521785105189	-0.534375787649553	1.83516278134063	0.460480189800065	0.783982541296828	0.470985143158839
6	5200000	0.37055163690066	-0.836202173078771	-0.641144592400352	0.373386206468093	-0.820350047301145	0.032076870505733	-1.06215969266357	-1.05379521683596	0.0412922725225171	-0.653545643640136	2.06394075650828	-0.8225414347988	-0.808668592204274	0.489433127180173
6	10200000	0.548732197463893	0.882031777046165	-1.57738122443786	0.444890073213217	-0.871332198971226	0.53374834989898	0.445764263587155	0.764067210229641	0.728643670160061	0.0694104782134084	2.18843851249457	1.10696755627819	0.261969307601509	0.768360066863431
6	15200000	0.730867659120874	0.693478418551805	0.675654773092584	0.740280419251837	-0.8308521262342	0.419037955844567	1.36448733651119	-0.486022688874581	0.54845264982027	0.571118695202096	2.43251279288487	1.24201654481652	0.449353685264106	0.578141489405816
6	20200000	0.456124521660725	-0.348427719682558	-1.73883644543308	1.65841248909292	-0.844488776551266	0.967795882612884	0.482497694461097	0.860099457514656	0.234242832308516	-0.0628944125439035	2.57127147301011	0.590291625162506	0.0296378131456524	0.865884596596176
6	25200000	0.241030202286018	-1.24675524150014	-1.84255302807962	-0.831303394038881	-1.45296690806996	0.552989829433123	-2.14009077538946	2.71330884320887	0.868540388189614	-0.859864667723525	1.73920626323491	2.23440969534817	0.599797544017573	1.22196361151298
6	30300000	-0.486632587473836	0.827647659946642	-1.29374833207365	-0.22807952492096	-0.502072819483877	1.74275439092609	-0.146159089002976	-0.450502509840353	-1.18201098298383	-2.94688297291781	0.178367538379312	-0.78911002558029	5.5398746101796	0.318051947004948
6	35300000	1.23522828401377	0.271361625851783	-0.241859618271722	0.581525177278817	-0.509949731338021	0.804373636766719	0.346635078859195	0.673278071401311	-0.0703697165808396	0.629882695891182	2.26461456753389	0.582319577389836	1.03736841263009	1.47881369879218
6	40300000	1.92892966289293	-0.0054561897333549	-0.363731665758132	1.49055677585578	-0.58580162852334	1.07924937571121	0.235334184192085	1.58550151045799	0.715951284256004	-0.237346803191192	2.1782979244409	0.620423904449229	0.830223814532159	1.27511626148582
6	45300000	0.350922811992978	-0.556130003783044	-0.288235780421134	-0.42143431358085	-1.095048866362	0.536507593739824	-1.08754620093239	0.0891275968483753	1.02432637677076	-0.824509326252776	2.01649171142176	0.0929921597126836	-0.566764108452219	-0.218259776211167
6	50300000	0.308727543410831	-0.719997458820705	-0.736394028980576	0.840697773276565	-1.06682041589029	-0.661015283955147	0.14205431551755	1.08923677881671	0.246806046425626	-0.689532381438112	2.41097430241603	0.983456043909484	-0.799871607862377	0.339885932387523
6	65100000	-1.03320305027545	0.0909203143509533	2.07366349636791	-0.827101871846935	-0.748365992972331	-0.233904082520453	0.462373261123219	-0.521021950552601	0.884968682810581	-0.0615353126605608	-0.698111922538951	-1.64623469831227	0.223200358809494	-0.193705050440646
6	70100000	-1.28070166097413	-0.574033681024477	0.164617832438732	0.905628081240525	0.343294099260219	-0.685507387259456	1.27546344619986	-0.0567782429834097	0.352139905946935	-0.710765811444403	-1.22168810226435	-0.524848602318887	-0.701418678156812	-0.674811896266151
6	75100000	0.354924191009376	0.654428767820219	0.767210734208561	-0.25300634592405	0.519916054748312	-0.422174155802721	-0.430658138059223	-0.317507580746152	0.998578603664586	-0.815885291320984	-1.06070827276089	-0.970207253028046	0.02258753846065	0.603315908412593
6	80100000	-0.818215586334949	-0.429041697696425	-0.18180400284983	0.600463814076229	0.397796473560716	-0.0940555768558572	-0.273378369505757	0.921521059808617	0.271744485676198	-0.49388009464715	-0.924515256002971	-0.351993537722918	0.330554503900394	1.0632954373854
6	85100000	-2.07360615329694	0.673940169363514	-0.661454805322	0.130133918578214	0.264894246739415	-0.490566060633864	1.12829075259875	1.06682546185909	0.199713788350968	-0.592445991101543	-0.805842940250661	-1.65270107312519	-0.211108706040843	0.400172925219432
6	90100000	-1.14061226198751	-0.526498709994713	0.0482290720171169	-0.206661064242196	0.33122329634974	-0.51730327327934	0.099813111262408	0.419804437461174	0.38650133584103	-0.432508695212352	-0.99835921614087	-1.44389726387413	-0.653426968350576	-0.243521811515942
6	95100000	-1.62421548833693	-0.34685831198463	-1.1401107580261	0.502769844615029	0.207518062011007	-1.29765259064373	-0.673097715166556	-1.45993994256194	0.0767777979456226	-1.34697571586837	-1.12229027692031	-2.11375845603686	-1.28963323801045	-0.379368353726782
6	100400000	-0.787233323450187	-0.399064730891629	0.193750348946756	0.247924953467009	0.243743624870386	-1.01454921599702	-0.792575865812097	-0.128719343244717	0.903443990557341	-1.2626802891391	-1.11531498270926	-0.846906870415587	-0.32475012736121	-0.0344469981031375
6	105400000	0.455963210167664	0.740406207472769	-1.81067553966375	1.94304112473285	0.641300825408404	0.994576426550456	0.149920962659038	0.668730498079909	1.15748400479881	0.98815113683595	-0.65298959397523	0.710466628907983	1.4531085873518	1.68436801856165
6	110400000	0.40332298069071	0.0556836018384429	-0.0266792734277881	0.903673236679294	0.601040262451044	0.42973505252819	1.2009364010324	0.954386774032735	1.34014048286898	0.0809889206415707	-0.619418775200357	-0.0264738043986857	0.254005112147186	1.56374143484939
6	115400000	-0.695051478048684	-0.359553250124685	-0.474331429119846	0.0612426255315416	0.528497288985147	0.596046690165253	-0.0902942391853825	-0.397710751442016	0.681105894746202	-0.0139753864153118	-1.10597036582614	-0.753368358073142	0.174595080261349	0.707615886266332
6	120400000	-0.811236722764865	-0.22545653744769	-0.943745165498512	-0.331662358152209	0.368495419517736	-0.755657583291006	0.120064091839518	-0.951863402899937	-0.171160227672242	-1.01552070836588	-1.29010155121126	-0.770164389657585	-1.21099147894774	-0.124287996579126
6	125400000	-1.60306113262209	-0.0869853409863849	0.0460112438434272	0.693384502498993	0.322431715444158	-0.961704313808834	-1.57165663364776	0.461382108743958	0.52879052871518	-0.480517357542076	-0.932405257644898	0.713608785212054	-0.416464810850039	0.396194498699763
6	130400000	-1.05998998568705	-0.844044802537423	-2.12903123196028	-0.170785727319576	0.603990324928794	0.210642924965635	-1.0629196022632	0.187964668557627	0.952227296107413	-1.18303564053329	-0.954578578197158	-0.510048431388895	-0.483859720891817	-0.605773166882487
6	135400000	0.344330572646001	1.03582093124128	-2.25984971508451	1.76524537258544	1.4142583803016	1.3186695464216	-0.474978904189102	2.13556119266234	1.07410163281343	0.584367581534789	-0.55388676413992	0.992967021436007	1.5659149621718	1.45718682511114
6	140400000	-1.09059734106666	0.528012985084685	-1.51809631782978	1.27409567319767	1.67371825320502	0.868007294122083	-0.557946901115648	1.24405125582681	1.92420257628401	0.469117870985245	-0.599542013035767	1.1585825170255	1.85098560452754	0.608126137277843
6	145400000	-1.14464640844713	0.725401715372247	-1.45578496634908	-0.317830243146262	1.16649861194408	-0.0444445438953035	-0.693006590100689	-0.487554191409376	0.560899060707581	-0.874394767166803	-1.09686737972847	0.0405538439680931	0.00387951693579561	-0.32461917825209
6	150400000	-1.82067620670884	0.122339439548596	-0.896449639066235	-0.636038708327641	1.09224002192804	-0.721897979739468	-0.893786375779927	0.530802920408105	0.19906868566136	0.0941813098159587	-0.958431435964247	-0.378882806281425	0.00123767426559556	-0.146220027699934
6	155400000	-0.932061830797528	0.636555932795332	-1.62093939967009	0.86518094135105	0.66124804167827	0.29945069430149	0.225103703658758	0.215316919188505	0.557931949989263	-0.430313302652734	-0.688120496413565	0.270051997973081	1.38318238538465	0.5136194280688
6	160600000	-2.67686745511748	-1.32573567040614	1.88814642288242	-0.122326246599937	-0.169454938119581	-1.11622702412539	0.399370985243013	-0.0323787193678725	-0.242430959595928	-0.331282657838852	-1.2415626453061	-1.66338313817038	-1.38986850769818	-1.40598246696543
6	165600000	-2.92378901951713	-0.945371063491896	-0.398725140789275	-1.3890147309165	-0.303724200708559	-2.26568868652645	-1.09537511101858	-1.70044002872637	-0.714839549968385	-1.26745185759272	-1.49014112347096	-1.93463106160567	-0.849542298024597	-1.07073534248351
7	100000	-0.918684636249113	-1.28104512424702	0.246805538500589	-0.938213878099981	0.892972493778052	-0.971289276612554	-0.243838733125945	-0.256980102224221	0.0742930999669711	-0.343631153898314	-0.373460583795342	-0.435037437248881	-1.61846077933153	-0.348639983068252
7	5200000	0.405536491918031	0.080787746782714	-0.944398374468309	1.01965365760264	1.58196820303945	0.642789277088534	1.82274219907728	0.947972887289383	0.703125074008361	0.554722597159982	0.48207732013478	0.204256764440167	0.470934768928703	1.34430412948084
7	10200000	0.833893303296379	0.126961913855108	0.140714411713984	0.263305157496648	1.28401897007084	-0.397047437832572	1.67571160900465	1.30110456296585	-0.267198337008947	-0.104282708447275	0.302012032279603	2.09060795738787	0.302395553136363	-0.189653607964697
7	15200000	0.572864611413115	0.90191326861236	-0.385748675699052	0.171284136436325	1.68097107774295	0.912709412020627	0.505902508957002	1.84595890709847	1.07278194227411	0.629825965330382	0.359650046200407	1.17108723122299	0.827806948131373	0.903051793987918
7	20200000	-0.602847586929689	-0.697676067588498	-0.439783034827097	-0.538722084003201	1.13801286025262	-0.17210820233163	0.270928168742722	1.94282859793246	0.599284076572298	-0.349713402725406	0.189002621018009	0.571486242027924	-0.132159936038695	2.04265118739698
7	25200000	-0.410432878267301	0.211383738227915	-1.08402295996217	0.426238222509862	1.0789211642733	0.380431933919876	0.317610836852545	0.634971119347764	0.384235195434057	0.00669521513124099	0.306275842058247	1.92922742227234	0.577875646679568	0.850152369238422
7	30200000	-0.464546022683058	-0.693256597992161	-0.0614760882004074	-0.533627349182958	0.970726194030521	-0.55046338868414	0.282009570838234	-0.000990449345430499	-0.210129563072553	-0.402723749847856	-0.00201606999774249	-0.341257748748147	-1.29008620400187	-0.0859415095552631
7	35200000	0.78074028765623	0.389751687295118	0.678073760694043	0.470623722448203	1.4912963505987	0.889301066807688	0.921460539699232	1.3019705189207	0.314579273069184	0.464502961983767	0.630005618111594	-0.199287634699874	-0.129393408786156	-0.0140067188802673
7	40200000	0.261841037002013	0.0199139734900151	1.31708417659351	-0.310908133609349	1.43337703447904	-0.0606527492770178	0.248839164387282	0.798176253849078	-0.454615623655024	0.107997843704097	0.432064175227259	-0.64779231206609	-0.416275757885552	0.215092631070385
7	45200000	0.347704296905343	-1.15665453056697	0.583882440083453	-1.47128090101849	1.57188063981104	-1.55402921724319	-0.267959110185881	-0.135733194320821	0.49859482405804	0.00271475300196966	-0.109948142324919	-1.1213707768237	-1.44337935299927	-1.50886618881961
7	50200000	-1.53110599008432	0.636576457071643	0.835826569175078	0.490374020632036	1.18688745715468	-0.836415487926045	0.401930470955848	0.65904126739419	0.228663363523615	-0.22986993709376	-0.0221667430434337	0.0215823497425908	-1.18660624720487	-0.976856651667884
7	66500000	-0.887288142163226	-0.247890995479042	2.01208665530386	-0.556395003960836	0.712767748704564	-1.92833466985316	-0.0062014966499745	-0.544378529164466	-0.644107984647953	-0.966411537860338	0.494499090436773	-1.07110006318761	-1.93384403286559	-1.36282315926879
7	71500000	1.54072302377081	0.981809175158013	-1.27949283689511	0.807813332799375	1.40386107374231	0.869255436734139	0.125845981308471	1.21204610410331	0.657310199897268	1.51338179442066	1.00638492194177	-0.350498142522676	1.89805763248738	1.46149462560646
7	77700000	0.687904222467326	-0.115743562847478	-0.098518249288794	0.97877617845707	1.2824740279523	-0.0952143787597214	0.956151783200569	0.533684889593877	-0.405028718164666	0.707082105196007	0.440788078285898	-0.256689096165418	-0.825825917000475	-0.267799014555315
7	82700000	0.376649887977704	-2.05792474642624	0.677325492608837	-0.115605026688454	0.450368470153789	0.841041488898461	1.69102734591215	-0.504748692071257	0.279097544208257	0.848394883986909	0.68390613743201	0.492768873126437	-0.656059511072369	0.562821860792832
7	87700000	1.43811039467575	-1.50948710060609	-0.141884780106917	0.849934735722227	0.626276305607705	0.127820473255564	1.63225504027244	0.869764106716271	0.261290744224787	0.677557955680358	0.858657373299639	0.953985655582504	-0.283103125318326	0.780230156108268
7	92700000	-0.133359848110216	-2.18322780864813	0.465706330122272	-0.10754598466608	0.293557374873681	-0.993735434144639	0.944658226982092	-0.143980951271044	0.75968355455534	0.333934172830051	0.286020626391114	-1.44380624254767	-1.01177938441795	-0.381139795413356
7	97700000	0.569399904467907	-1.40321263962065	0.125217874133618	1.66336928586849	0.610088480622602	0.962003664258591	0.579388744921013	2.05187486066794	0.330425102312223	1.42428898643889	0.465966643189461	-0.478601880274558	1.11493938976349	1.87263553246488
7	103000000	0.901195052391856	-1.67754217630149	-0.0368279831582724	0.616858171521137	0.348732618267227	0.219918453605891	-0.473629989538884	0.63896513256956	-0.310871617452031	0.0695922544012368	0.469286278506122	0.318747624640418	0.391641936793076	1.06283626185775
7	108000000	-0.524939993796893	0.634191422045785	1.23046137798291	1.04543506209419	0.40727511322769	0.0384406765472962	0.162551195806954	0.407039482647508	0.539846756990439	0.680790764204248	0.467806690731379	-0.277718864003157	-0.874296783381328	0.457628724597089
7	113000000	-0.0393180887615319	-0.266043230323776	0.449470747753645	-0.0800394242571211	0.0816646242668345	-0.654636352238992	-2.0112738006473	0.435936238577622	0.423291337315751	-0.413822185460151	0.104822493617352	0.0568628171840043	-0.0643514144929304	-0.146757901044384
7	118000000	-1.31021800554123	-0.416823195898425	0.84187072733432	0.0313215661588017	0.244255036331622	-0.793190319311253	-1.28520175721341	-0.206472602122283	-0.280793362052516	-0.579990714416487	0.147375043208881	0.0383729133243512	-0.474838667838646	0.143101472919587
7	123000000	-1.36460868205214	0.147215594711854	0.337473900338117	1.0490283752426	0.333936962660502	-0.749728581466471	-1.84717452701377	0.0734415808279985	-0.552633167164678	0.787837515727331	0.218903170215231	0.382470737958811	-0.176373760715467	0.00524462982975726
7	128000000	0.00719029313511572	-0.0279784920269159	1.22153898499113	1.31654211697983	0.429941588353969	0.802533083972776	0.660053912388385	1.21496591164645	0.0612500737753638	1.23535460071635	0.51796899016562	0.981322519430062	0.750629384884541	1.04263073680369
7	133200000	-0.24481693315711	1.03378304108618	-0.230171648775771	0.676055774784867	0.116813739329356	0.476405390583092	-0.629387952591521	-0.125931860566292	0.48536858632394	0.409871876957915	0.39690405492131	0.331866510117587	0.256782765288326	0.921608748188679
7	138200000	-0.99453314831203	0.174143489339125	-0.55979616877474	0.395571009155513	0.453620141019013	0.77482883676172	-0.624177805238069	1.7036111799782	0.998777008028665	0.859294916195315	0.484431950168114	0.34573174120112	1.05112953305456	0.673056033557317
7	143800000	-1.05480257740624	0.281060003707058	1.62710572292287	0.0373627995057189	0.226449306631744	-0.960560072565764	0.702148461215049	-0.208545085356917	-1.26593407155235	-0.438162743318068	-0.010498800158463	-0.783114712629719	-0.275784577951731	-0.325136556948743
7	148900000	-1.9406495950507	-0.24864551311066	0.97414129980161	-0.474760683898849	0.0452391993646769	0.391213317462198	-1.31279161899514	-0.017837713446088	-0.73789453554847	-0.0211275432670901	0.0572975070250347	-0.899896792069061	-0.627767735221189	0.0984331225705645
7	153900000	-2.0674633726484	-1.10256481291258	1.23068088555019	-0.548801614606385	-0.183416708552264	-1.44140067711701	-1.1573922129982	-1.72972766671577	-0.990093852449847	-0.671150561840315	-0.401893243588326	-1.15577747520467	-0.96735162368629	-0.84265972081393
8	100000	-1.03584102581815	-2.31379184338052	2.59062016299794	-3.65492554436853	-0.538709259008734	-2.15284890689747	-1.88905288845763	-1.99549526408328	-0.211249153691023	-2.04991285916069	-0.168673073799613	-2.08580710339204	-1.96466734427206	-2.71817134155457
8	5100000	-1.37681622749532	-2.25771968878433	0.166109769583031	-1.88570231771721	-0.547244618041026	-1.23356815645095	0.0913824316083518	-1.8608462179679	-1.22248316325765	-1.55437728116181	0.0743312672105828	-1.37551691501927	-0.230895273731013	-1.26901348151769
8	11100000	-0.43955340650046	-1.49466532998753	1.23894593308534	-3.70386873008081	-0.726249797505447	-1.34733651613307	0.430331231723956	-1.51529692270529	0.219041599035567	-0.883224455264255	0.362033091502893	-1.04897713147155	-1.39389620137008	-1.44336196799665
8	16600000	-0.450839256856304	-2.23350521156363	0.70405521782344	-2.85230129987029	-1.04098903473282	-0.609228081615202	0.545237462006695	-0.778032965952794	1.08327008910411	-1.03234598905991	0.130043685058134	-1.43962476109056	-0.349381191415436	-1.18188993658943
8	21600000	-0.144592647465663	-2.02300792686418	0.64673205054643	-2.26934376801086	-0.821611206523885	-0.325868215770567	1.39024019321016	-0.489438530015097	-1.2327517113857	-0.279413558869368	0.432942015814559	-0.709935300325223	-0.100098206422723	-0.669458103026634
8	26600000	0.374882406841792	-1.22118752538346	-0.320976910179464	-1.91420164644321	-0.783147054386724	0.455833385194074	0.611164570927151	-0.346597822879786	-1.7445069107113	-0.0391594010039734	0.691531306141263	-0.758891259854557	0.216000227875053	0.452702205068034
8	31600000	-1.09312974699936	-2.21543923822502	1.470857783472	-1.33776672006962	-1.17332848579869	-1.7551820978939	-1.06713978736836	-2.73940476705051	-2.17963026174127	-1.07806680172819	0.144518760472681	-1.70428829847708	-1.62224556351727	-0.583045755696579
8	36600000	0.790436197017635	-1.16356063120325	0.225220012354206	1.34903198494817	-0.971187800232841	-1.44652477252083	-0.21335966604862	-0.78932353262294	-1.25971620349135	-1.48266867833106	0.348255072852434	-0.991555403419978	-0.558003451019032	0.109371641455525
8	50600000	0.215757656361155	0.0672667174252099	0.948959942505471	0.672054066847104	-0.568805381755593	-0.00726690375382028	-0.247793208422584	0.148652247263165	-1.41576661993214	-0.283983390152054	2.91793634429166	-0.616149692757037	-0.428949417087555	0.126021632328266
8	55600000	-0.40620754239197	0.156794326531517	-0.0732629692955597	-0.558393868179583	-0.909841803390463	-0.367255290562738	-1.157428689562	-0.0981372867063692	-1.60481779328076	-1.05421963178234	3.16080592829342	-0.995269386712293	-1.40390185025071	-0.217438880532457
8	60600000	-0.659428085423476	0.734388020499695	-0.367372095484034	0.302264085609725	-0.735671088117477	-0.226112190655284	-0.351012574094573	-0.572989679151979	-2.18204006942405	0.138601697447656	2.92310550841651	-0.459446339159282	0.0990551156913483	0.867765517851881
8	65600000	0.871015396447262	0.862621453600668	-0.779614098095402	0.961466864076555	0.407405571866392	0.292584027360721	0.040198612781248	0.296648212774587	-1.39898182251133	-0.0084392480103723	3.07449025837125	-0.201741055001485	0.197002562664924	-0.000297658053347604
8	70600000	0.548545113260236	1.08655914950046	-0.0647054053547236	0.875026093914718	0.400602032130578	-0.351968333392531	0.330295258749979	-0.467855167926259	-2.15336697176232	0.687978239958313	2.95939708712663	0.0115186272685922	-0.704109670961677	-0.291808020461509
8	75600000	0.436413945579396	1.2446895529031	1.32428021632663	0.81134403878663	0.466906053311771	0.273512563168519	0.686501635720678	-0.33748434135105	-1.4565982262893	0.691976776804702	3.20017472575802	-0.44665970867905	-1.21110410880241	0.225215812422173
8	80600000	0.651709191661866	0.765045303490554	0.245706867877694	1.30258278894	0.641408636007895	-0.285356898335505	0.171524159006091	2.40189208650387	-0.897546211954399	-0.536375058188977	3.36170897894778	-0.234756233311093	-0.209706226012994	0.937391167853553
8	85600000	0.488913623628251	0.988632097203426	-0.226622710806523	0.53607994485406	0.370160864105997	-0.385060413041602	0.72316135359727	0.417083458709005	-0.450945709281771	-0.897791403379302	3.3305996045689	-0.529808575722449	-0.351455768604084	0.744442223657078
8	90900000	0.433838810692644	0.954960732147146	0.0923367753322443	0.792912128323855	0.3278229296479	-0.286351205797406	-0.628453414532055	0.537697971668732	0.40992392104966	-1.54030873615848	3.04803501453425	-0.258305877526453	-0.724000092692663	0.193949194311893
8	95900000	1.03070997959772	1.34190920123403	-1.19373192329604	1.28576353614925	0.653629780207314	0.833054492733183	-1.5113381826076	2.65337962644553	0.684355465503442	-0.414209599823682	3.07365517176261	1.27837730907059	0.410994529333935	2.13922671085839
8	100900000	1.54751626785574	1.34134072258609	0.403491435332463	2.50204182721746	0.487479493079851	0.626227331447238	0.117156059535355	0.689034902982801	0.785804850662248	0.225974818889873	3.31724270585935	0.723549999751752	0.545829357476618	2.70374557935482
8	105900000	0.0766091652285305	0.123788480103449	-0.284670003245098	0.315836781215711	0.362933847682059	1.40680458692122	-0.157377965318491	0.444052254955884	-0.594315850999138	-0.197811603058356	3.35129466236058	0.510391235706622	-0.227146858282013	1.05538519385628
8	110900000	0.475164615913779	1.79098424671508	2.47278826430803	0.796736870011619	0.656154341781154	0.00242687008293326	0.168056235965164	0.50110146349285	-0.544269408787704	-0.148180721640861	3.0416116287569	-1.09960797453542	-0.632935025083639	0.912874559554876
8	115900000	2.38635317798365	1.24806140182881	-0.280285288769553	0.7648149376818	1.32506315078475	0.0628420386818681	0.783530574184095	-0.234604071394516	-0.500727319584703	1.26948090701019	2.90604126758959	0.750286731810697	-1.19778761261302	0.517937650668918
8	120900000	0.655114030652402	1.2061733222278	-1.21671348738329	1.99956077310531	0.401009889669287	1.40504614256689	-0.369959892454792	1.17223919479633	0.146329339316268	2.64843911375785	3.31603369819555	1.73020421282866	-0.555269650529469	1.22532229655179
8	125900000	1.27671999772765	0.74457481082623	-0.720311301399134	1.53656666930082	0.599928396780171	1.40731932322842	0.22043326397772	0.229515417359039	1.10596819631792	3.97324155070267	3.21020719011272	1.90626707125649	-0.210077171460518	1.8730092725765
8	130900000	0.0600240628052634	2.17721225941847	0.691696527799987	0.707300757408535	0.279837245960333	-0.219610633698204	-0.360459369929048	-0.813444341169084	-0.880589756877632	1.71593827635357	2.78746140104667	-0.0815675091842463	-1.06598873265723	-0.492601879769213
8	135900000	-0.923319153853803	0.497540252366699	1.9393703509768	-1.23753992771969	-0.284843515401815	-2.11956722476151	-2.28565325695582	-1.35715933615809	-1.29751966663317	-0.954990497151855	2.38472306083289	-2.56757224191649	-2.83904313893542	-1.01543091347401
8	140900000	0.650479848259911	0.704165176136272	0.0905861978058589	1.1826845268783	0.284508767977393	0.345222282824097	-1.36601608068459	0.192028882887835	-0.256959938935403	-0.325408532963673	2.19772636410771	0.234082503652458	-0.0956811437079683	0.944204947020478
9	200000	-0.933548013701327	-1.38376784650781	-0.441823952804975	1.19302519384073	-0.867288088784504	-0.876308363841509	-2.26296117595518	-1.23574128033277	-1.07703650761339	-0.469999176482258	-1.00623597894539	0.792238684021742	0.491591340160019	-0.202879495944817
9	5200000	-0.147133291120155	-2.04786892697109	-0.522019440328843	0.773472732248851	-0.755102367177275	0.0760072710825462	-0.439678093693525	-1.48644969706456	-1.08581348893741	-0.146488174335264	-0.839648907186609	-0.334022423866704	0.931581479367659	-0.986155397851358
9	10200000	-1.12902247168249	-1.22925021827053	1.31156621745509	0.55924176505387	-0.657142093806131	-0.318047832906487	-1.54850267005114	-0.561422067463371	-1.01996952155823	-1.48047379428378	-1.06103554008898	-1.9071876323623	-0.259256603722568	-1.59708306616043
9	15200000	0.249870733121893	-2.10174005347277	1.17736377506353	0.254114207780002	-0.995987425054326	-1.37943537235567	0.177113549775451	-0.153931370494391	-1.17426789661177	-1.08454907905812	-1.32041542731211	-1.1546601805616	-0.538986833859523	-1.49887169558507
9	20200000	-2.44868781316096	-1.20968776095606	-0.00928367732101411	0.193765506960056	-3.02417620002783	-0.205678749093366	-0.206806718751754	-0.858903372185777	-0.584446759856868	-0.630297181504449	-0.950997861328563	0.322942099964433	-0.427279205940997	0.0986094944164145
9	25200000	-1.24621951274835	-2.07891766533079	0.91398970271022	0.334750500357965	-3.81068706229545	-0.568028760194763	-0.642224134795448	-0.919027065816948	-1.77076484428888	-0.74772369133206	-1.12976777161709	-0.8645935305925	-0.700234290568972	-1.54619644536687
9	30200000	-0.33196987234068	-1.56933772909191	-0.256912005241197	1.19514644796561	-1.96726798653992	-0.280018443320132	-0.637587868564863	0.120110263042518	0.194013620450732	-0.267755594616537	-0.663607801321854	-0.273885852206728	0.542622252483818	0.448688279686594
9	75100000	-1.67363592265344	-0.241892283394274	-1.01125349755777	1.21312854304602	-1.11683682128747	-0.814683189567042	1.21026017086894	-0.770365180214848	-0.469186496331539	-1.18484979150663	-1.17058089144171	0.680635741154346	0.187797355846801	-0.65910417124419
9	80100000	-1.08044672378119	0.186441981389277	1.07918229033281	0.552608417261002	-1.09094373702083	-0.496556219395365	-1.53904827087447	-0.962704722606991	-0.149510565064564	-1.12173772073492	-1.00320911200748	0.123424448524907	-0.635464711032874	-1.10133247638349
9	85100000	-1.03187465806359	-0.618862945939263	-0.220385609953579	-0.605959162170084	-1.05535159518509	-1.02649608295556	-0.181741414710876	-0.863462463231721	-0.586708846020852	-1.39490760482663	-1.06562057604086	0.201393024179076	-0.892998125813972	-0.384670575879087
9	90100000	-0.742618243494262	0.1581114762007	-1.07411651969645	0.0708157301018913	-1.14636913548373	0.0170636893104103	-0.892254542644105	0.486263103765504	-0.708033934255438	-0.764258816313014	-1.03525937516042	0.168113132133777	-0.185258858000336	-0.785649895292624
9	95500000	-0.395010507388408	0.161301515090012	-1.00412655906162	1.32031871951101	-0.847559653121696	-0.157279674405884	-0.915095207951756	-0.291395808720159	0.48643793514881	-0.157982078504643	-0.910907929617031	-0.0863089916145634	1.01783860574093	0.0624670193985789
9	100500000	-1.46867753526537	-0.0944032257860003	0.679403668700908	-0.858283294390148	-0.959204417168549	-0.813760054526808	-0.885020602142844	-0.375805972409505	-0.15688520579463	-1.08212331453651	-0.96069386117431	-0.248437635548073	-0.00348300031093435	-0.865559316862666
9	105500000	-2.27592585780593	-0.219809524652076	-0.406391633321586	0.389806243728123	-0.879957116973023	-0.560786376326321	-0.741471073722504	-1.00699539904906	-0.820068319234206	-0.082069774951755	-0.857846198359095	-0.271216975357207	-0.108101957065631	-0.940633627763841
9	110500000	-0.433216775083125	0.365324399861933	-0.613074425260459	0.514570598635847	-0.794726982910089	0.423557271702602	-0.411464289881696	-0.298954471935029	0.806071782465544	-0.472806427896438	-0.851952237425318	1.86733071377787	0.89736114372342	0.569619616543185
9	115500000	-1.48980897723051	0.0167015778812488	0.49522353948541	0.552486201695364	-1.19941282800468	-1.64812088062438	-0.441476135570687	-0.63702083460279	-0.91018247505116	-0.784332449325612	-0.385090810271997	-0.809388090602844	-1.09494184357438	-0.697969366935934
9	120500000	-1.4079592365191	-0.587096098254443	0.0514892996422369	-0.31868553377278	-0.89351421068788	-1.08074557839737	-1.63029475197219	-0.8897135963936	-1.00809613588743	-1.02580298828477	0.229534396774731	-1.07677387511996	-0.613346472013007	-1.11278058203781
9	125500000	-0.521739962850774	1.04199518519884	-1.51885460007277	0.977864439613771	-0.499486070934264	0.542647463450441	0.167324068297392	0.437966563492283	0.160201561539046	-0.0218623689939683	0.811659702374888	1.45711494580729	0.396481043212087	0.62231316109822
9	130500000	0.226259041495438	0.856032801018493	-0.0355496017189011	0.626398226975324	-0.592462139638478	0.862243066601862	0.0864855360987775	1.3036533852384	0.475970333585869	0.116327386591985	0.682262948694668	0.566161023470342	1.71827823796042	0.995102882161941
9	135800000	-0.920385854474336	-0.120795662545364	0.601488740785068	-0.257771548643368	-0.950252672419372	-1.47184535346244	-0.411829242003636	0.0863403817832298	-0.723893823169614	-0.754527371210703	0.000792253174002616	-0.0838544794960898	-0.392564401178139	-1.39687970265006
10	100000	-1.36348003939954	-2.93869303974455	-0.281991819176573	-0.434378546691568	-1.25664305495079	-1.22689530051049	-2.02312913228452	-0.548472348410937	-0.221791088073162	-1.70018802187337	-1.25816008947121	-1.90804063952302	-1.51427712796751	-1.86693961394203
10	5100000	0.609101527004432	0.295234691030661	0.189057609395471	-0.659468714709728	-1.03583350493607	-0.0389002741534597	-0.934514434572545	-0.573166208824271	0.141992872425685	-1.12830430874077	-1.00801188852148	-0.352625578142201	-0.638525057618716	-0.710255386765841
10	10100000	-1.01218513536863	0.48287657369117	0.751934241346917	-0.44811406077299	-1.00212737246058	-0.0682823888184601	-0.547514817238267	0.110305678990755	-0.214447582354188	-0.0243723765603417	-1.08952753914604	-1.19530672982745	-0.6618489424045	-1.38082661945225
10	15100000	-0.919636617350982	-0.119139025145495	0.573133062647965	-0.0355754647065685	-0.895324767488033	0.120373189904815	-1.39363011952664	-0.899230491890738	0.238740237662015	-0.522762287144398	-1.08058584021542	-0.755550326566043	-0.200820460947321	-1.62362377357795
10	20500000	0.720322544374773	2.19097138277072	0.756810419377373	-0.196809820916192	-1.08285600898498	-0.466206045919177	-1.51839026666758	0.992702859936919	0.240783013478246	0.0766497978895689	-0.92551644563858	-0.377241875289821	0.331340778002537	-0.574081450865324
10	25500000	1.02701305309184	-0.551004872692133	-0.676765986806579	-0.245953703113215	-0.842149596396575	0.588221664391707	0.184881264941141	0.252682493806666	0.59319529722448	-0.178304863870757	-0.797627051066366	-0.71154456771323	0.102061965696713	-0.18081778247286
10	30500000	0.599896709267512	0.218232995480416	-1.36939800176434	0.450797615730537	-0.60642839036681	0.70757692372719	-0.669446157681971	1.408881605565	-0.075529072408745	-0.107769059619367	-0.826230853004257	0.91981981904372	0.638595621444857	-0.702808886343738
10	47600000	-0.913489640412256	-0.473463658259681	-0.602062064931123	-1.50555289827318	-1.01605307600739	-0.484395426991343	-0.0354442661680934	-1.02823741589515	-0.754121665017788	-1.22493404917588	-1.05835025651297	0.63753897306055	-0.939761776452123	-0.995583289065192
10	54400000	-2.61741833148086	-0.51709299409976	1.22572647330578	0.295792911570889	-0.751511989420063	-0.660379662980652	-0.809443789640636	-1.07523042571352	-0.932866673830677	-0.19483361961781	-1.24793772371287	-0.520291979152287	-0.989737475679029	-0.688106051212175
10	59400000	-0.0857969727571499	0.525734377078539	0.00880296874218609	0.0390744383324809	-0.799625804025636	-0.483508435127104	2.47818227992997	-0.574507439891042	-0.684393821954932	-1.38640810163078	-1.04516825704846	1.02046474630069	0.516704684131759	-0.147112221149784
10	64400000	-0.312541792928738	-0.427066164338452	0.732486769653384	-1.6428145667662	-0.840602230121295	-0.382483035574846	-0.500093597090882	-1.13443614918106	-0.814735236635521	-1.17109699669089	-0.64488689263858	-0.100057509088112	-0.676312326070214	-0.300055379109781
10	69400000	0.00174897478948139	-0.168444022684787	-0.675498031154094	-0.246536628775109	-0.674168406972752	0.726825199524147	-0.719092662290037	0.621527738868002	-0.182265622042396	-0.558200790531101	-0.776011755464014	0.368543971006945	0.761037104952864	0.740516167787294
10	74400000	1.69229251145776	1.6266311724704	-1.63227203184751	0.252196839279873	-0.646137903901967	1.58816402290943	0.10946065064385	1.0586778233366	0.260981400421253	0.139434913302424	-0.385329504184961	1.6825721908333	1.36024430325195	2.22450369118046
10	79400000	0.172456680336554	-0.40206246656684	0.247065196104454	-1.5574771924219	-1.20149991829033	-1.02557988859355	-1.36911029571951	-0.561898283385665	-0.790412295324745	-1.03779564782992	-1.12571887823368	-0.969141592666967	-1.03747495417922	-0.622279043354216
10	84500000	-0.212407109587131	-0.592015800879695	-0.446888488948603	-1.96057730447995	-1.02397815925584	-1.21757292332702	-1.07648228667877	-1.35317979509796	-0.46068107887282	-1.78571157344811	-1.25223423857139	-0.939831514017607	-0.685804476280855	-2.89050231289294
10	89700000	0.55760106493303	0.358755598419423	-0.784716473823168	-1.28717310295443	-0.59988605290261	1.47670708913693	-1.41037407001821	-0.209767116988884	0.0085363303374659	-0.132663464129487	-0.721449508245809	0.571203224666917	0.138439310565897	-0.893909119754336
10	94700000	1.42201370741572	-0.359763312725988	-0.969712787261733	0.19362195241934	-0.844031747648208	-0.303286043297387	-1.86781784443974	0.636854471790667	0.326267936837384	-0.662834918436695	-0.815149150227027	1.27870612202598	1.83373577924834	-1.00635823305695
10	99700000	-0.680369255793356	-2.01933900905422	0.132568483331084	-0.720745917254875	-0.741052056255838	0.579733220666588	1.23047412683024	0.68300921158742	0.00138579370676771	0.410030018740732	-0.743807315959154	0.923630047438474	0.869527317269621	0.613118464849553
10	104700000	-1.32841667365035	-1.08859505060685	1.42380932440286	-1.77909408291182	-1.01387015417361	-1.06215304353914	-1.6288811756276	-0.430515247721146	-0.863648685418231	-0.928357160051976	-1.25675056642937	-0.816475499054245	-0.438259180583979	-0.727086007987968
10	109700000	-1.66154729710751	-1.74140181498503	-0.0733734404498573	-1.21202411047125	-1.05152431817768	-0.354759582034	-0.059251010393696	-0.968572626037721	-0.705108313799053	-1.24564916296704	-0.829799548054091	-0.262895362448166	-0.480157484319825	-0.526348922708574
10	114700000	0.252807780010658	-0.752860224590109	-1.31913452933678	-1.32370961120493	-1.31524152062486	-0.754713002792231	-0.713185168276362	-1.48448141645499	-1.29853715156557	-0.748376515365871	-1.23146712812184	-0.031800871235618	-0.302803010474016	-1.78885729747345
10	119700000	-1.5394766523913	-0.386032310734913	0.0774335976728191	-0.839438723373433	-1.35942755946822	-1.66682058275552	-0.829017605495938	0.0618992540930581	-1.39728713354476	-0.922691545340607	-0.991106662447528	-0.242892026971671	1.18604577156561	-1.02050258029009
10	124700000	-1.89731163151451	-0.0942016740367851	0.15660748823209	-1.13046616683436	-1.24249083391201	-0.893118757340244	-1.74280481956407	-2.64682242836942	-1.19073804148097	-1.34507696173853	-1.12035230577193	-0.699486086349073	-1.22310812750645	-1.1877669215776
10	130100000	-2.82233380226472	-1.91378454588496	1.4892915383388	-4.0010586793111	-1.58268435291605	-2.29925804531047	-2.59869240893712	-3.13462529893036	-1.83126211714451	-2.43557347499604	-1.66530368943539	-2.37093758279994	-2.74803602846249	-2.94278633338
11	100000	0.494774422143102	-0.208980177635741	0.696387492928285	0.262825587669903	-0.653479494547431	0.191407127074098	0.48323759509509	-0.954641244410375	-0.467543449483972	0.630012701960421	-0.658108257242973	0.222016064110796	0.229959557749623	0.0197391396680841
11	5300000	0.582494166013108	-0.240601399469305	0.736177774782	0.226952410764526	-0.67910407858079	0.38236367998658	-1.25900680338473	-0.343992173973399	0.286342397979533	0.597652974679996	-0.814608277656753	0.211299228660493	0.281505791748318	-0.897535859731691
11	10300000	0.540033155620176	-0.220054407395655	-1.56716941680392	0.959785590951232	-0.958694202353564	-0.385243205008097	-0.327361762633176	-0.0741148308804747	-0.940966781650637	0.456269724032187	-0.911312141968144	0.958594287374827	0.620238592664227	0.130246852162286
11	15300000	-0.032533733937592	-0.0283995972248922	-0.0632098506427337	0.725433564264485	-1.24661550733799	-1.50164056863992	-1.36163737483869	0.138532708824641	-0.394318623136331	0.140498038458497	-1.17059527422415	0.723439281129888	-0.327847211797787	-0.456934857332461
11	20300000	0.39483134343395	-0.344889742753445	1.59910109597239	-0.249896331057356	-1.00725794787101	-1.22663605001239	1.24794108953702	-0.763622302329198	-1.05911959838034	-0.102645836232961	-1.07708905981797	0.20431252496435	-0.286394163570036	-0.537095617366705
11	25300000	0.0463489493368445	0.408022241497865	1.34040687307852	0.675073413880621	-0.964849970879809	-1.09217675080186	1.70910267338913	-0.456977466317303	-0.628277785930887	0.687925050819592	-0.987555882003635	-0.370089425470756	-0.00534903744379228	-0.645495834577614
11	30300000	0.668937583551237	0.163629073910603	-1.03284732781297	0.718375559136261	-0.786221539171307	-0.173178865302677	1.84242080194491	0.898677369591808	0.000338394734548617	0.934511777671638	-1.07346579715647	0.714758569210242	0.551387063550285	-0.792152080032403
11	35300000	0.145299929640781	-0.39331975824193	0.955071100279156	-0.384437540798768	-0.537190376545797	-0.729756378810629	1.42185417131843	-0.572946788552941	-0.604989449015897	-0.234227119661098	-0.962047670304394	0.0335351487459783	-1.03904944445153	-1.07499312291342
11	40300000	-0.143284401120742	-0.715160968077912	1.01798459852467	0.801340673670346	1.89911224654442	-0.682206900674587	1.95557671633653	-0.662152730580721	-0.63078626248042	0.0806580661296519	-1.06694672721615	-0.26324609577941	-0.965221366604165	-1.23178861912413
11	45300000	1.13234179307525	1.11466214651256	0.837590407049128	1.30548381793929	1.48250746115695	0.153408272608607	2.28001201595936	0.275630129388667	0.268233363784992	-0.0678490865302636	-0.770980573275427	0.903035473295511	0.465172017641084	-0.0721295826202874
11	58800000	-0.129282543144214	1.04311116512946	-0.0578059176755094	1.79481991989576	1.40673547921868	1.02033948389278	0.697565420913253	0.926649525908815	0.226547434961615	1.10740805283743	-0.207222453493046	0.334806562648718	1.14559951645601	0.435720158976214
11	63800000	2.0389142238387	2.74767926543566	-1.12127947056152	1.50562999999892	1.82252696811657	2.10668297100872	2.15291018311811	1.5500885719885	1.85416643681647	1.71367477611822	-0.269214727912873	1.84715615788716	3.03118053794209	1.82994092656051
11	68800000	1.48462527608373	1.57210632219198	-0.0752258872743304	-1.21420498415539	1.38039413902333	3.18949120106352	0.823722504109357	0.201988531618367	1.7072387004678	0.77778205779526	-0.807165198742672	0.337677378509622	0.0776611133867671	0.337133123583314
11	74100000	-0.626418608603341	1.43191210753348	-0.675466141188339	-0.466298068961532	1.2150266354159	0.255268669878008	-0.378759825186572	0.286965068546709	1.35990945880145	0.59847696888788	-0.537971894910096	1.23863141495538	1.67688697927011	-0.10596864833952
11	79100000	-0.929334305869379	0.512925619917564	2.00230409295945	-3.1656643164508	0.871099756506816	-1.19966506561062	-1.6450442094101	-1.34850145003671	1.19724016690798	-0.768879560729477	-1.18569056957714	-2.20689747134457	-1.51649591443833	-1.08665424868197
11	84100000	0.14290616412619	-0.360433417799961	-0.355817536173615	-1.58178526586861	0.500581219776143	-0.787059792219895	-0.879540493988737	-1.02257182360417	1.22663706799342	1.46486643591625	-1.16511877490837	-0.0553384362908395	-0.392891524244368	-0.369400780701045
11	89300000	-1.51301722779749	0.0988530699516705	0.56569523169718	-1.73003556814589	0.101263806368973	-1.30922781581074	0.143080487059274	0.224002310283408	0.258285439234042	0.0095253858411801	-0.999248483057629	0.324472078969611	-0.615784654197134	-0.949647534963767
11	94600000	-0.996261311503368	-2.02134369216486	0.634300351263823	-1.2039176286596	0.426955863362892	-0.340540422062784	0.763875636917874	-0.296669533576786	1.77992883773578	0.202047769123841	-0.834231682606736	-0.725489499254987	0.0445440050128939	-0.534287107765097
11	99900000	-0.580373752299686	-0.884311952867764	1.18925538862821	-1.64970862302584	0.249689880415363	-0.212443332505632	1.04238604549731	-0.55231796702933	1.78301521377108	0.322812985897725	-1.02920118002677	1.28237014655042	0.199333166829528	-0.472819994139586
11	104900000	-0.595121060231361	-2.42529960881105	1.53879360561184	0.0727306954355602	0.255885569935905	-0.795986437143657	0.62941812269889	0.333446344150779	-2.01566785043579	0.313094466902234	-1.06920834754	0.483880584514619	-0.278554571793837	-0.842761489991968
11	109900000	-1.26492643981037	-2.48195966805961	0.277574510714379	1.14193446255539	-0.138400755001871	-0.948520235197049	-0.830221089179052	-1.50367099720473	-2.03764965106988	-0.0683697408264114	-1.03378214471586	0.356533116480108	-1.67406617305364	-1.66371046517469
11	114900000	-1.24550593791099	-1.86951493586706	0.515301706070222	1.53648383149884	-0.0843271027026274	-0.544454308744296	-1.71952968186179	0.253813297218655	-1.28920747484806	0.188090263922729	-1.13532636266564	-1.7715649811336	-1.20248195552849	-0.876409648696176
11	119900000	-1.83654226093621	-2.9651196196466	0.798773335193608	0.965679423237221	-0.228089179645805	-0.747503869192353	-1.80214885605987	-1.5533903604358	-0.744930765970133	0.20473960983989	-1.12958406982901	-1.86975331039766	-1.78232925330643	-1.54439898558921
11	124900000	-1.74790940547139	-2.63196000506986	0.917770119010208	1.3317964618404	0.045137866843967	-1.45406825723163	-0.370939682947585	-1.6412228036271	-0.699220731250022	0.290626484532082	-0.947525534951601	-1.50594282637308	-1.11413899986006	-1.3876932031884
11	129900000	-2.29372075127437	-2.29904201754219	1.21111577797168	0.0503074262925515	-0.610275685952621	-3.27008388129152	-1.06093485240357	-2.17026767840123	-1.23295681423363	-0.975490348772269	-1.80552100014918	-1.03197557682595	-2.5641856864133	-2.63137619738691
12	200000	-0.975452376637928	1.69782475636149	-0.00648821247650684	-0.0834714580395268	2.07030146554115	0.908935259445607	1.46040740682981	-0.183611495097399	-0.371699562462571	0.819639154373293	-0.0191116273042261	-0.30576492961659	-0.0123016706509114	-0.583811911379133
12	5200000	-0.95456811697296	0.421721404486859	-1.22571841853248	-0.366251337875284	2.90169940503247	1.90181201764442	0.641211148111352	-0.299033284946897	0.307541198653459	1.23433474513722	0.324892626846626	-0.617248498775344	0.0625517671892862	0.04300656290164
12	10500000	0.615088700003656	0.934210411648086	-1.39157064327087	1.58545991818173	2.54482593549752	0.511808706194122	0.58286433210498	0.920171706712494	0.522548235386016	0.437661378807888	0.339670671741729	-0.0904744000731369	1.40061552346527	1.22198826718763
12	15500000	-0.85156388603262	1.15489928010373	-0.971198471710816	0.597383669588471	2.43274202929716	-0.160271664837584	0.749308523453917	0.911979195587132	0.82815735220845	0.138984775833066	-0.257016933248781	0.531420006056642	-0.290185894694131	0.0754554691451421
12	20500000	-1.11737710963284	0.462942603032213	-0.756750576192792	0.845824210116222	4.49511324313285	0.0451754604834409	-0.0286231411396836	0.767806809086024	0.941646771741794	0.43945439376162	-0.0534270286088262	-0.574848004896768	-0.451514200946137	-0.477236243716144
12	25500000	1.40737948231109	1.84886254387755	-0.862683801352901	0.0371177018448042	1.50612408438811	1.19155230622808	1.01316600071573	0.537442484036764	1.26247166710944	0.427719349107682	-0.377417869055942	0.785356289139831	0.421118992196457	0.266378979596361
12	38200000	-0.360617052447886	1.74354050901918	0.737391483187932	0.226118363858755	-0.939671539182969	0.151017612310015	0.341571151757828	0.483259444698361	-0.200574828459343	1.51699021006949	0.232127094952613	-0.243397848605658	-1.05685474594582	0.247144206576705
12	43200000	0.106217011051759	1.02441518828479	-0.391553532470791	1.1093826585929	-0.512578335211009	0.815448989605663	1.06256689033397	0.833646007698704	1.74900649680924	1.71393987249835	0.329218693046766	1.96887229903126	0.52899111467513	0.921646393653345
12	48200000	1.19843562736962	1.67485852571681	0.733469537020259	1.24978872813875	0.0877171900640502	1.15064558031817	2.12554259921825	1.60739056524078	1.44891460504099	1.4351057555932	0.257777684846759	1.41236498896525	1.46474603310491	1.81889056426173
12	53200000	1.53913031712549	2.19668605429786	-0.913858870825439	0.914755345792743	0.752469263538198	2.03392002539313	2.4486283252336	1.62014965506966	1.23259820362463	1.93973437306198	0.515713300780643	1.54147776570062	1.59774721111671	1.97491418187912
12	58200000	0.221101369412473	0.944734763006169	0.746651789736045	-0.0155837256253843	0.363777568587864	0.424008273671689	1.18937475856849	-0.176821759566532	0.94816796024133	1.22283384541815	0.226410045142979	0.236834833087341	0.0359695953144538	0.179780449696147
12	63200000	0.336730571427757	0.451632119306142	-1.46399951617913	0.228711876163271	0.408042330267522	0.145802488745319	0.267391576640882	-0.226944228189208	1.24215970549338	0.872016899623049	0.0376920186996019	2.0026416042433	0.717495831124229	0.535459736034141
12	68200000	0.710382207719684	1.2054819227457	-0.729258688341964	0.56088594827412	0.494502782371662	0.326319349576576	0.98709249670764	1.02838200002278	-0.262903337192679	1.14320554292258	0.213964020326235	1.9222412168627	1.20567964126881	1.21917631063579
12	73200000	0.506298165000328	1.40627054114854	0.788824803151961	0.614016440848414	0.545225250000599	0.41727759085726	1.78108105539344	0.772209986810743	-0.326552273296128	1.27409262297389	0.44030319913727	1.2435335186353	0.535191404016174	0.122727339169489
12	78200000	0.741040114472533	0.29893850371343	0.703433346941876	-1.35144655060093	0.26420244715994	-1.04931121427346	-0.13692792489918	0.671705627185401	0.27288875522689	0.809170451555396	-0.0733397581253592	0.097632863753852	-0.571862708803669	-0.433070137645787
12	83200000	0.0898428614001074	0.664442667522102	2.17050605189277	-0.95994112323344	0.537596718188572	-0.470785646472696	0.124033433786229	-0.616604487784254	-0.52565706883297	1.14529856014124	-0.0820069010951109	0.252882196053263	-0.487273150889473	0.084643498891892
12	88200000	1.04249797516816	0.37264129843174	-1.02364418034907	0.758824781460844	0.61942562080186	0.17104337192686	1.54552876870376	1.28491743544797	-0.132906011657607	1.54335190802452	0.152010004378207	1.71781412076414	0.413608541872306	1.02800629647893
12	93200000	0.0593443923856733	1.18376626684205	-1.00529799477118	0.640781776185953	0.432210835235759	0.469251603729469	1.08954618542614	0.745128253820036	0.842713224563243	1.20300857390643	0.231550552034889	2.40616104892516	1.20686143478507	1.01291958422555
12	98200000	1.03529369328263	0.439898286078219	-0.208977679101827	-1.38381866554361	0.232658796507639	-0.654614802378228	0.70202229989226	0.550135396184515	-1.04554603594508	0.394696456484742	-0.267786389427722	-1.12611161918796	-0.901338946154848	-0.397083069088416
12	103200000	-0.0609477026680479	-0.571115441635433	-0.383592674918398	-0.160923014495001	0.257724325946368	-0.516116412932914	0.568002751582892	0.4188318584328	-1.37712740347026	0.544303085570366	-0.104930867603926	0.543364344937187	-0.184275990514333	0.0813003627232804
12	108200000	0.901654595869932	0.420256570084142	-0.336066074631813	0.65911658413495	0.433867495515781	0.705399307894081	0.186911615712985	2.22760957633628	0.602200303668535	2.08104386323206	0.345097085091601	-0.0348010743116941	-0.0515201027006298	0.4234230349869
12	113400000	0.51716305046731	-0.483872952977817	-1.02192337419584	-0.22081318666816	-0.367899768892844	-1.04728114016881	-0.0409373885170179	-0.879447842295477	-0.567768985967069	-0.298503153400847	-0.609726840359715	-0.50076606183542	-1.54245978495001	-0.828443210510184
12	118400000	1.32044561902213	0.21038038043573	-0.295638502845218	0.840505639027997	0.522226564571813	1.54829464784254	1.29643393801783	1.43222849383015	0.971605814407274	1.15602820941299	0.290216551600562	0.795809416917535	1.516409554179	1.80352495980746
12	123500000	-0.777674209337563	-0.0506012830725321	1.12110197948293	-1.38749631850438	-0.159943857624889	-0.987895911464731	-0.264478292299933	0.0304508271256411	-0.368805537909288	0.861075117555094	-0.227234983113852	-0.503805864167943	-0.475342888574996	-0.00681074268881748
12	128500000	-1.71211696014026	-0.00700371199175888	2.21152188557032	-1.49079477733078	-0.192501937537814	-1.98964904606639	-0.248574077704722	-1.13815255784981	-0.920213491377884	-0.352821662848052	-0.466336708145664	-0.713971108556289	-1.69513899884334	-1.0910550556111
13	24100000	-1.50137112330217	-0.227578600095639	-0.547741140979244	0.27914443688278	-1.07460792721398	-0.294549466991142	0.129374079026157	-1.01627885822616	-0.472279534395625	0.324244251062545	-0.173987412765901	-0.0408117478185747	-0.142280209493966	-0.551150478047431
13	29100000	-0.100524685067779	-0.00887626281743903	-1.01627397311818	1.15370752915076	-0.842641249684196	0.15393232370981	-1.47280295441936	-1.28691178817713	-0.497835024487153	0.701949941180372	-0.032301037818133	0.693936622291375	0.14498907546786	0.661836037435118
13	34100000	-0.426268301224455	1.12080353224151	0.472129658855172	0.200958034513245	-1.03860993221122	-1.09931216884309	-0.0728685494124259	-1.12407414365587	-0.632324973309223	0.526882148404741	-0.233805448154527	-0.788512664095443	-0.76023720285964	0.0264845929034804
13	39100000	-0.379627412477458	-0.140227345015614	-1.61175364525397	0.513174876682335	-0.70422358134217	1.15525278077233	0.290114803857515	0.949568048024176	-0.597572663049666	1.78453557530626	-0.00203379243222055	0.967088745674641	0.848583381980576	0.862554839983228
13	44100000	-1.02667563349972	0.686243909266758	-2.00853931067073	0.956948163518167	-0.623926503544789	0.866512745015005	-0.744471229434209	0.413992302477714	-0.600421428652663	1.06477100193604	0.297459156787217	1.21120188285184	0.521267020541924	0.979943724705743
13	49100000	-0.517573965543782	0.608311023983078	-1.04535993177966	1.66722094492565	-0.580293450727328	1.15593826162732	-0.560380929641362	-0.431641682329429	0.381066061987257	0.983751741219307	0.605589923315137	0.713700937459085	0.870430115452558	1.37765293364051
13	54100000	-0.691497885704293	-0.0462146165263022	0.414999894006186	0.277411053372693	-0.669343045732457	-0.0310491275874313	-0.7825006333298	-0.215884267980563	-0.345960870383544	0.735922088171	-0.0901028784491741	0.0925025002611398	-0.608936608122062	0.385289221759978
13	59100000	-1.88099720165459	0.430493454728645	-0.521722207368855	0.35177947322646	-0.92909044116396	-0.227345704998057	-1.37115761414826	-1.69421681126977	-0.759067107188564	0.819609698485146	-0.0953758206814032	-0.84576368271087	-0.0699831422339176	1.93225362510016
13	64100000	-1.19189902598093	0.209738106654368	0.306784290216063	0.0633377798449052	-0.752729394835231	0.895003030819352	-1.60087863010818	-1.26943702033384	0.170100476891917	0.14324608940739	0.0651480302158933	-0.665696421022232	0.146505399830849	1.02518445697693
13	69100000	0.290162733617041	-0.258992662370158	-0.8131417726774	0.571635227481508	-0.619455238021004	0.665200231064638	1.43720793844824	-0.209837402837748	1.33937026293973	0.732350735638541	-0.197831968996017	0.311464507245386	0.905134265809417	1.44059513700008
13	74100000	-0.661980985397426	-0.102025317024514	-0.556278381942589	0.242757837263431	-0.77700086495235	0.346249082143692	-0.260470730269022	-1.4609320731151	0.786630543293367	0.667431256112857	-0.133351627905781	0.287820029205781	0.732829417381133	0.10629727514847
13	79100000	-0.0991482938167039	0.128411239565933	-0.131405498404036	0.863467519388306	-0.74317116370161	-0.490690305259057	-0.0201764300490711	-1.58962561240056	-0.0595485205908762	1.35913397091007	-0.104583398116248	-0.338535558329371	0.0884245535003345	0.313721033251758
13	84100000	-0.0164652486250409	-0.684949554324876	-0.764122415634764	0.553156987819744	-0.646918681991432	-0.00392004142522391	-1.61405611051428	0.00747083644512034	0.255774899473092	0.664433496418409	-0.118776349607419	-0.0581016843516581	0.692935117594018	-0.604364694910516
13	89400000	-1.62207373844465	-1.81060927752259	0.248036137444235	-0.172877834622418	-0.684185919863755	-0.501881554684601	0.036276816669945	-0.97817626571311	0.773395443871185	0.392544112796955	-0.0861324627504108	0.176914895545884	-0.968137028022289	0.1376926991662
13	94400000	-1.51407232351993	-0.657396905449342	0.561223674139044	-0.0589995151863947	-1.10323317531564	-0.84101419799584	0.252288878702279	-1.12349827622237	0.486652859749713	0.023631569839869	-0.333205031638681	-0.551241233470977	0.0717630227438929	0.412065529742925
13	99400000	-1.73922864337988	-0.377964469658867	-0.465291150180159	0.381797283925305	-1.07990175230388	-0.744877221004795	-1.32210159745572	-1.16420080705797	0.701582845051415	0.734520076177164	-0.3431088897502	-1.31096042323255	-0.823038670013998	-0.685034056790587
13	104400000	-1.48312563974046	-1.00185920895058	0.20726156554657	-0.435686455433753	-1.17034479592588	-0.913670080510772	-1.65349737918264	-2.45232658531739	-1.15629049769114	-0.0378123429080032	-0.385822687347788	-0.398776785591783	-1.25492176939975	-0.472738065909017
13	109400000	-1.61818375486318	-1.74493629650601	0.00766259244726255	-0.82423382014705	-1.11606571001962	-0.5330072989364	-2.36532336897853	-2.07704887453374	-1.06799997799381	0.155197223148794	-0.340964153412172	0.0871132287908938	-0.219317900364714	-0.775340445602492
14	22200000	0.77077793532828	0.437907071389604	0.637218872454408	0.690749690800062	-0.869900883381212	0.942316994325846	0.307346457035523	-0.699222552684067	-1.1519398984627	-0.5743750251769	-0.380903624557738	0.450166232712381	-0.0408132509559569	0.21138665383945
14	27200000	0.428831616696835	0.270028134638631	0.577366239268973	-0.343099834596658	-0.742556354286192	-0.251964765775654	1.77251518689913	-0.821509847959909	2.00642015237907	-0.069738277859359	0.812183706852791	-0.174793209422338	0.307449844763963	0.0156632301228661
14	32200000	-0.00814434562907103	-0.118114370627415	-0.652862059504547	0.545972159323048	-0.755389564552338	-0.216956836793188	2.47527174071707	-0.456388421124134	2.31782362521933	-0.764602600194278	0.269763058047568	0.383122980248617	0.345011108306774	0.932991899814546
14	37200000	1.15313313226173	0.545531388239629	1.7344427027723	-0.563552535324174	-0.644273503354073	-0.232471236967278	0.705525710920337	-0.410112275939859	2.20457042553048	-0.805575081580017	-0.0860387400013584	0.0538505809118027	0.366634152638496	0.796120498818878
14	42200000	1.03716953792135	0.410074606197943	0.163546607729974	-0.43289868721582	-0.726041248335611	-0.220777138830454	0.276187800943591	-0.417300187736276	2.11761737281846	-1.08126021152363	0.0847861621209507	-0.33546561252155	-0.158571186298544	0.0370488975536537
14	47200000	-0.0675446809111879	-0.101838647396646	0.453887602818869	0.141636785239589	-0.744371709828806	-0.338494911836406	1.14834842112428	-0.818011501802081	1.57215318891339	-0.973566628952646	0.245043658997311	0.652205002472635	0.289485511271722	-0.134017535790212
14	52200000	0.856501589265018	0.0615647413788477	-1.33315126027926	-0.0427209999151648	-0.711897234243748	0.563005379661856	-0.3199163801703	-0.0153933229241943	0.239277564166246	-0.0322959901918195	0.195804947791685	1.51773074983342	1.30188217315466	0.681976470215944
14	57200000	0.430598047815941	0.410721895704196	-0.836047710329775	-0.128443311166254	-0.770220898712381	0.542121008568519	0.730783079891854	-0.833029071385878	0.211833612669206	-0.219609573289609	0.118588800709068	1.28435009702414	0.438947565117862	0.231617031919642
14	62200000	0.286217028582855	0.208457792533987	0.131781423655475	-0.471738005846507	-0.938607327116587	-0.0705498349464003	0.746525037590951	-0.996637912452112	-0.0853864177123552	-0.968138771403746	-0.26942906961047	0.438260724048564	0.615238556025299	1.15374899482052
14	67200000	0.639934756691092	2.2740495573544	-1.3745030866708	1.66310231580826	-0.535324561419516	1.79624718939869	2.51983298951394	0.982798924510461	0.844296792788722	0.849914420615909	0.385214878570026	2.32841102027003	2.61310256885441	2.11898759443841
14	72200000	0.241507596650706	-0.150417249652676	0.35895427200748	-0.100385971050126	-0.730099535562614	0.566557387070943	1.26601279471946	-0.402862003383955	-0.139465878022318	0.423404383645762	0.114116324548662	1.59690921921194	0.594098058906865	1.00389538893362
14	77200000	-0.422643684668502	-0.689665080291067	-1.235959716622	-0.707062485859259	-1.01869199300784	-0.105946362113281	0.39150475188503	-0.407694059302378	-1.09050125035945	-0.662820090544863	-0.10974778904109	-1.01085159705023	-0.142402466583011	-0.642844102599005
14	82200000	-0.579228591282626	-0.845996789036069	1.66132901563277	-0.302987951969286	-0.83452839368498	-0.433221398687876	-0.76092473810851	-0.536113523874242	-0.836174744110809	-0.890185377616302	-0.228324429781457	-1.33856182873659	0.0141282638956269	-0.303023816622603
14	87200000	-1.71516679086912	-1.20628125651999	0.336191837097279	-1.14706507956702	-0.708959495500738	0.780897809083844	-0.0137855506308941	-0.698634394170901	0.142485471834277	-0.152124200276899	0.293896038410581	-0.0316024242316316	0.588756745734377	0.699516320035587
14	92200000	-0.3939877471533	-2.10534991815092	0.127345365215879	-0.858172683935161	-1.03872513195326	-0.628428180155176	0.307883399958588	-0.846970333772753	-0.840744794212513	-1.70952333048363	-0.284124876491035	0.178847289614703	-0.952442656125773	-0.461484412260904
14	97200000	-2.03361297374734	-0.77114552830965	1.72811309139819	-1.5115034427307	-1.36900078246594	-2.02157164282022	-0.513512072889592	-1.76864875028813	-1.67104767193642	-2.13823630745812	-0.596502345231056	-1.76892878984381	-1.81357665322068	-1.13936345975634
14	102200000	-0.244772178165075	0.441997717947945	0.229767585536576	-0.435885099689042	-0.849341722893665	-0.171741573916482	0.283263695006968	-0.425067134661172	-0.491191146875329	-0.957567565565705	-0.182332063693465	0.662252132508992	0.562093886308865	0.982720738619465
15	25100000	-1.47622016549501	-0.171287673911834	1.51450913849084	-2.01369255159887	-1.31552229662978	-1.00715342754837	-2.22900282719834	-1.31570373018052	-0.877098239481186	0.190299155293807	-0.372586886669703	-1.4397881701377	-1.30003960307081	-1.64327034719037
15	31200000	-0.828191258047117	-0.201122564986921	-0.97085314237915	-1.15732613108115	-0.949272233316484	0.108980834431072	0.207448092831558	-0.0875779800816812	1.13654862146677	0.393640167896609	-0.0359076937296877	-1.20442140710503	-0.521582928433867	-1.26041801757227
15	36600000	-0.214403119000799	-0.571804835895155	-1.03064333921291	-1.08669382916468	-0.614637131406942	0.600434482447459	0.530734701166174	0.840871453101961	1.11282188885531	1.07693831876077	0.259314190767382	0.892932205075411	0.62562384691421	0.462680212894512
15	41600000	0.856194543044736	0.260100261505262	-0.752062933269012	0.690427546675042	-0.0117017637924592	1.15478273850518	0.593247915630043	0.288925387379795	1.48512759485413	1.4838164413854	0.222961496754752	1.37642909182399	0.919389877000358	0.968183011346449
15	46600000	1.09704030485452	0.349741291327194	0.129962615834777	-0.231659990641734	0.406580067569267	1.08794579326519	-0.288508023187577	0.742366124517847	1.03945230553537	1.14066886195729	0.177795739660932	0.843047753010227	0.0456283115214504	0.0774009532529986
15	51600000	0.132216511459141	0.55167895630445	0.739590756495938	-0.982817400032186	0.332307688570978	0.379619375322082	1.20832958738074	1.44661571990951	0.940028831002067	0.872937760008973	0.0767120134533556	-0.718588015815021	0.317718635604856	0.286134209233989
15	56600000	0.556460526496498	1.03772883094178	-1.77376885321761	-0.136913652859013	0.255911737871262	0.676012453736062	-1.22650291081198	1.24286365031406	0.69667282790597	1.33269565539098	0.138142006217715	2.21602859517178	0.870136066982382	0.828385910506835
15	61600000	0.944045198738741	1.51097996736602	-1.62614201613131	0.731279187331831	0.757729464880288	1.59302920769727	-0.757973757328823	0.863889190872244	1.15868440281677	1.91032688934497	0.399280176937333	1.30327155072985	0.789165435765656	0.91235263782435
15	66600000	0.766857883169548	0.498199453736712	-0.706816070734732	0.504729360649104	0.39857103174078	0.990954385485816	-0.00724601174912102	1.41014111543554	-0.102057294593311	0.99808139756605	0.505108822052963	1.14137447613253	1.49143409373398	0.325003412613742
15	71600000	1.45315748970236	0.65940068566362	0.487044594380961	-0.825411167289681	0.382205452137668	0.407559472905517	-1.45729719081684	1.26492399301496	0.115437222936747	1.42343191291688	0.199193061417383	-0.16078899390595	0.676824712203918	0.035524682113295
15	76600000	1.20450820531254	0.343223759944241	-0.0462949444879054	-0.165697544618498	0.096486404395045	0.301572026757821	-2.06775850870519	0.615725184957709	0.554064929515282	0.849117826908166	0.0624148092801122	-0.466850708253213	1.08937019953698	-0.264235909074081
15	81600000	0.266697614276174	-0.0904627704540445	0.257596008021282	-0.464492674431974	0.199876222259658	-0.533757565280534	0.207815189731313	-0.509127392521247	0.161873872929592	0.0462843100771926	-0.0260423020738574	-0.56523470930094	0.0887379411960604	-0.581646745874571
15	87400000	-0.913678303675689	-0.688072028598176	-0.292029081904268	-0.600107343059298	0.436231035165209	0.719078203604667	-0.144705405074011	-0.160448519727667	-0.00695908976391425	0.535206808357326	0.132582576033905	-1.02188058944616	0.0468218212885742	-0.832614962764294
15	92400000	-0.944887665057307	-1.61761452444981	0.675952056822497	-1.86610180420856	0.032067225929307	-0.797280483849744	-0.966075164233195	-1.32234658214396	-0.676013517049655	-0.001483416425008	0.0126629271955039	-1.33621981480199	-1.70573088148252	-0.985873924705037
15	97400000	-0.407715878830548	-0.248646383257775	-0.962513109344397	-1.11630031675556	0.197767447550139	0.461053226865428	-0.747195311045894	0.103392969529921	0.33301576352074	0.747435007016148	0.135775234191169	-0.84965134412012	-1.00852022187561	-0.723132089587802
16	100000	1.86925967665064	1.26149398051114	0.176829926541153	1.65564937043933	0.584809169525061	1.15091092592848	0.701144756006295	2.22254419235854	1.00681207134539	0.14822998649664	0.506388343926341	1.09316244852709	0.776755103264369	1.25397976588496
16	5100000	-1.56171827055093	-0.729652998172664	1.76909798936021	-0.715613761019428	-0.578058449035246	-2.15962582747911	-1.30897203163087	-1.46168709019769	-0.787187711268227	-1.9664231945276	-0.241413288326972	-2.34638737710336	-2.12523925777824	-2.45363064008956
16	10200000	0.684490248536592	0.523665734748759	0.282988598508549	-0.0611006305407395	0.13340069197894	0.113901316983513	0.0654119713736576	1.00614478384868	0.84117872414393	-0.57654574690805	0.381467738119544	0.616703823149953	0.223036230213067	0.233395946159852
16	15600000	1.14359740128173	0.426080780693991	-0.55665199517269	-0.543048406411807	0.0391946758005071	-0.186259639523823	-1.45127612449154	0.0342724991943782	0.256902603202897	-0.447635253971835	0.143262494710634	-1.20436212084363	-0.734019572157606	-0.0452093676034934
16	21600000	-0.353485776260012	-0.463146010351559	0.148136150000308	0.032318679702601	0.098360848998529	-1.20546766186789	0.740976519905449	-0.0622908213596356	0.696132811455096	-0.426763903004509	-0.0128251945114545	-1.31019547123294	-1.26159552468555	-0.224883831907674
16	26800000	1.22566041850208	1.28790020856493	-0.523556748818066	0.702633507723882	0.592756139952297	2.26310888856121	0.978421001107905	1.27001473959699	0.615521287240345	0.924572095134603	0.88092418607594	0.727407782264642	0.82881678607315	1.59059577030302
16	49700000	-0.801402740828806	-0.819146023057605	0.62185978757997	-0.120769363094975	-0.237237250933016	-1.27580039782884	0.262840882808713	-0.597829238792044	-0.367196330138958	-0.136305177328625	0.0524961269839068	-0.436067743736271	-1.21853449294225	-0.215275280720582
16	54700000	-0.527891462793548	-0.791774762946184	1.11801282912192	-0.521801793190863	-0.0419087298348618	-0.372101852431464	0.59679823746252	-1.16476918030674	-0.306384188253066	0.199472254198878	0.420516994073691	-0.265921912509132	-0.412714431134818	0.460087527660207
16	59700000	-2.09183324044744	-0.622813364311669	1.06909391631319	-1.27084769685968	0.137628531387063	-1.12023293399971	0.523369842239283	-2.05537904792141	-0.0267434201009932	-1.52959024841076	0.361935896344701	-1.3320882341432	-0.682485914085822	-0.433909549379124
16	64700000	0.0127973048539564	0.923038022495155	-0.438946097905394	0.297355692196164	0.370721339083217	0.794184362617493	0.102653120373848	-0.0844467330624699	1.73446591252177	1.29809085997061	0.690304055174884	0.3508102397914	0.471881647432439	1.17008749099985
16	69700000	-1.06553331292512	-0.401172137295471	-1.09246805448924	1.56450691853422	0.101173585955635	-0.440514912050636	0.293658520635673	-1.19880834951303	0.90321674511346	0.277488255581284	0.379598199861526	-0.0179177807312424	0.173633044967975	0.488035258865082
16	75000000	-2.22554287843904	-0.457454329629604	-0.603280645426842	-1.23913093621339	0.0306079509837491	-0.737995834040363	0.569170913355229	-1.58637170160371	0.173166532415773	-0.9331870722506	-0.0485935056028095	-1.77990713721312	-1.51439884275985	-0.683207687207799
16	80000000	-1.20298575067566	-0.11261321925279	0.0682245808126219	-0.801427042160182	0.559103188368884	-0.122471526207273	-0.027531293571042	-1.14735561949233	-0.682537326663293	-0.595562699212803	0.172202522019743	-0.949354151768573	-0.413268564816973	-0.557531347207728
16	85000000	-1.46742587025041	-1.43428598883665	-1.22165549297217	0.0530438545577773	0.834350999614951	0.363998392665509	0.3811941328877	-1.00995817056544	-0.551673124299586	-0.0572519917090891	0.0779971894471852	-1.15060397951498	-0.311544601848033	0.0797618385248377
17	1	0.499474347330865	1.55915931277927	0.0571383137745057	0.540865976185791	0.477416349741271	2.14490869380593	0.0305255575950252	0.346290473333014	1.37018187354142	1.84958244047987	-0.257325265430112	0.231084659490779	1.63136810213337	0.797834373544578
17	5200000	0.0262822256157198	-1.71910607226781	-0.130869419302924	-0.919900860706781	0.452458096562401	0.389458455207957	0.195450799112266	0.0625660008814508	-0.290275207321597	0.36528530692899	-0.515874797324849	0.598296064759697	-0.34916277756005	-0.875531022419898
17	10200000	-1.26309495185776	-2.3143816509222	0.486143919882762	-2.31259330843657	-0.163363498359221	-2.36927515196279	-2.3847637662551	-2.00427014751302	-0.211481159900457	-0.000892702054968048	-1.38134863726492	-1.48752407595167	-1.73106178917331	-1.89526039685594
17	15200000	0.128516642382449	-1.70791640589411	-1.07725105949442	-0.572152260972173	0.232763940860216	0.325182823519867	-0.995104873530277	0.373813256982962	0.4993771005766	0.760478694467137	-0.832513411886796	0.789871284916416	0.497889681737519	-0.292812556558129
17	25300000	1.37901649218847	2.35884112289058	-1.73917693114539	1.43448068879231	0.802270168369706	1.72567255900446	-0.0230721810055819	1.86019482217485	2.0972083058873	1.64092961122184	-0.318279397916353	1.26065176413754	2.43112151533346	1.02866875122422
17	30300000	0.484612823288796	0.701344928207273	1.15988432106173	-0.0450667040717682	0.21987072348869	-0.383439683039014	-1.82191140856273	0.344486471491823	0.210651065894051	-0.0744674443901837	-1.08254298524458	-0.87687224544629	0.0083126693152874	-0.37247114580914
17	35600000	2.19136146934988	1.91262290094589	-0.713060636730465	1.37899745690253	0.447938574463715	0.926611411833863	-0.0270184833743601	2.04119377762082	2.23331037158284	1.03229228197433	-0.426709849504698	2.02150560613202	1.70112593656365	0.755134155043138
17	40600000	0.667877909027587	0.267750249636306	-2.13723432896428	1.21947949947877	0.762759044845172	1.08754111713832	-1.7884006817898	0.963180369122699	0.670060339958191	0.800023061930299	-0.609792741108449	0.68244299407677	3.79878464867847	-0.147809394238094
17	45900000	1.2590393653507	0.493123312300452	0.451193998717301	1.6236715284557	1.34924266056104	1.04191674839899	-0.295580635553707	0.384596042867987	0.409563701718407	0.821253143091401	0.516216436285514	0.291802435484046	0.0112446543048882	-0.815361704674537
17	50900000	0.319093620333702	0.566013097858066	0.349125940152881	0.811242869163672	-1.10594289316046	-0.363636915993816	0.377866233198335	0.110846573487149	0.0360696178358423	-0.188738767585261	0.213563870759757	0.184883450053431	-0.303122078892969	-1.14362012209632
17	55900000	2.38431908520207	2.4903301614385	-0.83126379135507	2.48534990226713	-0.273033817189594	1.53383664156905	-0.464476513850385	1.86409828588807	1.74573018421267	1.50577245428938	1.04887499710216	0.572139678238727	2.09719189166103	1.45553888905531
17	60900000	1.71798198135495	2.3720734571163	-0.686072896501466	1.97143573523613	-0.63600780402304	1.13539528971484	-0.00199224922202969	1.45417311258025	0.782231660134257	0.688875580127445	0.613046659389447	0.922984227076163	1.05251316240089	-0.180212938701071
17	66000000	0.058277523547224	1.07422300639758	-0.0870511003658197	0.240667071041275	-0.855536201884929	0.122280591396608	-0.731066424113478	0.333764661822041	-0.222048186636105	0.628732662916393	0.275127267056025	-0.338522848250242	-0.391819075798362	-0.308379616386381
17	71000000	1.02784774288694	2.00125257062828	0.269413268887224	0.548910411834135	-0.646537307501396	0.966443451607737	0.132950018279631	1.06744341153746	0.924778008718788	0.719011305628299	0.593541871669226	0.509292254636309	1.11861765208742	0.906368982316373
17	76000000	1.08254016420071	0.309052401642908	0.393006915771921	0.428855748681424	-0.479658708945837	0.749868517309336	-0.740516465755805	1.11903192142513	0.283948640695161	0.819238336428634	0.516683100122925	0.422186454525895	0.687828852990218	1.08754575703422
18	100000	0.190292724643525	1.06480984139999	0.718454978555297	-0.337691323368207	0.393205295478156	-0.10127687929378	0.451947018771089	0.944085956742735	0.264813028490807	-1.09556476832906	0.644998781531865	0.40550578095601	0.27425525565491	0.953865243088223
18	5100000	-0.899488096187484	-0.640667068040122	-0.15165910173479	-1.01079725025023	0.0468846125896091	-0.8289729511971	0.339377700478193	0.604941477393637	-1.20494392596633	-1.1396134616562	0.0909949109456688	-1.13710705259355	-0.284517285272694	-0.0920960684815835
18	22400000	-0.517562039200171	0.0468272467802047	-0.461117912787743	-1.73487006036823	0.105241429998919	-1.26975042717136	-0.225315304295458	-1.06405449701092	-1.67257560593786	-1.63349620763061	0.183210474422655	-0.464410967276877	-0.858992638919535	-0.612971518344991
18	27400000	-0.0323392476819996	-0.0302025357899635	1.57774106964719	0.017999845656503	0.143178028362808	-0.888331503753259	-0.318860235784377	-0.572204866627773	-2.04102579745252	-1.2091055564528	0.210408407066119	-1.48023437335399	-0.0280336534665267	-0.665196467401175
18	32400000	0.2340877810463	0.418565757654699	0.402630758000067	-0.493840014849738	0.241139138480403	0.233712245803355	0.216260744480004	-0.106801498764593	-2.4731392945795	-0.702003606558583	0.412831427340569	-0.580674354129046	-0.412461184438544	0.31837934295169
18	37400000	-0.815031031891457	-0.907954118621243	1.01108186984477	-2.25069653275576	0.30858139151273	-1.10311888525355	0.424374556304099	-1.15754310840931	-1.94847621516116	-1.05484755705212	-0.0413644965471396	-1.43305545947099	-1.17182370375899	-2.91415505466176
18	42400000	0.341510040968359	-0.0697532688376473	-1.05146790423128	-1.00911661395024	0.0506515208662675	-0.763452599634177	1.35024831634825	-0.250886154024329	-1.57246007019115	-0.216360670045932	0.260366419891943	0.493920252716232	-0.648256506162403	-2.30893826840202
18	47400000	-0.693657051694509	-0.19610674682052	2.22918985462327	-0.631360617446982	-0.0852619814005496	-1.35446648226258	0.151131419720088	-1.14575790686571	-1.98514759947681	-1.21410640939093	0.158934050107105	-0.801507008359524	-0.866473981338972	-2.50719463204925
18	52700000	-0.0395998920009184	-0.493337923158936	-1.65633898278852	-1.78428752904132	-0.0423470208098475	-0.931297678276292	-0.938837777311944	0.153292992770829	-1.44304340955477	-1.86226341693248	0.0896550674190839	-0.40123556664671	-0.345050791421888	-2.67139392599759
18	57700000	0.0902663518403484	-0.420183951414195	0.880523101125017	-1.62578470966179	0.149773199486562	-0.223200663063394	0.377121646677307	-1.03291191511272	-1.2937501102434	-1.02718530691037	0.574300539787435	-0.658134716305385	-0.0970722641239364	-2.29282782631584
18	62700000	-0.233851898045078	-0.0565247209353305	2.19043615611909	-1.35030435656712	0.181646514239492	-0.320652632744105	-0.641098245089285	-0.573665100076852	-1.05673496448161	-1.56006684321565	0.312757281986658	-1.09886888758456	-0.951644602113446	-1.56855682455758
18	67700000	-0.0223370295671532	-0.588076864740737	0.718102557702628	0.160028408886535	0.259659180184552	-1.08925565821857	-0.889184539573711	-1.09948916246035	-1.46625780181499	-0.753625166799632	0.145193030788185	-0.424557473003831	-0.509342308570775	-1.31470404100692
18	72900000	-2.09518965453763	-1.36537076747876	0.708454078455654	-2.22060008522152	-0.3740475927594	-1.55950259143624	-2.45029640297864	-1.53071758496399	-1.93826870993717	-1.44247159952331	-0.047179480863715	-1.67031229171856	-1.79711970023164	-3.63229471457622
19	200000	2.17510374941092	0.333422253256224	-1.219559883581	0.935305047634859	-0.160804757755743	1.18799323718136	0.182549561697411	0.427622051975637	2.02242565346882	1.05233645892243	0.542653344636846	-0.365801597347087	0.962002976058303	1.2623914328291
19	5200000	1.10411389630204	0.654304106972784	-0.674004872726571	0.827798782337478	-0.449296762722923	1.25221650862469	0.347987784695179	0.715000940783014	-0.533265235078975	0.268211995420483	0.37782364981779	0.619706733643705	1.79674774186456	1.63774859280869
19	10500000	2.03001367534006	0.788819474683735	-0.698726300483076	1.92714367766397	1.97544518462049	2.93096710373823	1.07991594486916	1.36892736648089	1.71172352754096	1.58193648926245	0.842957557259375	1.48880982368568	2.05838038285027	2.31561367927399
19	15500000	1.79948424616445	1.23131307957033	-0.715062209276935	1.96745886398734	2.43446637160368	2.41108006797961	1.74008911785466	1.35630832426434	1.39533108498289	1.44624122284295	0.529131819713797	1.20720032547245	1.54111473474743	1.85611272396981
19	29100000	-1.33013503010362	-1.10316665010288	2.63992946611351	-1.47757354964437	0.382777415985624	-1.54017205496559	-0.826331996601578	-1.33975438747221	-0.503058990217764	-2.1781789100077	-0.808603052339417	-1.98748469012226	-1.82938690489959	-1.26970557791907
19	34100000	1.49006519134526	1.8546406239076	-0.382532389165491	1.0373945288653	1.69131121235393	1.63518004684531	1.10035758238706	1.41005758306682	1.96706903565498	1.98447493283122	0.341189975624965	0.0904143758797666	0.257152913985293	-0.13426754907944
19	39100000	1.26104910524493	1.59369460967122	0.284173366793701	-0.309006561661028	1.4194460182825	0.887943222064326	0.237539931456606	0.653973827138108	2.29760823675942	1.90864989332904	-0.0616024553380401	-0.704661266356919	0.833388200082731	1.65613624313966
19	44100000	1.95950400523595	1.60360185380721	-0.789449261450429	1.34361724985198	1.81948731666786	1.68020162336048	1.29450139328028	2.07653024756436	2.43044011132954	2.95619940767009	0.445859997392942	1.29042810483986	2.19230725291914	2.26814661213227
19	49100000	0.981919680780237	1.50589316910343	-2.15332170662226	0.856860445747444	1.5275524499974	1.88848478426722	2.47292448822123	1.70231348052193	2.56728329210773	1.01411524894618	0.354646525330956	1.5347725228776	1.03533175438361	1.42318340581382
19	54100000	0.937809535811318	2.11844700660448	-0.541504447267453	0.180051163153285	1.66486050705236	1.33349461228682	0.822590098579736	0.859761751722511	1.55357233476621	0.0572227552037557	0.39944102122183	0.290559396559821	0.967790787471617	1.40872085943857
20	100000	-0.0277451217310263	1.32053487056117	0.824954024036266	0.48866599582972	2.49544836750422	1.63821066494997	1.55240206662417	1.86291209980607	1.12242311507518	1.7462837881047	1.12383544773468	0.825244786382181	1.28989061975341	0.791908312364301
20	5100000	-0.582982374498935	0.26582144554518	0.157693068628654	-0.456330690178776	2.1482464128697	-0.0128788468331068	1.27032787839647	0.077278216958184	0.631370881763573	0.146576874424458	0.833338877763129	-0.328714337652434	0.547135540394092	0.506878281722618
20	10100000	-1.01516134886289	0.0538913262101749	-0.132533860458492	-0.62385761918681	1.74010379582879	-0.625212952243535	1.70956549178324	0.296504223549459	-0.216692753361472	-0.659278656913957	0.9613265825052	0.118984711504853	-0.26495201940642	0.0890054954324797
20	15100000	-1.57950031195787	-0.816045058253413	0.414448796543489	0.164364217247646	1.56465736388218	-0.90951824369305	0.573236453773261	-0.861026321906126	0.000559236317352183	0.556721772998131	0.537554954314539	-0.764198156149671	-0.883209683829954	0.398622391358264
20	20100000	-0.384827210218348	-0.643708999167727	0.389440638189532	-1.50325155982303	1.38963125325503	-0.828361219015124	-0.75307631418945	-0.932992634759734	-0.391710233013404	-0.522479395124941	0.426705698728524	-0.136843022000446	-0.686128090562577	-0.549154945096693
20	32400000	2.30741726979334	2.15555063867421	-0.15953157908193	1.963980824996	2.41811050678529	1.75685653095198	1.17695372112889	1.5456816457647	1.44662656699916	1.47823856431929	1.39200575322939	1.84298595659382	1.56504413032563	2.27678190552777
20	37600000	-0.0513252042634056	1.92213795961543	2.32475488618759	-0.888925410860801	1.49097635461387	-1.49299676083822	0.659770263798411	-0.595198066240748	-0.6069499916678	-0.159112117871111	0.202160231932213	-1.42802875432167	-1.79466904338845	-1.16819067830499
20	42600000	1.09492741368527	0.577020536153905	0.0692715816743956	1.0474300579845	1.79023321396003	-0.208516852027085	0.564072015073859	0.185179892734657	0.656225643279275	0.00644916878555672	0.679111082227419	-0.360766032348068	-0.136876068054661	0.623920559552143
20	47600000	1.52420882426465	2.01145239953582	-1.10778648793902	1.00782298933577	2.1621623282949	1.15558730481381	1.65681380096628	1.26676388857201	2.1854933944473	0.529390718786678	0.88384161997858	1.2228112045497	0.612983014275395	1.49264764459419
20	52600000	-0.680029090178501	1.30348781111557	0.705453926655178	-0.179103004705535	1.55021880115688	-2.01423323236198	0.471042373527031	-0.832333617277321	0.166190599120967	-0.551735884889177	0.369976951754139	-1.39127238968367	-1.87438797764781	-1.40030540452696
20	57600000	-0.836141204749805	-0.169317273150567	1.41056021708951	-0.169887317564953	1.38950188913998	-1.5273313451493	0.160103164650522	-1.25624171309013	-0.350672560883002	-0.76866340348178	0.385324292697673	-1.36895452378061	-1.62089887529121	-1.45380701804312
21	17800000	-0.112948022613636	0.116342414027928	1.20921657022096	-0.21707079447861	-0.389318760753546	-0.476788080314155	-0.979340887630208	-0.353491082436855	2.01784702942464	-0.269000267760342	0.591574957654905	0.0980229510857872	-0.551964208576087	0.281767837528207
21	22800000	0.714801360370466	-0.95609245671009	0.974194607804506	-1.40542463537193	-0.403661179994025	0.22145549809739	-0.852130082370574	-0.247020749578858	1.48405875049696	-0.472157251008011	0.537767114973692	-1.11289981985604	-0.0768005278139134	0.166443230513223
21	27800000	-0.839199781040486	-1.93873308985702	-1.31598652779442	-0.427992132085472	-0.546258165940731	-0.534092923849918	-0.971032532371791	-0.311943224151485	-0.232556892000629	0.170646006612188	0.479258410239848	-1.38012709701087	-0.0813768997290342	0.254998676095129
21	32800000	-0.0136280250966714	0.320759416022376	-2.17416975960417	1.42204394969092	-0.319644164942363	0.224724704258295	-0.766910023983353	1.02676171965135	0.283359458453687	1.33997632610559	1.11319356097467	0.2542434884963	1.13840296713822	0.75132501870985
21	37800000	-0.544638593403001	-0.763683793967277	-0.87702177410152	-0.203964710601241	-0.830774720481365	-0.806784316007366	-1.32135020489981	-1.61399802379714	0.0550020490261353	-0.00976452013971707	0.408316715176266	-0.926890453937833	-0.640495726830406	0.39756954139077
21	42800000	-0.390684410931991	-0.71373436381929	-0.714137655942857	-0.0892091901629788	-0.608073748491031	0.656333407005332	-1.46057345328087	-0.258222526933591	0.678049742892747	0.155069255802258	0.574550197701386	-0.222317445002703	0.156150024028364	0.344573890514706
22	20700000	-0.981701579562983	0.77043352790484	-0.549165834196354	-0.808609364089345	-1.05029986406783	1.06039669442743	-0.87551100255821	0.441214345967486	0.609181198627413	0.112790320947176	0.166436137906452	-0.562981097086967	-0.3812539172332	0.252957852602235
22	26000000	-0.585580093674583	0.0939647872998481	-0.97762396615979	-0.684325827341414	-0.983107699199649	0.245524893815	-1.24998385865723	0.659248852473743	1.08574225676002	-1.31798457528551	0.129525017442823	-0.300174834505515	-0.123866988243056	-0.105357732095168
22	31000000	-0.946104908200177	-0.720667552235592	0.0605662149748916	-0.80230822291336	-1.07906582993304	-0.479412298965381	-1.19090138963117	0.361155576382631	0.785527104709334	-1.46467396509721	0.213533075350148	-0.764935561297805	-0.846773723767068	-0.846855586625657
22	36000000	0.830268593602081	-0.0426223297469218	0.502305852758209	1.062905938721	-0.256957088100515	1.66433613138586	0.243855186169514	0.751573670314634	1.22016028098906	0.441831293571554	0.788034498834375	0.785174132491579	1.71400835229982	1.38241387132891
22	41000000	-0.893218740098944	0.239130998114293	0.711110163300471	-0.28572237662202	-0.89051973946884	-0.000216818663174141	-0.349353601755777	0.542208055722925	1.42329368794177	-0.35316782493052	0.24549090476969	-0.968357116137192	1.05731334105174	-0.959620749364043
22	46000000	-0.844624970314185	-0.823508610219251	1.25255565821041	-0.474103883616671	-1.18307861160841	-1.6036370601869	-0.67061354241393	-1.18864665061634	0.0575839569380539	-0.913541201811674	0.00822923098057855	-1.15030986550324	-0.862559298010045	-1.81514483708154
