# Supplementary material for: Multimodal analysis of cell-free DNA whole-methylome sequencing for cancer detection and localization
Source: Nat Commun. 2023 Sep 27;14:6042. doi: 10.1038/s41467-023-41774-w (PMC10533817; doi:10.1038/s41467-023-41774-w)
Supplement: Supplementary file 6 — Source Data [file 41467_2023_41774_MOESM6_ESM.zip › Source Data/SuppFig.2.a.wgs.txt]

arm	chr	start	end	index	GCP0454	GCP0009	GCP0019	GCP0771	GCP0652	GCP0659	GCP0092	GCP0769	GCP0223	GCP0229	GCP0463	GCP0325	GCP0323	GCP0071
1p	1	3e+06	3100000	1	-0.58772478701397	-0.354063530245918	-0.0293175818906196	-0.388984080499308	-0.294972224923874	-0.492339284738154	-0.278796613148553	-0.264209595612422	-0.190486339738914	-0.302374142342142	0.297321228040563	-0.350845058267614	-0.241994179895383	-0.549404658530209
1p	1	3200000	3300000	2	-0.624856712134505	-0.408221954037743	-0.155507165728332	-0.455870287026773	-0.411638965795861	-0.428276569374332	-0.333836420162446	-0.360034360607762	-0.0893591707277749	-0.261453740344595	0.358968423196065	-0.331538136361901	-0.308209272236652	-0.473938114465119
1p	1	8600000	8700000	3	-0.396211925526555	-0.346342156132411	-0.235400167051577	-0.180163529079587	-0.157952084508333	-0.321175718234819	-0.170170609935226	-0.150804523494555	-0.0531007880034664	-0.10250048591911	0.765726961526417	-0.24122830260261	-0.0675346955331296	-0.046020009655101
1p	1	10300000	10400000	4	-0.416169361322289	-0.333569168264095	-0.248206590422518	-0.0934157795626663	-0.175591324175251	-0.242330899434352	-0.235876079133896	-0.0598824736715131	-0.0660774750311361	-0.161247742274546	0.730856131266768	-0.301188806330704	-0.0730124588813049	-0.0876611069963225
1p	1	18600000	18700000	6	-0.461489724248044	-0.342963201176177	-0.169623393140197	-0.180492974013491	-0.26737689283107	-0.91317092536138	-0.173673206645797	-0.216847130476672	-0.0428756468830104	-0.193026090015457	-0.141726582340657	-0.414826031471761	-0.127990484751481	-0.544157705757807
1p	1	21200000	21300000	7	-0.488347762768808	-0.290590465211726	-0.110615218496025	-0.0451178541390609	-0.108321626935114	-0.350581502717298	-0.245889869007374	-0.0560403545484648	0.0338113315629485	-0.131003358409635	0.0326181391865455	-0.203876241565654	-0.00849897110422917	-0.133242162775883
1p	1	21800000	21900000	8	-0.539322118463365	-0.232462973448936	-0.136118109822359	-0.3432650352295	-0.243553897699453	-0.42533149067056	-0.143607561211735	-0.110985076194461	-0.0959577781680023	-0.222865157224424	-0.0179985358419319	-0.291064609603205	-0.0467971310344415	-0.244031635175507
1p	1	25800000	25900000	9	-0.407318366633444	-0.357327249330694	-0.129394987776586	-0.181105049463307	-0.250754927421816	-0.326791088295908	-0.235285515200901	-0.226158074993523	-0.0190130441283966	-0.264596329917909	-0.0154875964623357	-0.394041574420931	-0.174737803758722	-0.226401428251952
1p	1	25900000	26000000	10	-0.308050349846242	-0.296274519591405	-0.146679545130085	-0.206906205466408	-0.180604515807997	-0.357988913152791	-0.140221502782527	-0.174004665561974	0.0559415153153754	-0.144981623374169	0.0398980769632716	-0.433127511541032	-0.0409278489359051	-0.333445944047657
1p	1	26200000	26300000	11	-0.382100061851	-0.366002051537465	-0.0648137544155735	-0.206791725121663	-0.241423043478947	-0.418426762410829	-0.180298274803424	-0.170176397416856	-0.00806456223893839	-0.291080805258323	0.0592903296348602	-0.340405759265959	-0.113713880732406	-0.291785672250415
1p	1	27200000	27300000	12	-0.522155349212191	-0.291529799709844	-0.172792837039487	-0.158969666306837	-0.162339131891783	-0.416228474897308	-0.101691912721709	-0.273786211849539	-0.0616216991519653	-0.132346769287141	0.0312336672951824	-0.425752638063703	-0.266556136308443	-0.152984190535543
1p	1	28600000	28700000	13	-0.441593117850604	-0.386400838719857	-0.218684848103778	-0.132302133951481	-0.228601597991022	-0.480935921702797	-0.185969854787582	-0.185467828170494	-0.13008371154404	-0.133531041996275	0.0361821871546688	-0.32723848727877	-0.131095535759756	-0.121606683865483
1p	1	30900000	31000000	16	-0.445104247692094	-0.383081382807705	-0.144896746183994	-0.202561695824051	-0.316836207194814	-0.302598950684179	-0.172186702694803	-0.136470019921641	0.0663052195022712	-0.077844550036259	-0.113317961478819	-0.245326056557181	-0.05996988440958	-0.556336345622894
1p	1	3.2e+07	32100000	17	-0.572696589380917	-0.410884318018935	-0.180406077375244	-0.330461976556731	-0.221628656748856	-0.388072609633058	-0.320025737788414	-0.312049086405802	-0.0354837320093122	-0.174360176618138	-0.0547612442553369	-0.311418800498742	-0.161464844501895	-0.365078322234242
1p	1	3.4e+07	34100000	18	-0.463970796616806	-0.371082876912088	-0.00925472063052139	-0.106658617645247	-0.337332342988375	-0.261960036916742	-0.142883943201305	-0.17882980361328	0.029502067518486	-0.187993316802146	0.0349877918755803	-0.233430872562395	-0.030150786834575	-0.42740288595498
1p	1	34900000	35000000	19	-0.436586696354943	-0.202313746114106	0.0525977387141801	-0.192363648434059	-0.273132273010961	-0.247338679304546	-0.271781249389324	-0.0623165791070533	-0.0500324627658246	-0.117846271167002	-0.0463185685118964	-0.286854698385346	-0.0471973941763363	-0.38060110516868
1p	1	3.7e+07	37100000	20	0.444886959940884	-0.288642155201181	-0.0340435279410615	-0.180095596796417	-0.0994726481592406	-0.273457486881079	-0.136484133799241	-0.0855087030002384	0.0144024653260363	-0.240154264482758	-0.0490997670173528	-0.231261272632565	0.0650902894886096	-0.535044709724202
1p	1	37900000	38000000	21	0.460931021698064	-0.517829739116384	-0.177576791172248	-0.138958106808471	-0.223322204960897	-0.489658139427359	-0.168103841413142	-0.153619443444867	-0.0484826055071614	-0.311729594900157	0.0630499692195144	-0.366382914237961	-0.0922032781396647	-0.243879972149848
1p	1	38600000	38700000	22	0.0615781350149388	-0.134232447921391	-0.126574691131047	-0.274982130050709	-0.216849582066279	-0.231968976241215	-0.135180297234265	-0.0538761878521036	-0.0233814848487391	-0.256401772150455	-0.0381081988180217	-0.263385822795509	-0.0505480866776764	-0.424844864232462
1p	1	3.9e+07	39100000	23	0.114586517025116	-0.16171251556169	-0.0635835240495579	-0.267389545164386	-0.160303095646114	-0.340717317029972	-0.20250225196956	-0.155999773982075	-0.00181347378901243	-0.206890055887784	-0.0412571610801723	-0.351595058810821	0.0790363208838044	-0.354430452969903
1p	1	41100000	41200000	24	0.0845765500440533	-0.303702618600083	-0.0919889787115425	-0.155615952804408	-0.131587724570166	-0.352930266490995	-0.26010188136502	-0.0849820766798997	-0.0560583351822535	-0.132346293675274	0.101790820003202	-0.0892992049359134	-0.0314243145766845	-0.174276715893809
1p	1	4.2e+07	42100000	25	0.118671216121336	-0.346947586077408	-0.0499305981710538	-0.21888155315493	-0.22280730483014	-0.293970074765675	-0.1796562796843	-0.139939359614474	-0.0255539770247753	-0.210943783729415	0.0313180781054641	-0.201681932086682	-0.145650785428226	-0.393015775618754
1p	1	44500000	44600000	26	0.129467409576869	-0.197945763229887	-0.00402693554525284	-0.0646781136601511	-0.0577550558262323	-0.203378534317533	-0.138382353391454	-0.0577686230382915	-0.0285641297403978	-0.119591512723119	0.0266016597572722	-0.0263253950304769	0.000901341883328522	-0.295752650757185
1p	1	44900000	45000000	27	0.139015302549369	-0.155920388958312	0.127612232184115	0.0026574666041952	-0.125287384103035	-0.145200874680172	-0.0934623958561769	-0.0294439184891592	0.0215451524923773	-0.163493601176224	0.0960870504421804	-0.0611508563638609	-0.0139236670947726	-0.208396667063697
1p	1	45400000	45500000	28	0.000788286579458345	-0.214034439024477	-0.0832424164662315	-0.115653561059447	-0.128308007198961	-0.351751766940787	-0.0987480211997765	-0.059912751874258	-0.050343323059137	-0.124580012433284	0.12889286417208	-0.0812112836422049	-0.180927950477626	-0.179421253669037
1p	1	50100000	50200000	29	0.150780661547726	-0.118810125403554	-0.50058439452379	-0.161468568365168	-0.0713171684160125	-0.2538967782208	-0.107678297733406	0.0548493051943409	0.0680821454718846	-0.203111376171542	0.116915854031401	-0.028504667688607	-0.000251308020884145	-0.394422857202504
1p	1	54100000	54200000	30	0.051961828403344	-0.232192106778559	-0.441556716237369	-0.244590464498129	-0.257447669484993	-0.32071155171666	-0.154515416013742	-0.107749456144254	-0.0200249805791983	-0.202144900350539	-0.129028723415464	-0.175284880276152	-0.0622371286562575	-0.492776334153941
1p	1	57300000	57400000	31	-0.132221840152303	-0.137402323158937	-0.579387373208525	-0.0127163059913706	-0.0902837262994111	-0.231066346648637	-0.16144491126717	-0.260549982179436	0.0220532320503237	-0.144738794608335	-0.0420883683965799	-0.150936918507621	-0.0275060472019928	-0.464050563526549
1p	1	59800000	59900000	32	0.134398059409768	-0.253087747212187	-0.436417845493798	-0.219974096033425	-0.219752676226085	-0.290238364289803	-0.227145281995911	-0.118515951841988	-0.0166068716617841	-0.196868337986793	0.0874428274424146	-0.117439766126019	-0.0154635837877316	-0.185592764776912
1p	1	60400000	60500000	33	0.130158629953939	-0.253399874767408	-0.411299229709947	-0.103550182025173	-0.137926906635889	-0.209976670168925	-0.241741134575495	-0.162209548524676	0.0379417761753802	-0.115789933395443	0.111725363428722	-0.0874034378724249	0.0470354900133034	-0.327342554228794
1p	1	6.3e+07	63100000	34	-0.0341259207358984	-0.348489051031436	-0.616131840951031	-0.258115177385249	-0.216713906951989	-0.400080093680605	-0.2008136465747	-0.0576476241477711	-0.0458612463110192	-0.119757464631433	0.120253576506716	-0.03901664341756	-0.106818487724958	-0.19226924556609
1p	1	66400000	66500000	35	0.040341041071195	-0.253972525595713	-0.399267516873125	-0.382970119488953	-0.177182927920731	-0.396266773561221	-0.200250532772874	-0.0831156989554753	0.0332376710463365	-0.232079284260422	-0.0244331627722426	-0.119213138129015	-0.0698380357608721	-0.487543472677234
1p	1	67700000	67800000	36	0.134236559547965	-0.205447742804337	-0.500360287938877	-0.299603138652895	-0.123855667348596	-0.113026698091402	-0.119910269316041	-0.0920332073522329	-0.0221129395924882	-0.217409723316679	-0.011204327389788	0.00445122200341706	-0.0837289503348837	-0.27775983030656
1p	1	68200000	68300000	37	0.0455282819298248	-0.379645465423132	-0.507349705382721	-0.287088298029849	-0.199597099545629	-0.22219656385133	-0.283382790077215	-0.169830410342375	-0.115913749524022	-0.156933406684763	0.146270265008742	-0.15619648574705	-0.0756019812221012	-0.16883121342064
1p	1	70800000	70900000	38	0.0652778057305996	-0.256505133679314	-0.458346756863163	-0.3249904804243	-0.125230313532315	-0.13792680543355	-0.325307338018866	-0.141961752683269	-0.0016560720744186	-0.175251699667035	-0.0399427497462351	-0.0352978566171049	0.0194586367048077	-0.281374235928965
1p	1	72900000	73000000	39	0.106525078541655	-0.303123645857486	-0.474666512101292	-0.360505118419402	-0.144202685128505	-0.327219306323117	-0.190012808104068	-0.0415087598079063	0.0369798182288896	-0.267235295194125	-0.00872229884155153	-0.0895991269082721	-0.0890072490097819	-0.355723888850978
1p	1	74200000	74300000	40	0.168094997589177	-0.164632308891038	-0.504973663796532	-0.169767112949296	-0.131824016855488	-0.260008708140057	-0.229760472034813	-0.120529417784189	-0.137473000186348	-0.199734798942464	0.0745250177442943	-0.00541240695268859	-0.0953995709890375	-0.437746383223049
1p	1	75200000	75300000	41	0.204510939798775	-0.192829541701723	-0.491323066068995	-0.26737148611704	-0.288581220080407	-0.226232264766379	-0.16553538592355	0.00634186344675255	-0.0584707892499672	-0.14057076591897	0.00495423530707483	0.0304425502875446	-0.0681208659689788	-0.382895588230832
1p	1	75400000	75500000	42	0.209844095725343	-0.0416958690198025	-0.503605884506974	-0.23050044280164	-0.0891057269230553	-0.135672229516492	-0.122567577921319	-0.0702757330876275	0.0169311083523508	-0.107016006529354	0.0720642714107846	-0.114640747697986	0.106107266589794	-0.270372422874352
1p	1	76600000	76700000	43	0.169351045419048	-0.324961788821478	-0.590596932766947	-0.311667940154208	-0.157954426237662	-0.113848684055331	-0.310194460827229	-0.084533346010878	-0.0252531382139013	-0.282021830777636	-0.0485145589091154	-0.0797959892689741	-0.0598829376896449	-0.46203963937236
1p	1	79500000	79600000	44	0.202133706172775	-0.164576858930703	-0.52141705409734	-0.281184542392473	-0.138544067631971	-0.204977747825097	-0.167767772727281	-0.0310341533013691	-0.0795981522636583	-0.188884598222808	-0.489480978526605	0.0544781052738783	-0.071151493721843	-0.562371750238153
1p	1	82500000	82600000	45	0.16285405892049	-0.125348916443951	-0.439095716808604	-0.243004649265577	-0.130462348471544	-0.182875013413399	-0.1974550964426	-0.0251348703140472	0.00647505356421951	-0.0779441429722887	-0.467018868889701	-0.196937556851468	-0.00374595844911898	-0.448161083007488
1p	1	87700000	87800000	46	0.142235017496861	-0.231475658769199	-0.553667089451996	-0.293978200218945	-0.171531300264234	-0.267696704267688	-0.135141351092433	-0.0679000607397538	0.00285582536996073	-0.199777305621636	-0.347612152878311	-0.12526040745114	-0.207349424166096	-0.38144885730579
1p	1	88400000	88500000	47	0.194069717041414	-0.182954382411122	-0.42468941099191	-0.348204228214064	-0.160279424092348	-0.21187884085484	-0.239214319546563	-0.0715120516704676	0.0301289406339785	-0.254934404988786	-0.505820863517356	0.000382906137124532	-0.0742702196571245	-0.323219299831479
1p	1	88700000	88800000	48	0.0828328435598066	-0.185031027817307	-0.469277268847862	-0.342465948352932	-0.161483399176999	-0.325287884372791	-0.250502453478053	-0.127360870651439	-0.0061311802300068	-0.10756225369417	-0.418138218117792	0.130075740417412	-0.126789740912391	-0.293936947970196
1p	1	91400000	91500000	49	0.0228336482558764	-0.370954099210915	-0.579457969707713	-0.368233181977514	-0.181966903422256	-0.436634711891306	-0.195271780499323	-0.129404025773848	0.0108717394252312	-0.215008954466566	-0.564133452144748	-0.0927434661594279	-0.172859264852582	-0.24480209689131
1p	1	93200000	93300000	50	0.0707150662684813	-0.28503631643759	-0.536981663078006	-0.264547519338521	-0.184620952452985	-0.292261142035075	-0.22184589660806	-0.22772137164355	-0.0646227110187598	-0.218745557004824	-0.47033960849865	-0.0577942811656663	-0.083391337223395	-0.207993768546339
1p	1	93400000	93500000	51	0.119565200626623	-0.259196925169596	-0.582337107181516	-0.288260079787298	-0.214933319489189	-0.281123531549003	-0.249004080898271	-0.214972299068679	0.119399823138445	-0.261789143700934	-0.464289739300486	-0.158872855974577	-0.0904208041899762	-0.282252038350362
1p	1	95800000	95900000	52	0.189998499758392	-0.108321616598311	0.11715320580713	-0.382835895512944	-0.0780647982184759	-0.074293347710845	-0.211586113852128	0.0737374034382409	-0.0165605364144017	-0.13030799589721	-0.395007521734528	-0.18512730060525	0.0323241194073973	-0.341920478353393
1p	1	96400000	96500000	53	0.229508704831562	-0.205239215187488	0.0346643838537493	-0.249013711249805	-0.263957574179168	-0.149657967506542	-0.172753251146042	0.00161535830652346	-0.00981754292001198	-0.240991174643039	-0.43312838143817	-0.253347678943552	-0.00179313125782054	-0.435876954474373
1p	1	100900000	101000000	54	0.0988020491079772	-0.158665013904447	-0.00300387524363527	-0.238175059370248	-0.166360898111403	-0.273504841073035	-0.15760422539591	-0.0629037884627214	0.0308502297726125	-0.202314469960647	-0.341562081921139	-0.281714313146748	-0.080335643847325	-0.208378676114192
1p	1	102100000	102200000	55	0.236244786443216	-0.212556433472724	-0.0994287328185229	-0.256599293255029	-0.22558473880382	-0.191808666842137	-0.28267562881819	0.0112961663072283	-0.00207952885054302	-0.267666129844487	-0.386346886847451	-0.145148955663512	-0.0111074391092971	-0.376945221838023
1p	1	102300000	102400000	56	0.119136939687514	-0.145219788176149	-0.0447098837236405	-0.266923879474393	-0.2902889902515	-0.20736016388897	-0.178076046888395	-0.060927644497616	-0.00468524970079307	-0.284502991412298	-0.474751052797033	-0.254149424473671	-0.0160601282512217	-0.468772984151122
1p	1	109300000	109400000	57	0.167517020999642	-0.29355386824317	-0.0908206549648586	-0.243226804144181	-0.245635798094802	-0.341775531596375	-0.162577748476363	-0.168509881627474	-0.112765472466122	-0.180390700956993	-0.355721819917054	-0.0274201386911012	-0.0861234683688375	-0.186996684933782
1p	1	111500000	111600000	58	0.241337314408827	-0.28634312467965	-0.115435996948984	-0.327757382413891	-0.261802246402252	-0.212520209138344	-0.151497217056075	0.0295951484893909	0.0197411238440225	-0.211767482688529	-0.416090813894898	-0.0522676665958032	0.0481152092821874	-0.195217048412851
1p	1	1.13e+08	113100000	59	0.0382290600577733	-0.289583679614119	-0.0130856786301078	-0.233699364696377	-0.344838659472925	-0.265827163111195	-0.227364745161539	-0.043871301093152	0.0827718450366531	-0.121767996481059	-0.544338152974062	0.329323836128073	-0.0467035609691269	-0.295589224006316
1p	1	115100000	115200000	60	0.151241292349355	-0.195801706166179	-0.0365751432288827	-0.270077891921629	-0.141833564149944	-0.215610230406892	-0.156358892226865	-0.0560850826779227	-0.0523775274464173	-0.127930961712876	-0.0435674179209626	0.295405755752687	0.012058727374806	-0.142559849312182
1p	1	116900000	117000000	61	0.0272379282068171	-0.278754334378131	-0.111533177049391	0.42298497261424	-0.178952717340893	-0.297955947795251	-0.20192603825163	-0.192038864154831	0.0296223658219136	-0.148532952489725	-0.15131295306676	0.122651025027796	-0.0854222934199449	-0.245418731979765
1p	1	117900000	118000000	63	0.105006519469771	-0.256162782390305	-0.139055979042154	0.597398111524409	-0.250960413428011	-0.365059277068684	-0.184873021230406	-0.0753308782306284	-0.0072234439880929	-0.253867435243965	-0.023476866751873	0.198150888575854	-0.0848043726682645	-0.0695960982742377
1q	1	154200000	154300000	67	0.37032234900453	0.565654594181283	-0.0923501580719127	0.579536864723647	0.429211869994362	0.175143374379652	-0.230714089806431	-0.213726695427864	-0.155211820649819	0.361523822817629	0.365963897895389	-0.111395667864461	0.210983289351465	0.0407403261918384
1q	1	155300000	155400000	68	0.383314665823202	0.602756229437213	-0.0157635229541214	0.614729547458133	0.250482620822552	0.755144690480132	-0.234729413370024	-0.104232588369979	-0.0813829844145675	0.291217168034482	0.31883310029813	0.079542137329786	0.17621576891026	0.129533635190543
1q	1	156600000	156700000	69	0.411801975340672	0.450606861519437	-0.167126108775675	0.277158167622383	0.18192909230628	-0.998571455374886	-0.218000074728725	-0.315789956110278	-0.124867723631272	0.195707986932692	0.207224916112111	-0.134789085615038	0.221655648770275	-0.0666220907745119
1q	1	157700000	157800000	70	0.527277510401119	0.652762485531562	0.0370206458471338	0.603422768626804	0.313815478844648	-0.790130003641716	-0.248859815320806	-0.125016520788799	0.0181566887739905	0.218543764730292	0.220849628224622	-0.0148239220481534	0.227726938086306	-0.251719667283675
1q	1	157800000	157900000	71	0.417638226636721	0.769487428702077	0.0463696530528469	0.602411964128616	0.26351055578216	-0.136402927043636	-0.168013787906891	-0.168508072094599	0.0685997415664273	0.281592493854103	0.184519066622992	-0.0645711430989437	0.323393866867017	-0.271018822655483
1q	1	158100000	158200000	72	0.508565977783082	0.749405728684112	0.0422400665855339	0.611063541170444	0.371272348191417	0.719876638497171	-0.12749941247336	0.0576643567593587	0.00170775766235298	0.276296942033957	0.272815346288002	-0.0136313011868547	0.216577899914568	-0.182086150341453
1q	1	158800000	158900000	73	0.558753504176278	0.767687415225465	0.172860101570918	0.717293455966792	0.394156297814651	0.723689774789274	-0.0442229422247531	0.0779287855253638	0.122823393266657	0.326070268830878	0.368253067694984	0.0076265082412803	0.279459943022265	-0.201205267495716
1q	1	159100000	159200000	74	0.458638315651146	0.71244123363678	0.096285113069419	0.639415822659176	0.419556861157493	0.662284332116553	-0.249785978766115	-0.0683332912722319	0.0167926142491979	0.218385607292706	0.302358293444327	-0.0931237689316428	0.269945458576178	-0.266388644790723
1q	1	160100000	160200000	75	0.365244715440217	0.499233865065315	-0.134085838696396	0.453078007452549	0.337853422744393	0.656817157801305	-0.176192668259271	-0.0347803268263004	-0.0082832187481596	0.25515919042652	0.317263839346178	-0.0321189153404007	0.22541715367059	-0.116164260216623
1q	1	160300000	160400000	76	0.396708100773132	0.633893076660188	-0.0630109082997948	0.599859255333726	0.346089452759471	0.657302151997645	-0.138786563644931	-0.107034240131091	-0.110661301766215	0.329692775767378	0.255608453295255	-0.0497225413416174	0.161151197569605	-0.00116324093760047
1q	1	162900000	163000000	79	0.462687539449915	0.742665145735401	0.100555144972526	0.546772706717007	0.368729855457147	0.711191707173513	-0.233198819463513	-0.109861454371206	0.0616181162377154	0.240370763293177	0.367738650956556	0.0654098059317013	0.323474273003841	-0.143704632646245
1q	1	165700000	165800000	80	0.373159691839516	0.556882834310141	-0.0343501735135456	0.642198220189313	0.278702929348294	1.24314723940332	-0.154691209536972	-0.0710113367797302	0.0581623931688974	0.272286643935783	0.326760972801592	-0.0697120272129633	0.275596752587101	-0.057163904504396
1q	1	166100000	166200000	81	0.438050371959813	0.739299623863312	0.0978514932811014	0.551716327595261	0.232827750692794	1.0994629121101	-0.148235732127386	-0.113758359409719	0.0746043915266312	0.265082188670692	0.193542438925489	-0.026601161131597	0.238877824822209	-0.193860915881972
1q	1	171400000	171500000	82	0.186777119519885	0.532513129431734	-0.0513962996963044	0.349246739191323	0.283923103318258	-0.852848285755437	-0.189499569174091	-0.314005457884502	0.0319428725180876	0.216229118355184	0.247398155942689	-0.15010998397708	0.18954066339377	-0.0154338288500072
1q	1	1.73e+08	173100000	83	0.286104715351915	0.758924777583593	-0.0308795202185154	0.484003336041921	0.342215247293498	-0.849496432626443	-0.104097960641436	-0.124476653975135	0.0403450051598048	0.33085175520568	0.250058566431616	-0.107751739288217	0.208299017299733	0.00896825782192261
1q	1	175100000	175200000	84	0.331778772733986	0.552223827791898	-0.0380010292391402	0.451886101172128	0.180750531816037	0.0717604433945702	-0.200077890093656	-0.224072684848324	0.111839569559651	0.219656460356625	0.272794710939356	-0.174515996391297	0.222545384336253	-0.174404945526229
1q	1	177800000	177900000	85	0.352194520056592	0.718266245846914	0.0108428316106179	0.761842573443542	0.344086287865895	0.1353586480053	-0.175554993178943	-0.0625525713684135	-0.0219860335483206	0.288500260332222	0.311962596796614	-0.0977369059107451	0.339958806642559	-0.18289082865129
1q	1	180300000	180400000	86	0.301586618639777	0.604699971237009	-0.156174811123848	0.638369117996564	0.251287692444145	0.0404852371464384	-0.158503326769354	-0.0584324976077845	-0.123222250201469	0.278693087814428	0.351610561657996	0.0079091971175729	0.19444399056433	-0.0326947150197274
1q	1	1.82e+08	182100000	87	0.474188534436751	0.71549926414054	-0.0562894260515605	0.590656263882284	0.273750165077347	0.0373659383956952	-0.237286895452167	-0.100084318717638	0.0294265895636898	0.275424593268661	0.201943506818683	-0.16415262083267	0.28926193300484	-0.106601563427788
1q	1	186800000	186900000	88	0.32963161100078	0.763454837128618	0.0129282210025222	0.653170891726721	0.274869094377726	0.0572210981656185	-0.137715139727453	-0.168764889437471	-0.0852855552908179	0.298039569757322	0.383730588803929	-0.0945775853339453	0.120693168747688	-0.105047910145414
1q	1	187800000	187900000	89	0.390746046671271	0.827597744285505	0.0337789457596373	0.67249145908949	0.25233212260746	0.0917489206843658	-0.194109367871376	-0.0678655084039544	0.0523373642460968	0.234422309728357	0.236820899300256	-0.0326205397831622	0.287141497338216	-0.250205689807288
1q	1	188200000	188300000	90	0.295397860440649	0.627663740273842	-0.0330323873878359	0.593370062854012	0.213515031863991	0.0205290898861523	-0.248364498497962	-0.127468294565506	-0.00956901079931758	0.145506885947045	0.244337631749147	-0.184777204881179	0.197501545291482	-0.409389023724082
1q	1	189700000	189800000	91	0.387766541925306	0.656152615981194	0.0201784950545345	0.717517108329297	0.351983338570304	0.033368632947071	-0.154197038062676	0.0577558887688015	-0.0532510331829322	0.133329244165359	0.311670678626722	-0.0407911946889593	0.263116637628179	-0.250092465054081
1q	1	191200000	191300000	92	0.356518707363588	0.691331975132935	-0.0996994384942922	0.651998154426709	0.20811316930095	0.0326367040747062	-0.239399439100333	0.00357685773187431	0.0793085960288838	0.249773454071549	0.190195229311637	-0.074645644623185	0.0994744754145512	-0.389428673916544
1q	1	194500000	194600000	93	0.394279134278857	0.733069041689891	0.000490859708321845	0.600395421557857	0.256932523376739	0.0739437194322107	-0.122362912706158	-0.0975526875753584	0.0839922718857591	0.294309367736559	0.367782233678306	-0.00475621140108395	0.240956727401188	-0.246129721866445
1q	1	1.95e+08	195100000	94	0.34258441523828	0.637248460479636	0.0898913368975733	0.629480168812543	0.214438826628292	-0.00434350311624953	-0.179761247722975	-0.00274375809783682	-0.0547316623670004	0.280217973789472	0.281776108521439	0.000755989587512969	0.278910529478456	-0.335004007591574
1q	1	2e+08	200100000	96	0.132805076910941	0.533455312635509	-0.0788113749759213	0.571955582078101	0.352812538523384	-0.106180826442845	-0.202366415924319	-0.231882915387723	0.010512775936331	0.250015345167811	0.281034212382373	-0.0694528088624564	0.143284550080146	-0.091364297611183
1q	1	203300000	203400000	97	0.33032347715901	0.550235253289862	-0.124508778929234	0.50770474466347	0.332357801869618	0.162794054620741	-0.305047011738032	-0.0911487378106985	0.062128328442343	0.176775971851136	0.307948194065955	-0.109502705388439	0.223564325618991	-0.140687372674706
1q	1	208200000	208300000	98	0.205432178316422	0.70693619753973	0.0613173531148748	0.498580796801996	0.368321000161726	0.115411067619337	-0.224105473692772	-0.22391832596194	0.00956747199109269	0.249412678936962	0.249385263161508	-0.395198227232939	0.286966659416931	-0.165092430824166
1q	1	209900000	210000000	99	0.374423331821343	0.610031480221775	0.0616419440091323	0.641536013275896	0.363709359776491	0.226439747108784	-0.0545896247819358	-0.0284873000029125	-0.11694191182315	0.334976571441717	0.417782372545445	-0.331952720573242	0.292909334804598	-0.0291143270677547
1q	1	211200000	211300000	100	0.224441899636028	0.713995167929571	0.0932161415748712	0.679258241676337	0.403131060527916	0.339556671749009	-0.0730260379965868	0.0886094787029159	0.0671391600567954	0.23413091327914	0.336489574425711	-0.17797125555897	0.341309095959034	-0.176717815053805
1q	1	212500000	212600000	101	0.259931247073114	0.66714335862957	0.00154112224920795	0.671304642476904	0.34338777867285	0.0597080959398769	-0.170616826734878	-0.028905183835208	0.00923935381590455	0.353471980536812	0.369402834183251	-0.218864636494177	0.20738425693049	0.0952490617221496
1q	1	213700000	213800000	102	0.370596969012453	0.774521131830164	0.16580809705246	0.692041060084611	0.408440579097122	0.132627033917717	-0.166208943427641	0.067096731735056	1.93697026411144e-05	0.327660736445635	0.366380246319404	-0.283809941118231	0.163422566830771	-0.057288738004815
1q	1	214500000	214600000	103	0.308416390200191	0.65332745584624	0.0790038643941958	0.509771481745814	0.255386301311703	0.0181878989783098	-0.16016104359207	0.00731051172916095	-0.0374021497784873	0.309551392733784	0.188924108950602	-0.303295768249944	0.153571383289258	-0.111055131941435
1q	1	216600000	216700000	104	0.223878696614625	0.694987913636246	0.0167100466211306	0.648243165458362	0.410886565173194	0.0777458159065364	-0.0743563015961378	-0.0256792734143387	-0.00283465407535734	0.249107530033656	0.232868547443241	-0.153682164210358	0.296722511573157	-0.188370296642345
1q	1	218500000	218600000	105	0.201343133873753	0.670144149775066	-0.028671238927692	0.514321204726365	0.435221828781162	-0.875718773554632	-0.111071643563299	-0.112081169851539	0.010368101801192	0.189283345842564	0.298111775615613	-0.375867109797674	0.208428522049047	-0.152336911515879
1q	1	226100000	226200000	106	0.285291545314682	0.609477980095051	0.0479729870492813	0.625619920959971	0.394806549501524	-0.134884918113875	-0.0754503743652045	-0.0493415692332964	-0.0127188619352069	0.301631004989729	0.359920160015987	-0.317288539377429	0.299395708355663	0.111329602443554
1q	1	229500000	229600000	107	0.261088877552713	0.581764946052511	-0.0443692909136638	0.506965949984805	0.355865512543537	-0.220609525232819	-0.140359807407455	-0.108563610206501	0.0842180351907409	0.185721084243503	0.152129816760189	-0.293224693605139	0.286724255594824	-0.151589558984295
1q	1	230100000	230200000	108	0.257089286727537	0.635610291697779	-0.013559344648817	0.672229782745751	0.265506058171791	-0.24963338172541	-0.128785456466952	-0.0581883997070104	0.109254891177351	0.316816736338074	0.200808548728901	-0.284918056498548	0.191237436353642	-0.158630886211139
1q	1	234700000	234800000	109	0.195715354281029	0.644689882569068	-0.142281282581622	0.504188508790958	0.397801164289621	-0.29084957617806	-0.282371402664955	-0.25248999969538	-0.0438990245467377	0.187901905971226	0.356923638051054	-0.239124675873643	0.24066321558089	-0.00565205281848136
1q	1	236700000	236800000	110	0.356172146589075	0.600975398939419	0.0147981290318699	0.647425239808933	0.351076796446331	-0.153409190621389	-0.224748950836722	-0.115685991862895	0.00224860558178031	0.31962538058032	0.329632617385375	-0.228196622238362	0.304354926425733	-0.00848715048181859
1q	1	240300000	240400000	111	0.244719029194908	0.765278807856137	0.156903951411189	0.640197569365641	0.426837836257672	-0.0415133767820902	-0.253550650908625	-0.0302291343059668	0.049101903810798	0.203066560881214	0.189625106316469	-0.259130795786794	0.285008016683862	-0.194803709393921
1q	1	240400000	240500000	112	0.384342402881296	0.791301411009276	0.0939075278053737	0.604110972763516	0.391465891956556	-0.0543944831268681	-0.110816128753992	-0.0656207592821287	0.031772155817923	0.203513170547861	0.282734912920555	-0.2102913088962	0.310208377024374	-0.18876110691804
1q	1	2.42e+08	242100000	113	0.218112996704321	0.605677215664374	0.117436613990766	0.541470181435539	0.479648488254179	-0.230076907598124	-0.168371997581138	-0.0801759373581226	0.0656967719570079	0.204337434635053	0.176238292875427	-0.366120316653237	0.207576942165373	-0.226605233906762
1q	1	242900000	243000000	116	0.322543947839227	0.791431874202288	0.128696670464789	0.649704374923281	0.440919630441335	-0.06462498534905	-0.123690485566744	-0.0448084988068734	-0.0233213051093698	0.215399917493126	0.317319254851316	-0.246934649986773	0.235700191790441	-0.265450819341409
1q	1	243800000	243900000	117	0.230287294566951	0.630462620871936	0.0163138211145472	0.55486980710734	0.311620945114931	-0.184664336568298	-0.186366178409614	-0.0606136224186234	0.0828029583325427	0.25434986475782	0.261143701625798	-0.322178794061614	0.214712458077369	-0.243465633237096
1q	1	2.45e+08	245100000	118	0.245219590776319	0.539315443461264	-0.0807360299819423	0.629194933939907	0.32513403320147	0.210812273104651	-0.248219468760721	-0.0946515100345618	-0.0379923079540851	0.34606852291347	0.307760429766883	-0.277414364842508	0.155530404381328	-0.0451675444163257
1q	1	247700000	247800000	119	0.32968406433104	0.764863419376731	0.101926891461447	0.657934366743375	0.359166961875794	0.340530060571192	-0.144839760260449	0.00129594124409316	0.206818798227163	0.299607756037024	0.265153514185531	-0.178371325622717	0.259626534776253	-0.128554026053489
2p	2	4100000	4200000	120	0.195381319518456	0.269638814383667	0.0888968736044415	-0.0306659705914273	0.0607697095056856	0.683414166269034	0.0797775623399603	0.209945550627513	0.0480126581842323	0.315340992446998	0.473848436149148	0.185921618151032	0.0541949715777276	-0.239210410646407
2p	2	4800000	4900000	121	0.293599539839046	0.280395049969703	0.147134343561792	-0.0397454884874374	0.146839055468461	0.712867581838298	-0.00909212441487181	0.165921289585797	0.0376107516226228	0.358864631291765	0.514570312374383	0.138491509589751	0.00922700479399743	-0.153706363310353
2p	2	5400000	5500000	122	0.219287254294735	0.280738157486373	0.0396675709258727	-0.0220951129807888	0.178553606294298	0.635114309951284	0.00285459888073527	0.124088965428885	0.112068344083937	0.276042637696469	0.517884227121483	0.149607645845329	0.0550787174855268	-0.303156890637961
2p	2	8900000	9000000	124	0.111716058732967	0.0134749740680352	-0.0631514963681784	-0.195483826841335	0.0804370636691765	0.541555904547553	-0.0663563955150018	0.0348984133615241	0.0205755311184982	0.215212699036361	0.521842327632011	0.253023699339629	0.103728769522758	0.0157669532493021
2p	2	9600000	9700000	125	-0.0101074399220668	0.0137915307454165	-0.119314566889852	-0.177205922377736	-0.0272035231529259	0.451766347903609	-0.116194588685981	0.00836628358217723	-0.0701034211036828	0.191093921381286	0.600458319110009	0.137135841476991	-0.110319513947336	0.0732152825453425
2p	2	11300000	11400000	126	-0.0242295376708359	0.186096262745024	-0.061424354075235	-0.0954980653316733	0.0706174900649194	0.535538133445231	0.0228665384543504	0.0185270505385186	-0.0395377948012989	0.220783707320003	0.475820834815237	0.168888079931849	0.0270401717098574	0.104087047580468
2p	2	11900000	12000000	127	0.157185286096694	0.065519978398889	-0.081885875551821	-0.204286676342535	0.059349782029288	0.543369303874862	-0.0202774860208555	0.0251481126042509	0.0254728371034026	0.259809289091355	0.417612539569813	0.133627656824205	-0.100719152897663	-0.167385769852186
2p	2	13200000	13300000	128	0.19414898310422	0.149459255844683	0.00361298946771463	-0.118623598125976	0.120038502554619	0.641697790083289	-0.000627428055961046	0.213728804902986	0.0321488739722259	0.256579622589486	0.447748495150814	0.216162597295067	0.0642106725414773	-0.254826795469884
2p	2	14400000	14500000	129	0.290557698971074	0.210540802139867	0.0292622984461891	0.04255707971203	0.189080988959751	0.555308175940086	-0.0294897176246656	0.227181001805131	-0.0444761799198259	0.287052053499717	0.547017893216757	0.277327035618809	0.0219553011296481	-0.185291164284397
2p	2	16800000	16900000	130	0.172085184486117	0.113951644594111	-0.406550033411902	-0.0895506044312687	0.0581709817167924	0.621769711184281	0.00718167062152561	0.160212108151772	0.065817344620019	0.184243327266242	0.402414486029805	0.254554326059184	-0.024099258989501	-0.160545313722392
2p	2	22500000	22600000	132	0.126126188475415	0.207046863682992	-0.4762157423111	-0.070496887755118	0.125113586545786	0.579996391913715	-0.0318961993431632	0.0856637220926564	0.00309341145608023	0.265463478360999	0.473682483926378	0.182833784057179	-0.0376729478933297	-0.290304030702272
2p	2	22800000	22900000	133	0.237238259257068	0.182502859654373	-0.406925708164558	-0.081766217605419	0.197272472047596	0.668258141411039	-0.0641404646963399	0.165340283816453	0.0483392421766533	0.271415440626549	0.41842290581124	0.251444979165278	-0.00775753879722464	-0.354297965498445
2p	2	24300000	24400000	134	0.155903552894855	0.0306673849987984	-0.449402678615773	-0.0516815321584026	0.154619493219703	0.677755055126228	-0.0313754516276522	0.221701302511056	0.0478873249356861	0.309998949512363	0.550593528181498	0.245602195705347	-0.0574170293914579	-0.0345772066489281
2p	2	27400000	27500000	137	0.0329020292756266	0.0112714719802132	-0.498192069506146	-0.189702046492947	0.0783562787461094	0.506669144625242	-0.0989442556357762	0.0404928437840543	-0.00358769451526744	0.272885740453013	0.383865917193357	0.0315154704111058	-0.0256437965441286	-0.140063544947017
2p	2	31200000	31300000	138	0.115556102693057	0.0962861809806259	0.0725245902278874	-0.246666168492653	0.103015895384555	0.661562840384947	-0.00784470395278102	0.0761134188202428	-0.0154753297902494	0.224324254458785	0.358863086311922	0.117092476061972	0.105875960365439	-0.237080729671801
2p	2	31300000	31400000	139	0.14873125939277	0.175370546943265	-0.035980568840628	-0.0654390463246162	0.0510053311540381	0.665096230933191	-0.0726945217855274	0.0877104567705384	0.0613380116894468	0.266057348851346	0.468408848628328	0.121903115826562	0.0962585199937039	-0.237970488731631
2p	2	31900000	32000000	140	0.188352388030302	0.18517813546009	-0.0157012329189415	0.0186491912127896	0.156542689413709	0.627044899338192	0.14106690670008	0.170262277718763	0.0666196859624555	0.325620144133915	0.512019929724674	0.237670543975237	0.0603135783066199	-0.158001828797409
2p	2	33400000	33500000	141	0.155777344569084	0.165176999370661	-0.101546682628859	-0.0556596081705982	0.0735921131546715	0.595498982967614	0.0207639696947595	0.0511345309251332	-0.0737505708587719	0.287836844587855	0.443823634569771	0.189992995871078	0.0454078079934082	-0.181122306731022
2p	2	33500000	33600000	142	0.0747888665651027	0.121742060773736	-0.00190566405186877	-0.0230263634611848	0.242089889692051	0.622196206790761	0.0609173953573823	0.121675747647258	-0.0149914252083748	0.287130969455153	0.540954543272005	0.160935163044088	0.0323007647068747	-0.108606873883503
2p	2	35200000	35300000	143	0.169997746938787	0.250873087282116	-0.0149725560175456	-0.11174632800056	0.034950780444253	0.674726842006593	0.0034983585857542	0.0579810004846547	0.0506183329574799	0.163682554568265	0.443815571247269	0.250437788959033	0.102461073223705	-0.252893424145763
2p	2	37200000	37300000	144	0.0840895838299613	0.0257763196446557	-0.0551713867250102	-0.107649891574493	0.0555177568127566	0.325158441680956	-0.0442649262759698	0.0802949586912039	0.0243383595941984	0.315768533343121	0.492171957349055	0.158601617388259	-0.00409290925300948	0.0525819385329897
2p	2	37700000	37800000	145	0.234041146163153	0.243121685622321	0.0356622815670334	-0.15694894450509	0.0837183916708389	0.327440737960907	0.0359085750655289	0.00146026794145034	0.011471953994223	0.269896993468515	0.484803595402403	0.247649222943349	-0.0833897941050227	-0.192469517752716
2p	2	38500000	38600000	146	0.0347569492110157	0.0188877736572005	-0.155864977385147	-0.20287779035295	0.0558389721571824	0.278882067335112	-0.0136562830170446	0.0629896391775932	0.0162799389988435	0.309999365053166	0.488796312945525	0.158027091043824	0.0526438641727742	-0.0601280313486407
2p	2	3.9e+07	39100000	147	0.0691114161166842	0.0324652341939589	-0.0336107404754094	-0.154013986837766	0.160132232759022	0.398740596220257	-0.0320398205813766	0.115064227004645	-0.0726735311658062	0.36243733723205	0.543771223565045	0.185375720455131	-0.000964456551498361	0.0298591176212159
2p	2	39300000	39400000	148	0.10022655299752	0.0733026843213784	-0.0366573855567159	-0.15318401275611	0.0352234927711244	0.353762586944792	0.0435625625534968	0.100038203804862	-0.114744048028593	0.263990077192796	0.466898279674306	0.184431719922239	0.0316635220392917	-0.0179237666268567
2p	2	4.2e+07	42100000	149	0.0276377558882787	0.0800661836695355	-0.0428241566462726	-0.104089003001415	0.0701667329558927	0.359869567413252	0.00395487541846688	0.0681487756332876	0.0614769291062528	0.277878071315772	0.480869070723535	0.165928659321823	0.0973434049487572	-0.139378412165724
2p	2	43700000	43800000	150	0.0237681594515833	0.0671095899092032	-0.112543058488607	-0.133943529594158	0.111520550269394	0.244145849121532	-0.123985066571432	0.0135894215664701	0.0164646646488575	0.18046299633934	0.520372128926663	0.160205513152283	0.00263884082747145	-0.0462689465040748
2p	2	43900000	44000000	151	0.0576864080512469	0.0543062003783811	0.0442876115435543	-0.157311877133499	0.169116369499736	0.371836413722153	-0.068708792385145	0.0544772484290714	0.0534975827156474	0.200105757376081	0.431198884155562	0.287824354450739	0.01961850989089	-0.181569116029652
2p	2	47900000	48000000	152	0.0455889531378265	0.100188248674305	-0.067191137602507	-0.12915136012257	0.117249825409131	0.356000083951401	0.0261739718753904	0.163612216860685	0.0618541818595077	0.240636098300129	0.38142879580427	0.187304853633553	0.0443169554192205	-0.14239165379055
2p	2	49800000	49900000	153	0.171875833920061	0.218357495115474	0.0519780816604115	-0.158832891828228	0.246147099881277	0.403436058094034	-0.0298486921990458	0.132179733898461	0.146413506277405	0.277408868737805	0.461519758804163	0.177966120635804	0.00228597179181971	-0.33677382456126
2p	2	53400000	53500000	154	0.115635748336824	0.266857540124435	-0.0227193517681527	-0.0921707783239103	0.156197936083288	0.326007582151925	0.0415771858686238	0.0615685336411227	0.0630588187729188	0.222448428447435	0.475514890433163	0.226557592871338	0.026787387181282	-0.292601842033773
2p	2	54200000	54300000	155	0.0253944458385945	0.0739235346351686	-0.161624275193662	-0.0980294736752695	0.214352898756273	0.381565894550319	0.0219657389318753	0.0326449366608796	0.0203211501945695	0.220563589651418	0.0359840805438925	0.206473949598923	0.0911469938283665	-0.0192440028894647
2p	2	55200000	55300000	156	0.0489712093552838	-0.0332647003163805	-0.121517309908476	-0.216931661214255	0.00692830443345015	0.272977532053999	0.064142257598875	0.0459586057231424	0.0617644132347071	0.175957569504291	0.134445812560024	0.138376795415165	0.0391272380427379	0.00342700235955515
2p	2	55300000	55400000	157	0.115940750678498	0.180134746613494	-0.03097610510212	-0.240362628416029	0.188097090255798	0.34194144951058	0.0106891055073148	0.0373705567909723	0.0278443074838758	0.295281778708736	0.133486047259639	0.210856011915376	0.0579057838971235	0.0212257854437946
2p	2	57700000	57800000	158	0.17422326403713	0.192254082982915	0.00323797685125239	-0.0479931783116018	0.0713248933221699	0.360847317584894	0.0396783352441561	0.120274907406015	0.00844562820781059	0.266626028459743	0.0756725974410109	0.19146962652578	-0.0278827058765345	-0.390283704385311
2p	2	58400000	58500000	159	-0.092193384939936	0.180081908454805	-0.137031553880599	-0.179309431813961	0.00819947820562417	0.19931662298982	-0.0485188402924792	-0.00297549363752174	-0.0180062733632891	0.179089346049445	-0.0310272301848909	0.107588583948094	-0.0965974575960796	-0.180339607719967
2p	2	60700000	60800000	161	0.0445875727149288	0.243021209984307	-0.0782714240566332	-0.269074849910214	0.0672033373721547	0.296109696657108	-0.0375474696551018	0.131531896710431	0.0115568302444203	0.317007627406007	0.0249618617855191	0.177512573525958	-0.0564917787921863	0.0353612287780878
2p	2	60900000	61000000	162	0.0958294123180101	0.0117886263120794	-0.0632155483568639	-0.221759699639259	0.0836233900088016	0.369467794146525	-0.0567840394016805	0.178483551345229	0.10014790425848	0.373214142937573	0.0345688134609665	0.144426709537214	0.0292539891131769	-0.0521285733099118
2p	2	61900000	62000000	163	0.0941821233258336	0.0523517808820235	0.0107701298620129	-0.0633769619784635	0.163917386332696	0.231319048302649	-0.0268678472702971	0.0557144120848916	-0.110255761058867	0.470205686997389	0.123775298488473	0.148421648470628	0.0500767409977437	-0.00508971115174707
2p	2	65200000	65300000	165	0.11567980502932	0.105910890520951	-0.211896607684619	-0.143849432163562	0.157535383949611	0.298556881835843	-0.0171589920734812	0.136596581545215	0.0415793630190528	0.41771924745323	0.167498989418271	0.164941064906333	6.51198679839775e-05	0.0728712594997791
2p	2	65700000	65800000	166	0.0227838625312886	0.0895898698143913	-0.100445252345119	-0.236303509456624	-0.00176775681474222	0.313466469073822	-0.00490380671269957	0.0586664356663124	0.0458840714990733	0.309739923620141	-0.000824319495998592	0.146207611834277	-0.02228619765032	-0.145394527173312
2p	2	67200000	67300000	169	0.0820387683038008	0.138875267682823	-0.0260424450752066	-0.102450160132338	0.137680658729525	0.386747968763337	-0.0739703320734065	0.0944891434772665	0.0119601368001277	0.410587314284184	0.0990031566566	0.121697682531197	-0.116457350167473	-0.222330302004673
2p	2	68100000	68200000	170	0.130694692109134	0.197345496791354	0.0393894540691743	-0.207916842668056	0.0500613694684494	0.377404269828925	-0.060417406006307	0.0378956756984978	0.0757362000641355	0.421927012442763	0.0612426402535928	0.0913094794064347	0.038746352354147	-0.124425574407123
2p	2	69400000	69500000	171	0.0646948283092405	0.0511567853152052	-0.00238220423664245	-0.25562010656654	0.0756997310722413	0.393682436510678	-0.0654112045577044	0.145419105332859	-0.0378503483109834	0.418304375896434	0.0505776052020426	0.178278324909853	-0.0291720642137355	-0.190186236719757
2p	2	72200000	72300000	172	-0.0360839110462161	0.170963249376142	-0.101896553325485	-0.0993070230831203	0.0937642894770683	0.318460959592794	0.0455028156063388	-0.0521947984758613	0.0938006809381665	0.462826633922292	0.0827522734847809	0.122838792210666	0.103228399325351	-0.256809987802223
2p	2	75900000	76000000	174	0.154678973095445	0.114613087110974	0.0295726871510369	-0.141746911433146	0.105610423637847	0.319663027743022	-0.0568748934092816	0.0489901258881835	0.0349147254265181	0.418090711711054	0.10510202230815	0.0161133372721598	-0.0802531663876967	-0.128232477324999
2p	2	7.7e+07	77100000	175	0.197218926004056	0.285642030163002	0.0665123691868269	-0.0921052423424539	0.127609913513587	0.406706360778129	0.0570962485029715	0.203378826570717	0.108532496765806	0.389403489358576	0.104306320568072	0.143118386593986	0.0874100481360698	-0.22770705050395
2p	2	80600000	80700000	178	0.257980152009408	0.281646353905689	0.122173077925068	0.0292049938059848	0.139617147801769	0.469869724037266	0.0266971293812266	0.168931393203441	0.00524483200042506	0.421750328344608	-0.0667416217848976	0.0998491780761528	0.00672714858616921	-0.243207570473203
2p	2	8.5e+07	85100000	180	0.0322609387308382	0.277058929379501	0.146818485087065	-0.18208821481601	0.128546916730888	0.400740218353531	-0.0605453279085538	0.155833200546269	-0.0080023693061658	0.442280293964787	0.398972747810637	0.130362334628706	0.0743491458914465	-0.179473659176865
2p	2	86200000	86300000	181	0.190800961691762	0.145396697586992	0.00311822191059203	-0.221052528117183	0.0985756090992922	0.337664021290458	-0.00591256805224396	0.107602645392289	-0.0641077723179926	0.506550471758118	0.521042309752428	0.127980933618075	0.0275138402165055	-0.0144574463553507
2q	2	103500000	103600000	183	0.179182532039651	0.28012445167121	0.0666965110824871	-0.145058895943369	0.165518244418295	0.431326979024937	-0.0417720963455228	0.167504100316297	0.0417451658752072	0.0128139039843925	0.0401505418824594	0.348425734960225	0.0247778465406802	-0.271706903305703
2q	2	105600000	105700000	184	0.132322807574305	0.141744897788386	-0.073244151703399	-0.101435919408516	0.144616308344361	0.327531801339492	-0.100753105784198	0.121197413087808	-0.0130038222216946	0.0826988207390846	-0.0285964281941861	0.177820759243619	-0.014230515335973	-0.183320271909513
2q	2	106600000	106700000	185	0.140596228186282	0.247103806578565	0.10043353979802	-0.117838989061554	0.0752860076169603	0.340553344380774	-0.0638371281383368	0.174034859898829	-0.0646545619567144	0.0669513672041966	-0.048277679497836	0.282321187411906	0.0180106739021567	-0.205297747039315
2q	2	107200000	107300000	186	0.148474201787443	0.174750810631673	0.00631345387351013	-0.0835975967562406	0.122459975054373	0.397714534739001	-0.107471344042887	0.130945317860726	-0.0565068696466176	0.126589978248192	0.0448128792748822	0.0907453956049486	0.00671556226151062	-0.215711375759748
2q	2	108100000	108200000	187	0.0703517394426964	0.24111094746565	0.180026227931157	-0.121947380441766	0.0272953253739241	0.293016719446166	-0.0712816795829967	0.147517396967585	-0.0200556400577269	-0.0683645078667428	-0.00979933748936157	0.194546737771925	-0.00290752682832947	-0.332873677944501
2q	2	108600000	108700000	188	0.16965149445684	0.186453579868243	0.00236114034455146	-0.00100854789893806	0.0704579360584594	0.388066342573899	0.0568761808032892	0.133664623772219	0.0862049266887195	0.0434550975516889	0.0111754533384109	0.224511057010861	0.0546195415888166	-0.217848723823057
2q	2	108900000	109000000	189	0.145631681731135	0.146675567120504	-0.0721727238532623	-0.0762442733491497	0.0808418291580207	0.388767056167422	-0.125127331961841	-0.0195442389647492	0.0128061153842717	-0.146568360590183	0.0200189572286202	0.158524143254793	-0.00794953943716411	0.00444865646213032
2q	2	114400000	114500000	190	0.145810478034555	0.113314812594669	-0.0559204110758998	-0.0397704950308274	0.176836668630086	-0.265623689439256	-0.15533735319131	0.0813728733500283	0.0307917688428031	-0.146657313765773	0.00107613897696007	0.22639219176659	0.0406263111228718	0.039892724613927
2q	2	114800000	114900000	191	0.238146256441157	0.255819673001343	0.114504595603086	-0.0503119354746195	0.178268250859116	-0.0999959118322735	-0.0307700062794364	0.185011395555742	0.0779698396445563	-0.17819492728794	0.0592124017425006	-0.228683978497248	0.13920019056134	-0.301831731651726
2q	2	118400000	118500000	193	0.187130618115323	0.239348958496773	0.160468198326572	-0.130358779690482	0.178468817283111	0.500309481804458	0.0242074388772345	0.150568185284831	-0.0835062009028451	-0.130139464527112	0.0780791456030292	0.211391534591902	0.0523104710993247	-0.213740494205538
2q	2	1.19e+08	119100000	194	0.12543228509482	0.257465890781389	0.046857995873853	-0.13897344522708	0.11803930815565	0.44463973944638	-0.0134291426739931	0.0781212697870959	0.0403904275229873	-0.120976866418367	-0.0988250754473351	0.157306084644592	0.0768933674436828	-0.24457083796222
2q	2	119300000	119400000	195	0.175200570239614	0.34993039873999	0.104826624434127	-0.121037917863227	0.128738601201636	0.433533354059462	-0.0937657613994875	0.224411350185228	0.00922574532440417	-0.140978705085941	0.0843594808164434	0.0548160449726784	0.042225988416514	-0.21508766379219
2q	2	122200000	122300000	196	0.120638150388139	0.159063536201184	-0.0374476814889005	-0.0657805499847527	0.0516522589528588	0.408901484762944	-0.0559095198586853	0.169211288638887	-0.0132343524124605	-0.199714494525844	0.0570579824846158	0.186423880691003	-0.00523719949505371	0.00660194300233488
2q	2	124800000	124900000	197	0.10125771763003	0.154207191185739	-0.0446424054486238	-0.218101806682023	0.117030666807953	-0.286675235766286	-0.080679409962303	0.0676195773590058	0.0762754476524229	-0.197146188272634	-0.0459565372329935	0.16544765499352	-0.0077340946705542	-0.258636351182117
2q	2	1.25e+08	125100000	198	0.243835664631272	0.150438598468563	0.00528925192631721	-0.0570318319087651	0.139644808173017	-0.197468010175938	-0.112272368157598	0.253504007843967	0.00390442060365328	-0.096069300787619	0.0476417262171341	0.098325305751296	0.10966343776333	-0.312313441642845
2q	2	130600000	130700000	199	0.12229900809211	0.136021060679914	-0.0147558287712426	-0.197411392753666	0.0534403384588784	-0.264707688542558	-0.164539162625741	0.0338522802396639	0.0592498270229331	-0.197917499707142	0.0541805284639114	-0.325895509717064	-0.01199655212105	-0.241959144210896
2q	2	135300000	135400000	200	0.0361374613100755	-0.278279105723568	0.137973603034131	-0.152746777743729	0.0636875584883478	-0.159816611771894	-0.0499137299066034	0.128018148684225	0.0177266238717841	-0.165402225612639	-0.0234729766166371	-0.232337051589933	-0.0716730005462174	-0.287249218205349
2q	2	139100000	139200000	201	0.0881843987774617	-0.273042965868829	-0.182896910669559	-0.0819825558161365	0.13071184801677	0.330673251350831	-0.0732527225748615	0.0470503361728111	-0.0520443087117786	-0.157425894364364	0.00206023812650637	-0.341414658219611	0.00701298017827539	-0.182869962173736
2q	2	141400000	141500000	203	0.0839269285876329	-0.162066669076054	-0.488012462852767	-0.0413978945825239	0.0869842496485923	0.246742296769323	-0.194100004693398	0.224972792349296	0.00177127431938469	-0.20133855932924	-0.167305641981043	-0.194936236101946	0.030083193858141	-0.420651993158584
2q	2	141600000	141700000	204	0.15120351587205	-0.0973039443429464	0.000861785712474543	-0.108010171415922	-0.033360963799121	0.204265634326772	-0.0842240339838687	0.244436610079423	0.0178860574397437	-0.217376428949672	-0.426667909883184	-0.330635205694422	-0.254119365804114	-0.314628832667694
2q	2	142700000	142800000	205	0.134798646500759	-0.22926036988359	0.0260856158412313	-0.127812795782246	0.107088721530391	0.120167108062086	-0.132904482129894	0.172420623942038	-0.00303523489549894	-0.166040410567377	-0.306585605149864	-0.252100033753816	0.0465892668511305	-0.359305880665738
2q	2	149400000	149500000	207	0.057191398145682	-0.339129228080121	-0.183587667235566	-0.109877823983226	0.032472504912694	-0.245535058084369	-0.123751125987578	0.0555027249530957	-0.123714971114789	-0.0200843760325444	0.157274167162903	-0.305777675029992	-0.169845341036537	-0.0347512125738789
2q	2	150700000	150800000	208	0.153317247895711	-0.134704722943527	-0.516089283047351	0.0431747280498401	0.124684574702149	-0.366744477333973	0.0500246959794401	0.147352246712142	0.0518332816211329	0.15530357852643	0.155035254059236	-0.221303814756968	0.112521457129935	-0.0180559643036805
2q	2	151700000	151800000	209	0.264895631775773	-0.118299551004997	0.0870903330255772	-0.0899492945237226	0.15579831355253	-0.299820934157871	0.0379632126159015	0.116305581303205	0.130079603762846	0.134744165286125	0.0682668255880725	-0.197045084824047	0.0559049001186651	-0.186522460660301
2q	2	152800000	152900000	210	0.192213481003343	-0.253244291616792	0.101271684625792	-0.177847249390578	0.0913139787537945	-0.189754241616108	0.0307190019808928	0.193237537257453	0.111040925041818	0.105405033289736	0.10403570521571	-0.254215985122904	0.0051028033377603	-0.141585748537473
2q	2	153900000	154000000	211	0.255643470625124	-0.124345640277046	0.0368813184496697	0.00871594796702677	0.176892719566435	-0.184803735190548	0.0861292790356614	-0.261066714310101	0.0284271235245858	0.0980579303754191	0.0593262004497226	-0.188995688583489	-0.0389400474879274	-0.191339269057432
2q	2	158300000	158400000	212	0.168490731696719	-0.201810476380892	-0.057979026000381	-0.103270901093329	0.12023913075284	-0.22619981198342	0.000593633702367424	0.243231380287662	0.0658321622047913	0.0156908238042429	0.0352899245648115	-0.270646121076564	-0.0525626320907397	-0.13396312518055
2q	2	159600000	159700000	213	0.108688058536733	-0.3173895975251	-0.112365764273387	-0.247857315307765	0.127809281661908	-0.340783222733552	-0.0184766081134764	0.106488852289345	-0.0614258045704678	0.139049791630336	0.0475026241616862	-0.166798191324449	0.0374640590208665	-0.17295389886174
2q	2	160100000	160200000	214	0.0576021045490415	-0.167716252683591	-0.0322654605425397	-0.121181776716064	0.0277007555033566	-0.273039197905888	-0.0340711361999033	0.0781157015107115	0.01694568524363	0.125155466849367	0.110989417789465	-0.248067801842866	0.0942180780066681	0.0250884401146554
2q	2	160300000	160400000	215	0.0234597893682923	-0.317967287934941	-0.111267715619444	-0.0845884479810156	0.00129328161986695	-0.431416434145584	-0.12563677425783	0.0684593299142778	-0.00392960177002019	0.0959957579861326	0.0746572705467505	-0.286305052528203	-0.0358967326456089	-0.0563875963504699
2q	2	161300000	161400000	216	-0.00675816555135348	-0.197372538859588	-0.0576179645361973	-0.197600655636789	0.140357663731658	-0.411257641423894	-0.0842929991951327	0.074968831264389	-0.0367379501515995	0.0857829113238201	0.0963213961296331	-0.181367619975505	0.00131688055372698	-0.261357393218259
2q	2	161900000	162000000	217	0.133378913183504	-0.203434224379026	-0.104245416723872	-0.229702775947923	0.0796514008230965	0.0822600690291281	-0.0722783137392682	0.0946286329638944	0.0279660348869073	0.0351952897032972	-0.0473331473004475	-0.290963155020841	-0.0141703646369242	-0.0138199257937517
2q	2	165300000	165400000	219	0.0327394703244383	-0.276067327644656	-0.034335563737383	-0.0422339898280257	0.0682127759321532	-0.182596718597122	-0.0618405124042026	0.101655823710225	-0.0196196665545415	-0.0411619492159792	-0.00437091790075702	-0.24693044426443	-0.0655999719202844	-0.218327550908912
2q	2	168400000	168500000	220	0.101857632103042	-0.167955751259979	0.0377460699004299	-0.114061326400041	0.144720153939525	-0.237189351467057	-0.0940478914361903	0.218446196490463	0.0129566342428213	0.118499024920329	0.111746078439309	-0.184455576564883	0.040792575491558	-0.277285695581063
2q	2	169800000	169900000	221	0.0455776665514143	-0.176403845988193	0.0403537771469459	-0.0810693771902296	0.185375102508983	-0.416429207234898	-0.0560836531910344	-0.0715086754001892	0.0742811414210815	0.00564645388487675	0.112138768024997	-0.236782747585445	-0.0164132540842342	-0.212949222271987
2q	2	170900000	171000000	222	0.0722181744832109	-0.225811397837684	-0.182528300865523	-0.113509053348587	0.155194646159555	-0.267201295601608	-0.0133763538700579	0.156154709342284	-0.0311122947524555	0.191497812027544	0.14993078566498	-0.33899009925011	0.00621894414016993	-0.0485973520233004
2q	2	1.73e+08	173100000	223	0.104106707663902	-0.166559776060386	0.0774990218694101	-0.138355644733886	0.12389115781873	-0.197306935157762	-0.133227076210391	0.0376155014432741	0.00154744211566006	0.129445458560415	0.0740864325635246	-0.243997188157744	0.104946852481273	-0.0928793518934056
2q	2	183600000	183700000	224	0.0738102767877714	-0.196886746482342	-0.0326110526616797	-0.173624578699322	0.141294996606618	-0.246625201194339	-0.107559153593589	0.150173179680314	-0.00834130670819078	0.0185921830999645	-0.00426225764011027	-0.200822718983583	-0.0325761458832502	-0.0780829728420901
2q	2	184500000	184600000	225	0.14462660281507	-0.0639308597164195	0.0522129156583896	-0.0628537130856608	0.14369321926059	-0.178489897658568	-0.0759251059255377	0.221768893262582	0.0496664394393353	0.0812175477738388	0.129324023457632	-0.249500023624754	0.0373360820334423	-0.332148766292697
2q	2	1.87e+08	187100000	226	0.193233661392409	-0.157892508834265	0.0766995582193555	-0.107921267542048	0.167984919519694	-0.191930909021295	0.0827850789037609	0.280192761724802	0.106113548884708	0.0866318915204095	0.0580484210870374	-0.210495134732791	0.0147587086483651	-0.157799475806048
2q	2	189500000	189600000	227	0.195069997986136	-0.170970557974377	0.0115072024984083	-0.033110135567595	0.10114412526045	-0.250399995346641	-0.0596805278599723	0.277202736902129	0.0476543135809532	0.0710353758858568	0.0297671173870753	-0.156651780248268	0.0721636400344056	-0.175820473373967
2q	2	191500000	191600000	228	-0.0092548605934515	-0.221787942582678	-0.0440352760864528	-0.168095966734996	0.0246563089055313	-0.221091854413206	-0.013003841984773	0.0726728374635197	-0.0026577877783134	0.0288492604021255	0.10415820045855	-0.248750061142185	0.044141590061928	-0.0826974175950369
2q	2	194400000	194500000	229	0.0889706662472499	-0.250752453650248	-0.0130084076393224	-0.0678233123741015	0.032594111782456	-0.24769392103192	-0.0165084772927117	0.104512037270192	-0.00770494286783889	0.0271328874790626	0.114473162860035	-0.199238475176602	-0.131417011381413	-0.193707913274391
2q	2	195800000	195900000	230	0.0902356886399675	-0.10928235041795	0.0372915748322674	-0.0350960313590414	0.119362207768803	-0.144103413280116	0.063653165682693	0.230161250122272	0.0730430774212228	0.0746149389277662	0.0951753841245013	-0.165714942933301	0.0493582968465473	-0.275903901544126
2q	2	196500000	196600000	231	0.116767361342397	-0.379566796789107	-0.0858287221178635	-0.150478529343248	0.0417728371642347	-0.276296380876545	-0.0975379482404288	0.121644654642937	-0.0304988968867741	-0.0392549361292785	0.0669330816156125	-0.256719333777074	-0.108455058127877	-0.0567476882345434
2q	2	196900000	197000000	232	0.084290223368832	-0.24007963627265	0.024978479705513	-0.0757322171828527	0.143266978964546	-0.149087383379309	-0.0722482937165967	0.0865143148378575	-0.0609031018699153	0.000683500331544315	0.0807938181954304	-0.0943994246943404	0.0519718294024036	-0.0665758046231701
2q	2	199900000	200000000	233	0.110449550353199	-0.221406882456064	0.09910718542402	-0.151867326848979	0.12325483833349	-0.148681825047961	-0.0147502301073085	0.225936759180696	0.0247562310453142	0.06801412990847	0.0702001008182466	-0.153623307002265	0.112849511623048	-0.241874891420671
2q	2	201400000	201500000	234	0.0115731740071884	-0.153446596756915	-0.0315668558954025	-0.159066421845424	0.112495373042691	-0.335638888796604	-0.114870006224524	0.0983666431893733	0.0210209913524403	0.179938923962325	0.0278435670980614	-0.205857064386328	0.00398406643605337	-0.132244278099266
2q	2	202900000	203000000	235	0.0564852722679962	-0.394097349386102	-0.0220390783706659	-0.171127998191475	0.0591066551135904	-0.32917675746212	-0.255477375329975	0.0324048165255647	-0.0613344224398806	0.0181969298497571	-0.0924620075215161	-0.325233877342402	0.0810818638958996	-0.181113479331963
2q	2	203700000	203800000	236	0.02995335035997	-0.323598251729599	0.0056498932809127	-0.129545731981744	0.089143928307319	-0.303967554485747	0.0431514789488105	0.133299015424185	-0.157196742111764	0.00647373870287163	0.105526483385591	-0.1742055675249	0.102000453184002	0.0475665548895389
2q	2	204900000	205000000	237	0.147888283636087	-0.21676554184612	0.0696084609688676	-0.140369507045063	0.0528177152170382	-0.25263831996546	-0.104447784975965	0.0926971833636906	-0.127845726671745	0.0907732407875945	-0.00334294666159783	-0.192024214975117	0.0698183738610419	-0.257457770281739
2q	2	2.05e+08	205100000	238	0.217085889463484	-0.264807888044717	-0.0471400210840474	-0.233590944952854	-0.00456058478911755	-0.259752404374712	-0.0905745231353676	0.197525743146445	0.0258636208238831	0.0926405413190554	-0.0974681475473683	-0.177513216639948	0.0470409207673858	-0.225130758772523
2q	2	207800000	207900000	239	0.161157102469901	-0.140604035170118	-0.0804155505431611	-0.0899426742565664	0.0785498997629752	-0.181917236671784	0.0148434744905861	0.0689433034243412	-0.02047134812952	0.0631710064986613	0.0296850181532983	-0.188632399458081	0.0620710379891436	-0.192811272431648
2q	2	208300000	208400000	240	0.212913606363735	-0.107562903999039	-0.0293314531165576	-0.119143433773945	0.0712693604589434	-0.199468154785243	0.0209746581638211	0.125440279442611	-0.0907643710143797	0.0947372775708819	0.0572303208759403	-0.16695698694495	0.184628018597235	-0.0755936927339171
2q	2	2.09e+08	209100000	241	0.015427907921262	-0.289297713236015	-0.0146313453258082	-0.0403626208654605	0.0830159517344037	-0.261435550161944	-0.079152074807379	0.166563277478751	-0.0204431061691484	0.115068461537177	0.0180458277595284	-0.150049637052169	0.160799127748176	-0.131176485101601
2q	2	209900000	210000000	242	0.0299240844022651	-0.171100301464926	-0.0322385057905338	-0.0747766985623536	0.0917995634386181	-0.272849356828565	-0.00182302441505126	0.150464904071073	-0.00403563622020363	-0.0206211514434227	0.00186248159003879	-0.0983751012735175	-0.13065234386554	-0.230445116273026
2q	2	2.1e+08	210100000	243	0.170863576384554	-0.300828471210083	-0.0257667394319918	-0.160880698774581	0.212120368294346	-0.237978871699668	-0.0798484246278763	0.137445796170392	0.061331094558247	0.0448178193103151	-0.0521618549368715	-0.0919126831843433	-0.2376939955965	-0.324199748078013
2q	2	212800000	212900000	244	0.109045458023502	-0.347888725181277	-0.199787986266266	-0.000260692169617774	0.0988703341835711	-0.329345229477421	-0.00694907253289334	0.142377302647736	-0.024882619019794	0.0223793339511233	-0.026741477713712	-0.329251121534427	-0.0283692043464453	-0.305374208853752
2q	2	213900000	214000000	245	0.0536213759718555	-0.287435327477947	-0.0669203413509181	-0.171158814252242	-0.0435332705521849	-0.456916658744762	-0.16497380254562	0.102438993855494	-0.0805760428664365	-0.0367981244931432	-0.0863188781515456	-0.359880215831462	-0.0778255402230883	-0.22081444082275
2q	2	223300000	223400000	246	0.176336320508076	-0.158202173744668	0.0596895338488166	-0.124830515338394	-0.00227375708196233	-0.406128967211055	-0.169683213770785	0.0396288279197381	0.077773365570847	-0.0348507620473011	-0.0275904932840717	-0.120490553710792	-0.0154751686909294	-0.243122237488722
2q	2	224800000	224900000	248	0.0333358698525713	-0.288603149725074	-0.0163899319710844	-0.137083952023929	0.13123640019787	-0.39406698813838	-0.086953241118524	0.0646778175762703	-0.118987825551942	-0.102967906841326	0.066915651178488	-0.10413314357855	0.0164382353588419	-0.159606899139473
2q	2	227300000	227400000	249	0.0322800992209439	-0.274423224534422	-0.012962987980389	-0.1372977728714	0.0773889842673621	-0.302156259142248	-0.0515386992473361	0.150618216899138	-0.0883528531270428	0.0258209885271861	-0.0511795225216408	-0.0405559049254251	0.0535208002906136	-0.150778579866736
2q	2	227600000	227700000	250	-0.0538481206434161	-0.259353899902058	0.0409814542615067	-0.17539549473822	0.113791970831731	-0.383218895673842	-0.177518075400267	-0.0139740242414481	-0.00982752449532781	0.150535085277331	-0.0593222503561429	-0.0168865869304576	-0.0299339592157618	-0.181686492320967
2q	2	228200000	228300000	251	0.0187010660340643	-0.129060491855048	0.00909147134449619	-0.17300757887936	0.0612342675509198	-0.315421716460263	-0.0269189513023152	0.131778066788591	0.0480464480536092	0.16503444378698	0.0787320223271768	-0.00558517023330519	0.0151485142805462	-0.0898836556283667
2q	2	229100000	229200000	252	0.238479038152296	-0.0537075325141349	-0.025753040038577	0.0116369576211044	0.216008346695386	-0.212989066637488	0.0559566814648684	0.149833264409862	0.0164376780698195	0.0301049247133671	0.0504568668760729	0.067801688981954	0.128037246268142	-0.256424934753731
2q	2	230500000	230600000	253	0.164841785677266	-0.120685277264001	-0.048851000896049	-0.126284307197941	0.174606402239387	-0.287268788679344	-0.134853924409897	0.105032188920733	0.117821152294957	0.0917600704184454	-0.0866799574033727	-0.0583642338772639	0.0466133097378654	-0.34443487227435
2q	2	231600000	231700000	254	0.0199519084518192	-0.236531935573339	-0.0342496349540806	-0.112663246239019	-0.0345250525423382	-0.398481604270943	-0.109650772486003	0.024520398517576	-0.050811188988939	0.117157092857729	0.01513769398546	-0.0877301669475918	-0.092747432334392	0.0715238203094781
2q	2	232700000	232800000	255	0.0925950286970064	-0.308628677968958	-0.00808987785116052	-0.297901048288671	0.112310502785292	-0.424106394218468	-0.0509529294595399	0.0654764856623995	-0.0243281937231804	-0.00040209055657964	-0.130708288930289	-0.171642050033363	-0.00376297839599403	-0.182274030789914
2q	2	233300000	233400000	256	-0.18917410883369	-0.273970793664988	-0.0977834419804549	-0.323905725037386	-0.00569252324635623	-0.43623534943699	-0.191548573364575	-0.0156183906578781	-0.0865720647782512	-0.0350357140777106	-0.29422838344658	-0.15184633914976	-0.020813091808237	-0.321672300365212
2q	2	236200000	236300000	257	0.0879574221897268	-0.239789781168379	-0.0281210125590388	-0.185278103735436	0.0916982107034195	-0.332637046379751	-0.136469918568948	-0.0174286929306598	-0.0378369704954256	-0.0135638611200982	-0.110644248717285	-0.139002406765712	0.11001566258065	-0.156325437855846
2q	2	238100000	238200000	258	0.0301208114131935	-0.182008659552735	-0.0532379218620689	-0.188826400899774	0.0788236283039001	-0.426614027762412	-0.170242608983346	-0.0604509258388494	-0.122923895494006	-0.0458457025043118	-0.0363075216028015	-0.081319708789811	-0.00927265383357117	-0.275433163643174
2q	2	240200000	240300000	259	0.0174887523623806	-0.349210356620519	-0.116771065788407	-0.29673034494887	-0.0480466111512865	-0.367401325484303	-0.140086777164034	0.0234427698387495	-0.0406557363005833	0.0508201892583789	-0.029236584678067	-0.350125846081562	-0.0744595873926014	-0.148676531392339
2q	2	241700000	241800000	261	-0.0215637944299602	-0.347542549057552	-0.134205059929302	-0.330965304361888	-0.0414295440071082	-0.422372442409196	-0.30538552651425	-0.0825984425604681	-0.0631344801793898	-0.0958881547974485	-0.30342043748468	-0.264297410642815	-0.0808918491692953	-0.351999461318231
3p	3	2400000	2500000	262	-0.189126224635071	0.0232366844717227	0.0339692000749494	-0.307938631008637	0.314494116305214	-0.338516113316244	-0.231515053143279	0.174657844082842	-0.0837809376537526	-0.149573779561474	-0.489749352359482	-0.312430730188382	-0.338790062246349	-0.391393803047485
3p	3	3600000	3700000	263	-0.258915356288706	0.0070006422127927	-0.479201514359196	-0.232011401847516	0.319086318089723	-0.320174894576931	-0.202693820416873	0.054834216862799	0.0483176169914107	-0.17953680493192	-0.432728490197265	-0.3197623185477	-0.30928205133641	-0.231310204190755
3p	3	5500000	5600000	264	-0.164591560513235	0.00352011638791958	0.151474175184886	-0.276684022822968	0.323220818458697	-0.251542745104197	-0.0685774601743915	0.10194958659678	0.108419786601919	-0.14900733747748	-0.44465322816023	-0.335112198995186	-0.294960118582046	-0.379967139164899
3p	3	10500000	10600000	266	-0.476094248803957	-0.195563078842071	-0.0130791911439119	-0.435143769788373	0.227583391616032	-0.195352243214179	-0.177083694425634	0.0747614482500082	-0.0318966526718492	-0.22247180266283	-0.5170381074072	-0.360684209031903	-0.241553645493825	-0.356846960402904
3p	3	10700000	10800000	267	-0.298206084635928	-0.0782598885074802	-0.029847039990573	-0.34487809684429	0.260156228969588	-0.338611243472676	-0.146615316617102	0.123948462641639	-0.0297065007723298	-0.252517630750217	-0.47774442841022	-0.389300884170941	-0.186905402690715	-0.533679356809338
3p	3	15800000	15900000	268	-0.307908086209468	0.04006042517831	-0.143284343061571	-0.358415328838601	0.284665378605613	-0.379764399577088	-0.194322934903309	0.00548182048903849	-0.0387699150360383	-0.207864667528054	-0.460580621214779	-0.381091612315274	-0.311532084138354	-0.188658483026071
3p	3	16500000	16600000	269	-0.353750088154317	0.219837946251643	-0.0544160748225778	-0.381289742111998	0.390302887435165	-0.19230177719135	-0.0556527994720806	0.202524062166229	-0.0311689478721071	-0.184717415412886	-0.472630355590383	-0.251726129128841	-0.142846274406114	-0.37120960019838
3p	3	16600000	16700000	270	-0.437507744334316	0.205829049601036	0.00854158521328114	-0.30948485463754	0.256480777966362	-0.307617073748065	-0.238581221553543	0.159941641585279	0.0286381806223295	-0.206218364359746	-0.499744747998919	-0.324743547088491	-0.20870298183447	-0.42148341115575
3p	3	17200000	17300000	272	-0.284266718253612	0.063966461361452	-0.069001128387592	-0.359159413249378	0.280842100520639	-0.316232811621623	-0.170340429082788	0.152156305595532	-0.0420780498032076	-0.213143118863932	-0.42545553696646	-0.245391795611793	-0.244020445643731	-0.192830765792056
3p	3	18400000	18500000	273	-0.312106183506354	0.158925193380718	-0.0984426982368363	-0.301609368558624	0.177608358993311	-0.332934539156095	-0.177622033410034	0.121973293759066	-0.0537470335731607	-0.10581759650114	-0.450206595569857	-0.440669837358141	-0.353517130465609	-0.25801380949427
3p	3	18500000	18600000	274	-0.418013964859917	0.215107578857722	-0.00302695646063848	-0.330136377495319	0.31123003234707	-0.232185075357758	-0.221946096131508	0.119480355394193	0.00838215661314786	-0.232964739745983	-0.473541426910165	-0.390962100291065	-0.271348264271036	-0.309198878873913
3p	3	19700000	19800000	275	-0.167708407376103	0.345266245014353	0.197425452652333	-0.132141409386081	0.321110204779044	-0.214924232517427	-0.076621808164191	0.255371622146234	0.0428363351256502	-0.166450744188741	-0.527141825822828	-0.169327475217161	-0.159075389764729	-0.382820128605961
3p	3	19900000	20000000	276	-0.303944651913977	0.160333502614435	-0.00155057923091968	-0.222533205576884	0.327753058663746	-0.266162364037335	-0.221549012966111	0.0149651989555175	0.0623953390942768	-0.216726223601946	-0.380455388379646	-0.423274258865446	-0.229053970100399	-0.274114519210382
3p	3	22500000	22600000	277	-0.176012748030015	0.181962782582017	-0.0177856255584857	-0.241393820876144	0.416931714737769	-0.211343852896421	-0.112657152022648	0.239698165919453	-0.00838132963512018	-0.262456673129862	-0.456140502554557	-0.329505049110342	-0.235514135633552	-0.455717887685214
3p	3	26600000	26700000	278	-0.226727683989944	0.288878170788694	0.11942892476459	-0.226646334661416	0.344564921696089	-0.163991587461333	-0.127906497128966	0.258598653206043	-0.0886132351649167	-0.209148599394609	-0.391684641432888	-0.261538787527324	-0.135353167087079	-0.363522448260585
3p	3	26700000	26800000	279	-0.290818089285783	0.229890041904212	0.0897527234092537	-0.231140562201334	0.349710775997782	-0.123274357982955	-0.0322770109950631	0.237083350426809	-0.0902590453102924	-0.174547201613789	-0.317206434885464	-0.448609296477212	-0.0814226663095033	-0.27880681861384
3p	3	27200000	27300000	280	-0.234867554781525	0.235136431684359	-0.0135322582085026	-0.197955710944791	0.379744088584462	-0.233166582132068	-0.0580521875050647	0.199942396808843	-0.0580526240952454	-0.104685887719514	-0.3763805059041	-0.154564016023482	-0.161152919948363	-0.301412673286514
3p	3	27300000	27400000	281	-0.30057499568661	0.00460271706411568	-0.105624698349397	-0.305754693725849	0.343427269688888	-0.298867438590589	-0.153276840031698	0.141759896903106	-0.00679562014666318	-0.0836932997997552	-0.522359526193968	-0.3034626260335	-0.222494449567855	-0.331108576289542
3p	3	33300000	33400000	283	-0.360116161473751	0.0761955200730029	-0.0239277159302832	-0.282779766646402	0.27856427941744	-0.195799152568238	-0.128914055517012	0.0604800268361856	-0.068269266916065	-0.193249919698076	-0.436715953027199	-0.128878967014476	-0.225806853090268	-0.23420775985518
3p	3	33600000	33700000	284	-0.31415777983646	0.0102582649402977	-0.117336282443298	-0.298483174452178	0.329723471182827	-0.47946274292614	-0.170361596224449	0.0343168473853628	-0.0557792602325723	-0.208990041972383	-0.327232150762718	-0.29909944726933	-0.2956065783259	-0.2786058550307
3p	3	34300000	34400000	285	-0.247490476261859	0.236496869958786	0.108943993836092	-0.347170142942987	0.304891896533882	-0.0986797690212463	-0.146031922785916	0.149019049041289	0.0792084151396666	-0.118647895930177	-0.425549920252459	-0.271002452711706	-0.273514537230873	-0.318656433175531
3p	3	3.8e+07	38100000	286	-0.217130224504177	0.0661183001153765	-0.0790811739780442	-0.48092575293059	-0.268345570156415	-0.442120228303912	-0.050332215530552	-0.0546561829879679	0.0170368923696282	-0.185593481601513	-0.513103008213203	-0.468799112509374	-0.257731684258948	-0.232814751052949
3p	3	41100000	41200000	287	-0.313889696343058	0.19991087734229	-0.0748085237861028	-0.354137726553967	-0.285460496742489	-0.281206948812943	-0.226107510848132	0.0254372825996021	0.0287279881147821	-0.177621200705675	-0.493705718762615	0.0841442683993405	-0.274397986544593	-0.345410947432284
3p	3	41400000	41500000	288	-0.299433722955931	0.0832677557880665	-0.00199715558514153	-0.273423908636877	-0.183597895748035	-0.24496757318983	-0.197820168463924	0.0932103932195152	0.0488386469503061	-0.170970763246264	-0.454485246067682	0.0365433024876622	-0.603193287659041	-0.334035462847334
3p	3	42200000	42300000	289	-0.360255010932951	-0.0432680366972639	-0.152011801447687	-0.443387584177931	-0.266910207161368	-0.270820208614621	-0.125181378585453	-0.0217133093458532	0.01281579787694	-0.22467356105952	-0.49270000595082	-0.0152968097054268	-0.34103512830258	-0.339416876021334
3p	3	42700000	42800000	290	-0.336446379499224	0.171738717840761	0.0711110108434922	-0.492639896400918	-0.271576445938076	-0.341407702128068	-0.175037390873787	-0.00739858179848127	-0.0832761345581423	-0.212806826152885	-0.540423417568452	-0.437809634694824	-0.226229380811693	-0.431104080160088
3p	3	42800000	42900000	291	-0.278432127548879	0.0543323026850158	-0.00362707918498068	-0.294811960013439	-0.188319549945562	-0.346494885207342	-0.0805592711810756	-0.00441847272827334	0.00765273986493375	-0.152038093561063	-0.411661804459977	-0.382154655618403	-0.291413049431677	-0.106131854439851
3p	3	44100000	44200000	292	-0.315204311343119	0.143882836890363	-0.017623973118245	-0.344042974019684	-0.178895751468185	-0.30464107376257	-0.081326501519816	0.00796977186971173	0.0138662631142854	-0.222203998597636	-0.422277856802646	-0.298649313220934	-0.237806464123295	-0.457756606352797
3p	3	47300000	47400000	293	-0.265325598568863	0.100432691017374	-0.128645551061512	-0.277168683248348	-0.1469224572268	-0.341217250168941	-0.0338036269315119	0.102733440635728	-0.0851143143476965	-0.124179324335656	-0.423273561140914	-0.303586264908347	-0.302294049754861	-0.115809348642782
3p	3	48600000	48700000	294	-0.364601710703368	0.00658580786264964	-0.0749910954398	-0.515703438419897	-0.407602400476788	-0.36603159173432	-0.259976124372037	-0.0437701573608679	-0.117671062858212	-0.173653193041067	-0.699874436914462	-0.331163403474854	-0.302979661866348	-0.981831622168901
3p	3	55100000	55200000	297	-0.261739212199455	0.25001914108702	0.0393871143204013	-0.320121585170775	-0.202890870059881	-0.217488588206394	-0.0467579336337798	0.206863029952017	-0.0197538261279834	-0.174639980404274	-0.504402962535368	-0.336739589635834	-0.111184220258601	0.806838642620194
3p	3	58100000	58200000	299	-0.428293366024931	-0.0146412845664864	-0.213587460633386	-0.488013425731761	-0.351496383672767	-0.540288362397571	-0.246999990764441	-0.168947744356663	-0.0600812306593782	-0.259179619771354	-0.54099755382439	-0.394043849834595	-0.514195329712999	0.174605588818564
3p	3	59300000	59400000	300	-0.375151974598905	0.13530576958263	-0.0439904486796565	-0.373636722200601	-0.143625301109504	-0.24109908475333	-0.0624746427403024	0.159860783274088	0.0416000354331777	-0.125008010667674	-0.466787754907012	-0.348245444472391	-0.305221677739179	0.00473720586898461
3p	3	62500000	62600000	302	-0.316242545535335	0.179079436378455	0.114506781600214	-0.203981174657163	-0.132645752671209	-0.407195284721027	-0.131818454807924	0.0543559867109188	0.036338620910156	-0.150925337362389	-0.402661315389893	-0.338543524618329	-0.268590873670217	-0.0119879776575804
3p	3	63300000	63400000	303	-0.243129273307662	0.253369577734684	0.0579255423920352	-0.192305910488585	-0.0874973741489781	-0.138368148869046	-0.0917922397419344	0.169653152198431	-0.105195695279663	-0.19437304935034	-0.383763936883442	-0.274999846106656	-0.149807099588299	0.164275750600707
3p	3	65500000	65600000	304	-0.240047489658747	0.128363571893947	-0.0208574988539501	-0.258114335121358	-0.13283247063477	-0.242517939695084	-0.211282817205794	0.139732457004908	-0.0206449511145846	-0.22711478618965	-0.310469341276697	-0.324630007315891	-0.329688624314794	0.247615632986163
3p	3	67900000	68000000	307	-0.323773425879861	-0.016493262682522	0.0945655745601155	-0.200381360683914	-0.112169642515241	-0.143891113827473	-0.100765483993533	0.242702789700404	-0.0342055501727349	-0.175445255825032	-0.52187564433395	-0.214918973685117	-0.282076511111367	0.0823775903733688
3p	3	69800000	69900000	308	-0.293836525514984	-0.0824318005661303	-0.0717175905911932	-0.409437229770061	-0.166488466035457	-0.32905216198541	-0.165694158558615	0.0939251486105655	-0.0182769048630794	-0.115626744670366	-0.51575640672443	-0.384020871943441	-0.271219303514428	-0.0129562016130359
3p	3	70400000	70500000	309	-0.325046162224112	-0.0271032539140173	0.069871302610618	-0.261536664862958	0.329533253368138	-0.280935713524857	-0.123954757386165	0.191116103298253	-0.0137695447033531	-0.0843816712620614	-0.358547607348952	-0.29939898994278	-0.296505454265972	0.0305274833247909
3p	3	71300000	71400000	310	-0.323554687043878	-0.326484052102761	-0.151541258367217	-0.291723633996104	0.247660364816533	-0.211422460495179	-0.10135950433137	0.0211516677179531	0.0127152248653323	-0.147093388852269	-0.428662365047981	-0.201153703011185	-0.350091126171331	0.228656632070505
3p	3	71500000	71600000	311	-0.35637498584501	-0.236098477471691	-0.0610970414186221	-0.101820523207913	0.277999777915324	-0.27910313207244	-0.0604215829354574	0.000347243137183459	-0.185333408671335	-0.201571691864942	-0.420008655347506	-0.360773085955688	-0.294317879243802	0.330381243099674
3p	3	7.3e+07	73100000	312	-0.356254021390294	-0.346422972261292	-0.174296074730755	-0.348290662488693	0.239463719168988	-0.437620732080389	-0.208602191165319	-0.0367043299519074	0.0145812320577	-0.131340752867497	-0.40927913875529	-0.266455255182938	-0.336562304987567	0.298836142847811
3p	3	73200000	73300000	313	-0.290907283080724	-0.129982950864297	-0.0238243512772392	-0.266699711395654	0.366374703137603	-0.23887803417713	-0.0347892856769604	0.226734920254957	-0.046138961200882	-0.112517838582504	-0.578519171193998	0.0201290923360273	-0.237215479405893	0.0955704559096455
3p	3	73800000	73900000	314	-0.225072384319489	-0.118403381442552	-0.0232493072637637	-0.181096023470986	0.353520833804868	-0.198972515747118	-0.0929237101745231	0.214124310339505	-0.0314058837007078	-0.113042485854546	-0.538119049442983	-0.136243042839604	-0.235027351877172	-0.0427433653773083
3p	3	75300000	75400000	315	-0.376743062117229	-0.132713149387795	0.110867055285867	-0.273344565479118	0.257769255678388	-0.276487945392937	-0.107677345883789	0.102900616404497	0.00168543233788463	-0.215673535646075	-0.387495400116776	-0.0830824799774441	-0.367884257873948	0.123647682865281
3p	3	76200000	76300000	316	-0.283221399811336	-0.0208786416278601	0.0109979354624389	-0.195892606625526	0.399990638836939	-0.259938976748759	-0.117167831816561	0.200344087439906	-0.0701290812505156	-0.216771732119295	-0.429719115153962	-0.120571819131648	-0.290280841979815	0.15564935585683
3p	3	7.7e+07	77100000	317	-0.416935310410932	-0.0614831478359736	-0.0690245950501066	-0.309337961595617	0.176059727983603	-0.466633873115997	-0.228374114246137	0.132256716979818	0.0111373708957496	-0.285119503842382	-0.584982541030636	-0.196078360976976	-0.347572477120806	-0.387335027953489
3p	3	77100000	77200000	318	-0.420708644276287	-0.0434591454652931	0.000444113349215617	-0.229725471172452	0.332583807017251	-0.201969150315373	-0.0916125105886956	0.117853994752699	0.0289215603759914	-0.233159730714926	-0.482413718546854	-0.111418238273632	-0.224017284263012	-0.362924665099168
3p	3	78900000	79000000	320	-0.377402719815621	-0.158360852021618	0.00737388459602472	-0.344098657176359	0.223895049233618	-0.338457726059113	-0.161402606765493	0.214392832925624	0.0461369820081843	-0.210851067053578	-0.433352210020296	0.00299251710748816	-0.234476699890963	-0.48226320923558
3p	3	81700000	81800000	321	-0.496674473654939	0.336526335291248	-0.0612490877475719	-0.296427423352036	0.303958965467926	-0.251517504002809	-0.200075191405578	-0.0488387899637291	-0.0671556891085745	-0.216388758495892	-0.481806203449907	-0.0204312321764954	-0.235184686667771	0.216444094286403
3p	3	85900000	86000000	322	-0.347562409250389	0.402862172327129	0.00505070360406922	-0.183673320419832	0.333453210565241	0.163813907190469	-0.113267025476085	0.260110497026297	-0.0465907526326653	-0.207760447832714	-0.497744467706807	-0.0240130854933107	-0.2740325976784	-0.0721252842202889
3p	3	87400000	87500000	323	-0.333384706733149	0.0988114249085625	0.021644941918703	-0.217411515526377	0.30570638851725	0.225855176785301	-0.125135903774275	0.116878919722816	0.0368502036582739	-0.228682778679267	-0.568534963423706	-0.00434970797924285	-0.255121568666632	0.0843198672336669
3q	3	9.4e+07	94100000	325	-0.270435493719087	0.0805948722712759	0.119378440607657	-0.282973259889252	-0.211683198437837	-0.197737304999921	-0.148731799822377	0.153001173308884	0.140589905286039	-0.00978793169169455	-0.108420461959023	0.378307944939587	0.0789035649625908	0.0889118943139064
3q	3	99200000	99300000	327	0.289018363298661	0.206900695219656	0.0781214671213818	-0.252601705030999	-0.104945360332201	-0.12377479980794	-0.0101600187626682	0.20599946527626	0.0296603910228599	-0.225194393805823	0.110445766850701	0.181077962270305	0.0186308070215821	0.124755943232795
3q	3	99400000	99500000	328	0.190445870535627	0.17244497172141	0.0758517652001477	-0.279799458621513	-0.101616449494203	-0.183343942716676	-0.0989264668897567	0.122698664296465	-0.0897353091946281	-0.0807155153270193	0.0450838345753679	0.276591083823884	0.10315560441626	-0.0393252266988309
3q	3	99700000	99800000	329	0.0644846716298807	-0.0756841411038913	-0.115398819760592	-0.278769760642091	-0.237908852515855	-0.318324859347014	-0.0994501654154584	0.0646886622478771	0.0055681660161975	-0.163959786590491	-0.0494382407230361	0.233430300505052	-0.0427628045079945	0.183400972387171
3q	3	101800000	101900000	330	-0.0293342767925969	-0.0694001627770579	-0.189606118201835	-0.319100330379311	-0.219904272358011	-0.426989791389496	-0.0277697124577748	-0.0705664064891251	-0.108077252142937	-0.164789721863572	0.0553894024662594	0.29196979349102	-0.0370874891311583	0.218957225657532
3q	3	103400000	103500000	331	0.18661565251714	0.117085394274491	0.0336231987624876	-0.26378184452314	-0.195532054325481	-0.195557951480819	0.0204651455707458	0.187014134286979	-0.00500136182167487	-0.3250305219632	-0.0236694991733639	0.320695138523812	0.0901835918427987	0.0293535006335498
3q	3	103800000	103900000	332	0.117617246905857	0.201632508576895	0.018208013770284	-0.261569369602607	-0.0387205088011917	-0.128059357410439	-0.0325367847328743	0.127965058560116	0.00949296469867594	-0.0974899548404231	0.0159356597713467	0.226471699100598	0.0507535035891871	0.0395443666568156
3q	3	104500000	104600000	333	0.22796560919186	0.184780256459543	-0.0178079160430378	-0.31744674737791	-0.12852366141674	-0.156612522970705	-0.0487054188638783	0.214456193489577	0.0159640153715	-0.0638160579056752	0.00809619758792279	0.291658435176603	0.0179477897481403	0.00412762869302162
3q	3	106400000	106500000	334	0.12549564415225	0.0957444147046883	-0.0497519932537477	-0.368341173212348	-0.160131760332594	-0.883507818664718	-0.0413211268915795	0.224927255208168	0.0564430217692467	0.0509149614746493	0.010930335830537	0.21077495608401	0.0383812480915717	0.00642365988065086
3q	3	1.08e+08	108100000	335	0.167035629193973	0.125386071954844	0.104512822396321	-0.286326697517943	-0.138716243197706	-0.751535797291796	-0.00821994099504906	0.00377847553122651	0.0210975081631633	0.0986695368698507	0.000934256949457235	0.254154151737424	0.0510682527422961	0.0760410383336977
3q	3	108700000	108800000	336	0.128251053884583	0.124093886814133	0.0351965428020523	-0.21088280164489	-0.197715453527138	-0.750644178891551	0.0207680491814373	0.15509853487207	0.0544768609332161	0.0757006845540844	0.107031882868747	0.336087255630015	0.0977417178418229	0.126863939416897
3q	3	1.09e+08	109100000	337	0.0976468964211153	0.103620289073717	0.107433447887032	-0.294701146830288	-0.104510608401455	-0.804279510838879	0.061601078071441	0.203358339065406	0.0286764320700714	0.0386266968121722	-0.114480248214938	0.200090942923058	0.0441508849715224	0.0806035279140209
3q	3	1.14e+08	114100000	339	0.149476836292728	0.146575642823877	0.131019008393525	-0.352653511075501	-0.218371660574431	-0.686767255013161	-0.00450156206957714	0.084370118672287	-0.0368679674872434	-0.0130280231630589	0.118158679362104	0.198459832510077	0.0532674903260969	0.0962498177207744
3q	3	1.17e+08	117100000	341	0.184863871463435	0.184781112910668	-0.0646825767420407	-0.227815081561004	-0.138776963655665	-0.745462317953359	0.0719051452109183	0.0865810725576211	0.0518409890330178	-0.0301872693414298	0.0702724330563723	0.235021987922414	0.0902062444504486	-0.00848057768784099
3q	3	118700000	118800000	342	0.294271922595455	0.270215722131307	0.0104906026760525	-0.368803160920548	-0.144047567945596	-0.782956402783326	-0.0274403775772639	0.222430080735897	0.0776906977495311	0.0461736375593679	0.0505699953670186	-0.0220031500295236	0.0792839723839339	0.0600955991721761
3q	3	1.19e+08	119100000	343	0.182508697909888	0.167991794687921	0.0622435190103966	-0.279608727598487	-0.117034217863648	-0.892929691438889	0.0717774129334934	0.21881243013448	-0.0436429189681115	0.056051191544558	0.10254740772608	-0.0892408521103319	0.0527483774475329	0.169923410020013
3q	3	119100000	119200000	344	0.239693969975456	0.133693400180809	-0.0670411252931931	-0.36527570571946	-0.108961906637491	-0.810011254509512	-0.00364528974918252	0.144437979431133	-0.0446799177683185	0.144822354719376	0.140881383580131	-0.0312199905890598	0.00492082456550576	0.261656685820639
3q	3	120100000	120200000	345	0.333393373077418	0.202125189793377	0.1283169317534	-0.288055239058445	-0.246807363112988	-0.891281073722675	0.0575810196800929	0.136232402761886	-0.0162951916001079	0.165695919823593	0.110882238774771	-0.0453392644043643	0.0403807024020672	0.104260791152448
3q	3	120500000	120600000	346	0.224434859733487	0.10903066166311	0.00654894825709516	-0.244320017697032	-0.148527276769062	-0.711459673118549	0.0948500431478893	0.255895778929997	-0.0613482089556007	0.135472564284407	0.144917602586187	-0.0301120524353273	0.076247680430131	0.0993314557771773
3q	3	123500000	123600000	347	0.070739012974885	0.139923662009364	0.0575292630378271	-0.332481201184119	-0.122777828759878	0.229016593038091	-0.032857569162078	0.061137894834968	-0.0119489901798258	0.0726251850461548	0.0442226591467986	-0.0638975340210023	0.109270053979075	0.175872690079963
3q	3	1.28e+08	128100000	348	0.131545075875904	0.0191496111291146	-0.133680191298429	-0.497626380513471	-0.248065890150422	0.0265664252396819	-0.00969273458136182	0.124618966547533	0.0169512723836001	0.013364572670581	-0.0831000268436674	-0.133467724692152	0.0171982334503184	0.0226022779218281
3q	3	128200000	128300000	349	0.154892206483657	0.0647040237040664	0.0111154992414578	-0.427133234801296	-0.286415594747479	0.0209990829708835	-0.00476104919878376	0.100702336467997	-0.0783870242211062	0.0974989582497076	0.0100072486130046	-0.0652675446798491	0.0669774994799091	0.0545975607148946
3q	3	130800000	130900000	350	0.133532690401595	0.137187740447492	-0.0613577780703939	-0.384182963014263	-0.124653604729708	0.169081802859132	-0.0573452609891719	0.15426375843216	0.045767481306798	0.145530818316918	0.0831681338119388	0.0714414866785689	0.0167717854939859	0.154988352501897
3q	3	134100000	134200000	351	0.0859803277914874	0.00954816476883538	-0.0584263444418783	-0.447727109807497	-0.249232378368293	0.19025654662339	0.0183599515902732	0.0233045215598407	0.0616061385339817	0.0681693677083123	0.0238516167418098	-0.150337912418044	0.0936441383051154	0.0664667872617068
3q	3	136200000	136300000	354	0.106819991627279	0.0998819118442602	-0.147106277168186	-0.376973405985801	-0.215149167217006	0.11136270036411	0.110326047063974	0.0424499304265044	-0.0372728167254424	0.0135549937915115	0.0290094815953431	-0.0181649699213036	0.0483062581462532	0.183135944832251
3q	3	138700000	138800000	355	0.162711143852669	0.106590199089496	0.139961194416336	-0.344481593567936	-0.128904696519015	0.250821019155089	0.0506383630265216	0.105200259050808	-0.0103555852222931	0.0287246954015516	0.00741951121225059	0.00543974766111939	0.0801309866318688	0.0392837722124742
3q	3	139400000	139500000	356	0.157386278195111	0.0500227757122545	0.0284129718653377	-0.307863912320668	-0.0585097989677161	0.230248756350032	0.0926919227231234	0.184352890817686	0.0678379932347202	0.0948275927536276	0.0789127949687942	-0.0990437336918879	0.0232765277455688	0.0657164144355928
3q	3	140300000	140400000	357	0.170644456163587	0.192698842990353	0.00975182291683251	-0.208889601033041	-0.16326905314533	0.26156448938806	0.106269904688465	0.221950211106407	0.0876742653445295	0.0691920420344169	0.0477840016974196	-0.0801312491368593	0.129833863359868	0.00941537433553675
3q	3	140900000	141000000	358	0.206758388510048	0.0893154869793048	0.0100863994208262	-0.28606644949296	-0.123335048983079	0.140629969905734	0.0647096384306444	0.124684816559848	0.00602527450209399	0.104616571691811	0.108520590350692	-0.122926092953551	0.0262405874926211	0.156531639849777
3q	3	141500000	141600000	359	0.159383702132102	0.126867877716826	0.0164608737381233	-0.39105949256577	-0.178841261286097	0.0074223168388973	0.0468891267908035	0.14886541868867	0.0607593188377226	0.0577494974856492	0.00917498174493244	-0.0807407266522352	0.0112796403774848	0.171990135012935
3q	3	146500000	146600000	360	0.231459756409653	0.303237747091782	0.0382717490835518	-0.285388898902734	-0.1437906054026	0.133121174587686	0.113049289699069	0.0927451447338023	0.122365610078379	0.0490374797886943	0.0171682167589239	-0.0716354236383563	0.0429534429036488	-0.11168340557565
3q	3	147500000	147600000	361	0.167009686324155	0.505696193794398	0.0217842462424779	-0.277531209957658	-0.0585872753603324	0.417721999802848	-0.0166782978463137	0.166576302745456	0.0263159012834703	0.00430115570248208	0.080568519257467	-0.0367484233197813	-0.0552604524013964	-0.00605518771771414
3q	3	149200000	149300000	362	0.0106970484209508	0.0970705923632066	-0.0328891703840822	-0.329838325575996	-0.0804448262506223	0.332747491652871	0.0215012387613592	0.0329090930681122	0.0843514417375629	0.11942401061252	0.313526540875213	0.164650944136663	2.82349357553845e-05	0.129607683820481
3q	3	153300000	153400000	363	0.201491761331636	0.1198220209859	0.0895216728813265	-0.285442137105169	-0.077421021765996	0.506347494829355	0.0731957327871327	0.210803589400972	0.0343568263907329	-0.0233121106561784	0.859360214373517	0.170894508707623	-0.011295765182495	0.0691634151892034
3q	3	155500000	155600000	364	0.277005735142191	0.0699678024079319	-0.108679541931389	-0.243374403820674	-0.243271867669061	-0.0697491031547275	0.0563852827647583	0.119762755045767	0.0201552355332108	0.0289483003943656	0.988572673822731	0.148432437639216	0.0126657390866694	0.250949916945247
3q	3	160400000	160500000	365	0.245933053750629	0.171650099848192	0.0744957778302366	-0.176753942560387	-0.120363207593367	0.0654340129700934	0.0598398567726034	0.146866202541059	0.107791759009613	0.144331736876119	0.934718037997569	-0.136093751316972	0.0226681665890018	0.163393552445609
3q	3	161700000	161800000	366	0.221398646217597	0.124211481332784	-0.00394975309487658	-0.295564012435341	-0.165464053111402	0.155794991268731	0.030417935110219	0.217570126951875	0.140828317816253	-0.0309796684507374	0.892746853616425	-0.231122581991198	0.0022369809917041	-0.0747943940517269
3q	3	1.62e+08	162100000	367	0.249145907695798	0.187896992756899	0.0365047563442364	-0.331642579946774	-0.064772413757373	0.204693250368544	-0.0134451945396672	0.182111909031953	0.0382661123490944	-0.00747411810466551	0.896651893483809	-0.25825827132015	0.0433152011430414	-0.00406931448613584
3q	3	162200000	162300000	368	0.250203216947589	0.084521581807944	0.0437643102479926	-0.139979270796099	-0.0876371196355409	0.100135196967093	-0.0336367853933987	0.216161813983223	0.172208761547505	0.0738065799939337	0.718208069777981	-0.254938103394322	-0.140968021444859	-0.0167525875133484
3q	3	163400000	163500000	369	0.184259952353826	0.19580218585258	0.0124127374671685	-0.227944054972056	-0.128120210351083	0.124328408662185	0.0649498809803632	0.203845093706887	0.128498726968503	0.135319954988876	0.679814697193093	0.229212654263332	0.0702300380082201	0.0043510123411602
3q	3	163800000	163900000	370	0.149820184142598	0.261732136879339	0.114276803458671	-0.231724250329265	-0.0323721303279099	0.158358591680733	0.0440239906177224	0.246123840900143	0.00951114173662195	0.0235300981366118	0.569571885796744	0.238200161355264	0.0585977287002249	-0.0323084252017793
3q	3	164600000	164700000	371	0.1918341460539	0.0689725847375995	-0.00152383922335758	-0.234594454843383	-0.150104895637109	0.0591859832200799	0.0897733490579667	0.0561754802378485	0.120557623957965	0.0105825347654448	0.748208266000719	0.205053319198133	0.0286374756784141	-0.137390689889521
3q	3	1.69e+08	169100000	372	0.00388498492425673	0.412982464867975	0.0782061523858739	-0.328390095937092	-0.290128136975174	-0.129854157523652	-0.0706971443809698	-0.123227161619298	0.075173430620638	0.0347856098272628	0.680446278069469	0.652803996216799	-0.309072442312639	0.103185364721029
3q	3	169400000	169500000	373	0.182379412055777	0.273690521743197	-0.0516689527147199	-0.301958757058514	-0.103396707704478	0.0102238466905332	0.0742956402793679	0.0979616355608174	0.0781606532797343	0.0280384035755875	0.642773880268382	0.690654877063072	-0.026913633793274	0.200569412452465
3q	3	170700000	170800000	374	0.0114400448669155	0.481302491628213	-0.0920485931232668	-0.286499718160626	-0.115192678311581	0.0132372326026097	0.0168938270588851	-0.0241571280611517	0.0714544803755578	0.0783610835649409	0.764225214061216	0.566038458922841	0.00239589975867459	0.0871805507542046
3q	3	175500000	175600000	376	0.140865983205006	0.153785472616515	0.0606225232114103	-0.22234540995065	-0.134836793818841	0.0858929175481406	0.0795833933587502	0.13103063233806	0.108972101315426	0.252611948063929	0.648424852466254	0.558969396216366	0.0846637274655068	-0.276294529605536
3q	3	176300000	176400000	377	0.298679259803988	0.138350647981338	0.00711819023479726	-0.347099788986393	-0.111197316355937	-0.0208166013116036	0.109496117243625	0.162993373507501	0.152201054918292	0.322913901358051	0.667049737133847	0.54632743494971	0.595133292824373	-0.352176469743259
3q	3	177500000	177600000	379	0.19467044739484	0.504255254725238	-0.053455174217783	-0.310053759544235	-0.184775654028883	-0.0365146263160527	0.128931886716624	0.065260647028394	0.0603650529914653	0.258287271860123	0.689606901175745	0.494277378604325	0.578467858098135	-0.268692360684502
3q	3	1.84e+08	184100000	381	0.16212958697245	-0.179608357350771	-0.227425407237802	-0.385612202484057	-0.278023955783271	0.192558800876581	0.151556496780358	-0.114781973306543	-0.0167508387575159	0.343366528422438	0.689423382052097	0.365587417175881	0.294682358392252	0.245491911098947
3q	3	189500000	189600000	382	0.180819971608681	0.0701211415483659	-0.0381448288583669	-0.270217375626533	-0.249760384902648	-0.0210495146810105	-0.0391693069606976	-0.0321373552153192	0.0500941166465173	0.271130208641599	0.64850563364398	0.554042189289332	0.271365092520469	0.0234133598433964
3q	3	189600000	189700000	383	0.180423350080266	0.157564202945418	-0.0740500229654832	-0.202768000319194	-0.195016000182707	-0.0847224362577897	-0.0252637802588024	0.0315435502761061	-0.0152701683305357	0.357246470645225	0.736716512339563	0.517826552637092	0.263539223801245	0.118820004339484
3q	3	1.9e+08	190100000	384	-0.0104236147161989	0.170247148566617	0.02900059034779	-0.283678805020349	-0.164084352730038	0.00524939627249882	-0.0606259330758876	-0.0361662941991138	0.030446921257296	0.208238128329415	0.664958792894806	0.531589290122433	0.251298382339173	0.027696823047825
3q	3	191400000	191500000	385	0.192487511688771	0.174021162310488	0.0536671364124375	-0.220706484401765	-0.125451512716284	0.413015985493237	-0.0120390806517377	0.102330005551708	0.0764817532002335	0.243054399149096	0.710325408984156	0.609095519297296	0.328398942460237	0.0432865974700957
3q	3	194900000	195000000	386	0.223454728324388	0.136380650361566	-0.174219855090185	-0.432747092830126	-0.340659801984779	0.29587491858018	0.124772791323877	0.101520398960591	-0.04835349351298	0.3007926027954	0.72237734079777	0.607464262729132	0.238479005186266	0.169606365681846
3q	3	197700000	197800000	387	0.283063664761638	0.378892856151933	0.0148807548718245	-0.196631992133281	-0.177566567560582	0.05314153073356	0.0984450469631646	0.221098545756631	-0.00863461708269197	0.342151840656173	0.501549155161458	0.903507431347322	0.326831284106039	0.173918376667263
4p	4	5e+05	600000	388	0.0950156852475911	-0.193702311749281	-0.0230832844748338	-0.230791019423691	-0.230794862329104	-0.109282133441878	-0.142913874981316	0.349098791254458	-0.148417800784802	-0.183735751181236	-0.0134811903805453	-0.422671467030225	0.0417478136566595	-0.454101041382259
4p	4	1700000	1800000	389	-0.0999450191592686	-0.404802424001208	-0.183060763880098	-0.36173751582295	-0.238358943223081	-0.23512673722335	-0.388568141074574	0.104481764792436	-0.166692874780945	-0.143841038083928	-0.175597627522535	-0.439357550140507	-0.40897767244252	-0.258903166629135
4p	4	4200000	4300000	391	0.0624956325138426	-0.273849690747057	-0.114226272372598	-0.0859189413199552	-0.214197384561729	-0.114395653284878	-0.31913170437294	0.27500619627256	-0.0233747371766497	-0.213111512332725	0.0483817483228266	-0.300789340330433	-0.152651772038826	-0.239379786572669
4p	4	5400000	5500000	392	-0.00802575822236572	-0.180558343532768	-0.07280198987861	-0.177250364522652	-0.286813340041417	0.0544109486787023	-0.324659742352957	0.422550072708227	0.00437416444354047	-0.202773140696964	-0.117147696046059	-0.43262336276155	-0.270653844422968	-0.483477296886855
4p	4	5500000	5600000	393	-0.0286872115716735	-0.144053973135326	-0.114365860734363	-0.144516259862688	-0.144873055685063	-0.0649459598831653	-0.363071607751844	0.414956104545306	-0.0103889115173017	-0.180375063829873	-0.0732804746682174	-0.316822428744958	-0.259321280554392	-0.47807768877202
4p	4	7200000	7300000	394	-0.0629561600435188	-0.156494227059273	-0.0853913223481923	-0.357854507701984	-0.320240488880428	-0.172927213923453	-0.404467774267838	0.264581715849742	-0.11468215024074	-0.261190106343781	-0.196933739680732	-0.377096728906539	-0.291297464821344	-0.551530963310043
4p	4	1.1e+07	11100000	396	0.0823712580455507	-0.140061402162571	0.00975347856255197	0.00233306379422204	-0.108325313059811	-0.029583474875973	-0.280916202892323	0.455355487540084	0.0260170316413769	-0.125172163025481	-0.00618286305750396	-0.248326948235837	-0.318284225221444	-0.272468028350457
4p	4	14600000	14700000	398	0.095298643646232	-0.171269275437426	-0.0245319108225367	-0.085602260947018	-0.091129480805488	0.0119181055714631	-0.276982270046921	0.51503024637465	-0.020925706992867	-0.187813704956595	0.0628460980097875	-0.204175915314034	-0.188547844166038	-0.451766046330424
4p	4	15600000	15700000	399	-0.103915885619022	-0.305272745413977	-0.173853253176382	-0.109136504546089	-0.214382306994183	-0.15662902233234	-0.224231147861629	0.304771548444944	0.0507185603955967	-0.172341270612939	0.218193935044352	-0.279790910357391	-0.27887720072268	-0.0748438339372768
4p	4	16200000	16300000	400	0.118299101653754	-0.260926117110557	0.0149232785539164	-0.0521035383648981	-0.126048086184544	0.0463768982611935	-0.20850188008816	0.40137356046672	0.0129604345901269	-0.109812597018224	0.144149555763622	-0.395235522187765	-0.271484749843314	-0.229919819620632
4p	4	17700000	17800000	401	0.10868111026545	-0.348460538351482	0.00502064337128006	-0.0682341957204211	-0.12388805535307	-0.0243019681872649	-0.226831785920278	0.469130572139001	0.0492108036687319	-0.132664377523162	-0.0696496736586736	-0.248093865280816	-0.236440191426892	-0.365893369097251
4p	4	18800000	18900000	402	0.201935280404585	-0.0705685337321489	0.0740595346607855	-0.0799478920407528	-0.125323777175258	0.110018622595719	-0.247943041841841	0.473344224404929	0.011456677117603	-0.198182174009187	0.158176760611458	-0.281414708955022	-0.239229511513283	-0.318299695562321
4p	4	19900000	20000000	403	0.243890407047714	-0.0215436626861432	-0.0526110135998249	0.0406082410126311	-0.123459258261207	0.0967978977831216	-0.281921052242489	0.416119633466067	0.0274319978577875	-0.183417935382358	0.130203489961561	-0.340828139410372	-0.203761292603722	-0.367303255892321
4p	4	22200000	22300000	404	0.215848735270658	-0.0597466318638917	0.0515020309479424	-0.0431940621193277	-0.192666922188841	0.0427331491660236	-0.246158414825634	0.543723975224977	-0.0210421550255153	-0.249176114193095	0.108926400142852	-0.153109069987633	-0.175254919311556	-0.257904192533389
4p	4	23900000	24000000	405	0.0022959073271312	-0.142093335061223	0.0151390172263793	-0.135988777698965	-0.0774810557055982	0.00325544250217898	-0.256294375818002	0.374019318157099	0.075813180511086	-0.17739643414486	0.104702539473066	-0.306439227882044	-0.223832256730662	-0.348079666030916
4p	4	27300000	27400000	407	0.25213471312021	-0.0213284132624549	-0.067944288197601	0.033662892473161	-0.0324929894958798	0.157116767871506	-0.201522548172137	0.435909852058952	0.103257381967172	-0.108435127927585	0.0796462705073525	-0.280611383273785	-0.118332299418288	-0.457718412821455
4p	4	28200000	28300000	408	0.101833962080159	-0.17465302521916	-0.070225513489579	-0.0445997506304303	-0.137464947886545	0.0425822157372111	-0.327683244584898	0.51914961015576	-0.0219254476458383	-0.262376023770563	0.0826244761544803	-0.374274086446258	-0.280698344233817	-0.426306900402859
4p	4	2.9e+07	29100000	409	0.0962716844458969	-0.0362176036906344	0.0332446289026613	-0.027407463733368	-0.140389901595627	-0.00831004548718193	-0.226971477882827	0.416647904191335	-0.00711657862165307	-0.212948437095175	0.0820708664635307	-0.196573563101047	-0.214867469911961	-0.481627350668312
4p	4	30200000	30300000	410	0.142802073952107	-0.195419513929028	0.0350286242560099	0.0203955625114863	-0.126770072887384	0.0437770860493008	-0.260082207794821	0.520898125292318	0.039792009924453	-0.150998263681688	0.0461930531496487	-0.180128047969146	-0.199746721061884	-0.436456899268203
4p	4	30700000	30800000	411	0.00922402736952794	-0.187140576451223	-0.0126599749110456	-0.167714266320347	-0.122931297216595	0.0213766465807149	-0.351770635761707	0.302164410196172	-0.0757396467199776	-0.219349391638953	-0.034584386370701	-0.31902099114795	-0.238998069452166	-0.459714900493523
4p	4	33200000	33300000	412	0.16163266145572	-0.0970290777771094	0.0279276193321051	-0.0808791162908738	-0.136568957618137	0.082436182534155	-0.289612517281912	0.482382356277084	0.019423267261988	-0.0882614596743414	-0.0295778416796938	-0.324962500847605	-0.143768055282503	-0.355983823051213
4p	4	35700000	35800000	413	0.0347482301073002	-0.171875806221076	-0.0134276812152672	-0.0742009109723732	-0.115308428997256	0.05570294459522	-0.401930696009533	0.450224338964654	-0.0356559361821164	-0.154665255173864	0.108397863207719	-0.200783935294382	-0.203167855899464	-0.441712693299695
4p	4	37500000	37600000	414	0.0184595347543648	-0.338698417095196	-0.0573751470404005	-0.116263764795399	-0.176691608948957	-0.080489588783955	-0.263127980614181	0.313271337598134	0.10624316602142	-0.0980240124062171	-0.0297527635958784	-0.331737424796841	-0.29765685122693	-0.229311252414085
4p	4	37800000	37900000	415	0.0876384745102514	-0.238032717073292	0.151464865689054	-0.166796800553307	-0.197546056747025	0.0909207208286208	-0.136440927682306	0.42293413455411	0.0798849941588245	-0.138004784653301	0.151406023548386	-0.254116040689875	-0.295142723422104	-0.207684561760086
4p	4	38400000	38500000	416	0.0324840644208386	-0.312412598403676	0.030408349891872	-0.051048968166403	-0.110308300153549	0.0363159332365318	-0.318894358491725	0.409083214020967	0.0455317896323956	-0.0114868460678485	0.11792354376427	-0.30823740136774	-0.211323738430048	-0.169624284915657
4p	4	39800000	39900000	417	-0.0239736988442208	-0.411075845783308	-0.100721872214958	-0.047067718233373	-0.12528138319585	-0.0379492084387425	-0.321377660060439	0.447581628874191	-0.0700308143995863	-0.0457422920932362	0.0627348598351797	-0.244509400042088	-0.300809953848954	-0.250055100362939
4p	4	42600000	42700000	418	0.112139632888294	-0.101653566867222	0.0597248458245575	-0.138317566933821	-0.189660628712192	0.0924776835352818	-0.316858010889163	0.330049169047935	-0.042618153630635	-0.182899576258067	0.0296953847278543	-0.382416065032756	-0.198810632746719	-0.290952673675073
4p	4	45500000	45600000	420	0.123767493384858	-0.20178009397483	-7.36045948607533e-05	-0.0667771894666136	-0.185179326596731	0.0207767351178545	-0.341268416452646	0.381998091735355	-0.0913927678097926	-0.101357321386664	0.0397264507097554	-0.195883907010149	-0.234582786684713	-0.460978167442344
4p	4	48100000	48200000	422	0.108041696118334	-0.130715275837189	-0.0281636470851371	-0.0172153262726736	-0.0888204527155405	0.0601697937651794	-0.318151503066418	0.37217499250031	0.0436853023807647	-0.109597377568827	0.113191269123432	-0.275025991353252	-0.217635640538691	-0.293182497297293
4q	4	53100000	53200000	423	0.156540661152225	-0.258859623561918	-0.0448145587109549	-0.0576889723919656	-0.0360478893709777	-0.521545407125158	-0.296834713652142	-0.251325763687878	0.0654676113814081	-0.17561658226844	0.081745353137646	-0.140509150884707	-0.137717116952121	-0.381715546824199
4q	4	55700000	55800000	425	0.0999572141659852	-0.243043331197507	0.0526387696475074	-0.172485496473475	-0.233339761999802	-0.641164925436791	-0.379134077678457	-0.360258562651358	-0.00832080209060678	-0.121159925059082	-0.0580461084844725	-0.306839937116215	-0.24558941476326	-0.454646037304226
4q	4	5.9e+07	59100000	427	0.108312372578873	-0.00354027374198842	0.123529827012351	-0.0227657331704134	-0.19566485844015	-0.585813706962778	-0.207238637538362	-0.137732716755687	-0.0508377128565613	-0.135820395976947	0.0286446143635735	-0.206245571062701	-0.172846639386354	-0.430367278757287
4q	4	61100000	61200000	428	0.13109392629254	-0.143704284690515	-0.0950561630952347	-0.093629902170178	-0.220915470870563	-0.561992915946156	-0.247873557039367	-0.178869867773	0.00635592769681919	-0.274107833358196	0.00372393425121995	-0.35164721456632	-0.248211145640951	-0.531247803057352
4q	4	61900000	62000000	429	0.103172140044244	-0.0527977330839846	0.119043453971145	-0.0303060641247463	-0.101621766928822	-0.574637515452753	-0.227709262422295	-0.255966770163143	-0.08993040641509	-0.179808448437763	0.0651942751152475	-0.356048922376818	-0.232910400201261	-0.566596468953882
4q	4	62500000	62600000	430	-0.353477262580549	-0.276896482256001	0.0630434844330032	0.0808272612737534	-0.112856505841921	-0.593808553604741	-0.317352777562913	-0.405030569230855	0.0309788969368994	-0.24354220996809	0.0377522218749494	-0.353131096443974	-0.241783272165417	-0.445961215460152
4q	4	63400000	63500000	431	-0.363870924229265	-0.0729860905692994	-0.0536181599227789	-0.100602240733659	-0.22383385227487	-0.625151261821804	-0.243655396216899	-0.2947948826018	-0.109581640373071	-0.270718314400287	0.00717113537982354	-0.329398668357097	-0.241736124312509	-0.522699454502535
4q	4	65900000	66000000	432	-0.232140458032833	-0.12429933536083	0.040288216059081	0.000192753410639883	-0.264918631252041	-0.58410935637875	-0.31251712842979	-0.224126047484911	0.0146402888314294	-0.127273478225947	-0.0829507401641597	-0.231451984532442	-0.320110702726359	-0.482021566542815
4q	4	70400000	70500000	433	-0.442838012518907	-0.302741060902984	-0.0191950466054706	-0.0585277136475277	-0.128894160198659	-0.57844386553853	-0.160143723085207	-0.263808633484077	-0.119232632242336	-0.20168637144556	0.00767198073502423	-0.0988059052698345	-0.239709477035966	-0.367744597296356
4q	4	71400000	71500000	434	-0.393903908845083	-0.209263507654851	-0.113594875776821	-0.142321063533803	-0.174319183807092	-0.544659551249541	-0.240347240975979	-0.278208377628172	-0.0189758182212576	-0.283771364547905	0.0195558704613959	-0.282013268140974	-0.238351378673096	-0.354763800101191
4q	4	72400000	72500000	435	-0.533053818940212	-0.269990253826482	-0.026405545241772	-0.11379989620457	-0.238709144069308	-0.638096054671084	-0.232288288989803	-0.338505574099808	0.0178450396426654	-0.200059651131429	0.0727233904465305	-0.203971529522342	-0.313493814482788	-0.324925249452909
4q	4	74500000	74600000	436	-0.287881345575547	-0.183468882381685	0.000685821818629981	-0.126664589823594	-0.129781590109753	-0.519063521205662	-0.1206522877099	-0.297021169064365	0.0141222306161512	-0.258736882360159	0.0526758067290447	-0.325001704491957	-0.279970428725471	-0.201745099185968
4q	4	7.5e+07	75100000	437	-0.4222351318728	-0.214448537311411	-0.0907727269819841	-0.104112877101944	-0.187313930801937	-0.506149409915778	-0.227518468058685	-0.370626103816858	0.0104643099907043	-0.202054278753324	0.0388644262957919	-0.222065512932109	-0.323909824793676	-0.351914821379093
4q	4	76100000	76200000	438	-0.343233563943212	-0.0463915950770506	0.0674709401762818	-0.0190185655215328	-0.0855301208019019	-0.515881493864936	-0.13539304303317	-0.331607618963818	-0.069005606552226	-0.112769737561876	0.147100899016069	-0.254121015609924	-0.210727015904862	-0.350093121437985
4q	4	76300000	76400000	439	-0.278356371382101	-0.0801439506183395	0.0431500538540903	0.0440611355420021	-0.100459321356409	-0.381570661770581	-0.0908829355274511	-0.223632773939612	0.0238442860816332	-0.0732479888755695	0.115338428099729	-0.296248568726016	-0.24465957880246	-0.265420219991106
4q	4	76900000	77000000	440	-0.468037300318066	-0.22868726250601	-0.108841917542679	-0.168120905974593	-0.193296948044091	-0.563243727967828	-0.170628770399348	-0.360446818738209	-0.0273302798531994	-0.147683962760758	0.0546015832411424	-0.23383088276827	-0.270479022878072	-0.306141457865842
4q	4	78500000	78600000	441	-0.521656471737297	-0.205874454592361	-0.0163312658037826	-0.0942840950364766	-0.162192343532195	-0.597700147289137	-0.373765556252899	-0.307074110359808	0.0184126218482371	-0.162738471224731	0.0258746601562819	-0.242179221210754	-0.300919407186742	-0.382284049642335
4q	4	8e+07	80100000	442	-0.28111831970025	-0.124604529158084	-0.0228202859340089	-0.144912327626997	-0.129927690147342	-0.670699712256234	-0.316079631390544	-0.257401110856171	0.0361663577223021	-0.0871619958614231	0.0277838295753706	-0.290599248185161	-0.135426464419856	-0.352444121624481
4q	4	80300000	80400000	444	-0.393456130081544	-0.273322995128556	-0.118910402665003	-0.0129190049117929	-0.182017042993608	-0.591377141949727	-0.243414328071145	-0.203014275519459	-0.079349426912553	-0.224324262136492	0.0242244321458396	-0.26811355509823	-0.292576506042225	-0.679019443506165
4q	4	8.2e+07	82100000	445	-0.494876888911528	-0.23534119555636	-0.0357676467360528	-0.123893275161463	-0.227758442027957	-0.629963308125655	-0.278831634912899	-0.334974948022433	-0.0558331995017883	-0.271942376614271	-0.105568685146487	-0.304766946920423	-0.381906995713358	-0.442408098203927
4q	4	84500000	84600000	446	-0.419869152974249	-0.156587445821156	-0.129603819086158	0.00313457133303751	-0.235056800201424	-0.597619817052154	-0.313089355399423	-0.337340485692537	-0.0822108147389685	-0.17130649848495	-0.00726811249684806	-0.193017491381052	-0.222357450893523	-0.324117627324949
4q	4	84800000	84900000	447	-0.373995410698563	-0.13839786203138	-0.0473705859419025	-0.0556003668133046	-0.206319095281088	-0.49282380102398	-0.299802750728062	-0.365321497480526	0.0607342488978422	-0.133195105493954	0.0486281573788584	-0.244835274374416	-0.263110105865641	-0.491798422789314
4q	4	85700000	85800000	448	-0.460952827964688	-0.357669142962328	-0.141671905028963	-0.114050965510797	-0.195211149434578	-0.708453738543435	-0.284347799565656	-0.285177334028633	0.125940445745257	-0.153566320186427	-0.0916221505739451	-0.418867387982646	-0.383244699557041	-0.385082299391624
4q	4	85800000	85900000	449	-0.384412914446944	-0.410361168528234	-0.234241161396753	-0.162043200493857	-0.195551629212516	-0.684234150789276	-0.200977441302949	-0.405231362785516	0.0622113672696057	-0.281644988364279	0.0779422909318211	-0.264315298406717	-0.306208248801679	-0.320950472708073
4q	4	8.6e+07	86100000	450	-0.354279873949812	-0.245671225752665	0.127985105129315	-0.155138355288123	-0.206818935602002	-0.579379057032243	-0.246112616123084	-0.240965683093471	0.00932543989850125	-0.194170998349446	0.168955485014132	-0.281506867410319	-0.210415276606032	-0.389225612278879
4q	4	88700000	88800000	451	-0.385775753684133	-0.223165342085872	-0.00704111631298228	-0.101913573314877	-0.216501524136459	-0.645591581640659	-0.289431297115368	-0.334697845608265	0.0135006866419216	-0.171573219986338	0.108689786712447	-0.343511166962038	-0.209997360225003	-0.407278820375753
4q	4	90500000	90600000	452	-0.396244211046511	-0.263352704318237	-0.0959794522088083	-0.130883615086437	-0.066744245861244	-0.562081553580917	-0.277126956972642	-0.302945280259974	0.11065409325322	-0.22694613576272	-0.0132064850017691	-0.259281274030473	-0.204481150598297	-0.482624776815915
4q	4	91800000	91900000	453	-0.345489233166156	-0.425054362985214	0.0842723883135247	-0.0624856151706081	-0.351904331708632	-0.715767692190921	-0.3889898543061	-0.263032034739193	0.0807764837688543	-0.230233852180619	-0.183004151419367	-0.322528690817926	-0.374210258079803	-0.401563165520551
4q	4	94600000	94700000	454	-0.369142407095085	-0.11325771265272	0.0227513685473743	-0.0429365663861066	-0.0392416237405845	-0.554520108761206	-0.286746768147219	-0.329761333272213	0.101915736435174	-0.169719918842411	0.0487834138892402	-0.251160152664093	-0.173064766132341	-0.448807235785842
4q	4	94700000	94800000	455	-0.35797832320559	-0.142908983429466	0.0170671946963548	-0.14502698944493	-0.192211920196838	-0.590799599552803	-0.252514450623086	-0.345331956785268	-0.0448177771816243	-0.0560191930738121	-0.0711615922015306	-0.228919075380504	-0.341397525504134	-0.347779146154494
4q	4	9.5e+07	95100000	456	-0.314527442027674	-0.239878527747675	0.0653805811270319	-0.0636229544879283	-0.155887683636208	-0.365164896767893	-0.228012756624662	-0.222747403273419	0.0131521537961517	-0.19627940627266	0.0749034922298928	-0.229588482295586	-0.233384171328786	-0.425628595672215
4q	4	96200000	96300000	457	-0.317493202946723	-0.21584692801468	-0.0541057149551798	-0.167642269187618	-0.241343745870485	-0.690448276915298	-0.199826751159365	-0.260596754728006	0.0447993652204072	-0.182855389323028	0.0282051671577482	-0.230026804801596	-0.264354847532713	-0.525470543966262
4q	4	97500000	97600000	458	-0.249374208765738	-0.273027004859365	-0.0307928393640948	-0.0614870583826689	-0.148001638310661	-0.640656368984002	-0.2676391002467	-0.281656604071598	0.0123656362998161	-0.209074850146509	-0.00936939667968415	-0.127613772374056	-0.355903183738257	-0.473600544397298
4q	4	102200000	102300000	459	-0.379628554535962	-0.315519872165988	-0.195672488203263	-0.0750832408429271	-0.234356276089271	-0.618051671285893	-0.200851874271968	-0.475806206759334	-0.0081556033693582	-0.235895873267091	-0.0105576873647099	-0.253410483402998	-0.234869876019548	-0.27300167257649
4q	4	103300000	103400000	460	-0.356841870155491	-0.178553358079714	-0.08363562909307	-0.136184624982893	-0.138018634401414	-0.723909064918967	-0.370765192074996	-0.347771437275812	0.0645717641614963	-0.209779076097622	-0.00153697600949674	-0.216278558233408	-0.277381717292837	-0.362011759246048
4q	4	104700000	104800000	461	-0.3662410874977	-0.112201633045431	0.041001845927841	-0.0212039017404822	-0.138305590390187	-0.597058575522717	-0.195530562112423	-0.229393949483186	-0.0994132631120572	-0.2521454118404	0.128227174968594	-0.214561447348327	-0.244100309647452	-0.387963835942824
4q	4	105900000	106000000	462	-0.142663323721793	-0.117716326430693	0.0393759821968724	-0.0646511899481349	-0.03376812082142	-0.53025631605382	-0.289330534304755	-0.246129930278532	-0.0515735993100794	-0.232240392508508	0.170781432907485	-0.188515088162852	-0.0852150658462148	-0.260241578953258
4q	4	106200000	106300000	463	-0.2733640519679	-0.260688475880388	-0.0116786949758395	-0.101503371185392	-0.20688930233457	-0.450014933220104	-0.389105294475916	-0.226073026185644	-0.00650927932129602	-0.209824059569482	0.0530940679257004	-0.342973062174619	-0.200655044676039	-0.269864028183529
4q	4	108800000	108900000	464	-0.369674779727278	-0.200529505244258	-0.00838701799065214	-0.130360416899736	-0.185049212751814	-0.558777894211464	-0.397399148029841	-0.333536891675361	0.0852942765097849	-0.161068353592076	0.0612289752858411	-0.281779946168181	-0.255172242014842	-0.356626099114568
4q	4	109200000	109300000	465	-0.334294341096014	-0.409752789442474	-0.154411754196111	-0.170450261383923	-0.146312121355552	-0.564737770596838	-0.425694878779591	-0.290679996678871	0.0254002448971327	-0.287771045986996	-0.00650790822293231	-0.344864290837868	-0.185771137701221	-0.448605184064498
4q	4	109600000	109700000	466	-0.386625974355807	-0.263958280576459	0.0278756050210909	-0.0497896557460437	-0.205419453326544	-0.60607069890986	-0.324479019251746	-0.343391121049988	0.0925428928747389	-0.192893413209697	-0.103608731610639	-0.300060793390174	-0.21749610524233	-0.458692970802099
4q	4	1.1e+08	110100000	467	-0.445694982456906	-0.191869635953418	-0.0467711244262848	-0.0771241192276868	-0.225156252178121	-0.513695040141833	-0.36329934350904	-0.232957795863793	-0.07346442280993	-0.241069789874788	1.15604235018575	-0.401197952891282	-0.330315726666803	-0.45486680210496
4q	4	114500000	114600000	474	-0.482512587535901	-0.22997961014443	-0.0508753244076479	-0.0996985395234638	-0.141404223726408	-0.710350953644667	-0.460552802450009	-0.383135824674639	0.0152293989639473	-0.193895245541242	0.0383574441747175	-0.30050333732532	-0.343637831614558	-0.317977217947813
4q	4	115800000	115900000	475	-0.466452231215017	-0.216711851637586	-0.0344584259221053	-0.121721500152428	-0.176747765039679	-0.202892993890904	-0.348198290656285	-0.316431060850403	0.0207478993350832	-0.241172999076775	0.0414926246335584	-0.172447237624801	-0.162172921465922	-0.521564930034188
4q	4	119200000	119300000	476	-0.468985127179352	-0.161663760288225	-0.0394335078976072	-0.00445338225687263	-0.244754569152484	-0.280197099797557	-0.414211886566725	-0.341146612435727	-0.00640865872358467	-0.13590729524253	0.00810328000568112	-0.270379362845943	-0.256722097310378	-0.317467595108085
4q	4	120600000	120700000	477	-0.342344591000998	-0.205532714901382	-0.0642486916606146	-0.148810811492415	-0.136183952444998	-0.150837616347457	-0.326222171472299	-0.321984744805717	0.000672537214217472	-0.209390016559592	0.0333486783192687	-0.300791284910083	-0.268955198809329	-0.301026237658524
4q	4	120700000	120800000	478	-0.312630497859188	-0.0663805674464936	-0.0803045437474516	-0.0771156741231352	-0.175716439094291	-0.125752542826639	-0.404705292482301	-0.210827232756538	0.0114824451661895	-0.189534204541566	0.0759031917217183	-0.246439491743073	-0.258703473225916	-0.368094652435728
4q	4	123100000	123200000	480	-0.556529310251015	-0.254293824944024	-0.0640843566253413	-0.0788718535189059	-0.212951729898115	-0.298086310508149	-0.486546454524094	-0.338041158097135	0.0684065719538191	-0.200482887612249	-0.0109261382586201	-0.289281450916428	-0.249682911725116	-0.333604731888918
4q	4	124700000	124800000	481	-0.413004100867792	-0.155042738111196	-0.00661898157764747	-0.105286039914161	-0.146046117567693	-0.118294492786896	-0.403381565943465	-0.432206753698972	-0.0638337002507757	-0.336145219769515	-0.23695328978683	-0.186580052291871	-0.2632465442295	-0.371922310097587
4q	4	124900000	125000000	482	-0.353628476274584	-0.285952793618716	-0.054200437226753	-0.141497800157204	-0.205204780157831	-0.214509182667227	-0.405557450409145	-0.235665625652	0.0646715865283024	-0.113244762945362	-0.354534480407118	-0.332236865330179	-0.179491804665729	-0.49540508107918
4q	4	125600000	125700000	483	-0.287382843061653	-0.311371331790215	-0.126661660618905	-0.137507389697319	-0.186346670716373	-0.111866069857327	-0.402395228082144	-0.385286355731244	0.0214700680924097	-0.162408349277063	-0.413097136220277	-0.271828011494528	-0.306091616841331	-0.46006902421823
4q	4	134400000	134500000	484	-0.272483551604378	-0.31559595570075	-0.120252735118255	-0.16244615849044	-0.138734288463046	-0.193844870386688	-0.443433262321872	-0.231667732200192	-0.0456562709121713	-0.256981686422798	-0.48656939151362	-0.303370340568134	-0.294690820068807	-0.425412380800799
4q	4	136200000	136300000	485	-0.376142345518874	-0.232129837511474	0.0352130001983472	0.010258856376572	-0.125225944144017	-0.150109794280034	-0.41974640711702	-0.0398666879903312	0.0225848921666539	-0.191343116855254	-0.530646643722409	-0.270384914279232	-0.228272961019172	-0.506517511327959
4q	4	136500000	136600000	486	-0.324894529013948	-0.0874221224855021	0.0559995598326498	-0.0355193775508097	-0.174513575808272	-0.0620518109169211	-0.37336522232873	-0.0225823506718418	0.0112743049072544	-0.233687675162991	-0.472841327353836	-0.211084060125108	-0.247028194634515	-0.395836668582326
4q	4	138300000	138400000	487	-0.264586415900962	-0.252457326486676	-0.0671343440579357	-0.0279635334548474	-0.197769979139507	-0.181715124252392	-0.332535838276689	-0.0883688937752381	0.0577088675677409	-0.190809473822727	-0.492670647998661	-0.279397693570514	-0.336149515465591	-0.500812018648105
4q	4	143300000	143400000	489	-0.404600228669325	-0.204947478999476	-0.0539768030521411	-0.187304679131235	-0.206631661305341	-0.250998599507805	-0.333115363931908	-0.337373407086889	-0.0208192377150617	-0.21399047738944	-0.449798894176006	-0.280021424181565	-0.320342396045849	-0.269151493554161
4q	4	143900000	144000000	490	-0.365860036429199	-0.286172559295766	-0.00133241953494459	-0.05985591437086	-0.193480006884047	-0.0905964509706895	-0.400068657566279	-0.0153130395421969	0.0315214643948996	-0.225490793503013	-0.548090040892823	-0.384117502137794	-0.30262212119309	-0.351768315784633
4q	4	145900000	146000000	491	-0.494357437009497	-0.271626534724877	-0.0357561658345312	-0.0443213401843454	-0.209454079434093	-0.130419782037816	-0.439547629733532	-0.0750569519221028	-0.031208645869442	-0.252555667253646	-0.512054822345136	-0.319283298672311	-0.188171027390414	-0.257815530114922
4q	4	150800000	150900000	492	-0.28465920154032	-0.29540451385456	0.0330124964354344	-0.176134218926082	-0.129557163427003	-0.167741543307461	-0.432469438451874	-0.0950079913848364	0.0995510428791732	-0.134230865425324	-0.485337741143717	-0.262313742600251	-0.294392778007122	-0.471127732260498
4q	4	153500000	153600000	493	-0.23857639775473	-0.0847914430513981	0.212707924921333	0.0605500301288616	-0.115993998425762	-0.0838651173335566	-0.303869286384259	-0.126512116984688	0.11225421933166	-0.141279289476144	-0.413107296573902	-0.126879195791161	-0.134938303763228	-0.251291960017218
4q	4	153700000	153800000	494	-0.310464370186363	-0.32598343551432	-0.160707508856636	-0.0233883563972953	-0.166001542988393	-0.227578340528296	-0.415805008797271	-0.0755185779975386	-0.0238639160389231	-0.259657641150668	-0.387826448771343	-0.243516869725543	-0.282931675988206	-0.130098608999505
4q	4	1.54e+08	154100000	495	-0.378824753891538	-0.345177285769846	-0.0530577915080746	-0.229040229392504	-0.155723012866462	-0.261059424625347	-0.368063507839592	-0.205883080157243	-0.0230217248427012	-0.22081906180062	-0.457806819092536	-0.252840475957008	-0.269597158219777	-0.363758067638869
4q	4	1.55e+08	155100000	496	-0.211028600694341	-0.0383886454590956	0.120471374869034	-0.0731953237120272	-0.108914923190821	-0.0599948917321475	-0.36238708353102	-0.0436866221433691	-0.0101952612133143	-0.0787849923661198	-0.382078877497041	-0.184472170226077	-0.151113379384186	-0.345870933142403
4q	4	155400000	155500000	497	-0.321020820365143	-0.181369923918286	-0.0913944517436499	-0.165538547167832	-0.0977739497789639	-0.29529223651136	-0.405120402485714	-0.106432417725693	-0.0058545328824483	-0.21697770771028	-0.449109611472413	-0.330567301037791	-0.31412831989554	-0.322148942026804
4q	4	155700000	155800000	498	-0.45885970309825	-0.146605820588755	-0.00456167609258292	-0.0334430412141179	-0.113978898037585	-0.191574458702503	-0.418528123716928	-0.034366720883463	0.0650096021419277	-0.135964851248101	-0.512405106132577	-0.286145308956589	-0.181707970850737	-0.334070604147725
4q	4	156400000	156500000	499	-0.41506353952324	-0.213067494663485	-0.0307882186918498	-0.0809314298418545	-0.163313434974639	-0.174087888605399	-0.465934431438839	-0.116741686188923	-0.0354439448844162	-0.146207545928399	-0.520455878577081	-0.346158467376204	-0.30599310873435	-0.333855037584538
4q	4	162100000	162200000	500	-0.431102006678127	-0.10542669317854	0.0380633416386876	0.135678497421135	-0.174644273522881	0.0873482099608564	-0.398099763129688	-0.0976550953854615	-0.138220201835501	-0.173044163170135	-0.453151328445866	-0.269279232253132	-0.193588578860346	-0.47343193647061
4q	4	163900000	164000000	501	-0.339094277367458	-0.122218012338661	0.00558958104705633	0.0174427607651615	-0.0930480209980616	0.190478691686422	-0.300480330447504	-0.0473372189062818	-0.0331852280385994	-0.213946041733989	-0.479012815335876	-0.222420320713414	-0.305947397140915	-0.494588474450471
4q	4	167400000	167500000	502	-0.337572481907517	-0.0105255990279299	0.0549498342645505	-0.0517425854925412	-0.122286603573187	0.162319061316974	-0.337764920240151	-0.0949197758154499	0.0863716666071911	-0.182355725156785	-0.523055957929132	-0.255725464615954	-0.228693750160992	-0.503833809110043
4q	4	167900000	168000000	503	-0.432369031661399	-0.26253265114064	-0.0313897153372796	-0.12465560006448	-0.116539574094644	0.14048906631126	-0.470766978096832	-0.165137175371201	0.0238095002884896	-0.166315356925313	-0.558245293580879	-0.333991713682101	-0.358341461192027	-0.680214480738861
4q	4	171500000	171600000	505	-0.350100127951943	-0.0789418144745974	0.111606857362236	-0.0736947281871446	-0.156503141515483	0.58268444213082	-0.401234345451824	-0.0118235620352328	0.0200172569327743	-0.205536018476714	-0.549712391186795	-0.273226639416104	-0.21863611346064	-0.495861451405673
4q	4	171600000	171700000	506	-0.302752445762606	-0.107355511488956	0.0840384729875636	-0.0529731984144304	-0.200412631648116	0.50390003510847	-0.400929052456561	-0.0213232280586765	0.0441864500815599	-0.194120052417783	-0.485742882578051	-0.232007291390986	-0.21140818387009	-0.438088437009374
4q	4	172600000	172700000	507	-0.357353562105802	-0.186053309620895	-0.0324567883533435	-0.0663715377114627	-0.206995947712811	-0.278496834173994	-0.398374965975877	0.015890835861179	0.0217811745076627	-0.197916798089489	-0.334129479208062	-0.326178473732934	-0.286288027603277	-0.587016391197134
4q	4	173100000	173200000	508	-0.361743952277798	-0.282647574034466	-0.129790101585725	0.0210801404105708	-0.319645992310842	-0.291647150797933	-0.391902135543101	-0.0469339761549116	0.0835307405021423	-0.258156597694047	-0.507354098521472	-0.285444000231003	-0.125081587251758	-0.606999277048882
4q	4	1.82e+08	182100000	510	-0.456761668183376	-0.106546153974564	0.0466395110897991	-0.176179026778724	-0.146155863352396	-0.298101991056843	-0.428179075669711	-0.0802127090759601	0.0233555118819089	0.0348368486818635	-0.52614348001159	-0.382431091323024	-0.0921825069086382	-0.496836744898346
4q	4	1.86e+08	186100000	513	-0.427587470813849	-0.329008244627828	-0.00112223715798978	-0.334644000624092	-0.222685237315327	-0.397636285327934	-0.517974271137172	-0.179659915360167	-0.00577360981247337	-0.183770200822749	-0.494443399076035	-0.410982159446737	-0.300125191962936	-0.344629481764578
4q	4	188600000	188700000	514	-0.239436006298653	-0.0676537206759626	0.121361400936338	-0.268021167252513	-0.0843188426626632	-0.144442049949941	-0.317786447671184	0.0174622949508717	-0.0811970330154745	-0.271309317778255	-0.371042827282892	-0.374985563471216	-0.124380817730621	-0.422082826066423
5p	5	2800000	2900000	515	0.765197738705083	0.430983140189601	0.509609427624723	-0.0725306634037694	0.418103409777139	0.493388861446955	0.17515381345992	0.214372244559651	-0.0525977749985422	-0.166473811197344	0.914894754196434	-0.0265941905739053	0.299485841356364	0.293700223608409
5p	5	4700000	4800000	516	0.708177518118554	0.591343700316499	0.418466346813897	-0.0509920205842147	0.421551595613799	0.518600043477279	0.171079647414116	0.12501554361041	0.0705750072559276	-0.106783640663606	0.936871440146994	-0.108054638949019	0.251976094823953	0.277092343240796
5p	5	5e+06	5100000	517	0.703782516713695	0.550195489715181	0.543880167718253	-0.150196807439056	0.441121165602211	0.57670712753985	0.252248774550012	0.202864095981761	0.0282947770877313	-0.0700226418254625	0.944410727099922	-0.121365472317321	0.334753290448567	0.315902642960289
5p	5	6100000	6200000	518	0.675228385113726	0.487962276803531	0.509672331780975	-0.068886857177034	0.310452738981845	0.466872290081839	0.252973794009964	0.0854205258170218	-0.00418466862736537	-0.0952388557948905	0.866482819137034	-0.127948930339048	0.208725389322774	0.273985642394351
5p	5	8600000	8700000	520	0.676039136848854	0.509655556644972	0.398475855196707	-0.107253585145513	0.396209887898773	0.51592194657082	0.281933264146051	0.192823250410511	0.0952219731356947	-0.132092402342401	0.918238503116061	-0.0450192269451087	0.167484592304887	0.116074641427789
5p	5	10900000	11000000	521	0.601688257330143	0.324412087979782	0.316902004042224	-0.0639239493296907	0.326191359013878	0.821518801262244	0.138932095075344	0.0289614986073445	0.0836286519464185	-0.165821494677534	0.84223427405884	-0.131293886953489	0.28411202719731	0.157330892784792
5p	5	11300000	11400000	522	0.500191579715276	0.366364112128278	0.253729401301363	-0.198006058548347	0.291751942909032	0.797284152184843	0.18288027479806	0.0649607758697874	0.0659968071619736	-0.272945784671599	0.862585101436611	-0.142889746471356	0.273473240831764	0.238036334059306
5p	5	12500000	12600000	523	0.654643315686783	0.53868912140643	0.402700477274814	-0.057660147622117	0.409059826380967	0.808156125354287	0.0917297405897673	0.208018420193306	0.0914829390512332	-0.263950606255746	0.859291542095241	0.0427734430125973	0.170267048381743	0.162430938787021
5p	5	15800000	15900000	525	0.763148580731363	0.426236492721978	0.38591200908803	0.0132817044659773	0.462574821134847	1.13802918614791	0.307601616012891	0.130551829875702	-0.0205375671403671	-0.199101667220907	1.01086129279456	-0.210513985719434	0.322782304904425	0.302856505184402
5p	5	18300000	18400000	526	0.695049967065154	0.468045913062844	0.310743832151812	-0.0414754973299652	0.327580299033966	0.936792657406063	0.148974054059208	0.164237530685208	0.0277095920651057	-0.219479365844399	0.847732713351021	-0.153625221486699	0.269300099198222	0.126838049243859
5p	5	18400000	18500000	527	0.597127709631842	0.493701359862794	0.379272307322126	-0.129799027127095	0.282112519950945	0.892431505758253	0.160784364888614	0.135904287760426	0.0216563453672288	-0.2662264258615	0.852564765490256	-0.114536006154332	0.283477982474356	0.0928952314770692
5p	5	19400000	19500000	528	0.713969086266053	0.430341024280241	0.403655253889027	-0.0800545373688732	0.184206697533612	0.917837861578157	0.114070821868572	0.0971808620207714	-0.0330877765060797	-0.213076899190545	0.944332395374516	-0.0190098767017938	0.310735840751853	0.172705877166312
5p	5	2.3e+07	23100000	529	0.670328049122581	0.573228092328211	0.4022146166088	0.0106187082514549	0.337949892420926	0.988039533765438	0.119415049583874	0.196596831473746	0.0919931814574158	-0.207918131555544	0.915026889656803	-0.136650447554942	0.215066547277353	0.179470590553608
5p	5	25400000	25500000	530	0.640879780362449	0.451355215249903	0.344269129390567	-0.0305756267812866	0.257680612523584	0.428601343243905	0.173355722983086	0.155130990336796	-0.0224770169549972	-0.269134888887258	0.651427142006298	-0.0378204467662794	0.0855675340693776	0.100145186408148
5p	5	25600000	25700000	531	0.71043742119862	0.437743735708644	0.380791247058564	-0.107057419937213	0.180383915072308	0.488702749734481	0.159635351870475	0.136983375634397	0.115551570881748	-0.213974223666952	0.690756040536472	0.0526808174786297	0.296662868201791	0.11135450308407
5p	5	26600000	26700000	532	0.723237621818284	0.45209509496898	0.40409654155208	-0.016238898452644	0.347641231608203	0.53075986373062	0.168418491152816	0.0930167457971833	0.0614404225743898	-0.183865301848418	0.707370902057067	-0.0348122731908079	0.265326335236715	0.128902677210215
5p	5	27900000	28000000	533	0.647606004729815	0.416555364142644	0.312328682445262	-0.0101407910188442	0.225895582350484	0.472177493245149	0.0688506786175507	0.115237712680638	0.137067096453938	-0.254548495072355	0.682919662209396	-0.184970091587211	0.262318587412951	0.0349542530333151
5p	5	28300000	28400000	534	0.688416797484596	0.399908673882244	0.386440807259592	-0.0997613242974119	0.269111072827111	0.470386907505437	0.138990346290595	0.0545518140674651	0.0488327228161781	-0.225401253147299	0.668708126390489	-0.0856506981028424	0.20838984518035	0.114263615078751
5p	5	28400000	28500000	535	0.739339824464624	0.465651227871872	0.408838990834724	-0.0132656196308952	0.252812218868899	0.517917680977555	0.226157057242165	0.0894065889828388	0.0948390018864344	-0.235085508018228	0.67787708205588	-0.126179915665134	0.263510899079514	0.180940016715958
5p	5	33900000	34000000	537	0.713803299168762	0.48390651475775	0.349922616675532	-0.104642063040192	0.326858804922006	0.542067280432278	0.202578603203024	0.136396071982647	0.166505557087602	-0.127338257863238	0.678801789500621	-0.146871396701108	0.330740304433692	0.320997952633338
5p	5	37200000	37300000	538	0.586829208648435	0.223597590764742	0.365441760381283	-0.0321043398568573	0.299591468867737	0.31487661996547	0.217544375174394	0.118739570070769	0.0651544095842016	-0.225962863502087	0.765034401511301	0.00554777912793983	0.312387029286919	0.430687409062244
5p	5	39800000	39900000	539	0.621575129423651	0.426220581006499	0.232933163215124	-0.0145401417063431	0.326338697522193	0.816572546470336	0.13452768543232	-0.00776617382764356	0.115452715668791	-0.23486568059482	0.681364553504834	0.302047841842321	0.28434239458784	0.12268332173544
5p	5	40300000	40400000	540	0.682279689391025	0.519202372623306	0.340380905884785	-0.0439580080250432	0.384122725930275	0.807655354641895	0.267035944594483	0.0399266421956515	0.0741772637422658	-0.252157812093621	0.722353436098774	0.146773134003653	0.37614953841381	0.378393434340554
5p	5	40800000	40900000	541	0.678404796786505	0.388268662172729	0.530240927505543	-0.142362772941529	0.342976246648216	0.73599297226338	0.247243603236116	0.0704496626767521	0.118492661394102	-0.180119819554963	0.732453008002004	0.0913874345218788	0.245831807972942	0.454991436615709
5p	5	44300000	44400000	542	0.651670411237696	0.206461061928288	0.407273474452089	-0.166200572525965	-0.147841415079812	0.602212858518372	0.197595983928742	0.131282447546833	0.138333216096379	-0.134101547162707	0.594989794932146	0.0945715897359855	-0.0218095238381751	-0.50075886980938
5q	5	52100000	52200000	543	-0.376324142698054	0.220823579608978	0.472160104541779	-0.178842437719602	-0.158917332350479	-0.0659656563421788	-0.264384228136173	0.112244393475933	0.0317444346284222	0.0740083241087155	-0.45246710556296	0.00877025412975496	0.0262461224146663	-0.312352326473926
5q	5	56800000	56900000	544	-0.356416705527112	0.231285052944001	0.452341184403661	-0.127144705891634	-0.103999435019178	-0.306781497283356	-0.277773201440354	0.0668075415165507	0.0520888038612674	0.0274578518386288	-0.378678782794557	0.0371672236007484	0.0102714810006057	-0.383177238845344
5q	5	63300000	63400000	545	-0.157117435829611	0.347908797503091	0.41614108826993	-0.0188742391635613	-0.132302919323707	-0.21698597197169	-0.201210325891499	0.180350935421172	0.0175444008285803	0.0189482278062984	-0.344455239306335	-0.0526574282170905	0.0410390482951155	-0.424275727007043
5q	5	63600000	63700000	546	-0.360375216156893	0.259237486718001	0.388133903406358	-0.0728622486235329	-0.132554783912828	-0.241069134101124	-0.195687475960009	0.165187074337537	0.000858550504871689	-0.0114336919262115	-0.489181127349188	-0.0305866415883297	0.0792895202163365	-0.409037851505543
5q	5	64800000	64900000	547	-0.246015586889159	-0.0129583903298817	0.271703197457185	-0.147447676894311	-0.203757074676651	-0.528829226980567	-0.254808278778686	0.0689305053807239	-0.0588658312491645	0.0792187516709858	-0.41483085930855	-0.201841223275875	-0.118364720199381	-0.159203336221166
5q	5	65800000	65900000	548	-0.418862571259664	0.179506180489451	0.239929877582912	-0.144514862313518	-0.163325093331743	-0.46064784068412	-0.272590911379073	0.108655794437539	0.0422173566835427	-0.016381928325369	-0.418755145715987	-0.0915201521843869	0.0217643975360541	-0.338029942453
5q	5	68300000	68400000	549	-0.362019826646822	0.16621699150969	0.326399008668972	-0.171879440077681	-0.214714754228388	-0.387324241066429	-0.328318444491034	0.174213382226025	0.0822855416207278	0.100267623903693	-0.331088964748673	-0.100225770074506	-0.0109688376212915	-0.133450858088156
5q	5	71400000	71500000	551	-0.311322665393192	0.162064081558194	0.258103606630546	-0.0774518642391789	-0.172090893510441	-0.413121770353383	-0.309333988105904	0.0744620291914678	-0.0203389985665446	0.0449961694519888	-0.486959257669809	-0.0531358400070687	0.0709177842992542	-0.441384133411817
5q	5	7.4e+07	74100000	552	-0.365774383391044	0.0570959175374084	0.178453608740204	-0.132221929709098	-0.17500470787946	-0.50627930821357	-0.331264793947604	0.0364734602501142	0.0067941635429469	0.11641659788989	-0.336990241167589	-0.0690182454962701	-0.0519300083444978	-0.222428430193904
5q	5	75800000	75900000	553	-0.473147297604789	0.278308058748746	0.216544316832722	-0.140683718776002	-0.104001266436159	-0.415433052565996	-0.30246017684957	0.00333902374080529	0.00969903914766768	0.00170020370619215	-0.391435960342361	0.00476612815612456	-0.117371726949032	-0.219788183370018
5q	5	76600000	76700000	554	-0.317266385173035	0.039384920903327	0.334133106569616	-0.114997003621553	-0.14134086058428	-0.402176456904534	-0.295029728815362	0.0923593399954976	0.0561683040955291	0.00566410967865747	-0.420244627692417	-0.033733401565339	-0.0563154536529187	-0.368866484831228
5q	5	77300000	77400000	555	-0.436449859439835	0.100217175269631	0.115371282013643	-0.123542111952355	-0.290136489758013	-0.592141188077038	-0.465781962570526	0.00400181448770529	-0.0210474743483742	0.008643509443328	-0.416266011185234	-0.0474272590653127	-0.0764637027485682	-0.213769880495877
5q	5	79500000	79600000	556	-0.509139909081401	0.221693807026844	0.201583686309654	-0.172606763147236	-0.178511207492332	-0.497286121335038	-0.407560713572363	-0.0416505733775136	0.0526562284888564	0.0915037677020851	-0.541339965344938	-0.159189976925498	-0.145310159024932	-0.141059982044823
5q	5	82700000	82800000	557	-0.405135164650288	0.128739763717414	0.247728186305541	-0.0854217991483852	-0.111857317631433	-0.461238066438233	-0.334344447837451	0.0391854032661281	-0.0764367239380188	0.0341799568594428	-0.380326905376531	-0.104686778487436	0.00176546007133796	-0.24522137137179
5q	5	84400000	84500000	558	-0.324385736376934	0.294355522656703	0.297173376124635	-0.0369726018030143	-0.15460212870694	-0.47900621198253	-0.336991732307583	0.130816676681923	-0.0285472110671207	-0.00709148484921953	-0.407379477359648	-0.162714585738742	-0.131726258349778	-0.594069310172978
5q	5	84500000	84600000	559	-0.309416783794748	0.123180546372936	0.329255332256507	-0.0654002878509201	-0.141362010647564	-0.370299676180394	-0.48630290214456	0.104384142163883	-0.00501187302672363	0.00300225927635777	-0.449279202515625	-0.110484385130592	-0.0377882594077338	-0.503804058205853
5q	5	85200000	85300000	560	-0.353082358298805	0.184707073241113	0.334696371549835	-0.0353064196026419	-0.140825913309016	-0.304192926110138	-0.361586789404234	0.19437986692875	0.0245230755490318	0.0366402983338272	-0.511423951344743	-0.0752244601328087	-0.0100510494104337	-0.512044436566129
5q	5	85300000	85400000	561	-0.335576424002158	0.211729026231349	0.39963652907688	-0.0867421790483581	-0.152311044500294	-0.446505617197857	-0.279634326672672	0.151629551516278	-0.0769322327256976	-0.040000779710834	-0.446319636675696	-0.0160429710347569	-0.00319167872574339	-0.567542616432938
5q	5	87100000	87200000	562	-0.305213531744569	0.297555674815485	0.36196234797373	-0.127484647023195	-0.0721538827376808	-0.620638737502489	-0.384954092277954	0.203976288689349	0.0115660350506599	-0.0333629223613611	-0.360967465168016	-0.0134499445190599	0.0773371952266771	-0.356032948263679
5q	5	87300000	87400000	563	-0.345157417517576	0.308015422994964	0.439981963201529	-0.108074046142566	-0.095181446654152	-0.601583363672629	-0.38571206662992	0.101266204766714	-0.0237730253313516	0.0776232173674783	-0.390622159243425	-0.0667287711870236	0.0206986715624361	-0.39149473922535
5q	5	88100000	88200000	564	-0.390920532630852	0.265315727807036	0.350505552348104	-0.250763173834733	-0.196876265481689	-0.754427824815905	-0.347933278241221	0.163500948631704	-0.00601305891833953	-0.0816980000672503	-0.420104217491348	-0.124673757560636	-0.100182293388905	-0.285909652683557
5q	5	95100000	95200000	565	-0.344608042819349	0.10456001294582	0.31365552594857	-0.107913466729649	-0.206927315466228	-0.752009700648765	-0.25481124048958	-0.00401917318722446	-0.0393618252068857	0.0827531192902082	-0.359929490072349	-0.0640629604698221	0.07842307624453	-0.228270893226888
5q	5	95900000	96000000	566	-0.458645265519042	0.109209438605231	0.253883501122386	-0.103758654803915	-0.217269244141666	-0.802003771559125	-0.345963927967584	0.0231546164248794	-0.00735720659095547	0.0798871994773023	-0.373397684957596	-0.1335931437874	-0.0550007401242	-0.226423262803579
5q	5	9.6e+07	96100000	567	-0.45794606485089	0.1664969093457	0.259077827262308	-0.140325483513662	-0.260825067147864	-0.84940222643545	-0.36237503715529	-0.0600526692128529	-0.0167344490431926	0.0454340902230977	-0.355468462246533	-0.106048682009818	0.0489719347855237	-0.140432528642439
5q	5	97900000	98000000	568	-0.328242839795358	0.229719141290736	0.333675237515471	-0.076763599493114	-0.144952707335625	-0.741503905935679	-0.302822819185259	0.226956799644753	0.0154145672748525	0.115315197322678	-0.302728158309698	-0.00993502197166376	0.0884074144394995	-0.318111074539994
5q	5	100200000	100300000	570	-0.32178139155918	0.202645288353915	0.375180245579121	-0.08898538424745	-0.138586060498948	-0.858888168975861	-0.262712788715953	0.236733827925994	0.037782300412961	-0.0791523245747734	-0.513161011501945	-0.0227992151245902	0.0215380480907191	-0.26118002998345
5q	5	100600000	100700000	571	-0.29744382286375	0.173958391037449	0.354351183815235	-0.184672696625413	-0.178175424321164	-0.931182917689474	-0.446244136935265	0.139103985402792	0.0476379239907803	0.00363491641118521	-0.464509067242397	-0.0612380529607785	-0.0314847706258128	-0.466702417978212
5q	5	101500000	101600000	572	-0.233608512419582	0.252675454195826	0.433795323500901	-0.10026093278264	-0.164305952002422	-0.801229278857506	-0.248074412724305	0.112800137573244	-0.0259036107175423	0.0175157811408088	-0.430750319767184	-0.0451435104384779	-0.0729140521873746	-0.421685451719976
5q	5	102500000	102600000	573	-0.475717188635883	0.0979392366554619	0.25844793844304	-0.112851037902083	-0.16908323470659	-0.867130189571621	-0.320178694215336	0.0991004130609477	0.0705200775235741	-0.00943325930072198	-0.402537479210837	-0.0453634407963117	-0.04363763070888	-0.236688084773438
5q	5	102700000	102800000	574	-0.361744803974913	0.179327172930792	0.136918385104819	-0.155220163569513	-0.130762173894789	-0.760635929324568	-0.253231947526133	0.072222381449198	-0.00758603388607029	0.0314281984647551	-0.389130249953558	-0.0400114698423207	-0.268878180209931	-0.304346587218002
5q	5	107400000	107500000	575	-0.409098615560091	0.549868132040067	0.282080646259	-0.157954847272139	-0.154456907859391	-0.83852488908734	-0.301646858092238	0.100366386998794	-0.0459983009255071	0.186334694538791	-0.616917742005592	-0.0536475249454692	-0.0176435436811386	-0.435132359720077
5q	5	107700000	107800000	576	-0.277549335771445	0.728517720365156	0.370987681061822	-0.0909744145039168	-0.156100490618963	-0.76187926184723	-0.254564316977906	0.149166924813117	-0.0327302614126845	0.173547723825832	-0.556425570362394	-0.0479427241160892	0.0947833427722548	-0.31894843918111
5q	5	111300000	111400000	577	-0.29359543135459	0.601987381395725	0.23546788535886	-0.0630803838830781	-0.0851578171316215	-0.742052756608215	-0.314977564769475	0.241021033628396	-0.0427380812993075	0.218186791651279	-0.416680850287747	-0.0870211586376903	-0.0339794418459642	-0.373015590815435
5q	5	111500000	111600000	578	-0.454582838931137	0.5779575264897	0.256087465881677	-0.02636189250009	-0.10864562394496	-0.872116637455003	-0.317971081162657	0.054154072349363	0.0215356721002839	0.215910507979811	-0.41939429129816	-0.0288125552840176	-0.0635386934906532	-0.313809642862612
5q	5	112600000	112700000	579	-0.358976641176386	0.218855289235797	0.207072435741221	-0.173049242335892	-0.138614174599393	-0.658960272519524	-0.193961385551708	0.0563903194373121	0.0442331044123968	0.228895701506032	-0.454821243409	-0.0902046044602015	-0.0484605838676852	-0.371578148736254
5q	5	113600000	113700000	580	-0.322113823443854	0.673466311547495	0.35787542016451	-0.0996165347990172	-0.089766907829562	-0.655352698031558	-0.347932390946971	0.14014433635605	0.037684756862248	0.217901266341191	-0.505743274365135	-0.147273921157455	-0.00126043799948826	-0.469945713646431
5q	5	115400000	115500000	581	-0.34791570646021	0.329971026359562	0.261719411151027	-0.134081218890282	-0.144830196361535	-0.837953010502298	-0.295204091762192	0.0978850834005333	-0.00668454507908124	0.245457210876834	-0.495252116744131	0.0690220740883203	-0.0093331872225482	-0.203071575169006
5q	5	116300000	116400000	582	-0.324600191291735	0.434151460169591	0.432180537161786	-0.0385689100151357	-0.1483748155025	-0.72025056999826	-0.232206625699962	0.192494997341894	-0.000177668552768877	0.28211140931321	-0.449375481336219	0.0409206216021749	0.0224919479116114	-0.283709764413981
5q	5	1.17e+08	117100000	583	-0.347509551330013	0.423481816822743	0.446646384882061	-0.183098177103246	-0.210027931095266	-0.828258449851813	-0.353750656002426	0.202393486406631	0.0234701574011532	0.162392546932963	-0.494189534702579	-0.0815227686364017	-0.0162911230761127	-0.49894196400301
5q	5	119700000	119800000	584	-0.363923881882315	0.726697505806323	0.380397644857082	-0.0813884478975382	-0.159643736467318	-0.660560114402066	-0.356370414042394	0.0895508693038807	-0.0545252989486548	0.124460643917446	-0.534981129141076	-0.00945747017359344	-0.00141437262482836	-0.436486811346187
5q	5	120900000	121000000	585	-0.35662776789672	0.756121923611918	0.435284512283782	-0.0928257131549972	-0.0447352678593643	-0.654776017119233	-0.270260495219952	0.140316671953879	0.100056638484541	0.180917153687666	-0.523890895878731	-0.0355011105325515	0.0073864409362837	-0.342593359227969
5q	5	123200000	123300000	586	-0.312407936268631	0.638809482122787	0.363297092772274	-0.00663948130615455	-0.158080499538158	-0.783509337190266	-0.151072666065437	0.0648078493064221	-0.120994662806166	0.0130586872039073	-0.507027268977565	-0.0506601128832819	-0.0175465908684275	-0.330425176450604
5q	5	124500000	124600000	587	-0.406733645494259	0.686227005542936	0.195962201408943	-0.0447648952129915	-0.189464019720884	-0.775282531290539	-0.202535341820862	0.0701490190683231	0.0982813193305341	0.0750057441268905	-0.35939441013179	-0.0781843278124056	-0.0677220366086122	-0.382787837145037
5q	5	125600000	125700000	588	-0.309689712792169	0.705848780155018	0.344293566457625	-0.101508365337928	-0.0916103906794312	-0.729141240655683	-0.353677965496493	0.0815298999716828	0.0919542313647727	0.0421309276549288	-0.429975512493297	-0.00795569341584459	0.0746925044225163	-0.360868914732218
5q	5	1.27e+08	127100000	589	-0.308471799277216	0.318665703405478	0.22250953835013	-0.0566098616258472	-0.22523574736322	-0.751109170963328	-0.231136477831967	0.0744516766444781	0.00883789356626105	-0.0905997344011798	-0.527311636737427	-0.0274490003881253	0.081128699951281	-0.297507783601267
5q	5	127600000	127700000	590	-0.367963236034419	0.37681896020682	0.376709553177755	-0.016346544449905	-0.068107354581672	-0.723515809005693	-0.253191595131886	0.13026624053279	-0.00531829940018265	0.0143508073437048	-0.460869740183537	0.0656813965226376	0.0126683718252283	-0.355011736905477
5q	5	128200000	128300000	591	-0.438460902615736	0.426349871623805	0.317599807923079	-0.100535954649995	-0.205282837020245	-0.742413188963877	-0.333377668959975	0.148865062601692	0.00719302204382197	0.111620725591113	-0.417246562019677	-0.0328422790877177	0.0410938857788893	-0.401796803378135
5q	5	128800000	128900000	592	-0.275542303671643	0.464962451192582	0.357744284230961	-0.0652996512263927	-0.189848592070109	-0.666503165694534	-0.364990143896789	0.156420120368371	-0.0123322011481293	0.0480777454474588	-0.440543796975424	-0.0383637545013587	0.0667108603884379	-0.42812549681583
5q	5	135100000	135200000	593	-0.402159749598837	0.575954380481725	0.247222606451534	-0.0452330571651711	-0.217514037893584	-0.778353666675024	-0.487929083766066	-0.00251340310374722	-0.030860852399482	0.0614157958613084	-0.565915419274916	-0.164022280459126	-0.0428969775215028	-0.438741991852579
5q	5	135200000	135300000	594	-0.338560925241431	0.510097071728455	0.24697434246168	-0.175785979259305	-0.18466833534792	-0.745804698256909	-0.335923237557159	-0.0115012164766587	-0.0640581884640627	0.0824765498660596	-0.427306186161692	-0.103649375430004	-0.0110799966004161	-0.430215438922394
5q	5	136100000	136200000	595	-0.317652511994596	0.652378497705641	0.359111315128545	-0.0679812291607496	-0.161368335035959	-0.755461252591048	-0.180041260434761	0.146936870897689	-0.00359280332692982	0.0751562903947045	-0.43869942399603	-0.0491131806318542	0.114633572689645	-0.383916089953997
5q	5	136200000	136300000	596	-0.384893149872048	0.780992935331616	0.335879929179243	-0.0502062641634883	-0.0446641818574766	-0.605742084429964	-0.168746122035354	0.153578122660389	0.0101681629779352	0.095352681354404	-0.488661485331354	0.059019818138837	0.103303994796345	-0.361673315289278
5q	5	139300000	139400000	597	-0.325202369151648	0.740489515561145	0.413124721195044	-0.0638144919016649	-0.0533299757077263	-0.791943375093101	-0.160293843229893	0.103844920270227	-0.0292761574052259	0.0775114726681215	-0.32377794300449	-0.00916674585662329	0.0735927156393604	-0.276675396285751
5q	5	139500000	139600000	598	-0.42808780765868	0.616101391542146	0.26275662120551	-0.1171305584209	-0.13863767439693	-0.824530356466186	-0.290433263403971	-0.0471709311941362	-0.0259894591150576	0.0249632428608349	-0.447223783939406	-0.101767105435501	-0.179520905607029	-0.17942491282743
5q	5	140600000	140700000	599	-0.295483360594992	0.698277022904109	0.32688446994492	-0.0462261945198709	-0.123328130070907	-0.745511277794796	-0.207113820602493	0.259344616461104	-0.109752908243699	0.161205358625714	-0.282816085333245	0.00551722606807956	0.169207730074479	-0.206506426643048
5q	5	142400000	142500000	601	-0.391999774961444	0.632829470020554	0.287918312794409	-0.127786236831134	-0.211584492421896	-0.707977932356933	-0.239503896399048	0.0403533561616844	-0.00774696928086987	0.0997084337847756	-0.399941266135632	-0.0432271661441914	0.0510345369280403	-0.245478886248857
5q	5	143900000	144000000	602	-0.308601025510352	0.852906678541906	0.247099300255047	0.000561110645910049	-0.0351770356611754	-0.649479075470545	-0.254376059253647	0.239376505730896	-0.086986239777894	0.085619784551947	-0.399652864769424	0.0129345400410108	0.0448047001574475	-0.378794650390819
5q	5	144200000	144300000	603	-0.298835024139879	0.769649226385707	0.428411988894201	0.0612775990126404	-0.067267519356093	-0.766530588078864	-0.126581233677185	0.202839722084273	-0.00154470201818567	0.0934631078108688	-0.375894295879593	-0.040118656733935	0.0399605403003315	-0.425110785954627
5q	5	144600000	144700000	605	-0.268085615505841	0.482911286879466	0.40957317758695	-0.122429259125475	-0.128251535300167	-0.628504139021923	-0.214544839230159	0.195749265111671	0.038357594663859	-0.0178098853659597	-0.444938701105245	0.0129141013563285	0.039565823799302	-0.432379610594236
5q	5	146300000	146400000	606	-0.393515674642027	0.656584568264262	0.44382936960467	-0.139970135710566	-0.129575171354993	-0.694386126704047	-0.294187969959322	0.0699010877151671	0.0536833369165904	-0.00703319426720002	-0.390779467723242	-0.0443468931135717	-0.0168324297697541	-0.421228132383672
5q	5	148300000	148400000	607	-0.329843790595982	0.461235108983139	0.364434065639938	-0.19548425395557	-0.120436931441695	-0.841542004207971	-0.264629311410616	0.0816840497905822	-0.0333854209918279	0.138435172874017	-0.385284578503751	-0.0188314008048436	0.0924796123058331	-0.205469735096058
5q	5	149400000	149500000	608	-0.484940317840595	0.367849814560031	0.329689654486113	-0.147775933637382	-0.158512286539299	-0.748393530889618	-0.252753096947458	0.0822814484148283	-0.0300948922187251	0.102830427335986	-0.430714764608073	-0.0785658453558562	-0.0357284822651047	-0.201678531308077
5q	5	149500000	149600000	609	-0.489684586263469	0.289106192370203	0.28751155918586	-0.272437430370885	-0.285084294378396	-0.902156443808539	-0.353883799055084	0.00495544165369864	-0.0920292955758396	0.0207506319319917	-0.607794374932328	-0.227889312257292	-0.0919911127732687	-0.257983675925508
5q	5	149900000	150000000	610	-0.498797149143712	0.335106938390038	0.255038801724165	-0.299416678434475	-0.262067682804365	-0.733684301477778	-0.253161534086359	-0.0475284513004067	-0.0593662177743157	0.109895683159004	-0.40298524437281	-0.145833137904132	0.0250481623666571	-0.164575295019169
5q	5	151700000	151800000	611	-0.316449671528384	0.470687889675519	0.41595403921125	-0.0046220557312494	-0.0271650786077616	-0.796995526593173	-0.266843967698189	0.195327093192296	-0.0394304133643576	0.102706815809085	-0.531242675925894	0.0179778116585863	0.116338108622031	-0.244777308799905
5q	5	156200000	156300000	612	-0.266183349586304	0.619551495812185	0.556489229910449	-0.0811679486323025	-0.164685755644531	-0.665234394193925	-0.182864385780752	0.154982378718148	0.0107950717278826	0.0807569095647681	-0.51145806465609	-0.0782573264003597	0.111507522478705	-0.371497720726665
5q	5	157800000	157900000	613	-0.418129288621078	0.799340250823768	0.273884797448786	-0.15945871751175	-0.171130105075733	-0.64569156726543	-0.224702337284467	0.162410201621773	-0.0318864325729242	-0.0128134198813371	-0.478794122110124	-0.0274706265726999	0.0218236285936764	-0.377582636308444
5q	5	166200000	166300000	615	-0.340416732774897	0.800972709431268	0.395479158147986	0.00425715910962571	-0.120444963886552	-0.792481645000118	-0.24989321294363	0.256384019662165	-0.0357041689915106	0.0142957436728542	-0.427842720072871	-0.142661775991222	-0.0364296038652046	-0.283212787614815
5q	5	166300000	166400000	616	-0.295949690275863	0.782647571878462	0.362275304562832	-0.0527968056181805	-0.10637221324124	-0.718774982160271	-0.217635228139814	0.21012128598562	-0.0325402608299472	0.0431000806229389	-0.544656584606898	-0.114572749582016	0.0179405324015258	-0.525943785915488
5q	5	167200000	167300000	617	-0.397858566191427	0.724848637107363	0.469379676449639	-0.0513249351027299	-0.0660119804511078	-0.733970319263899	-0.247893090715195	-0.208528142241707	0.0618383037943888	0.0347012157959203	-0.549568263888439	-0.142324439211671	0.0410162601716577	-0.463294173615459
5q	5	1.75e+08	175100000	618	-0.369772075137672	0.667207408860457	0.404199548510371	-0.22084900213232	-0.0831319217403578	-0.776554834024449	-0.248222321672157	0.110404689549729	-0.054905297808575	0.0701428369698755	-0.533053368419129	-0.0978804792228988	0.0619619312875753	-0.322701207547539
5q	5	175800000	175900000	619	-0.397541001728789	0.517760242097278	0.28458627546139	-0.177695821517161	-0.159880582058147	-0.94691881844238	-0.262148804776733	-0.0727943460170838	-0.0629973654404438	-0.0308353185596903	-0.302763657806015	-0.0902315990319028	-0.0667982696615007	-0.186756201605824
5q	5	179400000	179500000	620	-0.379465381551157	0.404935509331731	0.267435108479646	-0.0972829819005682	-0.0986538934123116	-0.928390726532396	-0.181671514208034	0.129786713499278	-0.0533580517118578	0.0956371463993351	-0.39785673728879	-0.0204693264035127	0.099561956973927	-0.185892054132361
6p	6	5200000	5300000	622	0.0876812970616412	0.154067668912561	-0.034259110784582	0.586869644619217	-0.145064072837621	0.768614139655792	0.149674847951886	-0.34270390330324	0.0436885629211438	-0.196068046523561	-0.00915320978434168	-0.100466660593841	-0.00607697272736126	0.235013076761862
6p	6	6500000	6600000	623	0.0497674741177163	0.202009390786938	-0.152138507095603	0.598600348169884	-0.210719933126423	0.794012238718089	0.34598221411239	-0.247996551740832	-0.041603590454791	-0.16158700783744	0.0687157501809611	0.0264273139475964	0.122179434327766	0.227733137797453
6p	6	7400000	7500000	624	0.032692675782952	0.028770710731788	-0.121981769653725	0.686058688704195	-0.0997180254090684	0.646290280373164	0.125804098392199	-0.27686460351235	-0.0242649537648699	-0.191265220774261	-0.107163960326536	0.0822649871228271	-0.0455773447900167	0.229753150468137
6p	6	8700000	8800000	625	0.111826923143632	0.152578534679904	0.0312724629934707	0.682007355505589	-0.126845889152236	0.201094178818028	0.22095365181403	-0.239201656843104	-0.020034408866349	-0.205830420162242	0.0110655458329538	-0.0353253266032769	0.0569945321511101	0.0906526383679489
6p	6	9500000	9600000	626	0.0921855127350677	0.134809113904474	-0.161265982686276	0.537638005452968	-0.148676920506833	0.200379078144291	0.208015379414468	-0.357235227207963	-0.0451998621438552	-0.173975078425569	0.0529845516219264	0.02697285601716	0.025987254498433	0.163746579710985
6p	6	9700000	9800000	627	0.14998967483437	0.279095950945375	0.0377635728304019	0.627597796117798	-0.0886665145400522	0.262128703163514	0.157833067667585	0.261033803542231	0.0156434832605113	-0.151134407357367	0.0736188760453993	0.105676160657735	-0.00527415055877758	0.157605853814729
6p	6	10200000	10300000	628	0.147193069301357	0.189179509864661	-0.0606429092164169	0.656144447401048	-0.0236094981310309	0.181432373290595	0.276782277585343	0.0931680771488403	-0.070978600479981	-0.113082205623734	0.0895810043286753	0.0621106409029721	0.0987326003010495	0.185296380175574
6p	6	10800000	10900000	629	0.13045169339627	0.017851397445226	-0.0256904803131032	0.618556915376747	-0.0907327656218921	0.0534639267967766	0.21494072333908	0.103887405331528	-0.0323880756775888	-0.247193369640418	0.105906029314543	0.0137679312775725	0.0296309496373227	0.203972432186595
6p	6	12800000	12900000	631	0.119672309886856	0.173598219314047	-0.0415370101974826	0.584909866815819	-0.0589377677031818	0.0938191099906659	0.131613131711107	0.112772164629374	0.105885871228124	-0.199190290194665	-0.0738205026358657	0.0919397755759312	0.111368063673169	0.167433975444765
6p	6	16600000	16700000	632	0.0660384514057934	0.0985887279149795	0.0174989801269699	0.627635187552346	-0.202114905708739	0.222096068970769	0.176679408582474	0.0258695911384985	-0.00490020148747701	-0.316869526404774	0.0419568195251743	0.0722441549784063	-0.0324299882810558	0.182798953349856
6p	6	17500000	17600000	633	0.0734409104561752	0.0440478272159303	-0.197775255944681	0.602934045981438	-0.163187840153137	0.419460475145879	0.203025033853574	0.154478423024688	0.0575697263141475	-0.115644033875266	-0.0284818229246443	0.0775589082663777	0.0952356113572233	0.167276480191131
6p	6	17700000	17800000	634	-0.0332285943036966	0.115039797230923	0.0101642709059732	0.572805797920843	-0.127614454465501	0.432390143918464	0.184727343157911	0.122313971145641	0.0960741637306884	-0.178298490342286	0.153065463324503	0.0449025578337503	-0.0633941769634022	0.246377760976723
6p	6	19500000	19600000	636	0.140439099852861	0.310080602141788	-0.0556317119608271	0.616213982322423	-0.048621214524728	-0.123174880957122	0.264614541885103	0.0593633346453377	-0.00817673807853442	-0.141723809555761	0.100536198893232	0.111507396297381	0.172961486562034	0.0869922769347355
6p	6	23900000	24000000	638	0.0760717089111861	0.239497160836447	-0.0365865150880088	0.730445346067425	-0.19122767984181	-0.212607206932583	0.132073674021539	0.103597368703891	-0.00992446284044036	-0.284009282293164	-0.0306081049193565	0.236989606187235	0.136267827065702	0.0721670319783715
6p	6	27400000	27500000	639	0.064714177050625	-0.100830669090228	-0.167420891659337	0.605760730328064	-0.149571844189911	-0.376275308042535	0.184485449508475	-0.0498984007990215	-0.0147430207323375	-0.182666510548041	0.00723082641332025	0.175884971794169	-0.0338174020688106	0.295049825611311
6p	6	28200000	28300000	640	0.100024048599848	0.0723244194435261	-0.0606986067058	0.666195412007196	-0.0824934705641628	0.207551516516072	0.118092112443516	0.0982984594250969	-0.0687021968684658	-0.0828734525355464	0.0575871019414452	0.167058325099973	0.155515714539984	0.302987341375595
6p	6	3.4e+07	34100000	641	0.0286588464280593	-0.0638614808473556	-0.0854259313660134	0.452084523919902	-0.170157907000307	-0.0186118109156183	0.107329797315056	-0.0162282887760201	-0.131702752681127	-0.223337540181479	-0.248641999540065	0.0857575328459635	-0.0833713251173026	0.0202990209796662
6p	6	35100000	35200000	642	-0.0420265588162453	-0.115760861204967	-0.1934660997007	0.395557337137899	-0.138155318725621	-0.0291251589179287	0.133432967177076	0.0996091009373846	0.00555392611760358	-0.27857033001699	0.0121296080605025	0.162620282496605	-0.101213603413886	0.224720652722997
6p	6	37500000	37600000	643	-0.0503687292548392	0.0425069947616248	0.0374288115032873	0.483918851362502	-0.159415513597884	0.0480645504368025	0.124612744838745	-0.0718400952697333	-0.0390204015762663	-0.302360072207974	-0.101635319047852	0.135275469178754	0.0354194720963822	0.0417834116141884
6p	6	37700000	37800000	644	0.0733952560925549	0.117004437035303	-0.148190539181243	0.598361615108008	-0.17694291135697	0.0452894911988011	0.127529559575323	-0.0440145266546996	-0.0674820711205416	-0.235953141806268	-0.00718496736856183	0.171716477942601	-0.0477660649673752	0.235041703215151
6p	6	38100000	38200000	645	0.0206037893169661	-0.0764609561902173	-0.153154605273777	0.524770882910012	-0.296965629103081	0.129451035549842	0.131316236052455	-0.0154888476673754	0.0159660042475835	-0.210381492107872	-0.00612585435844208	0.0888571086246022	-0.0267626882876255	0.151995349061084
6p	6	39100000	39200000	647	-0.0400067364822908	0.0659018973890473	-0.604936461274845	0.433035369230607	-0.280981743175612	-0.086821049677526	0.00784891759840706	-0.0609533760802225	-0.0670436757909405	-0.258922666684948	-0.0660492714644128	0.34027162451978	-0.125451911740727	0.0481326972801956
6p	6	39200000	39300000	648	0.0946586193294374	0.00666527687940707	-0.641676519644427	0.467782925550559	-0.253378666964282	-0.0714403434162958	0.069364816713774	-0.115203926846257	-0.11926139619761	-0.259713447722607	-0.0725925544175026	0.506449733227608	-0.0437292117969803	0.171034950690283
6p	6	40200000	40300000	649	-0.0224288903967255	0.171814628164094	-0.44523063494033	0.534943754715938	-0.16124570562101	-0.319741497125378	0.182795361560727	0.0565962446680149	0.00391111773447724	-0.262080507136607	-0.138031450108414	0.367384712232421	0.049638380995319	0.070763303304298
6p	6	40500000	40600000	650	0.078399798061458	0.0475192066640606	-0.556836547658476	0.473066722995855	-0.237480265848012	-0.301594387431847	0.172873588972071	0.0763131665264952	0.0425192390734818	-0.244855168409488	-0.076387098669762	0.375503909911602	0.043300945755699	0.0963379432043683
6p	6	41300000	41400000	651	0.07585116355792	0.0173780798424372	-0.537615254600659	0.488263386750168	-0.158490498751364	-0.392344399264914	0.15560692063308	0.0345184990639593	-0.0698161987458592	-0.115631376132779	0.0265161996551175	0.431938891638521	0.00798735065958662	0.187537688475592
6p	6	41400000	41500000	652	-0.0203773030395997	-0.0643188986023156	-0.671318453732878	0.29303715555417	-0.18394089034991	-0.37360970086525	0.11865413678106	-0.11996308339306	-0.120083430127918	-0.222516184216426	-0.164509143770718	0.392490131578187	-0.108931863198785	0.0225763241955672
6p	6	46200000	46300000	653	0.104025081707095	0.19422992700152	-0.015049361699855	0.582421100056235	-0.24478007224057	0.354202663982975	0.160639917052571	0.0269544051327102	0.025650284230799	-0.259242214856571	0.00334671940538865	0.44031732869912	-0.0121485951482425	0.135688538663249
6p	6	46800000	46900000	654	0.0816865319305031	0.092276745449039	-0.148970077976372	0.578945456265657	-0.132185941032506	0.200753361451098	0.15854664354659	0.0216360419759379	0.0479324836834853	-0.140254924154807	0.0637464776219403	0.536983638405067	0.0438448913643294	0.0887048163998459
6p	6	46900000	47000000	655	0.021597034612597	0.020058569265754	-0.137632725032702	0.595168902780631	-0.14478294134752	0.104599034932883	0.21201605430251	-0.012890353646255	-0.0322980625125559	-0.180169849198033	0.00570986617464765	0.602208176217746	0.12569954231571	0.0834471033092098
6p	6	47300000	47400000	656	-0.00180569612943189	0.093579043746679	-0.132335519858195	0.596488421168889	-0.147130874716245	0.32642126606352	0.155110186978412	0.000202264257312647	0.013176226173514	-0.193727746879405	0.0659905905207506	0.496428511443028	0.0111178218526405	0.180260871128073
6p	6	5e+07	50100000	657	-0.0066257153828396	0.217471078178174	0.0403670681881973	0.683303906558414	-0.238397835159812	0.86272894577867	0.202371591600162	0.0485740221840022	0.14484871616862	-0.133242923120568	0.0475096440425969	0.516131595811361	0.0389523814445934	0.00788556570016834
6p	6	50600000	50700000	658	0.173834469563921	0.263776493882749	0.131326158239763	0.75513591792778	-0.0475317695370688	0.914519954535661	0.224215301367147	0.24077676216027	0.0452610508712012	-0.214788085334132	0.0206412801077832	0.456890388447972	0.0910345120231068	0.008965310609228
6p	6	5.1e+07	51100000	659	0.0391725491444497	0.0611029115175003	0.0487146381780464	0.650144864184656	-0.0586716136475283	0.871523322645133	0.203412321575156	0.22242403372312	0.00880408804890439	-0.103946810616401	0.118776099286246	0.462947069441367	0.0487005307964074	0.151232797745771
6p	6	54500000	54600000	661	0.0248251624484911	0.199452553068731	0.0627857097999236	0.693282972149463	-0.160477497441857	0.973224640453286	0.176678937723196	0.0037437390922999	0.0443713516557488	-0.270672073318212	0.0605459021754193	0.184386576672938	0.135586878168244	0.231048912633061
6p	6	55300000	55400000	662	0.00977539933771801	0.07538721695934	-0.0230408229557902	0.518121102224461	-0.125804299985584	0.947641770332429	0.187016189877691	0.253436562890979	0.0244569080911069	-0.257196385197356	-0.0805035268029826	0.680508739140581	0.0754925462155083	0.0296541164303118
6q	6	62800000	62900000	663	0.113356032183698	0.210938133629558	-0.0248294110676492	-0.22381866859861	-0.109688172800756	0.475071322638566	0.148398176292564	-0.220674237480031	0.0226703525001754	-0.17644174902222	0.0241648077401432	0.070446267503339	0.0912394877939803	-0.0611162460015572
6q	6	64500000	64600000	664	0.0817475265030436	0.2371080643937	0.0215065847258399	-0.266057495730232	-0.140745015279263	0.4870774664133	0.219088687977751	-0.266740351258124	0.106568108437047	-0.229022906086492	-0.00718708274656884	0.378666029753577	0.141802280193098	0.256033943598344
6q	6	74600000	74700000	666	0.0317351880669464	-0.639594282026562	0.0659285348789693	-0.392575755917132	-0.0329068882719138	0.513265624444502	0.119623825375579	-0.23566670061159	-0.00548034450455778	0.148654265977647	-0.349822966489309	-0.0816717520531979	0.174704101788399	0.133232342235226
6q	6	75600000	75700000	667	0.159622923635886	-0.56445921601338	-0.0324360438975411	-0.203997567896267	-0.0640783614140682	0.365057099919657	0.0106623433535026	-0.238276870723112	0.0324189363379695	0.144429392292742	-0.393650768813207	0.0519519615261788	0.00728588662439654	0.111452783937576
6q	6	78300000	78400000	668	0.154309942064969	-0.712513091898593	-0.0514610504537512	-0.264303747098266	-0.151835948708847	0.238900413933879	0.0852670958150715	-0.341291624829869	0.00499528339513288	0.11000371666069	-0.458175418548195	-0.0831096999902906	0.0262142243591343	0.10498230814337
6q	6	79700000	79800000	669	-0.093064952047719	-0.931702936618929	-0.253997216925066	-0.342689580342092	-0.220310450138196	0.0930962088068872	-0.0390073884879501	-0.451537981488391	-0.0191614208742723	0.0947162865358996	-0.371033385687349	-0.171677029096031	-0.0310719509804429	0.212841104290057
6q	6	81100000	81200000	670	0.0125374405982283	-0.661089935857646	-0.0971383957461311	-0.272255095113321	-0.121431840397683	0.266188157921381	0.0455718772736169	-0.234175297533835	0.0655383722505006	0.0848451036436756	-0.447538867975821	-0.0354977737839493	0.0904285154175015	0.186713816501999
6q	6	83200000	83300000	672	0.157851880933199	-0.526738939510423	-0.00966080536762997	-0.303803604113993	-0.0391249396761094	0.354395714193908	0.0355161837863191	-0.224238639933309	-0.0263969935145126	0.110557726534851	-0.46459002113736	0.0849904134144568	0.122558758035769	0.176855451186777
6q	6	83800000	83900000	673	-0.0585302737816438	-0.917011395004498	-0.155733321675841	-0.298386456079546	-0.103134648266863	0.198460267813278	-0.0711311487695235	-0.388832149964624	-0.00619686648418407	0.0217229393903677	-0.444159499537435	-0.143668582991042	-0.0544745453588505	0.24571427878854
6q	6	84500000	84600000	674	0.0685498891603668	-0.581234596630824	-0.119739601130179	-0.285036478197962	-0.198390456652696	0.118419726591208	0.0705317780870092	-0.320579973098149	0.0140050548676596	0.0523380223262592	-0.420474144806012	-0.125674783374086	0.0412143991616006	0.184058268734551
6q	6	84800000	84900000	675	0.146797300862132	-0.579455177682147	-0.013341149114267	-0.241536613927577	-0.16420040991249	0.290411015366219	-0.0637102535057127	-0.308455119977252	0.0104249801144388	0.127809881936452	-0.377087374498471	0.0581409199426634	0.0162872870508414	0.145368057500512
6q	6	86200000	86300000	676	-0.044253299523949	-0.797351971712674	-0.242347377665055	-0.336997332297113	-0.152507245393856	0.195150476689093	-0.0144427794334391	-0.36278883281919	-0.0386648828430855	-0.0108981047811187	-0.328941216682435	-0.0623748813328497	0.000266339256007462	0.31765005500918
6q	6	94100000	94200000	677	0.0214797363503869	-0.692482378775519	-0.150041246191812	-0.345116902470076	-0.228837722253543	0.145514019245899	-0.0608569569237371	-0.394387538564348	-0.00173367028661335	-0.0102165247466035	-0.450326891133139	-0.0658382628925896	-0.0180011835104673	0.00476728311695248
6q	6	9.6e+07	96100000	679	0.0429342227964228	-0.770282212413275	-0.0935661298174728	-0.265178066264416	-0.128467563429665	0.237209457515041	0.0409468179641034	-0.316556916252719	-0.144536881575503	-0.0178019558679783	-0.484535923457319	-0.119618028382748	0.0849665089126384	0.267078078331636
6q	6	96200000	96300000	680	0.174759814923916	-0.627756950600724	-0.00714571601772194	-0.243974713884949	-0.0921048127500435	0.321342774921302	0.029407087993815	-0.305656687614786	0.0757416587713561	0.0273554240433369	-0.446201307083498	-0.0230854401541285	0.0376425831395432	0.186403491778526
6q	6	97400000	97500000	682	0.104859149659305	-0.565507279411529	0.0946163089389289	-0.172282685204861	-0.068210538737877	0.37713495132793	0.102879625572835	-0.213419133734609	0.0265489590392061	0.0722926876148663	-0.537564623405788	0.00421607862471903	0.0905042313453974	0.0851182640281554
6q	6	100900000	101000000	683	-0.0240492567983146	-0.82307425438272	-0.15433263123403	-0.347952339204684	-0.113613652707961	0.0983954398119865	-0.0908941296436664	-0.346690939794611	0.0516171795341104	0.101251026065426	-0.51574350896535	-0.0297296383980617	-0.000810467212865724	0.0818757641098356
6q	6	1.05e+08	105100000	684	0.0217922763009978	-0.64191990188088	-0.00130601088399798	-0.262330782379231	-0.0857966453260836	0.266945381993825	-0.0339819632571104	-0.210494873317791	0.0140743043751817	0.0619586395352016	-0.437996099663923	-0.111371119578928	-0.0039674434537865	0.102236570387485
6q	6	108600000	108700000	685	0.0768668577744747	-0.724859880342472	0.0914752929221436	-0.269951312656615	-0.128720864099539	0.224168595139239	0.0950657842460998	-0.305078751791209	0.108994993264674	0.0623617296404078	-0.338970957563821	0.0662839060360354	0.145402403474965	0.327538960251125
6q	6	109300000	109400000	686	0.0437739012291533	-0.696858103929243	-0.159322141164126	-0.315332420571478	-0.181865030348025	0.110135096816968	0.0316640542435534	-0.360449007349446	0.00246049086656723	0.0874608263628006	-0.359176439899171	0.0339174074772466	-0.0285403937748793	0.322703430171043
6q	6	110100000	110200000	687	0.137447451277048	-0.692057546367046	0.0484627288077165	-0.34141164391181	-0.0991499835582316	0.263424448797366	0.0425330969626833	-0.160336170011006	-0.0432726413985443	-0.00148746076656713	-0.382507236202151	0.0897160627387623	0.116046205835059	0.228182178971959
6q	6	112100000	112200000	688	0.138325109078385	-0.527416950615777	0.044459878521161	-0.352784931542664	-0.0849678993546871	0.412183783571958	0.0801504664782546	-0.287717839468238	-0.107715538908818	0.133433340346028	-0.258750643328512	0.0191955222560644	0.0582022047201921	0.257442935221061
6q	6	1.13e+08	113100000	689	0.159377042052438	-0.796110077121511	-0.0339180355055659	-0.46842796562273	-0.133954563020798	0.230725019387995	0.0671012314288304	-0.412090780682059	0.148194474528384	0.0243222553937913	-0.480666999164797	-0.0704231657135472	0.0482276863392236	0.0223647471465653
6q	6	113500000	113600000	690	0.0993221684253561	-0.704018733643262	-0.0616907160555746	-0.323889437290665	-0.182312648107261	0.307405095223256	0.0474894156561516	-0.325741974073265	0.102928154843457	0.0604585161607188	-0.396088797598514	-0.0268147480318874	0.0988055721236508	0.0466701019751044
6q	6	114700000	114800000	691	0.0653348783551456	-0.586488970256251	-0.0323035153041401	-0.241971381259076	-0.142035897931698	0.316676667405967	0.0325096195143602	-0.275057556560817	0.0486746763006819	0.0305592243261833	-0.563584770732774	0.00291790340006142	0.15205758250728	0.0867323836325589
6q	6	115900000	116000000	692	0.137832818690662	-0.569254890708086	-0.0260444463109264	-0.235406312757301	0.00486108001059152	0.269517144996147	0.0859452366562336	-0.208275732742242	-0.0395888338551709	0.0561744964174332	-0.481818542792241	0.0107990070647306	0.183010499498139	0.0809744755510769
6q	6	1.17e+08	117100000	693	0.0280959457427711	-0.790603638494736	-0.0367616065733404	-0.27818109194358	-0.187536090159244	0.164467953867487	0.0678005069448507	-0.354560204949639	-0.064669780204455	0.0958311190683548	-0.485254495101546	-0.0534707007747487	0.116651115315474	0.187842325406425
6q	6	117900000	118000000	695	0.146324526195495	-0.695678267814263	0.0295649911274745	-0.184150976409185	-0.155826141434294	0.190717112192961	0.100081699648181	-0.211371878654149	0.00411513200175947	0.0611219402611494	-0.434127285225544	0.0108040277880433	0.0449790383025368	0.2064842689603
6q	6	118700000	118800000	696	0.125771837163997	-0.619370682928671	0.116231497709253	-0.300468615818974	-0.0820363055941256	0.232680012405135	0.0441851573053823	-0.267446544265772	-0.104281361509025	0.0200495573961519	-0.401869313661831	0.0121153569086737	0.0938259787329626	0.146764866661604
6q	6	119200000	119300000	697	0.141715589137059	-0.722905912964576	-0.115659835079582	-0.287503883994387	-0.0663584896921905	0.126751182901969	-0.0435150098835011	-0.270624312282344	-0.0216607675465742	0.0358542448995582	-0.449336188014327	-0.10505810116749	0.0394630968242373	0.277288977101396
6q	6	1.2e+08	120100000	698	0.031966045768912	-0.647667736259934	-0.140114025754156	-0.229920606224609	-0.225490021122492	0.221076936925601	0.0376876768862133	-0.3640510972409	0.0458758534924637	0.012871930297409	-0.485295592573693	-0.0779516076940983	0.0933613753308305	0.0908458579092719
6q	6	121800000	121900000	699	0.0737801848247784	-0.718441417721455	-0.0496997945727643	-0.331503390892927	-0.192879572088474	0.305908585589331	-0.0706434038627669	-0.421028244178665	0.0173006646569337	0.0167749351303912	-0.466516970869605	0.053517361362685	0.000277512390610919	0.142623692647228
6q	6	123600000	123700000	700	0.114406273153244	-0.658477882418865	-0.0159001386309555	-0.261832509098286	-0.166504626524337	0.193496209888166	-0.0694592161299945	-0.263318363104727	0.0823591883999989	0.0203736624154355	-0.567323316845048	0.1004662586655	0.0873090777482228	-0.0428264583162203
6q	6	124200000	124300000	701	0.032079209775007	-0.505322946830833	-0.00553519916474079	-0.239529618260661	-0.0791915132077156	0.269126382693073	-0.0120018414291557	-0.237306742613143	-0.0102313652394162	0.0216346711795513	-0.417092564650143	-0.159426878658926	0.113408740768153	0.0636205150005617
6q	6	125300000	125400000	702	0.0911297138834381	-0.738761244867705	-0.144333042864963	-0.342292090434808	-0.196424424066561	0.119831811042212	-0.0375638867834507	-0.352937249004587	0.00983161269389923	0.0514615759387668	-0.506136046091127	-0.074707572702067	0.0359759835139178	0.117152963607565
6q	6	128400000	128500000	703	0.0654845157493673	-0.759951349288582	-0.0498611639268623	-0.412088979390045	-0.282584303993334	0.0821446114791039	-0.072348764547842	-0.397639801409266	-0.0445409349133966	-0.0677716030110991	-0.420017146979128	-0.0200598958837469	-0.0429160000815978	0.0807869599757355
6q	6	128500000	128600000	704	-0.0857545432295855	-0.759922959060722	-0.128854978705865	-0.338473947632756	-0.197631469291401	0.167527172368427	0.0487923777693838	-0.349981787847346	-0.0223690275679474	0.00179835389110179	-0.449302880717939	-0.0235086314587366	-0.0839901350110565	0.0675538534585178
6q	6	1.29e+08	129100000	705	0.0420143476551353	-0.57277077967485	0.0263237268019744	-0.2650532460375	-0.122827964647342	0.124621972300635	0.086261411718577	-0.361959593722433	0.0328162526302178	0.0346674546552012	-0.342923865340175	0.0551467269820723	0.129663489495807	0.00902521835775167
6q	6	131900000	132000000	706	0.071532886420216	-0.642001093435094	-0.0926593301733255	-0.338426987619671	-0.185584592318595	0.142958452899152	-0.0404988874323918	-0.359207709165081	-0.00302899273109671	0.111668639244807	-0.435621009050921	-0.0140400741855144	0.0415554392477947	0.166755916224459
6q	6	1.33e+08	133100000	707	-0.0925778346522986	-0.600558838096025	0.0735034735881767	-0.302537459196528	-0.0954863391716791	0.358249092215936	0.161602138250759	-0.321223573311991	0.160538677348731	0.0854192203294137	-0.288776696562215	-0.0131035624767869	0.137460672899744	0.342664131233065
6q	6	134300000	134400000	708	0.106720247344592	-0.568738289027516	-0.00306549669498491	-0.352696765506601	-0.224419393493893	0.0541034184479844	-0.114007807156851	-0.327109896793572	0.0296480989258013	0.220380812387754	-0.500608006044934	-0.0516719575813765	0.0131352709524947	0.185838258106006
6q	6	135300000	135400000	709	0.0813232819423861	-0.767306746267823	-0.100860088898545	-0.272056701945377	-0.0808287581680801	0.0935300759196811	-0.0529540659449935	-0.465200457661733	-0.0248985777052284	0.235298660747971	-0.322259984303095	-0.138717258461789	0.00694757163534784	0.306088988008336
6q	6	135800000	135900000	710	0.0188337065327426	-0.83087818511118	-0.0728840168686764	-0.267152361374602	-0.12798617342449	0.149823628859046	0.080012859570906	-0.302772836871756	0.021669038767204	0.257865901337453	-0.394101321614351	-0.083340959069196	-0.00540223067898312	0.231446705642406
6q	6	1.36e+08	136100000	711	-0.0158937220424475	-0.734402093303638	0.015388703483213	-0.356045625366821	-0.132281639231273	0.128672023209557	0.0169624561040997	-0.49702591390287	-0.0539754493504812	0.273987127428055	-0.436994566905342	-0.052631124633461	0.0459860730559349	0.108566843175481
6q	6	139900000	140000000	712	-0.00363708185864534	-0.757791424673384	0.0277970101924458	-0.293320041901226	-0.0951147829224967	0.00252686317639022	0.0810999615104627	-0.346592278845411	-0.0953012088807472	0.221776446265539	-0.378284937733723	-0.342738757071343	0.070254715090477	0.271902410153712
6q	6	140700000	140800000	713	-0.0191079790854467	-0.78815011045414	-0.148496658893486	-0.333431377947675	-0.187317810255094	-0.170712457433274	0.0351106140316846	-0.436142032356698	-0.0709443676403551	0.169375401475393	-0.525599233180563	-0.373082832658553	0.0638041240204695	0.0825592078195445
6q	6	142200000	142300000	714	0.22917329462936	-0.532102112629404	-0.0973529528131856	-0.3077365340366	0.00114204399640695	0.833997696979044	0.128567089784753	-0.301216722849569	-0.0650738727618532	0.303330362892717	-0.338043679404734	-0.122132321735708	0.174961065447018	0.179643158622147
6q	6	146100000	146200000	716	0.053679675999736	-0.738677861391068	-0.158708376275079	-0.349837177067269	-0.137711437654437	0.0295854187466335	-0.0126705486928379	-0.320820623409414	0.0229700865771135	0.241582256101995	-0.555172043771325	-0.319960861421829	0.0574690623609449	0.287233657272999
6q	6	147800000	147900000	718	0.0512022833748653	-0.625310169425688	0.0125273458841335	-0.38330303210275	-0.0659138395362545	0.150560054508026	-0.0314613239477606	-0.407147628007093	0.0872453667352623	0.150853114170269	-0.415349216919783	-0.330578382603395	-0.0361801816976328	0.104293943153821
6q	6	153700000	153800000	720	0.0977844432309159	-0.614382823831555	-0.0630690303689242	-0.213646836708717	-0.05784678641647	0.118611850676968	0.0503709502188482	-0.32667965141108	0.0164272050347454	0.120631086020361	-0.44962963636319	-0.259559144517173	0.131045493627343	-0.0620020951386137
6q	6	157100000	157200000	721	0.119066853205749	-0.74055641827323	-0.248231220403514	-0.384565827022603	-0.121811316340028	-0.10524413940769	-0.0311982646366581	-0.387504656490863	-0.00762354287220841	0.0107096335493003	-0.492048937110609	-0.332972123131352	0.0360141825331592	0.268630634871893
6q	6	159600000	159700000	722	0.0540237012357182	-0.618778579723694	-0.244080526164835	-0.406922252984047	-0.119037054727635	0.0281372028699822	0.0200156850751183	-0.344637986850624	-0.0429588890736897	0.0333666460914205	-0.34596364659109	-0.297074513201748	0.0414664154957198	0.0975680875772155
6q	6	159700000	159800000	723	-0.0161543366185645	-0.637141558102317	0.00906225541696005	-0.344191928150551	-0.0635325633605962	0.0948627201746114	0.125578147596125	-0.29186399606599	-0.069190668896931	0.121475777798089	-0.547931557000906	-0.33793423875368	0.0866953568122868	0.0824142329881403
6q	6	160300000	160400000	724	0.0610543070597546	-0.687914348297635	0.0617834990806066	-0.302933631734545	-0.171788176090985	0.030842488282308	-0.00509047981039261	-0.210158998379402	0.0635279060309959	0.0562880807068223	-0.412144738011845	-0.329252437346588	0.0947193905129351	0.229898682841634
6q	6	1.66e+08	166100000	725	0.0485596872565037	-0.701569442908156	-0.0383826342527225	-0.316561381704345	-0.123980020711939	0.0016337861473825	-0.0468437681180209	-0.367018822733003	0.0539219750248848	0.0443655965931652	-0.0361155819956252	-0.39147910656239	0.0475505123184711	-0.0281845342565254
7p	7	6e+05	700000	726	0.241574401529761	0.0544065458451911	-0.097060920054824	-0.154409091535126	-0.046324249161609	0.213590760153642	0.340902539173435	-0.0129166123503402	-0.110604750302085	0.351360508167095	0.529706326175165	-0.399420860549472	-0.138864585290794	0.356924118186587
7p	7	3600000	3700000	727	0.332863842310508	0.133248053827647	-0.0252095187365971	0.151487937048822	0.0200844902128606	0.348844291102279	0.44650607630383	0.0346053496397983	-0.000689536960446406	0.288280231199731	0.1372568735468	0.00690497240795882	0.0399446225382072	0.306353175035171
7p	7	4900000	5000000	728	0.214584881988656	0.094547414180084	0.1132097262511	0.0232532912148195	0.00131283189650771	0.216693793406731	0.353418084170391	0.0999913795081548	-0.0919583644731956	0.245175720607759	0.568068173873436	-0.130704935170108	0.00816040973884081	0.320116877006219
7p	7	6200000	6300000	729	0.225869452803643	0.0980989668684963	-0.148798492246677	-0.0400646987956316	-0.00874362019366334	0.306643715472218	0.375027625197362	0.122581310527051	-0.0401137960482925	0.357345472563411	0.699951599872783	-0.0119107024533475	0.187596719129207	0.430180996752035
7p	7	6300000	6400000	730	0.272126409993587	0.0421036601776841	-0.161771141288473	-0.014218981959533	0.118179026354147	0.25752373621812	0.403365408459975	-0.0128188579972105	-0.0471225825685295	0.177599156474788	0.688566866703451	-0.115350339260495	0.0168206418445538	0.509975286114771
7p	7	6500000	6600000	731	0.226185748610163	0.0543121066032824	-0.0281540914595616	-0.00847570553609019	0.0587285558440756	0.129356963685086	0.334623521396025	0.0210348392812095	-0.105864824208465	0.35071155572046	0.580050313850073	-0.168500709410717	-0.133930445813908	0.452160524443062
7p	7	7700000	7800000	732	0.246827158447402	0.020509554208854	-0.108518481995919	-0.0110978497588501	0.0720018631985642	0.232012817580618	0.406091560779548	0.0124168942284656	-0.0279723616747026	0.237904090733798	0.636262655690301	-0.0823763572025793	-0.108416613927124	0.452148584668291
7p	7	9100000	9200000	733	0.407201935533548	0.274521172996215	-0.060164115177507	0.0461427300076703	0.125955968122612	0.398635202991087	0.469167565694446	0.16809794498429	0.0791906314551544	0.277696122982356	0.670179600429172	-0.0032978832332686	0.0595987203103569	0.208767301741498
7p	7	12900000	13000000	734	0.201957758948118	0.172133203620396	-0.116936156887691	0.0818785192439158	0.00384180427366489	0.270572254758679	0.393383542879612	0.0767965942682001	-0.0161165939364805	0.211127639574761	0.695216360767842	-0.0150720883467602	-0.0515854135236184	0.342195444401267
7p	7	13300000	13400000	735	0.259190021869982	0.0633289607876567	-0.125565895787085	0.0487957366199921	0.0891185694922929	0.173344065515325	0.473689196825202	0.168702925960988	0.0706972046340462	0.214707397120501	0.729943050547008	0.0762669916281054	-0.02672152752338	0.381235243810179
7p	7	13800000	13900000	736	0.258241177368132	0.120158492423901	-0.03448096006475	0.103209958050705	0.20166534394716	0.280264544200954	0.349747867015755	0.031851701317117	-0.0758291330035729	0.158522558625601	0.645972440104371	-0.0507568853230155	-0.0974448073478485	0.389742727966635
7p	7	13900000	14000000	737	0.153440310384361	0.115794242211236	-0.041033834558349	0.00813188796123523	0.0500626269233211	0.261417924264004	0.404522585856539	0.0992927532911847	0.0822642790098151	0.236765266621878	0.71824438818363	-0.0497452857448499	0.0443314194711889	0.229471952927209
7p	7	14900000	15000000	738	0.284529512630557	0.287887943953015	0.0657202008527054	0.133353640625706	0.0820680955744519	0.253209828190949	0.411299762535666	0.112833331695767	-0.0879621731404989	0.241828922477212	0.62115656738087	-0.0500424415018706	0.00700027350300972	0.219113786291074
7p	7	17300000	17400000	740	0.084098101435819	0.0820000656503743	-0.186394009535288	-0.0320641683304888	0.032148534280962	0.157889386473414	0.431992186168957	-0.156040346932022	-0.0728421933347764	0.302025326913059	0.675881791423715	-0.106949234926806	0.309038127679715	0.545903457324334
7p	7	20300000	20400000	741	0.233492385890331	0.166531733967445	0.0173752394684312	0.0266606020323944	0.029207286408195	-0.0148088242833271	0.336129835176138	-0.0562630210216253	0.000497194796833696	0.175265150105969	0.601242874277179	-0.0970050798881347	-0.117025840672793	0.338139500649908
7p	7	21400000	21500000	742	0.293376900909862	0.179413138854844	0.00568840121295533	0.0517282828696695	0.185106914452923	0.249655298162476	0.493319833534486	0.042325833397569	-0.0534525392354294	0.223853526806194	0.632906023817213	-0.0417344138285189	0.899597639627841	0.452722084433671
7p	7	22300000	22400000	743	0.124175428893907	0.0126327944648428	-0.103944481794847	0.0365284614173962	0.054128436982901	0.149481808561382	0.260867045156914	0.0519939138457613	0.0457851983290515	0.213081417394726	0.648264403077645	-0.129247473319726	0.747443791655508	0.317996781170354
7p	7	23700000	23800000	744	0.15136184173708	0.127220300212472	0.0111083596179316	0.110059654611379	0.0869853598874414	0.186910599001105	0.403374772828693	0.0814921381454445	-0.00136880131163717	0.279613063099496	0.657711165518567	0.0384006506948143	0.818908785261104	0.399634455329791
7p	7	2.4e+07	24100000	745	0.389031054235236	0.337199300352953	-0.00206183058102918	0.191936883681406	0.14796820458891	0.274994277628224	0.484779456108117	0.222352059287464	0.0780286280891197	0.306402411964717	0.698689949965329	0.037843997679655	0.964085750478886	0.437016083053939
7p	7	24200000	24300000	746	0.34351849540819	0.255095972810666	0.0443993167703496	0.0307609497762517	0.142952893252652	0.258574021126093	0.435865813375811	0.110360609015832	0.117701270790013	0.288828979770543	0.703189199392788	-0.0259051384470633	0.911440184906734	0.292820190619316
7p	7	27800000	27900000	747	0.116071008549943	0.0388966600605633	-0.0957532978712909	-0.110184060929818	0.0903279825987905	0.0588404728999991	0.371928987308451	0.0326902015128239	-0.0198168307794842	0.266200610755532	0.628482028519996	-0.090607162516373	0.16674065117572	0.448190991313724
7p	7	28500000	28600000	748	0.327348185414864	0.148109673051596	0.111848502202573	0.00339353151232234	0.0284104531618631	0.221649035493673	0.440269382168412	0.00347007146882357	0.0310923714817179	0.210049310622044	0.589805090574308	-0.0415041387358971	0.325104637696883	0.260844365901353
7p	7	29500000	29600000	750	0.184177775747226	0.075853830753406	-0.116889351114849	0.075640731921431	0.0673797017421584	0.571219264600192	0.288447052863626	0.027212845824453	0.0338189845555224	0.205764750372387	0.664569939863426	-0.071878720095546	0.309575258248705	0.409127772428335
7p	7	30500000	30600000	751	0.295703476691967	0.0281062722979077	-0.100157725033358	0.0468534497804325	0.0202065783757	0.136765301220522	0.420358122812097	0.0420898951118542	-0.0454783666076759	0.325879186436252	0.774300089329584	-0.0126146825783231	0.324049370654695	0.497073772989885
7p	7	31600000	31700000	752	0.324670107595311	0.219028095040717	-0.0662240944722518	0.0277977687705496	0.163056960590614	0.217795843041552	0.393651173091762	0.0761970881325894	-0.0407090411294388	0.319863204766717	0.592407106727383	0.0279931022017174	0.28312126351122	0.413836398183321
7p	7	32300000	32400000	753	0.291227601709291	0.180151287178764	0.002298726877561	0.0315009099707423	0.0760671501490297	0.232672879315099	0.455560994227489	0.127264553457687	0.0254388943221633	0.181914640299633	0.661256362176096	-0.00388264651659197	0.0276623648069609	0.245550449730339
7p	7	42500000	42600000	755	0.367035651235266	0.149564059135146	-0.0400063521036437	0.121141526598287	0.131323823029456	0.287389877983537	0.475945808696448	0.189935745350664	0.0471726438815442	0.309538693908554	0.430646983034939	0.00631532014174201	0.0133321484411732	0.278112376791369
7p	7	43900000	44000000	756	0.142702803807532	0.0384440949651015	-0.0957223685884773	0.0135749749904624	0.042057207592848	0.0534943279360435	0.341262821436666	-0.0143641198722729	-0.0394950628785533	0.286516344567569	0.497188652318808	-0.138270762881164	-0.0149857364251009	0.374723096314161
7p	7	45100000	45200000	757	0.36576050976308	0.140332688351748	0.0486063159033234	-0.0994504668630788	0.0296064179793073	0.139362860249414	0.500396387171071	0.0713421306147447	-0.0449289592545881	0.460547565640391	0.39790489191757	-0.0994027045674429	-0.011364193688157	0.349626175167274
7p	7	45700000	45800000	758	0.154338567204335	-0.0331393011105349	-0.0844937202756043	0.0465430552238878	-0.012404266904066	0.111244206327146	0.401891566242563	0.124040555926756	-0.0168217334610494	0.486540743291843	0.350054631660149	-0.132850303638148	0.000831833507618624	0.244653879380175
7p	7	48600000	48700000	759	0.372324053191177	0.251468033206822	0.0440086291515335	0.112539558676586	0.0912598884445748	0.342605127728796	0.428192165897921	0.136446635739971	-0.0894684563636944	0.468115337813144	0.406090401538414	0.0377868980128956	0.142244794572696	0.338511504630808
7p	7	5.1e+07	51100000	760	0.149591475817765	0.0489983597259088	0.0594976649147702	0.0401445055716569	0.0966097448320543	0.2295752500633	0.379695420521619	0.108330643597533	0.0406445357557797	0.424070962028013	0.279149477342436	-0.100106517016304	0.0274601305664012	0.316786584512442
7p	7	51500000	51600000	761	0.423840919444557	-0.0950987269456775	0.118446686557307	-0.0117948674505861	0.164079203692733	0.333473048731181	0.475656394424025	0.13399403393326	0.0768923684202953	0.358851680767622	0.331752275660025	0.0663247824432483	0.107500580706772	0.32833145003078
7p	7	51600000	51700000	762	0.358255549269613	-0.0452184457529002	0.111410120562943	0.133732618853211	0.251183314429398	0.431999539143882	0.494339059111472	0.127054519998502	0.0681514962136875	0.264951085282181	0.312791806873632	-0.0208053041855391	0.18238175833747	0.429165010706228
7p	7	52200000	52300000	763	0.251773834696418	-0.107527294174002	0.0551134959182908	0.166455815816452	0.154076764485214	0.241596800951061	0.481988687804782	0.116049507254942	0.0216161911520409	0.222863770691016	0.278955586966914	-0.0559823670394217	0.00377367561872521	0.366120416246382
7p	7	53200000	53300000	764	0.371967311630097	-0.171196427851659	0.00855930375099218	-0.0138930942510071	0.0744731079381999	0.305654086469227	0.400085889594767	0.115055383849451	-0.0353979258139181	0.329700083058505	0.353326960311232	-0.145308257053508	0.0425040824094105	0.251755867221935
7q	7	6.7e+07	67100000	766	0.222295095967184	0.290204858790241	0.0608746209538906	0.347668053934913	0.137598736976699	-0.141202467702563	0.282525079112592	0.206517741088071	0.0260999497937392	0.33768781142736	0.367921581385716	-0.0301272142012536	0.235535731934853	0.293533763202914
7q	7	68900000	69000000	767	0.0978825980318128	0.182699836493162	0.0252951621696879	0.221321077870017	0.0152148641500205	-0.402212883592766	0.260012654793237	0.140157853493483	-0.00989511030826069	0.258233463072638	0.283794116507487	-0.172245020718963	0.160924472765744	0.214472573483836
7q	7	70200000	70300000	768	0.111346536407497	-0.0283785380747979	-0.0736233544746398	0.216080462823341	0.10063321864834	-0.533998618254518	0.0744314246663084	0.056310144610136	0.017238924292173	0.27585119527467	0.228576083697781	-0.128720029270617	0.109762224305172	0.305803785564096
7q	7	70600000	70700000	769	0.249011280165809	0.252957582125902	0.0920401092680952	0.284802115277453	0.121559461725914	-0.158895402199343	0.267871262263339	0.204104031224953	-0.0307514888079063	0.29170532385484	0.447897027429325	-0.112072587540677	0.299415863822153	0.289686577985764
7q	7	73300000	73400000	771	0.0972255958117319	-0.0673097455535502	0.00671091518350137	0.316626516724241	0.0515980003255127	-0.376687226776951	0.166293703112616	0.0547704383753616	-0.0505219819234245	0.22642070222115	0.255585222928909	-0.138410201532973	0.121009569408896	0.585349224513554
7q	7	77200000	77300000	772	0.0624915161141176	-0.0204375028463077	-0.0800244785639555	0.0562969789419554	0.0565111986593335	-0.375700137787689	0.0930093845163484	0.0230791196767366	-0.0832101689961386	0.339257519991954	0.49377295676905	-0.0831151172352893	0.00437940782105869	0.792367009785042
7q	7	78600000	78700000	773	0.190362407060132	0.173734505941952	-0.0283607338518285	0.411990090484498	0.0230846081270435	-0.204755018789103	0.126110986213627	0.229437384155955	-0.0758680950432193	0.228499660416194	0.41700519885688	-0.0233915917124811	0.243974949416385	0.491248189402061
7q	7	80700000	80800000	774	0.204512752745704	0.139724365212748	-0.0028991066704696	-0.02060028553864	0.0883110289270748	-0.353990654587436	0.244633584166824	0.0700259718716221	0.09103751074598	0.151261196811936	0.361110554320089	-0.0107464098581547	-0.00522918696841727	0.611349817033082
7q	7	81900000	82000000	775	0.212475142765445	0.0510631845689759	-0.0166815077870989	0.0833586630115651	0.0929340021823154	-0.201618625996611	0.183010249669269	0.101866622246571	0.0611321091727504	0.29930291441631	0.409815666065035	-0.0109981604153224	0.192252578464673	0.456801074633107
7q	7	83700000	83800000	776	0.0626565711453083	-0.034187086975253	-0.586711983985651	0.059301466205321	-0.0982645648863717	-0.355976077217913	0.0999886044761408	0.0283574779176399	-0.0150139368358822	-0.0634596316544121	1.33464998059864	1.16998031227773	0.0974391602102032	0.414312801844085
7q	7	85300000	85400000	777	0.156294857701793	0.166280377923085	-0.468724749592094	-0.0983362775062681	0.036531394818588	-0.270090943468124	0.0358352201050505	0.191969367428187	-0.0432721541770215	0.0291299501538334	1.38505672937125	1.09051107160022	0.230725051067909	0.524451355611411
7q	7	87900000	88000000	778	0.125985858107927	0.212353900137484	-0.469463544232079	0.14468717128102	0.087200386689732	-0.366657835881163	0.178178455423362	0.141036471219136	0.0137682042005076	0.0637209197017647	1.404312705385	1.15964981389692	0.100289908991974	0.480896869927311
7q	7	90500000	90600000	779	0.110769882739358	0.111575065630601	-0.555136621600128	0.343705927097158	0.111558413754741	-0.293990901240829	0.240172144097188	-0.3564430102893	0.0172097105192249	0.0695428976959818	1.0870657258327	1.11730981004018	0.153751123070482	0.551781375604374
7q	7	93900000	94000000	781	0.131210895206778	0.267345926329923	-0.504017382741631	0.0570565476004014	0.136992691521959	0.561695693292416	0.103982042980136	-0.334398647600098	0.0978901735516135	0.0993894056004427	1.02286489963061	1.02834753599224	0.168004121821479	0.511833939518722
7q	7	1.09e+08	109100000	791	0.186803764425133	-0.625560100397562	0.0513507867988749	0.172746258680204	0.0344194859188041	-0.264140516538917	0.17953455702268	-0.160317343414654	0.00322493109933964	0.11999231617724	-0.535144336550757	1.17742421807278	0.174634119707306	0.457696736441717
7q	7	109300000	109400000	792	0.202657145328431	-0.487212791550217	0.0393017690153935	0.070250294084936	0.103584642111187	-0.201120458398636	0.172712569350523	-0.289076976742407	-0.0134298741805879	0.0802174706156525	-0.421161576102611	1.16179780751524	0.216912796736643	0.493635637952395
7q	7	110200000	110300000	793	0.124571324319776	-0.585142318918889	0.0188806583657554	0.0333239905008572	0.199184112295278	-0.170691194688335	0.224525334651951	-0.302034493050473	-0.0131585163712391	-0.0327910847084871	-0.487268835054387	1.08060459683213	0.250592218867041	0.505453913478319
7q	7	113200000	113300000	794	0.184104478617186	-0.55040162607277	0.0979099882889536	0.143400623188233	0.0094601823238182	-0.174512268806286	0.179081089274327	-0.263308637793903	-0.034042942317679	0.0225750085997427	-0.379417290122936	1.14313513542613	0.193217666644069	0.40072601312853
7q	7	113500000	113600000	795	0.305895111996212	-0.587693329864175	0.0907641089951344	0.348727732393908	0.109978620829146	-0.187547975271997	0.182514638149118	-0.257115488133692	-0.0262078558489735	0.0484794523070026	-0.396223017875314	1.12489473067296	0.218222972492959	0.402953384012253
7q	7	1.19e+08	119100000	799	0.201882560381741	-0.56802285201651	0.00632949972818439	0.124439363568714	0.063765721476865	-0.176784025060341	0.240642144925749	0.0501899117243257	-0.0882604179379646	0.0753562633826547	-0.504814224166017	-0.0847903526860605	0.174225307370463	0.463972322974386
7q	7	1.21e+08	121100000	800	0.098750692425094	-0.849546034390925	-0.0331548873909945	0.0396519038285146	0.120101570889837	-0.366852025581791	0.130235419607471	0.0564128000191044	-0.103302071922288	0.178340851813	-0.564126074044703	-0.0767553026654931	0.104322807230283	0.522544524418457
7q	7	121800000	121900000	801	0.210645896109764	-0.591083548617537	0.0395453405094559	0.0704755957445951	0.154173585582125	-0.231129695667754	0.225927339199086	0.0944519590021818	0.059505853197714	0.127279756849103	-0.479778539786516	0.0102481173521709	0.188156413371685	0.43906195176218
7q	7	125200000	125300000	802	0.220967106245922	-0.580153022115174	-0.09776280230318	0.177221678337723	0.0318088179814826	-0.313094207241921	0.175706099093386	0.106881488956677	0.00375453777646589	0.0301202410564239	-0.614533981748581	-0.156139451848106	0.124114668613646	0.34624137169385
7q	7	126300000	126400000	803	0.095721009403799	-0.500652925813923	0.0887615357932584	-0.0182585751741162	0.142935511946374	-0.217460692037333	0.250768286227432	0.171419646198686	0.0625879074795827	0.10442343171763	-0.402291365336295	-0.1018244545645	0.171198631767331	0.495759802966331
7q	7	126700000	126800000	804	0.158101184264027	-0.466691188365427	0.0529759041544794	0.161541713307677	0.220789948487831	-0.189443146078129	0.206856442525426	0.231098089373082	0.00733554692924957	0.108388588227015	-0.389536365332238	0.0276122208339401	0.264596730903951	0.403866803402987
7q	7	127700000	127800000	805	0.125084235993504	-0.724904390152019	-0.0610420043168875	-0.0583178782092524	0.00159224756836556	-0.367066890203029	0.184759798441288	0.108197464503424	-0.00774737139778198	0.0757642695620847	-0.412274041029501	-0.0878236654109903	0.0884183317396976	0.609672720646409
7q	7	131500000	131600000	806	0.0859538861734214	-0.726373301316101	0.0168061251223126	0.045757431058428	0.0479423050954115	-0.254226559705464	0.181908788849448	0.0866796410518733	0.00427981326999552	-0.0439717287526568	-0.450958116290077	-0.0649602029337055	0.236017569621314	0.431244140381871
7q	7	134900000	135000000	807	0.101490548112926	-0.663042003908602	0.0972637255738197	-0.0472950874682983	0.0475770574425742	-0.331828568487542	0.229689876673914	0.1262460249214	0.0544728704944698	0.0444057361016342	-0.556060524406113	-0.134865580151537	0.154896524751281	0.593583869011458
7q	7	1.35e+08	135100000	808	0.115488981137772	-0.719551451583183	-0.0620996636724728	0.00718079461974467	0.0619950807365436	-0.233327676557751	0.215113091376014	0.0734016685554913	-0.0772120828809951	0.114836045759084	-0.536670519400553	0.0365431022246705	0.158773495251483	0.495392309905313
7q	7	1.36e+08	136100000	809	0.22559704674005	-0.482823821028652	0.142672775946708	0.109088016957445	0.0547033116151777	-0.333097399929304	0.254304814793928	0.147927661371705	-0.0327798646083872	-0.0548709439698629	-0.517774729935775	-0.0317935183695166	0.115751502458506	0.509588081294645
7q	7	136800000	136900000	810	0.129349998843909	-0.716653682087627	0.0475576005872562	0.0561608638616553	0.166858179533246	-0.174979636750721	0.152393503298382	0.210050108704624	0.151617223369045	0.0319881360388976	-0.437070743781558	-0.091405429571656	0.151306456690102	0.395120403599461
7q	7	1.37e+08	137100000	811	0.217897153485437	-0.56732330569912	0.142237556064714	0.08223444877092	0.0550903744803671	-0.233203483804455	0.23390356105272	0.179047175364552	-0.0483219768805892	0.0542759318998101	-0.436925980823077	-0.0709553562644568	0.242596946610325	0.490984738713722
7q	7	137800000	137900000	812	0.0497060481866969	-0.687951193629826	-0.0284619394877836	0.0244280452055107	0.0410685874823467	-0.193272238666827	0.115707248883892	0.094881483776709	-0.0757000990339519	0.0716712520967892	-0.467404214354522	-0.130040754348382	0.0796614483387695	0.666658853778925
7q	7	137900000	138000000	813	-0.00114330204344455	-0.618490772314879	-0.0734287580709183	0.0931455810604895	0.0830902942194697	-0.260435054706423	0.167938073346907	-0.0130865345314346	-0.00836366108391171	0.0292160791949108	-0.384662992967117	-0.102689367774456	0.0947058893467554	0.728349443993398
7q	7	1.39e+08	139100000	814	0.135757356481816	-0.836335330915015	-0.131993611237268	-0.00568957505069167	0.0979198553660483	-0.396048672770644	0.256407093666471	0.0978889791714379	0.0141048456472729	0.131301625603898	-0.3288126985019	-0.24797783539628	0.0143730750326379	0.723508363224846
7q	7	140600000	140700000	815	0.167154763066842	-0.815718734005866	-0.0852313949690823	-0.00549591597427479	0.211243204727495	-0.343864213388914	0.206184536688748	0.0772231079839452	-0.0333092649071676	0.0428773692766748	-0.391145418656155	-0.00194926962477763	0.166454356100911	0.620799880891376
7q	7	142600000	142700000	816	0.0863708328545803	-0.673747567080584	-0.095268686332736	0.057588174333256	0.109789628535929	-0.221372082499831	0.203499066004513	0.0619573856717997	0.021018125392469	0.0841869579132503	-0.41245634715475	-0.0231518399548979	0.12797282351957	0.500445311291418
7q	7	1.43e+08	143100000	817	0.14801603705382	-0.721492007086007	-0.0477820307002531	-0.0191197973531032	-0.00555545129691121	-0.343501233955342	0.288099696045977	0.0163609680188522	0.0366709607743933	0.0709422534758433	-0.480688983825988	-0.0564997381622361	0.105203053987248	0.669052718403629
7q	7	1.49e+08	149100000	818	0.152274114965286	-0.617459833352856	0.0383997217257646	0.0605061292673481	0.128976360764838	-0.364381408329703	0.163280123386706	0.20783139144409	0.0289868662880827	0.0926356576787282	-0.532133266738675	0.0378163529706903	0.10223789794557	0.67290668851771
7q	7	154400000	154500000	820	0.0548505338066378	-0.594078699045286	0.25172263787305	0.0839679315370151	0.164019072472774	-0.237525530726591	0.190685431715962	0.190942509009677	-0.0365271943458015	0.0734830223668912	-0.485988472513947	-0.0523498880955502	0.148270106295113	0.537851942095783
7q	7	156800000	156900000	823	0.0337457668385919	-0.658245698383424	-0.045472687754228	-0.0318279690028737	0.0953581936690811	-0.212327326437792	0.161229295315003	0.0490394010976688	0.00455793833849511	-0.000887279070748776	-0.585487612365883	-0.0394517384378931	0.133816199376542	0.571837809393842
8p	8	1700000	1800000	824	-0.234994776834829	0.120617250003237	-0.49206855554499	-0.0826016756562236	-0.333650179405567	-0.096159537640927	-1.03733659125693	-0.323945626238596	-0.00184084389914188	-0.139158863492058	-0.0667750619766485	-0.514451951890555	-0.475917722875239	0.182750854318895
8p	8	4100000	4200000	826	-0.27985868931406	0.278391611214824	-0.532667967894734	0.0933274985401791	-0.115343610307671	0.0787561990976856	-1.06324644041611	-0.363227659654666	0.0245941545002602	-0.00316886928955354	-0.402098239260321	-0.48511282754738	-0.344505623035481	-0.0430720988605024
8p	8	6400000	6500000	827	-0.307153435747224	0.0516521619375437	-0.492518444521596	0.0108975976852427	-0.195460074699562	-0.978738920423671	-1.03747114018698	-0.351404477680176	-0.00213124599422848	0.0796494429872178	-0.0514708796387039	-0.503810305750436	-0.344194720943805	0.132255739423704
8p	8	8800000	8900000	828	-0.508937102192997	0.0506538519657483	-0.520894735333058	-0.000989830357622122	-0.202122157925126	0.0821157698277915	-0.974285184109166	-0.515496877284691	-0.0454752242618612	0.0528398480249703	-0.0765704213063352	-0.265707632686948	-0.46297873366643	0.31015856644605
8p	8	13400000	13500000	829	-0.388329538534766	0.202026690747781	-0.461576631934726	-0.112770881729563	-0.183352242413923	-0.059409431725623	-1.05054248892692	-0.3083398009573	-0.0528230994614158	-0.207732215071447	0.0333387364073238	-0.286451863519595	-0.410883169562805	0.0227084465825689
8p	8	1.8e+07	18100000	830	-0.298595524748047	0.127722968546561	-0.539535765253475	0.100080990435753	-0.0964312190477033	0.837203599243346	-1.047021648547	-0.19463550861823	-0.000687077769457721	-0.129318836133889	0.0410243263599791	-0.385818361851584	-0.225925710195783	0.253249995630059
8p	8	18200000	18300000	831	-0.358570186887195	0.161018212874228	-0.50042875757935	0.08125894286657	-0.184074023659297	0.828875954775234	-1.04531810641378	-0.256288209511686	-0.0579016689324164	-0.121492260956618	0.0144228664878761	-0.488600011143165	-0.371388508690112	0.162645174964697
8p	8	22600000	22700000	835	-0.453188886838673	-0.230357031133892	-0.499005541430197	0.00961682812088298	-0.290659400231683	0.0872278494212301	-1.06593866636238	-0.344276242022136	-0.0273881351531451	-0.166710865735892	-0.0658222428367197	-0.513199020719948	-0.341727908624788	0.117945828980806
8p	8	24600000	24700000	837	-0.310509179116961	0.258067965587708	-0.412413241739995	0.115291545649324	-0.28785858983316	-0.756035386695093	-1.05503234617309	-0.221033935510976	-0.0124453480072438	-0.143679229660488	0.0438227651043145	-0.188444869704606	-0.171559173539261	0.0247867007075628
8p	8	30700000	30800000	841	-0.32501905478049	0.176547147965709	-0.564611007804247	0.0606433555409729	-0.104349411013853	-0.840294668796776	-1.02720703023157	-0.281874655409989	-0.0701011475531457	-0.265023498672272	0.0281009996513529	-0.233126594664464	0.0847612449638641	0.158250877268105
8p	8	35200000	35300000	842	-0.430562162374222	0.37745540213179	-0.416485606503472	0.173720401624556	-0.108558160142464	-0.73480720933963	-1.05454625424443	-0.278204383410312	0.00993096503580289	-0.123784043390006	-0.0149109399360865	-0.235795453804536	0.0705088329197004	0.0057592276433884
8p	8	40200000	40300000	846	-0.377960354166184	0.0438184730171838	-0.563432459330075	0.124354897354559	-0.0901043973265476	-0.25041328050242	0.749857697156505	-0.301737721264779	0.0996607995718985	-0.119249744300804	-0.0219176972626711	-0.172685284189548	0.197181971148142	0.0520402829209147
8p	8	40400000	40500000	847	-0.420963902352651	0.28076092144472	-0.436712442993872	0.126890137772268	-0.0178515821889729	-0.187481366047642	0.839321561183713	-0.219323202650452	-0.0287588161371025	-0.187843418832752	-0.0133991173989836	-0.249696842989342	0.185475222475833	0.0998815087894627
8p	8	40500000	40600000	848	-0.390374323306814	0.314171582223578	-0.459873109079528	0.113998925659915	-0.162010274237821	-0.234871266870548	0.736041728213089	-0.245716210141258	-0.000308542937330537	-0.197967795302254	-0.104365489534052	-0.302218863779906	0.186363696316195	-0.00790322846224148
8p	8	4.1e+07	41100000	849	-0.405202781400766	0.532655044645008	-0.421891170543166	0.0811092659329099	-0.260612187533084	-0.0492616911790261	0.184755883260677	-0.255756504465115	0.0868471144577413	-0.10687317461683	0.0444604956935395	-0.322448046778883	0.168735245508758	0.121749857862399
8p	8	41700000	41800000	850	-0.303284956576685	0.372725003134155	-0.525734282650763	0.0821463881448062	-0.108064346010342	-0.863041536137194	0.693529877888817	-0.331854955172495	0.0386274604439147	-0.120589757183561	0.0801686764370708	-0.317307543379662	0.151276992699424	0.197513843353645
8p	8	42800000	42900000	852	-0.368834107934267	0.386405464976433	-0.35077994048475	0.0968752598978936	-0.126142001175945	-0.139503906914306	0.745337981691353	-0.343714029835031	-0.00652399396216598	-0.150433423955223	0.100782861914312	-0.242467255278616	0.0465869323616604	0.356531571702152
8q	8	48500000	48600000	853	0.471168738310581	0.188902758305264	0.425777459063792	0.994822301492914	-0.214586156838933	0.156269428607835	0.726112752155682	-0.0326511380445446	-0.0230043161295467	0.0517127863915235	0.054580636080377	-0.298968033679017	0.102518740955617	0.246918368172984
8q	8	50700000	50800000	854	0.600917358390157	0.489703495000814	0.457097020355803	1.13735594865134	-0.130112638938246	-0.202249505295357	0.729198536880584	0.129615166304103	-0.00405772129842677	0.0635480447162885	0.0190888444029169	-0.289180860845771	0.101710121690408	0.00260831868524134
8q	8	5.3e+07	53100000	855	0.632494222499017	0.484472181977187	0.384025090754387	0.940244123317192	0.0253188077404261	-0.868052913445489	0.738626741774019	0.0683259676123999	0.0872173334197034	-0.186386886138786	-0.0439225075275661	-0.228337510575849	0.0987761333432142	0.350798117770546
8q	8	57200000	57300000	858	0.434406975665305	0.504295855302451	0.405782585247088	1.06870872695962	-0.137953794771051	0.026094070886843	0.847993814393077	0.076190064709023	0.0242214504285801	-0.222037390926973	0.0166583942153713	-0.246277819037195	0.146559285282407	0.324013625593295
8q	8	57900000	58000000	859	0.400999716052447	0.525248130688152	0.360526709544903	1.07718969053914	-0.134131345125138	-0.306213260523128	0.677082466242534	0.0475603112441667	0.019287354748167	-0.230852919357256	-0.0640893247690356	-0.323799240679749	0.045182801581851	0.506517721396296
8q	8	5.8e+07	58100000	860	0.414612655379902	0.439074770391381	0.408303520656988	1.02789513110731	-0.182242365455393	-0.779539265799908	0.766194927143154	0.0867015351211927	0.0340600193623875	-0.271729661908916	-0.0194558970354855	-0.278119334023347	0.047557077490539	0.330110112604499
8q	8	59800000	59900000	862	0.291131746152074	0.574093989451297	0.543979416774769	0.979799126193799	-0.187924139516699	-0.844642103616191	0.684641893586931	0.0996735904955905	0.130729235192367	-0.292139081040498	0.0612201663272626	-0.270189729270712	0.391409286894744	0.381773065415658
8q	8	60800000	60900000	863	0.43804055447169	0.465461375753591	0.427900299326598	0.94876414751746	-0.139590803068577	-0.756866713350089	0.736318891866593	0.228085073311854	0.0930192589067091	-0.13613644397833	-0.0271348801647901	-0.351427013841711	0.415372203806123	0.260310470905882
8q	8	62200000	62300000	864	0.451301000317886	0.628335736801832	0.536368394180678	1.09796082136007	-0.0322774361117553	-0.632655501339245	0.757844067227225	0.166240343881483	-0.0131558103760393	-0.0850925083455114	0.123197046776933	-0.221448735280286	0.528822311573188	0.441959852253205
8q	8	62600000	62700000	865	0.261091785246224	0.501720666547449	0.257852483038099	1.05633520907349	-0.0534435828258178	-0.752967076466879	0.738928575443884	-0.00810221934807066	0.0394606971576388	-0.213419081720966	-0.00100603047261086	-0.242353794473311	0.29204854987872	0.533817944543445
8q	8	67900000	68000000	867	0.392348504314955	0.422384880025312	0.357248955894023	1.03899887054068	0.0996066874883462	-0.827877165550055	0.790970118552819	0.0915219215027339	0.0453305566546998	0.0353743417530169	0.0531974576049848	-0.248736236762551	0.197530880566705	0.491877273829771
8q	8	6.8e+07	68100000	868	0.299266681837268	0.354511786472412	0.255055862184942	1.05192753133195	0.0888014184189545	-0.641622163520627	0.760076336039037	0.0990672356252531	-0.0410793633701285	0.116152720918689	0.142384409790905	-0.229167808907803	0.0377501636866391	0.608771763227389
8q	8	68100000	68200000	869	0.351945349880223	0.416420283832635	0.268684877023464	1.02947882859492	0.069164797396556	-0.767218252331876	0.769829257780195	0.0570329941990612	-0.131787619276104	0.0488703378489129	0.15444263786025	-0.33746056344686	0.0567707645641519	0.556427185047481
8q	8	71600000	71700000	870	0.486556147703731	0.499109920841211	0.420583113898694	1.08188085771347	0.205259430313332	-0.678980005885758	0.732638097114153	0.153218893535967	0.0516622700863985	0.0631436068863533	0.138006947916247	-0.290190027364436	0.193377557011527	0.437521366951769
8q	8	72300000	72400000	871	0.602660380901832	0.468170235184056	0.405441619998264	1.09174713300698	0.142248837829347	-0.841433667657725	0.736586320489783	0.161860681948832	-0.0155493337494568	0.163498393977702	0.149991107614081	-0.196714690720241	0.0852277544328817	0.390033302272264
8q	8	7.3e+07	73100000	872	0.485750562412313	0.40570453764586	0.377571995658473	1.09653165271357	0.223729912588106	-0.681488925599601	0.808050732355419	0.151331222638223	0.0721402402179687	0.17132487282255	0.117075235806942	-0.307274975475517	0.140828651922126	0.342423322978211
8q	8	74500000	74600000	873	0.432714332081668	0.404908312322301	0.232722529812119	1.03667758860252	0.03282097290628	-0.81469906962739	0.724626326814629	0.111963926439755	-0.0421731688210351	0.0895730639216835	0.103882914435955	-0.165221444690815	0.181905631097417	0.549439211737484
8q	8	74800000	74900000	874	0.46638694673134	0.294964997567063	0.369549287331295	0.971704604060956	0.147460594056975	-0.879627584418956	0.740915251951897	0.025494621856772	-0.0087778497304972	0.0476508931234331	0.14768730536289	-0.197689692527995	0.18880258755332	0.592835269603554
8q	8	78100000	78200000	875	0.67804758636551	0.434987115092431	0.417496504928563	1.07081917062592	0.166987436066413	-0.787121642173147	0.764969725581646	0.115007315716379	0.0138854889764228	0.0965096555660049	0.0720073619444429	-0.117597801123987	0.131225512668673	0.206729631013049
8q	8	79300000	79400000	876	0.568302518585213	0.408876774460642	0.320646745023774	1.07839878056568	-0.00665199916344279	-0.846649819492719	0.834851774581834	0.0637609846708876	0.0837009269443968	0.0549491828838349	-0.0205254167698441	-0.263136783095775	0.0988581804272267	0.313455951698023
8q	8	85600000	85700000	881	0.483295946066625	0.518077180139468	0.387515608392181	1.1127251658144	0.0505335560951196	-0.857803433966222	0.685535433950314	0.168764479121362	0.136162718684791	0.121308163733186	0.0983765779868662	0.136583488714956	0.135612315300876	0.295940393295577
8q	8	88200000	88300000	883	0.57310344172115	0.602870006582088	0.412834884422587	1.15311422464253	-0.183130835109282	-0.00105020107330508	0.784314895794322	0.170995889797774	-0.037383656360459	0.108265990253774	0.194356709235199	0.320595393944533	0.165181300183581	0.353235802041549
8q	8	88900000	89000000	884	0.532340287901458	0.576801587841105	0.369979344935264	0.937987316564932	-0.0886938064522285	0.072035318831272	0.700507505098288	0.1187218651134	0.123016759169065	0.0868466016750527	0.176402005522306	0.242867140405459	0.217246326429075	0.391594677139585
8q	8	90900000	91000000	885	0.536277578989759	0.449565064263012	0.33034386264257	1.08520964965954	-0.183532339627883	0.0250141164286677	0.784695468514595	0.139252927359611	0.0387539214141202	0.0966656941545116	0.239585894772105	0.333773178007335	0.0595239413753438	0.553432994186978
8q	8	91600000	91700000	886	0.444373150665283	0.486548152626821	0.416052096925727	0.944314153316745	-0.212591860628331	-0.00117705403593232	0.704306975165332	0.187418292559506	0.0858650930477744	0.0425218993576848	0.0885654166301164	0.290193197026232	0.11008026384368	0.504375180904442
8q	8	91900000	92000000	888	0.460323780044018	0.387508075127524	0.405566716080061	1.07129609508423	-0.117807672029898	0.081161420702026	0.777324029793073	0.106584475546458	0.085465574487275	-0.0140256233439785	0.0855300757194525	0.310374280208241	0.0677284255392544	0.341462254480244
8q	8	92700000	92800000	889	0.628657869410005	0.602055378890982	0.521032470407747	1.1354165562471	-0.083300203885045	0.189341689875555	0.768427771214231	0.229851123644291	0.0106216650412211	0.123688301347835	0.143998774244214	0.483309482734676	0.227708131809267	0.336660341981468
8q	8	96900000	97000000	893	0.463137847591797	0.523017063456552	0.488726613903061	1.01624176402407	-0.0801749732264691	0.207798901799493	0.817370533410805	0.147333807180672	-0.0303066893937236	0.123922030173514	0.0385945438559131	0.435130782295473	1.03144819797562	0.425187698266914
8q	8	107100000	107200000	897	0.305689074455378	0.370630090180109	0.366943120133954	0.972965938544169	0.194096542360615	0.0822569366436938	0.707714270570998	0.12765684320018	-0.0163655537718401	0.139150910521634	0.0712672705146924	0.429574867468437	1.29430171037695	1.25744570077687
8q	8	109800000	109900000	898	0.339296776962612	0.386754706370301	0.372817872953825	1.01267075697458	-0.127133585708331	0.058566475597726	0.642339289495096	0.106238499423441	-0.0258220177590857	-0.0310432808338705	-0.156131371823826	0.464916858103063	0.614047694430867	0.288068455877697
8q	8	110500000	110600000	899	0.365466781400256	0.337200728188934	0.305290774698598	1.09740725246409	0.284735384958116	0.0311733278007803	0.676056218703126	0.100763579819174	0.0035341526460542	0.137159368885747	0.0328229015883497	0.480473460576593	0.477295184814362	0.527934682681962
8q	8	110600000	110700000	900	0.244598678762171	0.288973578839924	0.290217336083117	0.97337451386163	0.0677964775574456	0.0512511596332511	0.666470613808246	0.0273451641057909	0.0328194369835957	-0.0154532529999324	0.0758370898164987	0.395093138678675	0.480786470049692	1.31233582824188
8q	8	113400000	113500000	902	0.333201947551834	0.447049382440092	0.36820197085268	1.09099578798061	0.0180698391606608	-0.0151293394479167	0.623402471613104	0.349066837464085	0.0945072548276558	-0.0464313622712189	0.0119151821468325	0.516457161183571	0.910653387681386	1.28533382591795
8q	8	114200000	114300000	903	0.432514510239243	0.468993284273358	0.420905829431396	1.07639555885247	0.0595886615612431	-0.0272630998844775	0.695758799665655	0.497860373222907	0.00787363274954366	0.0362136235518551	0.0588003180712425	0.488118107798423	0.627293233572817	1.14427155888137
8q	8	115400000	115500000	904	0.428990213221068	0.521643519405828	0.408304412462715	1.11344114007591	0.094458625276538	-0.0612257170363766	0.706854988362184	0.492733664803251	0.171335815767222	0.0223865827982622	0.00038679637987553	0.496075653050792	1.03355102683539	1.07825510481028
8q	8	115500000	115600000	905	0.422211933927985	0.453194266873784	0.405191638100735	1.08404635542098	0.147980434325332	-0.00294648194204963	0.770527049189615	0.465765423178309	0.0320712062364612	0.0786063179632739	0.0567552257755152	0.501893845602688	1.1668418720255	1.22341818548888
8q	8	115800000	115900000	906	0.428369294710546	0.359718010157921	0.297253004499526	1.11127777578315	0.00991677528709758	-0.081324012901846	0.68023575753019	0.491214481459015	0.0487691584460013	0.127737787908528	0.0804038274986456	0.525499220443345	1.08316204699189	1.23657229618381
8q	8	134900000	135000000	921	0.406507061387269	0.518647074838978	0.384168482423135	1.05971125851766	0.411206094182606	0.329869136730571	0.738027371793549	0.405430857664082	0.0355704019170601	0.0637215801421061	0.0778790231203979	0.604697116390877	0.405408590976917	0.519333827562776
8q	8	137300000	137400000	923	0.500794644460688	0.57510767221111	0.428933857408261	1.11270189248734	0.121350758067883	-0.0876176259839808	0.742414003782086	0.51379639487796	-0.0466965050891565	0.093668746087829	0.166059480953755	0.59101155566289	0.378603980696508	0.476417462355056
8q	8	137600000	137700000	924	0.447747360709618	0.465663887722231	0.267183075438952	1.07790550609251	0.128235617464875	0.00947613888642833	0.7651056485902	0.478903445882955	-0.0234445443602918	0.0851075351472151	0.101701260658027	0.554258824097246	0.344242512563252	0.36193490400083
8q	8	140900000	141000000	929	0.269066174905756	0.414283289333916	0.460851932481945	0.975554392044542	-0.0249594220436853	-0.0217092456174601	0.723567431677459	0.388299285848409	0.0532726476975088	0.120486335092317	-0.0162947626103489	0.480744176045519	0.320302988640655	0.530353529687584
8q	8	144800000	144900000	930	0.204124632363091	0.00808875716942722	0.0763039399567454	0.824869686150476	-0.10507614967244	-0.372627992225905	0.588950522899171	0.240912082920168	0.0114892719070524	0.0436027529757748	-0.160529642351433	0.4243962262095	0.0929476146266078	0.460638389849895
8q	8	144900000	145000000	931	0.147894080218039	0.141916120866887	0.169664323446285	0.847156707159828	-0.170007877031399	-0.483550173012298	0.588507774010903	0.121726737756472	-0.147488183310705	0.149522129108096	-0.231501199225362	0.366100459842197	0.0789373830892749	0.356563491339004
8q	8	146100000	146200000	932	0.559005693792601	0.332401628188166	0.310906298491883	0.9794582130495	0.114254443079063	-0.0481086774463012	0.710739666072602	0.384177803987478	-0.0553820870434578	0.0751822955129117	0.169862155400958	0.599541087246432	0.144815322680528	0.590551659229832
9p	9	8e+05	900000	933	-0.387745644058368	-0.71488086771854	-0.49106540554964	-0.309539618613885	-0.142876948285216	-0.44579222771387	-0.07430571352114	0.0471955609925908	-0.0485369571082179	-0.356522183179232	-0.422993024485147	-0.621130856780349	-0.280262710920221	-0.0497932159924358
9p	9	1800000	1900000	934	-0.390532760433516	-0.547610930775397	-0.439576772814266	-0.285950413975035	-0.22644786230789	-0.416502716702304	0.0570566368051908	0.187776912610352	-0.00998577754945586	-0.146789474787561	-0.436314976544176	-0.579194737086221	-0.174074763143703	-0.0654395436814469
9p	9	2600000	2700000	937	-0.410684378038687	-0.674920515853867	-0.507087800069982	-0.294387597683424	-0.197976072683824	-0.593311913158784	-0.149563808387026	0.109684710533058	-0.0625847687623194	-0.0277166441007189	-0.514308018752002	-0.485675074524858	-0.34852253409216	-0.072535811703014
9p	9	7500000	7600000	939	-0.285218585577073	-0.505013395566656	-0.460497798904968	-0.286159026444513	-0.105011616676367	-0.457171968053794	0.00718355812386397	-0.302186805833846	-0.0104845904254168	-0.232417567405873	-0.499962791673758	-0.611416565485648	-0.218459908477066	-0.0824575269682915
9p	9	8800000	8900000	940	-0.237835373319045	-0.710841186626858	-0.510709390565934	-0.249040895033872	-0.135812441340432	-0.554455852584349	-0.194495242900577	-0.21949343287412	0.0442438759445885	-0.219692447156004	-0.604843787866594	-0.505701488852043	-0.643892303502099	-0.021346457738785
9p	9	18800000	18900000	943	-0.373603708687458	-0.599643111669547	-0.425843187207763	-0.300161204141902	-0.0738861742298186	-0.476325611398413	0.0475480707521324	-0.288446879517086	0.0609094319957912	-0.143547919139757	-0.383925906093285	-0.20404595326572	-0.158130150221846	-0.00488404405929567
9p	9	20300000	20400000	944	-0.394858695544061	-0.69339968791869	-0.494704539023427	-0.28173059159217	-0.0849028913518443	-0.585577350094441	-0.195334900587797	-0.328100484308174	-0.0279062113373863	-0.181128122132422	-0.504206450677756	-0.284053336979156	-0.220197980615432	0.0797096077845033
9p	9	32700000	32800000	951	-0.268176915824068	-0.586258527817406	-0.401984734135434	-0.297257604014287	-0.183097561443796	-0.44910126907151	0.0250526074648073	-0.205951184784344	-0.0164207494370131	-0.246468764950137	-0.43682713621712	-0.0162903409549945	-0.20718883992107	-0.0430179859460516
9p	9	34200000	34300000	952	-0.477183526375294	-0.74486198478628	-0.612668794589665	-0.392280023002671	-0.239798658458541	-0.754455926200908	-0.00290260334918472	-0.455772102264736	-0.107468631181441	-0.154101894805709	-0.388088328596065	-0.101896091884891	-0.239662222230302	0.250404975559568
9p	9	35500000	35600000	953	-0.418390716106988	-0.838383070617908	-0.599868452839312	-0.399381861998754	-0.244272634884353	-0.656707239378671	-0.0923799277090919	-0.359555752326744	-0.0699701283757944	-0.174911096057398	-0.482728826561415	-0.0162252123083401	-0.17661973333467	0.187244621370802
9p	9	35900000	36000000	954	-0.385719050587871	-0.695646198832276	-0.556215336005151	-0.316786136712642	-0.318851071031364	-0.508125879426298	-0.14411003803199	-0.315524737302569	-0.0152047965467586	-0.135883866455821	-0.410633346825136	-0.112340684895945	-0.164147288883799	0.118699601463802
9p	9	36500000	36600000	955	-0.46676505480949	-0.706900904747165	-0.568115740831899	-0.289378180919774	-0.201177441093201	-0.536997603832622	-0.186777801308139	-0.353464650320022	-0.0833859036124558	-0.098954093465578	-0.52017093317496	-0.106747423343613	-0.257165951575027	0.135959338063233
9p	9	36700000	36800000	956	-0.428919541241446	-0.734771070398233	-0.598268844417782	-0.402909726922391	-0.247801782683664	-0.425566301053946	-0.106314416173525	-0.294310922214052	-0.114309773409941	-0.178928782507576	-0.459244254668853	-0.00817350338639318	-0.185977141728478	-0.0634899373413355
9p	9	3.7e+07	37100000	957	-0.388076261899761	-0.827162804093064	-0.593807835183589	-0.440967275327622	-0.293252235710555	-0.569467112425655	-0.138002460526074	-0.291765329903872	-0.153121716301512	-0.240782248185833	-0.623332062501404	0.0418978261861916	-0.323784515323232	0.0285166154057371
9p	9	37700000	37800000	958	-0.361577681605119	-0.754166987847605	-0.665605858486166	-0.317633581961851	-0.121839589501537	-0.439840345796484	-0.0176522728446576	-0.165984385627051	-0.0194041151017906	-0.0396619633017612	-0.417801211538018	-0.0405357171642561	-0.149284250276668	0.218200092793823
9q	9	74400000	74500000	959	-0.475123317607214	-0.647662870099452	0.00462623075398633	-0.295284009353802	-0.227059540431138	-0.38918982137447	-0.170949693039551	0.0683274211772983	-0.0682023169348209	-0.143313771245101	-0.372840296936356	-0.274638389946902	-0.166892116810473	0.137285209127828
9q	9	75700000	75800000	960	-0.436837072820408	-0.65934229831041	0.0940877900377581	-0.282133660144687	-0.336021431096419	-0.6178558654042	0.0016006025146694	-0.145389063477778	-0.086716726715543	-0.233226928242614	-0.430472738624358	-0.210252560661016	-0.268890451490953	0.169567322987724
9q	9	76100000	76200000	961	-0.359515894343536	-0.574715034400832	-0.0744083351448827	-0.366082856782592	-0.148035715000031	-0.352008438688221	-0.0905888192866772	0.0272683745353377	-0.0461949408469358	-0.166040465959165	-0.552185954872583	-0.241903064242525	-0.214503916773689	-0.143301371758083
9q	9	7.8e+07	78100000	962	-0.279026966261172	-0.489057629677827	0.0156077442510481	-0.342654364426796	-0.0696109404510773	-0.136179446343571	0.032150769312246	0.160349925011476	0.0304478987157782	-0.226208218835424	-0.574795639952832	-0.291302273954643	-0.262764667405713	-0.0826456588316279
9q	9	80300000	80400000	963	-0.291244237901076	-0.560919557716373	0.0161222312955082	-0.292201471182291	-0.196303635004528	-0.262998534408835	-0.0974874900055044	0.118997150956876	-0.037053840897814	-0.179902419781384	-0.324698947120652	-0.229662517436004	-0.373658953767266	0.217116867430404
9q	9	80700000	80800000	964	-0.427984592520533	-0.686992300155618	-0.0331271442796481	-0.33020421991172	-0.179475159166897	-0.154947732370394	-0.0470654630202476	-0.0137655707512036	-0.0054427339133933	-0.205718681739463	-0.488438364897038	-0.218075186039976	-0.424202475041585	0.0765724786960928
9q	9	83200000	83300000	965	-0.302210468823906	-0.552095590928866	0.107078324040945	-0.291117870546543	-0.118258587540554	-0.24562582375659	-0.0775970838657628	0.13734485160924	-0.125736063380075	-0.172369327004344	-0.434249094931908	-0.206132735184889	-0.151765187080912	0.0115842428890177
9q	9	83700000	83800000	966	-0.325624309098103	-0.643056014536817	-0.0973183454429452	-0.170220973062793	-0.0908222022972381	-0.0654380542144269	-0.0694410290755266	0.036860694136424	-0.0806914087283659	-0.126409547018501	-0.47581621771155	-0.251016515094085	-0.182664276124819	-0.106117475036312
9q	9	84400000	84500000	967	-0.499017280878147	-0.735000813985337	0.0367688068458208	-0.358777715745968	-0.164296845118675	-0.224235777639654	-0.0577786821040499	0.0639634619903435	-0.0309797858628398	-0.268506220667911	-0.453708613219673	-0.27194497570139	-0.254343448483566	0.0510089479367321
9q	9	85800000	85900000	968	-0.28248414679779	-0.61357627062082	-0.0600569814244393	-0.356849758696484	-0.13113823577815	-0.198255107271106	-0.0898191727140538	0.00338602196414207	0.00364463185121716	-0.20998795784542	-0.473843778585784	-0.405849776836856	-0.218175167015647	0.101541287993482
9q	9	91500000	91600000	969	-0.32549967433116	-0.845939159759578	-0.132223393841128	-0.332404482484842	-0.22764158805232	-0.334479218203887	-0.0995322122854582	0.0383360474198483	-0.0727621513611973	-0.241911743930138	-0.533345364638225	-0.143503643421732	-0.241909406180313	-0.00647288147339384
9q	9	94300000	94400000	970	-0.356314218323571	-0.640686825837947	0.00443579287906566	-0.286802765367931	-0.167894896813287	-0.209838074722383	-0.150536163870422	0.0767993558856746	0.0380247498411696	-0.233358922635842	-0.446839977002024	-0.026908691616543	-0.223112515563126	-0.0677791137918268
9q	9	97500000	97600000	971	-0.464810607482678	-0.754231803917205	0.00212994190178737	-0.351278315469034	-0.135506138562269	-0.402592544207693	-0.121578891149758	-0.158917217489695	-0.0499567084305756	-0.218480128057119	-0.471888149973797	0.159427862043088	-0.336395633184923	0.173208933657945
9q	9	101500000	101600000	972	-0.583148855370397	-0.612635598307141	-0.0409581559861694	-0.347249591919725	-0.245425162320198	-0.359355514240105	-0.171313862257782	-0.089141304048057	-0.091225466870106	-0.202808526055445	-0.51442540309558	-0.203392032650148	-0.310416835177101	0.0861253356973838
9q	9	103400000	103500000	973	-0.325814188412759	-0.626997480135684	0.0840278437736818	-0.219132865240192	-0.0149853463476733	-0.117426532328917	-0.0646273735726905	0.140214206243653	0.0419871896347598	-0.200689728393776	-0.386514743265941	-0.0108342664526304	-0.251094911358037	0.0156479738798916
9q	9	103800000	103900000	974	-0.310357455574669	-0.590241158514485	0.0922308284314803	-0.305380013656608	-0.00827014956684797	-0.0308341610509724	-0.0672355164762729	0.130922809160926	0.0661101564642126	-0.0691141662368443	-0.414631167541535	-0.0434475371441028	-0.194905144236905	-0.000314131195687626
9q	9	104700000	104800000	975	-0.40992852900564	-0.771098577145125	0.00222910990296007	-0.210355136180926	-0.0716141787143483	-0.27196962093134	-0.172254664579862	0.0851685371047411	-0.110056123682601	-0.307137014249878	-0.563911459934541	-0.08014617193448	-0.114120610201242	-0.0589199481142653
9q	9	106600000	106700000	976	-0.340737219160006	-0.492438026326366	0.0569494914758647	-0.302845154769208	-0.148250867222359	-0.189155603108505	-0.175271934588112	0.120565349007412	-0.0519472789936856	-0.203670705126138	-0.517570498592789	0.0101192664675406	-0.159495647728927	-0.0315050812184134
9q	9	107300000	107400000	977	-0.287617948460352	-0.719929979585117	0.00192040378429367	-0.33265338158975	-0.188755265071273	-0.094891451298952	-0.0626179140696846	0.102456002971472	-0.0388786161621327	-0.240367997188675	-0.420708155940176	-0.0276975220746107	-0.210613125840355	-0.0313784232125629
9q	9	107600000	107700000	978	-0.507263192748123	-0.731321653379597	-0.0775355449553414	-0.422922590939782	-0.260577604474285	-0.260522797867376	-0.203557830481519	-0.0385148752492819	-0.0127275441181532	-0.27659152396309	-0.401703324486879	-0.106444463670856	-0.310196950045986	0.1048641987568
9q	9	109100000	109200000	979	-0.440049188095127	-0.612714623608433	0.0328883206466956	-0.383951807516632	-0.155923882849747	-0.268823860931625	-0.150614336849052	0.0641924003619427	0.0250561637892107	-0.204010373153394	-0.560652566286373	-0.000466711751535495	-0.232273795581373	-0.0616727382216366
9q	9	114700000	114800000	981	-0.460386967439861	-1.02788989921613	-0.220133630945576	-0.432314686663914	-0.196950953679636	-0.431175421203455	-0.131041802911567	-0.0194405827895755	-0.130754214355657	-0.248191432987524	-0.486083341564575	-0.0374687938061518	-0.280242324702115	0.144721855095043
9q	9	114900000	115000000	982	-0.305213886047252	-0.779180802472927	0.0327551628775048	-0.311044151160105	-0.243042335596609	-0.335527293230157	-0.162114943872392	-0.00348769565947236	0.0163387025492314	-0.174173082490582	-0.213391876119802	-0.072880224575086	-0.286234187180751	0.272625842824317
9q	9	120500000	120600000	983	-0.262634497601242	-0.487348876989198	0.105788748485945	0.0854861353139672	-0.204711834236722	-0.191681378678855	-0.107197956551236	0.132324582580788	0.0392028951727384	-0.155281818626106	-0.513042028486219	-0.0608990782003378	-0.169208355551811	0.00741166433131093
9q	9	123500000	123600000	984	-0.396408059492339	-0.703245868919283	-0.154085771875897	0.0324850538209298	-0.124360540710509	-0.107323258110327	-0.0245058033494866	0.0597147318251415	-0.100935524554823	-0.216041696687727	-0.382385207334629	-0.00157220881662252	-0.210042653946931	0.333810560193774
9q	9	123900000	124000000	985	-0.385187837147588	-0.779007860465483	-0.1051380147261	0.0825042486682205	-0.219023737477838	-0.17482183524273	-0.0867413037370997	0.0557075449099248	-0.0178244954492008	-0.137830945403687	-0.39085039434584	-0.0279618970355618	-0.291053319267444	0.296463308476923
9q	9	126500000	126600000	986	-0.365158883868118	-0.758549080617127	-0.0400689504188381	-0.0994403702199758	-0.305756507522981	-0.257220628561144	-0.0898836777386746	0.096519518981269	-0.0530704489753899	-0.161177967573729	-0.395741880621015	-0.11267408245098	-0.257405100262757	0.242067990213446
9q	9	128900000	129000000	987	0.127924972239972	-0.700436695462799	-0.0136727011032239	0.0295105114116734	-0.158597264154174	-0.156507839262533	-0.1487744150744	0.00778184504854079	-0.0660794356008543	-0.119307888040414	-0.53860859394449	-0.105967607740036	-0.10319422803156	-0.0646230739532752
9q	9	1.29e+08	129100000	988	0.0848651300703313	-0.767596587236993	-0.00265996494585522	-0.0566128586644549	-0.178990700466539	-0.268116646010172	-0.188883041207077	-0.00243547337335356	0.0426698359087257	-0.184224781202101	-0.534403290669233	-0.0984062397591357	-0.30003319342274	0.0791943921495818
9q	9	131100000	131200000	989	0.020290058989568	-0.912349945662959	-0.0991717267370515	-0.16126119662674	-0.208328322425386	-0.370082068056417	-0.182739063210941	-0.0741256245945972	-0.104506404118475	-0.157329603861941	-0.496467499804504	-0.222850309005195	-0.27589133298303	0.22471531677134
9q	9	134400000	134500000	990	0.0380265970746604	-0.807266295635095	-0.0878520954599816	-0.124190939275595	-0.274720167899535	-0.350295699835035	-0.102690632290641	-0.00990371555316423	-0.0810126238877712	-0.211657500157631	-0.479791668390465	-0.0745513354048448	-0.316668070429927	0.128447604234201
9q	9	134700000	134800000	991	0.0647311654371033	-0.71577320314901	-0.00495727819955116	-0.0679258439699079	-0.192521168501665	-0.485063129888363	-0.225546089247524	-0.0146675039213866	-0.0495113416846471	-0.196430135363993	-0.540266525497915	-0.0441604388482352	-0.252585959982236	0.109063907084836
9q	9	135100000	135200000	992	0.160033431691975	-0.741477423666812	-0.126213916934512	-0.0666632224172757	-0.27274204875759	-0.342107393417329	-0.0873994123312851	-0.0144186282604198	-0.00476264756900276	-0.28824638522341	-0.409321938540019	-0.104729688012148	-0.214125370801402	0.147768720439116
9q	9	136200000	136300000	993	0.165352331904556	-0.878087931600029	-0.214114505161347	-0.0655112749835061	-0.349539760538103	-0.438033759966658	-0.0935176376450652	-0.0608313535404653	-0.154298804144348	-0.116976544739238	-0.594468077431227	-0.156696036882864	-0.409281370935146	0.16412346925556
9q	9	136600000	136700000	994	0.0240160066850233	-0.957123362125958	-0.277018886812347	-0.256812937760347	-0.287291822666599	-0.333960925814865	-0.280144829181467	-0.0605904875893998	-0.0847478407444332	-0.363593382387227	-0.62605892097799	-0.229218160450118	-0.366870450738587	-0.0107302025598645
10p	10	3e+05	400000	995	-0.0616248120929104	0.0666892373224502	-0.499776709207306	-0.482583893198801	-0.227823837769968	0.135442376863869	-0.156877399888764	-0.425757686893619	0.0275687711827493	-0.260811261277353	-0.252081202722409	-0.188187423810163	-0.338791541483318	-0.0234341322968263
10p	10	5e+05	600000	996	0.0229331572542733	0.0118995653824931	-0.625467522368829	-0.41843740017946	-0.251872894407559	0.0673557210190652	-0.171899491214408	-0.370130642529681	0.0241361647081065	-0.319201910117793	-0.240337019516965	-0.182593676384996	-0.320994399825515	0.0532985134998608
10p	10	2300000	2400000	997	0.185657115228266	0.291574983382104	-0.44414749076511	-0.26064255375704	-0.157189714444518	0.356737897612097	-0.230886002711651	-0.166252903637813	0.0149639558478598	-0.234890835228052	-0.42783768373729	0.00847242521772775	-0.317560122736525	0.0378566465009412
10p	10	2800000	2900000	998	0.0843576955020832	0.243440270143877	-0.457645259072286	-0.2784911034096	-0.15236017059644	0.350634909869067	-0.0871920975220899	-0.205485383923099	0.0104734267446122	-0.173332125398908	-0.472941657154834	-0.0615698717390067	-0.266003492346322	-0.00206220410810343
10p	10	3400000	3500000	999	0.100722908853548	0.0950308242656012	-0.599276111829429	-0.427965987024985	-0.179056532341256	0.159349381712887	-0.207749525985654	-0.262834619479576	0.0622925955167192	-0.223435378682487	-0.518448688664906	-0.0526136100693425	-0.275792998284872	0.105454072500761
10p	10	4600000	4700000	1000	0.100736441890065	0.114722352295145	-0.580596733979368	-0.351771098746064	-0.227427835344024	0.249960798800132	-0.172430058936471	-0.306763356601748	0.0439105779344806	-0.101392655619836	-0.422728332808955	-0.0310394706356549	-0.24637214068149	0.100041765660233
10p	10	4800000	4900000	1001	0.0855700870079059	0.18824663450741	-0.496912344461688	-0.37155192430003	-0.190162806081042	0.148200856400355	-0.173837004406537	-0.308430223708566	0.081827121151713	-0.125175838033718	-0.573463834673445	-0.0668882732992904	-0.347574681339223	0.143332563980199
10p	10	4900000	5000000	1002	0.192316701937586	0.261316922633592	-0.396223118698882	-0.328785863520367	-0.19930709138408	0.308855781113141	-0.142884160184983	-0.384777601818144	-0.0036433537518403	-0.182502909821807	-0.420423074858833	-0.0296749071050698	-0.218251396721545	0.178041564057292
10p	10	6900000	7000000	1003	0.220297440830104	0.280183983598383	0.605374450499959	-0.239788570429034	-0.107072133249829	0.393159042064146	-0.238787649076652	-0.249795983566928	0.00139785225769218	-0.167277307370554	-0.352467912162845	-0.110847517963889	-0.281125442900165	0.0781372350594445
10p	10	9400000	9500000	1005	0.17355910427486	0.261872462683289	-0.436583605324376	-0.298632270207959	-0.222808927267886	0.272997644535099	-0.261080851990636	-0.285225656067765	0.0238229734462445	-0.154800899486483	-0.554836744034816	-0.137489697981056	-0.309051621894192	-0.0830211198311401
10p	10	9700000	9800000	1006	0.101652810837568	0.273082883806757	-0.515180122545939	-0.304884642410673	-0.190807810872149	0.17578008820077	-0.271866595268266	-0.342138621763615	-0.000423575770395453	-0.321385714930766	-0.501007075219229	-0.0150947147800252	-0.347722305026173	0.0240180368018811
10p	10	1e+07	10100000	1007	0.150808758043211	0.264383925572439	-0.173982457602974	-0.254582373125471	-0.193797345374232	0.258710514466096	-0.181833102287771	-0.319734932819483	0.0501575564010703	-0.245066001331553	-0.500219979694102	-0.0779428021968432	0.0365420388646164	-0.00504235789105084
10p	10	13800000	13900000	1008	0.0909665460997227	0.0742903105677027	0.798407811472455	-0.453035798836403	-0.31093985493711	0.284150098560654	-0.0808825810530619	-0.28696011186609	-0.0558939324759197	-0.289140585371023	-0.530224622848663	-0.115443366311878	-0.268565181407818	0.108326089962117
10p	10	1.6e+07	16100000	1010	0.101466713530903	0.215691904563281	0.0251231426562905	-0.296929153963087	-0.121855401289711	0.359775437545796	-0.0688441159495337	-0.304135691235499	0.0063048221069795	-0.165630451538974	-0.444769813370079	-0.123915188199254	-0.34293238580773	0.0820422107051708
10p	10	19500000	19600000	1011	0.110524755768396	0.0768732109229496	-0.529007416720157	-0.325681048060948	-0.171002101095527	0.207993948662274	-0.245756508895395	-0.344374379892022	-0.023233053567597	-0.299195850152307	-0.591504537267628	-0.226123572042751	-0.184152442658018	-0.028647575344792
10p	10	19800000	19900000	1012	0.102300591158632	0.145656873423825	-0.444457247962314	-0.181614397427771	-0.26129561499079	0.292133354849031	-0.141875238730966	-0.265590604602199	-0.0216228272152769	-0.265182358592331	-0.457013476887774	-0.187900157383613	-0.420179982157095	0.0853133011121969
10p	10	2.1e+07	21100000	1013	0.121625738475096	0.224524241601109	0.236186466938401	-0.311083095707119	-0.133837651128513	-0.133239615022032	-0.107602978016878	-0.26827268613088	0.0289189794953998	-0.207072346084224	-0.467814954441393	-0.0187850922024774	-0.308146018328915	0.10008152813887
10p	10	21400000	21500000	1014	0.200548466782456	-0.0811347854715369	0.183691229121006	-0.319435989403988	-0.190396081713691	-0.321518703285129	-0.248938265094919	-0.432296464281363	0.0627109723855601	-0.158751189532908	-0.547758248414315	-0.180044185527645	-0.289699089419185	0.138066566215536
10p	10	22600000	22700000	1015	0.0421003617619728	0.0705534286848457	0.303774439406183	-0.272491851199969	-0.185718595997492	-0.277310013193322	-0.237957577278521	-0.368551189504666	0.0872934659126421	-0.205273567211342	-0.557762941333805	-0.151934210031836	-0.214227765370492	0.167251818255594
10p	10	22900000	23000000	1016	0.10294102972604	0.116317343572626	0.263608453746306	-0.314387977617814	-0.220651366052369	-0.223884873513338	-0.003592993769504	-0.391179676475991	0.0316287114104474	-0.230252377918405	-0.415039684318573	-0.117779259615277	-0.369169167096575	0.36151795081363
10p	10	24500000	24600000	1017	0.077523933555883	0.174649272566521	0.500266014793277	-0.303223934231154	-0.194068563006359	-0.385912142172756	-0.199501957898682	-0.319040915731999	-0.0728085544761672	-0.267708121810401	-0.533218514935753	-0.122794954774519	-0.390222113005244	0.18523349031839
10p	10	27700000	27800000	1019	0.192224010956838	0.20099176674484	-0.0630846731191407	-0.332089735147763	-0.07791764060284	-0.174841061195853	-0.0241236575618648	-0.253120408369094	0.0506552675811683	-0.193891594901674	0.398058898325737	0.109748098105997	-0.269750213101915	0.218833094776561
10p	10	29100000	29200000	1020	0.0651459767569662	0.0974231059855039	-0.611173291172638	-0.456830736888803	-0.233776089293612	0.23489849131361	-0.0431497749159571	-0.269088521027506	-0.0609307949453988	-0.241456549227974	0.362527650183727	-0.02328238394424	-0.271514767917361	0.175944371287869
10p	10	3e+07	30100000	1021	0.129518444922454	0.0922074564192919	-0.533158899090859	-0.253931022456482	-0.213242451969603	0.110485559038708	-0.104738403828673	-0.38979273858349	-0.0385757071774718	-0.181139134024448	-0.340397707560823	0.0576548436991255	-0.234238955435313	0.309379935920819
10p	10	30800000	30900000	1022	0.128266489441731	0.123034146001108	-0.220416794803586	-0.384631172718046	-0.242255609660811	-0.168496012221953	-0.152430344831032	-0.289830174232054	-0.0317760246057468	-0.269222372223521	-0.374403253127979	0.181969891062413	-0.189612832749256	0.361136221477524
10p	10	3.2e+07	32100000	1023	0.117405801466209	0.135791049498645	-0.153235572555652	-0.324097862303011	-0.231725346314356	0.150505581865007	-0.198464353461026	-0.301883511468026	-0.0549939266789047	-0.171665966609589	-0.548783258976175	0.155940251112107	-0.20251114020038	0.199819366025342
10p	10	34300000	34400000	1024	0.158555656564459	0.287396821555494	-0.0788212065441807	-0.336266692417928	-0.10841885326203	-0.192414371922455	-0.0189071155530904	-0.246469169030233	0.0137574485515136	-0.106184705245518	-0.530533568648	-0.084130786929965	-0.082112077504595	0.24313868638896
10p	10	35400000	35500000	1025	0.177638082438465	0.0594907559278976	-0.106794898513427	-0.33208538710781	-0.116949604804218	-0.129214843070466	0.0168930345897293	-0.405978362614936	-0.072670897185539	-0.18227164224884	-0.350330248683363	-0.0730364495257573	-0.221485747039692	0.213416005953134
10p	10	36300000	36400000	1026	0.173633792708405	0.311144479691574	0.00617785069128396	-0.289002117140968	-0.15975096503114	-0.12544496830701	-0.104146132588056	-0.240454618246197	0.00867896196745979	-0.0161411398049734	0.372227531369634	-0.0767903997966611	-0.138243226631311	0.125337144920109
10p	10	3.8e+07	38100000	1027	0.206288793997099	0.25735639856332	0.0341892341007579	-0.0949302703945212	-0.110826486396779	-0.144188730662513	-0.0862337500936388	-0.301884196579288	0.0262651780600303	-0.23560515415047	0.300360491028376	0.156461906459676	-0.189477037858513	0.213112686118711
10q	10	42900000	43000000	1028	-0.430709225687975	-0.130515194012817	-0.0584269902809514	-0.388470949577035	-0.140458302929202	-0.15316002289561	-0.154173276605663	0.186831435275722	0.0636450773266612	-0.145135837148199	-0.452588253350402	0.166367072389579	-0.234338351640845	0.117084669046152
10q	10	44300000	44400000	1029	-0.410303116861682	-0.163475060375696	0.113620484383252	-0.291006760813961	-0.22453057944857	-0.130523154157984	-0.232850757998781	0.0456656926262343	0.0285305384578283	-0.274116703322464	-0.58367108959635	-0.0246234560601104	-0.307521473618324	0.0858745846332303
10q	10	45300000	45400000	1030	-0.389706150235705	-0.298011541669042	-0.044148688923575	-0.434826171993632	-0.224671156558189	-0.206465307368102	-0.254611760511961	0.0730959258503849	-0.0374081674638276	-0.224883114665712	-0.493004278243323	0.231035322288248	-0.278827493390205	0.0993977540718912
10q	10	5e+07	50100000	1031	-0.462444262912491	-0.174411984308431	-0.0142607515390571	-0.413149019782144	-0.185814336423565	-0.160727610200412	-0.224431098151116	0.138636998320714	0.117282996265514	-0.139193727320505	0.306119447098019	0.218601046819284	-0.252094207769815	0.096530598557293
10q	10	5.2e+07	52100000	1032	-0.349846204935905	-0.157781612356634	0.0768768786497104	-0.224564247076879	-0.116952990335327	-0.326828685584529	-0.196120452252485	0.161694298296012	0.00128156869960128	-0.171514783434457	-0.390696125504335	0.279301320422271	-0.272748163885294	0.216471612195766
10q	10	5.9e+07	59100000	1039	-0.365296794175447	-0.162986825266191	0.0876782968834593	-0.320124722769499	-0.203776352237159	-0.225100770383463	-0.222262262164528	0.201472311971598	-0.0610499349422761	-0.253141591064498	-0.42353816854846	0.272978595256372	-0.196779383918879	-0.0830266185635232
10q	10	59900000	60000000	1040	-0.274607948995121	-0.238657753011171	-0.0575666696442402	-0.319915539177719	-0.186821811744638	-0.153693133111789	-0.311095397800963	0.184348877490938	-0.0248933856612677	-0.225671251179907	0.44628922040557	0.171861235327631	-0.32059797772953	0.100890550275186
10q	10	60400000	60500000	1041	-0.353266928219223	-0.0761438173811985	0.186436650161745	-0.227721440349255	-0.0814424656393074	-0.0285328950627415	-0.177117968314449	0.0447313425362621	0.114651610296007	-0.194347525766923	0.701810291883292	0.312805034213776	-0.17518475193837	0.181652183739198
10q	10	63100000	63200000	1042	-0.35071693654227	-0.158680019369527	-0.0472262233407092	-0.414258707201508	-0.211862712223731	-0.227922711972741	-0.220461658815811	0.0318992514144669	-0.05094828863888	-0.202157376648275	0.375959222022572	0.264001567290179	-0.469632323897529	0.0122080197551211
10q	10	66100000	66200000	1043	-0.440074660351051	-0.128206121634677	0.100052379802939	-0.385949365040056	-0.19213235904866	-0.33389237698644	-0.239615748993897	0.152646413199373	0.0231622955868183	-0.154145153397267	0.403188952715611	0.293156973678197	-0.208133388885392	0.0334681562674793
10q	10	66400000	66500000	1044	-0.400012927565001	-0.032518510303573	0.031862432626889	-0.222000019800898	-0.186716180215229	-0.247567416531438	-0.304404772507187	0.0788064610182825	0.0275723826018605	-0.316918867650318	0.866390107659753	0.271510659455642	-0.29636252399388	-0.0403745718520001
10q	10	71300000	71400000	1045	-0.342810848633038	-0.261736179967682	-0.0503170847762955	-0.372538241748247	-0.159434114423367	-0.279066257185804	-0.213564711457374	0.174999949769713	0.00512601472137969	-0.156336849917956	-0.354134929321065	0.249327221031633	0.462062942319509	-0.451996763012977
10q	10	72200000	72300000	1046	-0.493118989738219	-0.341210101672327	-0.108805596282956	-0.53309462551082	-0.265278863026479	-0.302737439746319	-0.313529252842322	-0.035690737496144	-0.0850310550426377	-0.203176803517237	-0.584362333446589	0.260464024477688	0.368016849101289	-0.395054121282171
10q	10	72800000	72900000	1047	-0.460441052482226	-0.275306910645354	-0.00631803574540291	-0.429802761171456	-0.185908161006831	-0.304736966330504	-0.261427500232986	0.100515633952312	0.0139863599959019	-0.0969474042933691	-0.593164664269468	0.180496340830729	0.459767141557022	-0.394302285583285
10q	10	73700000	73800000	1048	-0.426369068514054	-0.338718385526423	-0.0280581502645129	-0.513179084529304	-0.223276154290119	-0.453399814407914	-0.3052833112358	-0.0671175475892658	-0.00305640386848797	-0.25954839505707	-0.52971886755009	0.129761960368356	0.36425350814406	-0.330519487727397
10q	10	75200000	75300000	1049	-0.317132951911966	-0.305057303488404	-0.0379737454473211	-0.259414277865574	-0.192239126913791	-0.333876751134648	-0.114559665374448	0.111490461369044	-0.130003564833672	-0.123075732748412	-0.476672796721876	0.141932980298358	0.461939256889642	-0.155239069471454
10q	10	78800000	78900000	1050	-0.477780917060562	-0.234196473362795	-0.0692146063757112	-0.294884101422982	-0.138745780346463	-0.32022127433036	-0.316699808666207	0.18802431573889	0.0577844189461965	-0.198036607322986	-0.564707788269529	0.00689463801674885	0.93470786314123	-0.491004811187041
10q	10	8e+07	80100000	1051	-0.354469021375069	-0.228677148245981	-0.00119942440049367	-0.411298113264426	-0.28308314645742	-0.252870953188343	-0.16626947767505	0.144214288188952	-0.0301633514723152	-0.189271344355002	-0.482846662917121	0.135638952347363	1.07373313516706	-0.401078798774572
10q	10	82700000	82800000	1053	-0.346966076895464	-0.338912399911294	-0.0848083156646225	-0.331257926243716	-0.165280641543018	-0.159849548076648	-0.33141803581205	0.155048485005031	0.0351938550894298	-0.275116583388343	-0.484569563162295	0.177392388742545	-0.624732359697211	-0.409566509357702
10q	10	85200000	85300000	1055	-0.241296092200944	-0.126179287200644	0.0187698383526636	-0.121942840714991	-0.130812066413561	-0.187558287283618	-0.112833479436814	0.12432261997114	0.0214661896360897	-0.190067161447671	-0.440400960372445	0.191544641528123	-0.707564820968457	-0.341217155917748
10q	10	85500000	85600000	1056	-0.317776435459591	-0.0639510889561025	0.130412997269781	-0.175674706207728	-0.171388455253092	-0.107249911157807	-0.19013920804937	0.18614478157058	-0.0759659176746179	-0.123547387077933	-0.438083348293384	0.231860928850557	-0.673358763397196	-0.425830484830272
10q	10	85700000	85800000	1057	-0.27220696464049	-0.283638327203469	-0.0681472722099768	-0.307210071715322	-0.215809099904512	-0.20194298785297	-0.186249113905327	0.119784186195523	0.0618465282922438	-0.115955693291848	-0.506508635033076	0.1315748871546	-0.639367446732104	-0.407393361827388
10q	10	8.6e+07	86100000	1058	-0.262160307246844	-0.212160597077498	-0.0108840093193842	-0.36168137501165	-0.11751295331916	-0.198467587980863	-0.166572067830474	0.106810327381843	0.0571749644521429	-0.234728425530083	-0.559877893951826	0.0617652901450398	-0.515538854278693	-0.352177611478603
10q	10	86300000	86400000	1059	-0.399091064743041	-0.217592474917875	-0.0435369828296635	-0.272387250804514	-0.195684139577264	-0.285653975245144	-0.173409549451232	0.195964928235307	0.0868173187789207	-0.0985577006557471	-0.593069465082117	0.0784363827115735	-0.590816513082709	-0.426193979451415
10q	10	87300000	87400000	1060	-0.363716416896711	-0.197972520921112	0.046383246079988	-0.253513684087517	-0.0947353445431894	-0.201294298916758	-0.273548664655594	0.0562305333663586	0.105890914041105	-0.208836629225762	-0.421916631191522	0.249642556682234	-0.679492035576792	-0.416523635735814
10q	10	90400000	90500000	1061	-0.33792509670327	-0.199264796211284	-0.115167140133422	-0.270888014124163	-0.341567729914059	-0.350984225585463	-0.279777004002081	0.0188789617812802	0.0336369619671966	-0.194798717204571	-0.451734374591914	0.131545747554574	-0.759528893370235	-0.366988653053243
10q	10	91300000	91400000	1062	-0.47023872864835	-0.0951319366196558	-0.0865350888821528	-0.288189439141934	-0.22657543703956	-0.245847577439938	-0.311150332706001	0.0844369868117797	-0.0704307168543274	-0.188423068891078	-0.57166428208116	0.0920046316076102	-0.63807990008374	-0.143941142139559
10q	10	96100000	96200000	1063	-0.520564190227586	-0.345912508102299	-0.604510736344767	-0.408445360789611	-0.164359825234229	-0.38842227576139	-0.227560994042913	-0.00753077488681629	-0.0399712776744934	-0.210694889023405	-0.472544944815105	0.152287800430941	-0.741932483479389	-0.298673332803453
10q	10	96700000	96800000	1064	-0.349865009439688	-0.147200586045445	-0.546201039833708	-0.185991402910621	-0.100016440741553	-0.283302479302121	-0.12870530053597	0.0316599463235856	0.100230072428901	-0.150602495765843	-0.532861870009975	0.293538182350054	-0.568605879842449	-0.269882672956273
10q	10	102600000	102700000	1067	-0.471946359530975	-0.457334786796559	-0.517928484649872	-0.346536725047886	-0.131059559221388	-0.383248574945575	-0.298735557397442	0.0216336725473165	0.0224006003843974	-0.139033860291836	-0.444962606365513	0.137969335775984	0.778669688295695	-0.299646086421948
10q	10	104200000	104300000	1068	-0.335342926057433	-0.790714777973043	-0.522164685180944	-0.384308889837111	-0.293819926431337	-0.353766517207495	-0.275765369454657	0.00531961754961778	-0.0835418477914247	-0.162530484728078	-0.428221169660824	0.145994725009805	0.565228936225025	-0.144143686752309
10q	10	108700000	108800000	1069	-0.343597366020497	-0.675451165946356	-0.509635806527515	-0.396236142997388	-0.217652068374064	-0.201624046836544	-0.32154950162563	0.12321774447033	-0.00356698576787837	-0.161746902040301	-0.599123501799806	0.119188893866172	-0.176796976224289	-0.435159171035772
10q	10	110500000	110600000	1070	-0.279002521612253	-0.598111201232052	-0.428150187670672	-0.307440491315576	-0.131490201330769	-0.157512133589571	-0.192862052421862	0.171980757912587	-0.00650924955041193	-0.145729611988422	-0.454590080252818	0.334831555174137	-0.0332975673725893	-0.505350458044102
10q	10	110700000	110800000	1071	-0.293821020060577	-0.52987981715967	-0.417343787603856	-0.18497655176122	-0.0552802554048718	-0.158464549547671	-0.119573853774974	0.27659571190766	-0.0623623541075298	-0.16214128268609	-0.384862324002512	0.342006704794084	-0.133043205189221	-0.352503309888189
10q	10	110900000	111000000	1072	-0.24491245384597	-0.499512978827478	-0.395887731122422	-0.135421532178972	-0.0945587306308162	-0.0825325759571432	-0.116894197772306	0.217780998662844	0.0063031395601627	-0.152927860957063	-0.47230463984432	0.428808219838335	-0.0838935582192186	-0.48960680362697
10q	10	111100000	111200000	1073	-0.286642075423351	-0.715763794072047	-0.421434593057302	-0.351252113470081	-0.156063538279186	-0.094917817602856	-0.245956688360321	0.217240053133912	0.0138833465008785	-0.0680759559758249	-0.383442332486472	0.352583334310984	-0.145028686123782	-0.332668442413797
10q	10	1.12e+08	112100000	1074	-0.36650404002504	-0.796212638945529	-0.589903125577227	-0.34652640888103	-0.211108586658244	-0.411079978184686	-0.293166160420656	-0.0071426178765251	0.0246649099404251	-0.19114259383454	-0.455512967113222	0.3445988667212	-0.219104481087235	-0.190173453610679
10q	10	114500000	114600000	1075	-0.610189636651929	-0.765220129250381	-0.615706029312522	-0.440158464549299	-0.29296595305644	-0.359520589530243	-0.333629639026767	-0.0676048934883179	0.119526601108528	-0.147257133065519	-0.44950461589631	0.291576000837101	-0.329733759444512	-0.229753877264487
10q	10	116400000	116500000	1076	-0.470761779979057	-0.781502165583866	-0.689907386329131	-0.364914444193943	-0.228007486749426	-0.31115139768409	-0.280644941743413	0.0345180715417856	-0.0488432429459669	-0.229547083927248	-0.535302747409801	0.302892694402907	-0.269244466705347	-0.238809250311331
10q	10	117700000	117800000	1077	-0.380814889623071	-0.660636944348276	0.110637916129921	-0.302166713902177	-0.105018335679367	-0.170616885491026	-0.342155356320592	0.217303639804797	-0.00915332323789965	-0.16884474000147	-0.534024893457013	0.306285147078252	-0.16578281671146	-0.376324488956863
10q	10	119100000	119200000	1078	-0.352845761730463	-0.724772085730514	-0.0322875364490139	-0.250126462645148	-0.228225279960484	-0.313579850838534	-0.132016727881627	0.0212624030075561	-0.106347765564578	-0.159770194851485	-0.48353367319376	0.370676771200633	-0.210175377815747	-0.198388033650927
10q	10	120900000	121000000	1080	-0.470448471488339	-0.820404009653308	-0.0570506579646535	-0.290984665405875	-0.192926065992162	-0.290727178833977	-0.226589409846357	0.0764830436548785	-0.0252160808984578	-0.105358606712976	-0.360122300713059	0.286721818671832	-0.286301222696333	-0.0902420397164301
10q	10	1.21e+08	121100000	1081	-0.411193679435007	-0.649945934903	0.0319058675376713	-0.452879558378933	-0.264860772036356	-0.186057453405722	-0.205982820458577	0.0185323775350927	-0.0755818868536927	-0.133110318993011	-0.554836972040562	0.247609683878105	-0.315763187456341	-0.251021699023377
10q	10	121200000	121300000	1082	-0.302664983098184	-0.835618448755709	-0.0548421758464776	-0.446225220031219	-0.127010941485455	-0.243019096894904	-0.111799766693565	0.102476416422581	-0.00131545687256353	-0.114078309566843	-0.496132607806483	0.258373949935267	-0.223286557755219	-0.261304866376849
10q	10	121400000	121500000	1083	-0.486783881872942	-0.868700808094393	-0.182691301598135	-0.532454975693492	-0.203907485603663	-0.441030360916855	-0.274828609156159	-0.0662850002861834	-0.100785764466837	-0.352520629991849	-0.498011706830638	0.22945053715056	-0.340291859059614	-0.269266020683815
10q	10	123900000	124000000	1085	-0.551490950153223	-0.910189681952878	-0.0579348893798421	-0.377482536372917	-0.349745008552942	-0.435540393053492	-0.325731136034179	-0.0472368327963781	0.0598971835150182	-0.236877147138857	-0.50785245522225	0.261977528385785	-0.340294670700267	-0.271065699041644
10q	10	125500000	125600000	1086	-0.445750323719697	-0.625673873287119	0.0396737380290293	-0.161006241000475	-0.183936751491985	-0.175765495680703	-0.244527672612156	0.0433545192433838	0.00759590327888314	-0.128632939012648	-0.525612269685004	0.295500191468189	-0.125264524374561	-0.301802510408781
10q	10	127900000	128000000	1087	-0.321493717914517	-0.582866271625656	0.087388788961224	-0.312536174141149	-0.187353104694532	-0.273253370710116	-0.249844460430647	0.121776471330903	-0.0531335477751056	-0.167831086344523	-0.483874213488868	0.413080871031191	-0.228101780350345	-0.467719570821572
10q	10	1.32e+08	132100000	1089	-0.374138523727748	-0.681904132048296	0.027055912344057	-0.347195831884506	-0.207127798913692	-0.284404245785826	-0.26310054391422	0.153847247985886	-0.0211905129593314	-0.0884635426426415	-0.552885234848185	0.249569027897426	-0.155902281121065	-0.417163417853227
10q	10	132800000	132900000	1090	-0.46184438195999	-0.783011503088602	-0.0884198698924963	-0.306191717697519	-0.383959990705148	-0.342575592909589	-0.431736747771172	0.0856047302489099	0.0503991763302121	-0.144600523377269	-0.713669716118101	0.16148634961333	-0.231283402738287	-0.507178467887762
10q	10	133800000	133900000	1091	-0.44046518509478	-0.762607924804213	-0.131118351769955	-0.411595716636485	-0.220324025253971	-0.378561628866403	-0.317613105350021	0.0212922315285208	0.0266172507943829	-0.197803132045166	-0.563634357477261	0.225087915602403	-0.247468071874157	-0.311608355751842
11p	11	2700000	2800000	1093	-0.029186181508205	0.142667184677768	-0.0793431245203035	-0.49502946351883	0.0081882980302047	-0.338752549205302	0.172930592078458	0.0407302526392567	-0.134104947587381	-0.30350351896921	-0.688529152790707	-0.219419847842715	-0.263945636156258	-0.20707428693276
11p	11	6100000	6200000	1094	0.183421086164905	0.327287719798476	0.0430167477162149	-0.276137374310385	0.0629698893449204	-0.30464455373267	0.330807749078343	0.206694839117358	0.037097315424721	-0.240441601317292	-0.304644018759106	-0.00250544521193819	-0.195665374850348	-0.227902647268354
11p	11	8e+06	8100000	1095	-0.0141894581107212	0.101378999796733	0.0355366023532158	-0.376321916007457	0.057519564986321	-0.275550749146595	0.217297678862289	0.0499508853264683	-0.0576390298294584	-0.186437755435729	-0.528203177857033	-0.0433476348705137	-0.238958715880054	-0.306703002910327
11p	11	9300000	9400000	1096	-0.0127492578300671	0.029949832564258	0.0134041238909486	-0.32210367780407	0.11474141093496	-0.465023150288996	0.374421354698024	0.118692211583085	-0.157109609991694	-0.281457520213146	-0.416160093267518	0.0117734294519699	-0.29011667870977	-0.0564547163311309
11p	11	11700000	11800000	1097	0.0428884314658659	0.122479442360829	-0.080222091634835	-0.306292700738416	0.0963480696020254	-0.352323835452535	0.113461485238146	0.160416163440971	0.0539480518346012	-0.169663553335871	-0.507402981580746	-0.0335004522830919	-0.15414708475904	-0.278158675958751
11p	11	13900000	14000000	1098	0.0399319777025141	0.0848780284109356	0.0157527930577897	-0.237267105519202	0.124733199328905	0.010781462014891	0.214090595334351	0.0817380313594631	0.0248419137035129	-0.178957120647725	-0.409910291736707	-0.154422467643511	-0.246097672110388	-0.211391087823793
11p	11	14900000	15000000	1099	-0.0134742672323603	0.0672641145477958	0.000842327121582697	-0.248905600671433	-0.000235022557650515	-0.27148360105387	0.170474875164131	0.0211209249577506	-0.0263811245539973	-0.201254557520111	-0.453913143672196	-0.0771376194908693	-0.169528791000668	-0.242739569227511
11p	11	15200000	15300000	1100	0.0520597682244734	0.179979813150972	-0.0187218492197114	-0.336721702033652	0.0885540987374633	-0.236027514230206	0.139617112288118	0.0398404144537532	-0.0156672065313411	-0.202673126520161	-0.396621836394407	-0.0701222953264792	-0.252118606692817	-0.199834028266477
11p	11	1.7e+07	17100000	1101	-0.110224715485726	-0.0841059276399334	-0.109705065914101	-0.382864760161359	-0.00288037266364142	-0.445893020600862	0.0269318806988683	-0.124036069615992	-0.030559531960324	-0.294805108871427	-0.531470975186013	-0.13414584962308	-0.434252538267116	-0.0824094640359897
11p	11	20100000	20200000	1102	0.0621903837698461	0.128578218012769	-0.0640106702165711	-0.328226511736273	-0.0387372752986874	-0.442578711511272	0.0372435118626026	0.0743658134012601	0.00640496755615978	-0.168853668471592	-0.508661114786776	-0.125421249819669	-0.371991058444617	-0.190384575402904
11p	11	24300000	24400000	1103	0.11444036986027	0.235638510866264	-0.0671047159751233	-0.219238715120123	-0.0459213616555996	-0.255498225430527	0.113734254870216	0.141119268571766	0.0216605990335173	-0.275980687520804	0.27523736727395	-0.0419153604027905	-0.222332912162164	-0.263503678534417
11p	11	26600000	26700000	1104	0.165997294905246	0.140407128277558	-0.0240525133412432	-0.215734824364025	0.135224792467285	-0.367740683088719	0.205241095438606	0.174206616701159	-0.0694782416931485	-0.220312324536892	0.249070534695554	-0.0837077186786	-0.105852992261951	-0.256055246821191
11p	11	2.7e+07	27100000	1105	0.034913924282984	0.269697139102563	-0.0209595955273946	-0.352349612446465	0.0278372273785688	-0.248261146191281	0.243281684653421	0.11223272666036	-0.00539129356886129	-0.161694984560485	0.358661255963678	-0.0228506146508089	-0.21701706830983	-0.107214189175069
11p	11	28100000	28200000	1106	0.0924334231705524	0.0154105994966052	-0.109351673628529	-0.262899976547284	-0.0295052235610473	-0.36132076176735	0.0640588473760195	0.0869087378887289	-0.039485344064612	-0.261291605856712	0.275825154266893	-0.0630527279691193	-0.407397412000491	-0.144601565122024
11p	11	28900000	29000000	1107	0.0343236907450999	0.209011868703146	0.0164951004760163	-0.186810998840055	0.101526322308775	-0.154332133059102	0.0946207241301512	0.189913624425861	-0.0174641340980275	-0.250510521953177	0.352164633053357	0.0257415404015471	-0.222857955127482	-0.248850816109254
11p	11	31900000	32000000	1108	0.068433409082139	0.032063336353392	0.0347724294007769	-0.331184206281809	0.0666781705036413	-0.248641718607114	0.116663977362856	0.0860761686445522	-0.0543789512920885	-0.139323809467939	0.234571130501517	-0.190012865031252	-0.116733758633038	-0.244344958657453
11p	11	3.4e+07	34100000	1109	0.0260209259266211	0.111302501386153	-0.173482383546083	-0.28300743696795	0.061908119622884	-0.293958349083103	0.13195207933528	0.0327382952383928	-0.0940617271818858	-0.146492835344266	0.339117196599421	0.234938256151341	-0.312290351648611	-0.0637751970358496
11p	11	35200000	35300000	1110	0.0889618219553692	0.150688509988799	-0.0758149288971611	-0.371165703119429	0.0729465155283187	-0.248598439435827	0.268191324411446	0.10721535623876	0.015931580868026	-0.154024221731983	0.465475762724781	0.15528558623188	-0.19586839427203	-0.207913448776769
11p	11	35900000	36000000	1111	-0.0213894834537387	-0.144813379835236	-0.139543315410841	-0.380985801302733	-0.0291738219696955	-0.261039480811738	0.126578114867322	0.171762976289232	0.030274339503249	-0.234767098128498	0.350848114388236	0.0793329228953207	-0.229183686354671	-0.309526065875203
11p	11	36800000	36900000	1112	0.138504329556396	0.232227064174718	0.0153002142974794	-0.295001707431017	0.0903298483160197	-0.136828052394924	0.2195516552838	0.176140093113923	0.0517228438494287	-0.153440140282797	0.399233028799297	0.186104716972694	-0.245336001299791	-0.272915797106892
11p	11	38900000	39000000	1113	0.0784114627319175	0.193678692502328	-0.0318689049962374	-0.165196244864813	0.0594968724986441	-0.326635332044605	0.152381462945194	0.154713400196919	-0.135256884492097	-0.253173985723857	0.233029216167875	0.108796600590209	-0.301686381962401	-0.39665376769912
11p	11	39700000	39800000	1114	0.107216095504401	0.13999090581816	0.0310587391125905	-0.247759740920937	0.0491160680245282	-0.244670125632317	0.137754532991464	0.142174648659287	0.0199484915813342	-0.146707322742309	0.213928937002906	0.103150360957307	-0.144301256611451	-0.128155666730516
11p	11	41200000	41300000	1116	0.134272368853799	0.168711919232962	-0.0274344769883919	-0.279002862352669	0.0810888379250313	-0.217597857969796	0.217389175045315	0.207948029581538	-0.0335126018045078	0.590406645523597	0.326660509402991	0.076624157908381	-0.21926840256108	-0.239003235832871
11q	11	60700000	60800000	1117	-0.0370498500513063	-0.759222710016609	-0.0169157409938907	-0.481367571985698	0.0235524360578876	-0.228674520863185	0.137907784804561	-0.0465223279704912	-0.0266307953325112	0.194503824423629	-0.137317294328817	0.00535049577607258	-0.286796769696976	-0.0874796232401095
11q	11	6.1e+07	61100000	1118	0.0453584867927865	-0.666974598663869	-0.0753010212149027	-0.319822456212636	0.0244119574944012	-0.353234147058167	0.18638548275588	0.0471189653981667	-0.0116676122946106	0.300650490289295	-0.0647395360122478	0.036411329680144	-0.255723053693169	-0.0247486020575576
11q	11	61600000	61700000	1119	0.0260226824244533	-0.645599014081644	-0.0908531205280013	-0.411988966823469	0.00467715560574491	-0.43189147978315	0.274584532089923	0.118916922320554	-0.160503815510962	0.278420848497724	-0.165276254593768	0.162642663001908	-0.195972635098104	-0.0879999621645477
11q	11	72600000	72700000	1122	0.0158579629501346	0.20436802669912	-0.0490762656364451	-0.395404622878	0.0789792774736517	0.235847899447473	0.327125458727328	0.197528550100991	0.089565021040162	0.337222157608556	-0.402002355608923	0.447118936513462	-0.293131696905063	-0.110494257393081
11q	11	74200000	74300000	1123	0.0350872746030766	-0.592119363212899	-0.0922563233577392	-0.373797828701897	-0.0667741764105833	0.0212989992741082	0.488623982916981	0.0610426238585856	0.030506176080664	0.322436573946661	-0.380812885759793	0.349330292610858	-0.266290727389871	-0.169764581107422
11q	11	74500000	74600000	1124	0.0155814864282188	-0.809791122951537	-0.0905002067787385	-0.303988062204735	0.0392257168093677	0.147103268256899	0.580608572789977	0.125146413009914	-0.111404658679012	0.305046751382673	-0.436407346809211	0.353181645409859	-0.253199285773329	-0.111303263279786
11q	11	75400000	75500000	1125	-0.0757402292795665	-0.634794711286926	0.375105839377395	-0.296761999076151	0.0422402152442041	0.16989131297009	0.491854610608835	0.0056709811568916	-0.0233143465107917	0.254391578852044	-0.420909689732044	0.332724293224766	-0.191382631851426	-0.123230787890999
11q	11	75700000	75800000	1126	-0.010530377063284	-0.670145290271225	0.404454457409126	-0.272430952915009	0.0587525047982588	0.147029265666918	0.521843790737695	0.131840440013785	-0.119654784751066	0.318877207759672	-0.41089603747673	0.381765754163188	-0.273349685798834	-0.0842402501398728
11q	11	76400000	76500000	1127	-0.070623086739316	-0.72883926209819	0.313786372532589	-0.403597966479608	-0.0920838541614541	0.0772963065347882	0.371630102728234	-0.0102317289983775	0.00375626496333366	0.215292982232345	-0.646839816688652	0.290509028775296	-0.30962839755592	-0.263382478322256
11q	11	7.7e+07	77100000	1128	0.0177650588179877	-0.632574416416823	0.260490841064628	-0.315627927168989	-0.0265489389885294	0.308787060076259	0.474683037305974	0.0273820706172075	0.0439531963199648	0.261033413637766	-0.481325651202292	0.412894102121412	-0.204564921440683	-0.220394096254981
11q	11	77100000	77200000	1129	0.0385853655372606	-0.609718439941465	0.282463109583407	-0.344629578627436	0.00861653587102813	0.615165497765465	0.518822888501445	-0.0802132735854942	0.117605097739681	0.24769441931183	-0.455022556901914	0.421322554258194	-0.274911516821131	-0.0657505985169162
11q	11	78700000	78800000	1130	0.0109526169949381	-0.616116102457489	0.299111059960877	-0.348046272524245	0.0845971596972313	0.734034879622609	0.525183392293125	0.175308921432747	-0.128435360187765	0.22174601955207	-0.545558808257971	0.332908964904591	-0.133548284028274	-0.292883752374092
11q	11	80200000	80300000	1131	0.195775070345168	-0.587664001903107	0.0230454998741636	-0.228695831726402	0.0965581448694084	0.84475104212118	0.562060477725364	0.0552681413278387	-0.0423236522150786	0.206731411389037	-0.421111912268533	0.42982154495319	-0.245925305261411	-0.385754217692026
11q	11	81400000	81500000	1132	0.0488609148915393	-0.563613074810918	0.68733134450793	-0.307178358114343	0.0745908340593734	0.242044467352459	0.508635318738195	0.154476136170474	-0.108074658469855	0.174017118772533	-0.443165588731012	0.33156073789994	-0.269492908706525	-0.431921806951076
11q	11	8.3e+07	83100000	1133	0.19141259937049	-0.5770748044404	0.693519730576642	-0.233820123359592	0.200814857619581	0.89083893391513	0.632798427427269	0.27617724775683	0.0399155055113972	0.282940737705354	-0.39080972465304	0.449183016703844	-0.0985539904257457	-0.185425290908107
11q	11	8.4e+07	84100000	1134	0.0844151461466769	-0.613936558735308	0.452865499816392	-0.261058958895858	0.0578704228218137	0.635683380070504	0.512966440704315	0.195651165660231	0.0156423497874047	-0.0380629625123652	-0.487086405279658	0.377364372919897	-0.21196772547723	-0.371411398566117
11q	11	87400000	87500000	1135	0.00521023508567495	-0.562834513692419	-0.466506068889272	-0.201306491602211	0.0838641104673617	0.319596890389277	0.604784435120665	0.238307832882927	-0.10253465228273	0.0577773738479606	-0.462146992258445	0.409833011531342	-0.214152810795667	-0.247794743281046
11q	11	92900000	93000000	1137	0.00502107537290135	-0.613507729598677	-0.00534669172518438	-0.390734982200653	0.0123071248538348	0.1373908096418	0.487271006308659	0.0420874391670518	-0.04783812911625	0.00600140006444956	-0.451722632871556	0.411269335473246	-0.208582192434337	-0.182805348416529
11q	11	95300000	95400000	1138	0.0568667159268293	-0.551814779297621	-0.56314706738515	-0.342450739829754	0.126041883157343	1.0948169562875	0.451706428799604	0.180176824871704	-0.074416488424484	0.0719409781831718	-0.391176773244472	0.334061477641192	-0.242051985802506	-0.175364727931931
11q	11	9.6e+07	96100000	1139	0.0964610811603702	-0.395899186757619	-0.428619356330051	-0.451830795822401	-0.00586501233761386	0.713385254474628	0.359645993962715	0.0895863349377496	-0.0303339736433962	0.0242548129111377	-0.462103886059081	0.365119782080259	-0.367311346878967	-0.0840655465374848
11q	11	101600000	101700000	1140	0.0837728003570361	-0.646566492975481	-0.38094236678797	-0.29206228413425	0.149111122171938	1.61842339164134	0.396046988723008	0.132449593090704	0.0771846961858078	0.0575036622405456	-0.440537196213679	0.349237900713214	-0.120727026127105	-0.560212625908618
11q	11	1.02e+08	102100000	1141	-0.123917091821835	-0.781140995382323	-0.352855019874236	-0.402904976440266	-0.0622956876197278	1.48916152356724	0.348361040987737	-0.0997449028213586	-0.0150743761471389	0.0400760981859093	-0.458575791919392	0.295303640697135	-0.449361041255838	-0.461800058061701
11q	11	1.04e+08	104100000	1143	0.0605052968006774	-0.569784139239234	-0.594978653028155	-0.321827735585109	0.155187791629461	-0.940164728279061	0.321498239205308	0.175542814304524	-0.0192743110910055	0.0568950493419151	-0.364091518370133	0.341354317627936	-0.0842142491693113	-0.553875841503085
11q	11	104100000	104200000	1144	0.0807556377424968	-0.46582472320379	-0.399726702017056	-0.332069618399488	0.102197241860806	-0.896093752957615	0.42974622696242	0.088935100805936	-0.0207981132379625	0.00696866482400419	-0.517366341125008	0.388419164613517	-0.216679381708689	-0.594927534336845
11q	11	105500000	105600000	1145	-0.0152703375732161	-0.649257650715679	-0.468088337249617	-0.294958375166585	0.0215572429988235	-0.80763382237387	0.3338704809927	0.161856961080417	0.0846653329157936	-0.038119528297314	-0.488831663877947	0.426932018799998	-0.167096880688469	-0.655195098609146
11q	11	107100000	107200000	1146	0.130560128775874	-0.653802816739277	-0.548942913382582	-0.230781226790486	0.112065294486861	-0.675389887267044	0.367160311044284	0.181357424038014	0.0388297614249765	0.107281518659597	-0.462718520986613	0.496514404018591	-0.180330032629742	-0.413366705983136
11q	11	108700000	108800000	1147	-0.0767790728035737	-0.796351888751626	-0.586279315607761	-0.350984945209421	-0.0309144616044589	-1.02941463983605	0.0490952028111781	0.0165600334792518	0.0168847579784034	0.0284937067468809	-0.481279032814385	0.277187877227705	-0.257077852649483	-0.435322352109311
11q	11	109300000	109400000	1148	0.166501206680998	-0.536762910998239	-0.440359022989003	-0.336710924049869	0.107805008947368	-0.841932401752323	0.126785484086161	0.217154379118783	-0.0450023867504304	0.0237047214164007	-0.438733283961828	0.457779474770074	-0.133004513247491	-0.604601573970333
11q	11	110200000	110300000	1149	-0.037600084912069	-0.684156825858404	-0.6114073378805	-0.429727008530746	0.0215655257861264	-0.814968178199172	0.0829845238675484	0.051258964005998	-0.185126543014507	0.048008614954816	-0.581801448700072	0.383241371735888	-0.260577980067001	-0.527110695494897
11q	11	110700000	110800000	1150	0.0402405595122847	-0.57513036700412	-0.411004208810837	-0.318141808002673	0.0687270702739034	-0.842582310113542	0.196846357180653	0.137364710780385	-0.0626212115134212	0.048460938730562	-0.528180008640666	0.399263790770408	-0.308885499924213	-0.582796113503366
11q	11	111500000	111600000	1151	-0.12791275127234	-0.624454859996158	-0.474927798731519	-0.275589857191798	-0.0425408572245721	-0.906658433224746	0.142109890851293	0.0234833492593059	-0.0712289198584996	0.12369999957691	-0.420608158266206	0.314179890947146	-0.291900275544714	-0.393070170637828
11q	11	113200000	113300000	1152	0.0584650369849101	-0.698557529698549	-0.541180770720377	-0.391279072635271	0.0219376949686436	-0.837414579246352	0.0585528064249624	0.115909648167966	-0.0934574020999803	-0.00147294829743859	-0.46824599583859	0.289239117711133	-0.304276626845995	-0.570391825012018
11q	11	114900000	115000000	1153	0.0675346525580353	-0.436131753194435	-0.466134678670056	-0.3448713668712	0.190685050868275	-0.805443830754071	0.22255990741981	0.195537238828033	0.0275911674717933	0.031136733624482	-0.326491861489306	0.296345990888321	-0.19174971349653	-0.59803083148464
11q	11	115400000	115500000	1154	-0.0347766876413795	-0.534225137410479	-0.454955475769394	-0.28753222598209	0.097967943157662	-0.792500086071811	0.11664653609388	0.0349752717634515	-0.00358689857415565	0.0456221571110174	-0.564615578606137	0.375705079712766	-0.19133410881945	-0.494732617966969
11q	11	115900000	116000000	1155	0.115392093240699	-0.604184534319082	-0.495316000567508	-0.319010580264937	0.0720420148306635	-0.785070628858146	0.108116996722182	0.17338546716309	0.0181398445416262	0.0715128775489114	-0.492560013979793	0.343389824804969	-0.192263850931936	-0.497684868384583
11q	11	116100000	116200000	1156	0.0417053130518019	-0.670586715379103	-0.384300596821273	-0.313149882740195	0.0767111137466856	-0.729226403777228	0.112992561866598	0.082333549790918	-0.0115503062417617	0.061498676796667	-0.467976019372371	0.310769611855655	-0.152201362520953	-0.56471666004816
11q	11	117700000	117800000	1157	-0.0246660345508537	-0.760691663739117	-0.622023962116029	-0.383689381739675	-0.0980199404484235	-0.326188223805518	0.0695750298872655	-0.00626196195239391	-0.0492009598857669	-0.0151029513971755	-0.490568662620755	0.406396348637433	-0.21580026120433	-0.545779479497619
11q	11	1.21e+08	121100000	1158	0.0460686457168747	-0.701586856664379	-0.518618543105452	-0.326012637445836	0.112443974772845	-0.239776702329785	0.134214945157374	0.104945059616062	-0.0136557228432424	-0.00493689669774404	-0.447722349101801	0.38603521575193	-0.21873375202709	-0.51568477071709
11q	11	125300000	125400000	1159	-0.0591405982879184	-0.667600879710008	-0.434809700629603	-0.443157180464228	0.0505520875490943	-0.318627779730848	0.0345056438744092	0.0524742580150058	-0.0522757053559594	-0.00927175649554485	-0.454617171077157	0.3288470090534	-0.303147808296495	-0.623943350503891
11q	11	133300000	133400000	1162	0.0680185933701819	-0.558563249974058	-0.300563644395354	-0.361569454914079	0.0112307710834948	-0.144459278539113	0.136058939340975	0.198260747051467	-0.0319625654342623	0.103491057185298	-0.621356342317698	0.221873030204275	-0.249320977398675	-0.690303401693259
11q	11	133900000	134000000	1163	0.0929141185614597	-0.858720187424163	-0.580505739455114	-0.38405309525944	0.142409330988256	-0.218461693487749	0.125857707039948	-0.0680300056079585	-0.0255255521548395	-0.0183238534110986	-0.579130702076113	0.140430191126698	-0.26149680972261	-0.519937915909078
11q	11	134700000	134800000	1164	0.0810969407003323	-0.552034099812525	-0.552032524853863	-0.285516355871731	0.0267190341808256	-0.198675955538655	0.100663669070603	0.0860882511322654	-0.0740452151455587	0.0456539834460202	-0.702909569283096	0.182245792906471	-0.248676782404326	-0.652709947057726
12p	12	3e+06	3100000	1165	-0.107697811779524	-0.497047082784876	0.231726086124854	-0.208688553728942	-0.0438979805795881	-0.502012500438288	-0.327172615377767	-0.349441137065593	-0.0721503547975337	0.369527878624066	0.245618556958919	0.0338687651627483	-0.0992216242437207	-0.256989226790681
12p	12	3200000	3300000	1166	0.0308420677906099	-0.255021932151111	0.295398566510266	-0.170070946350544	0.0424412204841747	-0.195548110973938	-0.118709021311226	-0.334225031920154	0.0343985130945784	0.487394741460644	0.279264243254133	0.126062394251936	0.152690125683674	-0.185919347191927
12p	12	3500000	3600000	1167	0.0391720562487341	-0.304514343675286	0.314171515448913	-0.154356327859916	0.00528861990261612	-0.351336413573067	-0.253793189878429	-0.37160140088987	-0.0184507360614342	0.390411999829542	0.27369526188568	0.0856716425665078	0.0503053871411403	-0.53354235270025
12p	12	6e+06	6100000	1169	0.106948892736255	-0.204744682052579	0.440278046635375	0.025490174001925	0.0725010166914604	-0.134792917421222	-0.0325685093385959	-0.218375464130361	-0.0569991604849785	0.466185122908638	0.472411678208809	0.244287884064153	0.270804995814141	-0.322590949661509
12p	12	7400000	7500000	1171	0.100916447003844	-0.577875716752594	0.45090278125532	-0.0126530314927276	0.132620520229286	-0.204805224740428	-0.129347365476075	-0.185288127425273	0.00307949722560066	0.431407550532238	0.432624610256087	0.155845716170974	0.104333310954774	-0.391412771191037
12p	12	9e+06	9100000	1172	0.0644283094504839	-0.581930701741589	0.341113317136513	-0.0886614398532925	0.110356209586115	-0.28834535424685	-0.180257656778679	-0.201340659018575	0.100438837439464	0.572209723431706	0.421223539847822	0.0998035371930015	0.143674613955715	-0.214483706503928
12p	12	10700000	10800000	1173	0.116239217445744	-0.565962747442913	0.371723481627204	0.0537301736019503	0.02493935743749	-0.249851067772966	-0.168869928650673	-0.227579666900878	0.0694622569119951	0.443564026226222	0.43179950543205	0.0963603555182943	0.0558467393755412	-0.298340206043997
12p	12	19700000	19800000	1174	-0.0426570454399532	-0.634587328111863	0.385107917238318	-0.140071065888659	0.0182533858191316	0.737009360261542	-0.195727552317075	-0.369393458407247	-0.0230885941810301	0.422169268734626	0.294257941910681	0.241438734720342	0.122920573270498	-0.233262019639484
12p	12	2e+07	20100000	1175	-0.139714130768185	-0.569091089657923	0.337182295251103	-0.105511818336024	0.0541679575655535	0.64597338784551	-0.245744474840892	-0.229562677906994	-0.0812221100165047	0.388840450441286	0.36557492932658	0.172630473794218	0.0565738725669483	-0.357768476990436
12p	12	22900000	23000000	1176	0.127770160606772	-0.59829538265399	0.368197718578291	-0.00865772629346206	0.0252539561262586	0.976608837916579	-0.118586870687819	-0.266034638376683	-0.0289435056702463	0.196598290395749	0.363474997372599	0.233828691304566	0.222153826738498	-0.320971539021308
12p	12	23300000	23400000	1177	0.21051051915081	-0.62586093970439	0.394634022257372	-0.0335688298978843	0.149747538941272	1.05407130018201	-0.0508400469943809	-0.257006089420725	0.0171363643305732	0.254079038494247	0.377223073824793	0.117798777211908	0.19660030602219	-0.301050533330736
12p	12	23700000	23800000	1178	0.134319020197933	-0.500069745932966	0.48476087462011	-0.0754163497444816	0.0221222179201282	1.00221093176337	-0.124370590991019	-0.281286951128023	-0.0207902425391728	0.318800295610662	0.415201891521576	0.21757364915638	0.133553090582496	-0.3274191609587
12p	12	24300000	24400000	1179	0.0871940548962473	-0.607956177106086	0.388829478065823	0.00302095146487525	-0.0504118629628042	0.948670838459623	-0.196318202877561	-0.26054118973743	-0.0313011005615128	0.217042934150771	0.322044282181094	0.0720597898155428	0.0835957545383258	-0.38234988671953
12p	12	25800000	25900000	1180	-0.0200553681496586	-0.5802602250647	0.412187907963825	-0.0615479361682473	0.0955973809095299	0.970771231146633	-0.238988054857622	-0.242021240429228	0.070569405714708	0.280058014953991	0.466792382877808	0.204789198919342	0.0217676205088389	-0.3117652482757
12p	12	3.2e+07	32100000	1181	0.16200212542515	-0.559166993602811	0.566770785104379	-0.0516947992242854	0.180504867358641	0.145107108232519	0.0232610616647895	-0.264023993684845	-0.0237133025090385	0.378202035506858	0.519939496239823	0.207685251230811	0.119691836073615	0.0902338100239602
12p	12	34100000	34200000	1182	0.133660984827152	-0.501529547238674	0.490971382982143	-0.0628452517409327	0.200630842983874	0.17704088119374	-0.0783207603945583	-0.209071913402193	0.0508580525963493	0.237279266267975	0.387692276680737	0.207225274169454	0.114983658979793	-0.333962417325599
12q	12	39700000	39800000	1184	-0.0665484612710037	-0.751053498282333	0.223986981339082	-0.00879575296988617	0.0976369275759934	-0.263974553996765	-0.149876413003775	-0.355749789836077	0.0287793994588089	-0.334653283047749	0.312888256649565	0.104358719063073	0.0623291760296509	-0.408516523283853
12q	12	4e+07	40100000	1185	-0.0520740557260151	-0.626276404402372	0.412667900945022	-0.0667296066146437	0.196904558261093	-0.237462004705123	-0.190298903881594	-0.338016307840109	0.0217656052936766	-0.177452366393834	0.268015318415837	0.226432599377398	0.0978771855767505	-0.44265595147908
12q	12	42600000	42700000	1186	0.0838749300448091	-0.760895560225841	0.385865996521734	-0.0517616079843842	0.35253772701073	0.707311183375967	-0.112293535134722	-0.198665065026352	0.0054760362942559	-0.319828264204704	0.396181922062287	0.16701499026047	-0.0172416077523479	-0.208958763217622
12q	12	44900000	45000000	1187	0.00281133745867793	-0.590875785106678	0.366908374897306	-0.023444647678525	0.266539806820208	0.746629120908113	-0.168370150115429	-0.311445389944429	0.0887760823110387	-0.20763549044476	0.512431734263221	0.214464250213341	0.054950423540341	-0.338521913787716
12q	12	4.5e+07	45100000	1188	0.221326716334141	-0.548499098442598	0.396841221891559	-0.0840652054867803	0.29098791078234	0.815513224775908	-0.0594259585957632	-0.13808644047888	0.0361858239020469	-0.113859591308657	0.514302826754785	0.212904237741761	0.122730779405306	-0.347611451208444
12q	12	45100000	45200000	1189	0.0821941504545638	-0.726975435198968	0.349377283585133	-0.0110200436994116	0.302247741552339	0.79101035661895	-0.190858913586617	-0.257118054378867	0.0776387645254357	-0.135561199278679	0.359714839060779	0.221150634438727	0.19074562618717	-0.349042985631457
12q	12	50400000	50500000	1190	0.106488394833862	-0.180756386977468	0.367371758216872	-0.169700105884934	0.246368491045848	0.699893564157326	-0.120523265854553	-0.316985605715355	-0.0315958908905058	0.15938265443912	0.43558518461741	0.149720597930857	-0.037666387690445	-0.0606863149094015
12q	12	50700000	50800000	1191	-0.122567179133067	-0.284930746485	0.286065127717614	-0.15788539584235	0.323512011174196	0.181564817885375	-0.199606433919719	-0.410021644079711	-0.0399015249268593	0.010820028803941	0.359037056255446	0.145610329373367	0.104630135327978	-0.154877438440236
12q	12	52200000	52300000	1192	-0.147742501116777	-0.238889555727791	0.272632055584421	-0.186744231589715	0.202504312908044	-0.0665927302871852	-0.200991042895863	-0.412465996707273	-0.0331203052661871	0.00145849958671096	0.336654913367053	0.1076782330894	-0.0629770781621305	-0.377031664218373
12q	12	54200000	54300000	1193	0.070017829168168	-0.458656500478485	0.119212765192316	-0.0736397568400685	0.248648738210146	0.208212147031436	-0.118888553701363	0.332372233053296	0.0365964775319921	0.12825531108035	0.0407624168331739	0.266819980638616	0.0920662602784811	-0.212884107179016
12q	12	54800000	54900000	1194	0.132452217116929	-0.194962374658991	0.423082944510571	-0.0822113593358503	0.313885627580981	0.108997679743015	0.0380021129573817	0.43118713878976	-0.00272551381033691	0.0369293611008629	0.106711174585654	0.218294323274055	0.15988463059554	-0.202462631250933
12q	12	5.6e+07	56100000	1195	0.176081642780724	-0.0934763793778596	0.47016263214341	-0.0730734581520093	0.309597118595832	0.217935268623234	-0.0890717008141443	0.469977327729892	0.00228394794951828	0.0922853763471025	0.08036937883265	0.157282224783333	0.0674505715016132	-0.144134516044266
12q	12	58300000	58400000	1196	0.11064640005648	-0.161498564028869	0.268436926787884	-0.000554851428767593	0.286839332318131	0.172217639708901	-0.0449114716808637	0.474633876254937	-0.0585911421911312	0.109504629760362	-0.0205072384567419	0.228975519056039	0.18137393661808	-0.176550284008185
12q	12	59300000	59400000	1197	-0.071020729490151	-0.10924185229316	0.354059447488626	-0.139619569783296	0.248570126905578	0.174540320171222	-0.0585566247891954	0.270288625483483	-0.0140095538066281	-0.0225467219728117	-0.00993306683190319	0.177379170948365	0.00858914296948909	-0.32822302676985
12q	12	59600000	59700000	1198	0.190139126744051	-0.118229369657861	0.429600775490102	0.0350794403927825	0.289869627355662	0.158149604824814	-0.103267570303832	0.550568247051803	-0.0118547241510785	0.0534179503091107	0.00194860908728405	0.247931609755799	0.0201882749877814	-0.462178730254267
12q	12	59700000	59800000	1199	-0.0271955136862236	-0.164061770357074	0.332217856817529	-0.0356230195525433	0.245743934721943	0.208158366774885	-0.190058932815665	0.421012373037397	-0.0360630089754705	0.101549625549547	0.0355739718224183	0.144377855777334	0.0434642957777477	-0.431759038534721
12q	12	61100000	61200000	1200	0.188869975680427	-0.109873898671808	0.357912236944075	0.147224016530197	0.269857587801401	0.31699316717184	-0.122607274652511	0.496039566073418	0.0496356297265592	0.0989627306875718	-0.0223782806915346	0.0959128839611765	0.0785643663278076	-0.392200747013365
12q	12	66400000	66500000	1201	0.0756649650620442	-0.139687670969169	0.432161451465569	-0.0920969640155848	0.354520648623993	0.108279988516687	-0.128820543778252	0.441649153391626	0.0154777913495073	0.0739023255556058	-0.0472991385698838	0.163584270722325	-0.0199910282376401	-0.370701695877234
12q	12	67800000	67900000	1202	0.0611619164259485	-0.225411049466794	0.339131240253143	-0.10547334719739	0.25022862803691	-0.244269163345616	-0.299494320074623	0.36680719622261	0.00883802574941902	0.0657155446073496	0.00393616690367299	0.155376670224499	0.0155120963288647	-0.262186979742255
12q	12	68600000	68700000	1203	0.0802180158416709	-0.199917197346181	0.415627145752695	-0.0905123258672246	0.327136940421137	-0.27802281764188	-0.141357193148678	0.444053737592684	-0.00237815694697216	0.0910402846610862	-0.0143820043440278	0.174688549873768	0.0391260460748397	-0.297014634222132
12q	12	69100000	69200000	1204	-0.00047954023263131	-0.257394657166446	0.3477862823845	-0.103224508871723	0.270812333265663	-0.171505200084269	-0.0761826458250552	0.413307446788354	-0.0825444705949534	0.160068115683438	0.0707596409527203	0.109984164823773	-0.0793378805471784	-0.132706165638008
12q	12	70900000	71000000	1205	0.103025678815915	-0.297411055882115	0.465433023529728	-0.0704556034305891	0.220423951490412	-0.1809417488961	-0.201764060875169	0.313318696083722	0.03513488547448	0.0211986596696594	-0.0610191318081836	0.178451636745897	-0.0397245116566369	-0.220206899395294
12q	12	75700000	75800000	1207	-0.0395012574968936	-0.283928672226054	0.438968857304686	-0.0849631983108782	0.237887180483525	-0.180022967699684	-0.186863869508523	0.362920833236846	-0.0616607044808669	0.0893644288766393	0.0244931041292572	0.145075966892293	0.10767683984437	-0.266453677810869
12q	12	78900000	79000000	1209	0.207403915298488	-0.0221778647506999	0.260103220420298	0.0610246882237476	0.326942374470844	-0.176692322141525	-0.163490313774747	0.513135409837697	0.0222567311661625	0.138352967580003	0.08060925021337	0.224789321483009	0.0344408871704378	-0.365055598978627
12q	12	90900000	91000000	1212	0.112678632786616	-0.241750160112901	0.0250389346359016	-0.0602428936841575	0.243919672995275	-0.217699770809472	-0.0843617410388017	0.518216174676925	-0.000844478818069549	0.0446797021383672	-0.0279320112353197	0.196221996452176	0.0989391253823222	-0.460578396451806
12q	12	91200000	91300000	1213	0.0974424869693337	-0.135313780190366	-0.0579628267663344	-0.0615028187346273	0.297004163129153	-0.20397370431927	-0.12163100283224	0.493826288583921	0.126508148630306	0.0886693957251324	-0.0322406219713546	0.122203499256734	-0.00426371914191904	-0.300112674923078
12q	12	94900000	95000000	1214	-0.00368367326283204	-0.102212207054481	0.0113561074602924	-0.0913550231498892	0.296666311125817	-0.306485520320958	-0.254414335807187	0.361862848496092	0.0299219358016383	-0.0413733820568999	-0.0338964711473803	0.220190288530476	0.100494753624824	-0.271064363168281
12q	12	95100000	95200000	1215	-0.0310277143950603	-0.22667809578319	-0.0411064687544292	-0.0939604531557639	0.304981962838485	-0.290033040690294	-0.117698585319463	0.407080769734576	0.072488649635672	0.0550495550232744	-0.020329901955721	0.232575207983554	0.0409996809610725	-0.290919078347021
12q	12	95200000	95300000	1216	-0.0871725476891049	-0.207343361787938	-0.00601490916434381	-0.0909931990333243	0.340726973488225	-0.220361313227937	-0.0919405494704633	0.449556107190225	0.01761733022447	0.0566338918519712	-0.063542784141314	0.345523811357348	0.0834036263966427	-0.207455308303122
12q	12	96600000	96700000	1217	-0.00346196241267049	-0.282473153289437	-0.183001658253954	-0.0715566771647627	0.303494782406147	-0.324903575785763	-0.0168484050980912	0.360921921088561	-0.0431544208301107	0.0175156015198572	0.0771092980502453	0.222258510738809	-0.076813083290331	-0.1449487006191
12q	12	101600000	101700000	1220	0.0705309054668374	-0.204974750251511	0.111002830894632	-0.035552644900767	0.292322595533636	-0.753465132049064	-0.191827703590628	0.498873956466802	0.00411714022136565	-0.0269005104932946	0.0324009523592783	0.123366025821397	0.151117736293825	-0.397684062958551
12q	12	102100000	102200000	1221	-0.0366065662334444	-0.287875120026117	0.0613850391529294	-0.0877912577109031	0.169831561704435	-0.787453751559138	-0.170956785480885	0.438438369755092	-0.0724891817941811	0.0441770792088221	0.0670340535140125	-0.00494661983521245	0.0897906822853075	-0.0858886606530507
12q	12	1.03e+08	103100000	1222	0.0997234462038481	-0.154551656869035	0.0368842560565865	0.0229784069661615	0.238521902718611	-0.704538966520085	-0.158214593556152	0.433614391581271	-0.0273916165570625	0.107155584289435	0.0276499322742535	0.117858109762202	0.0522189610496156	-0.346235958515339
12q	12	105200000	105300000	1223	-0.0565451657977468	-0.232722109604184	0.0529650735203857	-0.179883991477766	0.23034674487111	-0.810866421268069	-0.195081394433146	0.375723482821796	-0.0497378710821738	0.0817384133710698	0.0875933803974994	0.143424640656394	-0.0474353480457645	-0.353509652525236
12q	12	111100000	111200000	1224	-0.00274288360204206	-0.175139429944153	-0.0596069402776602	-0.023069450984885	0.295185119443803	-0.230393173494124	-0.183538901023947	0.367560840107172	0.000205808935440806	0.121246317561626	0.056213984741776	0.120972749487661	0.0029563115787889	-0.194379488805534
12q	12	112300000	112400000	1226	0.0401127350395041	-0.294567322054672	-0.106368884903544	-0.0550138881430806	0.288093062168395	-0.230082764503875	-0.137103972185909	0.471228724000289	-0.079679193046636	0.0899709716263542	0.23556734120367	0.0286405701529161	0.0158201687537934	-0.217812737976477
12q	12	114800000	114900000	1228	0.0323661642265156	-0.243297565398748	0.042421659458639	-0.183140806243897	0.250044395220938	-0.274672529844294	-0.247408720702434	0.415846383632879	-0.0097326753701395	-0.0102593636862925	0.402017621125057	-0.030891413667881	-0.0443939410370179	-0.415243148593763
12q	12	115300000	115400000	1229	0.0865129080944644	-0.251874150301536	-0.0265621620384665	-0.0289065045502209	0.269716008005625	-0.07803375356708	-0.154089135222006	0.342423367152344	0.142876347084129	0.0768881508150529	0.550340103118354	0.0285574670272386	0.0437315436920203	-0.273126019671675
12q	12	116400000	116500000	1230	0.014929501837952	-0.412489681199497	-0.316172903396673	-0.115288363149767	0.188413564374337	-0.254748808316211	-0.168749719368024	0.368124346781524	0.0630220682218037	0.0713552638154599	0.644712037137981	-0.0273757046961972	0.0431235251714663	-0.168214366507209
12q	12	116500000	116600000	1231	-0.144730134126558	-0.374366226458656	-0.335626343720573	-0.184584503813519	0.18518066526926	-0.294768456372799	-0.226341606526286	0.269877713503425	0.0304714414759966	-0.00442571409730056	0.519394439062447	-0.0375709759469713	-0.0049973781111432	-0.192797632101018
12q	12	1.17e+08	117100000	1232	-0.0149479552277661	-0.179719859994175	-0.0731084614047811	-0.211717188280138	0.262353220856	-0.179123133214779	-0.25525376687642	0.285183062122478	0.0459516225546925	0.0833041758767393	0.619769450125116	0.0650125858639396	0.00798607022865757	-0.139290635005318
12q	12	1.18e+08	118100000	1233	0.0571698567005037	-0.231908470457911	0.0821717779461321	-0.120994892375661	0.327557434615225	-0.123865037884639	-0.177786522319151	0.442163213346563	0.138129756172882	0.0982119199145847	0.554769649592127	0.012139643561864	0.110120596643433	-0.368890185194327
12q	12	118700000	118800000	1234	-0.00367399485796645	-0.41478445141428	-0.132682547390192	-0.168926704431191	0.100639310037809	-0.385802773084477	-0.0815531873186944	0.420100018761652	0.180678716077484	0.0796589462799792	0.654387079128318	-0.000245897076195848	-0.044365737316869	-0.188154337876527
12q	12	130500000	130600000	1237	0.0861536144058913	-0.0302099131275648	-0.00995100271892768	-0.145111707820167	0.178078847877687	0.462568214401333	-0.137154222015509	0.291924489924644	-0.0175781883801347	0.0295706943162213	0.385548677937136	0.0206967941063029	-0.0373967227349363	-0.356566836933282
12q	12	130900000	131000000	1238	0.0171862856752858	-0.135661129640113	0.160435195669268	-0.115693379035953	0.221175114681469	0.551671300767267	-0.293637464450004	0.392949655562423	0.00412904579855766	0.0588450260971442	0.40558635526527	-0.0297840665274275	-0.0375750943143097	-0.497151439780043
13q	13	20700000	20800000	1239	-0.450612803641014	-0.934437677149261	-0.145424866959035	-0.202929865522917	0.164508586063271	-0.385558632394194	0.113465392950445	-0.183542063526603	0.0586136874595523	-0.167798478349162	0.248129884736524	-0.0708590920661324	0.00477651238871193	0.466990058916188
13q	13	21100000	21200000	1240	-0.326075350346753	-0.781193125650015	-0.0739476463748204	-0.257990063772904	0.206476181997783	-0.28639444992508	0.196213362011759	-0.145343198431736	0.00567481230744458	-0.116357218986228	0.302801995235479	0.0118228338936921	0.144255508013797	0.701814944508577
13q	13	31200000	31300000	1242	-0.305124697485705	-0.748369859914607	-0.055214221944509	-0.133415218824688	0.249439940195787	-0.30964930298063	0.17947562569344	-0.182738795889765	0.0502357633900251	-0.153773051163897	0.327331271376565	-0.0920250081207147	0.121066427066081	0.560315389851035
13q	13	32600000	32700000	1243	-0.364593503750288	-0.846005107711904	0.0115973282159915	-0.103814955435298	0.344583570686924	-0.251206686313477	0.158907106028287	-0.0887528223319607	-0.0146607712535893	-0.182944094067745	0.265050112593662	-0.0183933087632633	0.135149657478618	0.513522565869019
13q	13	36500000	36600000	1244	-0.346627793120558	-0.90452382372544	-0.138924016425004	-0.0821253401490279	0.31334630038576	-0.169798123460037	0.142357279736408	-0.0533201099348875	0.0995731952136467	-0.134430204312343	0.330045748475584	-0.141986257047312	0.25517222039455	0.42038378946972
13q	13	36700000	36800000	1245	-0.318555521368945	-0.70901834566318	-0.0331849205146295	-0.130594894862349	0.222612069691312	-0.251345583823401	0.227716587588905	-0.0529412358464718	0.0719006700263211	-0.143851845205922	0.28115746565618	-0.0861334117365594	0.0540552183337848	0.370115714872062
13q	13	3.8e+07	38100000	1246	-0.466733298494213	-0.447829466069294	0.177375590175683	0.0149326457626814	0.188119668831497	-0.196026498135982	0.306845941137165	-0.0643933733036791	-0.182500430136852	-0.103602811677261	0.126384191401974	-0.0312503212423898	0.112812920874914	0.483937296690254
13q	13	39100000	39200000	1247	-0.325138754554316	-0.617796259076129	0.0835044001780508	-0.102540274304162	0.205630388232955	-0.225196926338731	0.114925631746372	-0.0230625223835175	-0.0363300314698287	-0.218358385818573	0.319391963362011	-0.00556367918046925	0.0846809851780379	0.412452013476069
13q	13	41800000	41900000	1248	-0.493349826468316	-0.814857665258556	0.0339332237515121	-0.139417792134715	0.619427117862149	-0.246300396324279	0.241021384393661	-0.101311661390845	-0.00573131403387406	-0.137604125139936	0.195629802806451	-0.0450986150115579	0.0189390220309893	0.659975774040275
13q	13	41900000	42000000	1249	-0.391718700477969	-0.695768099115147	-0.0682966819414205	-0.194437459009086	0.500080560868187	-0.388633866687181	0.108742130446303	-0.0950734249510355	0.0790487822190452	-0.237505272824251	0.319334618596651	0.055937665168537	-0.0029626233051215	0.483818668851587
13q	13	44700000	44800000	1250	-0.365118973279064	-0.674455128998321	-0.084918485613756	-0.148388957942107	0.254502567160828	-0.378927748860841	0.208873260079252	-0.182864829333137	0.0630266137577703	-0.134808023345989	0.290047255495178	-0.0579799244273595	0.0347572853343327	0.565214742347435
13q	13	46700000	46800000	1251	-0.360069411836885	-0.712905858358193	-0.047564543597147	-0.135498863481535	0.211190167419189	-0.149741285972536	0.216308832083047	-0.0296442644210265	0.0847731160361904	-0.0358150155369947	0.348535729414699	0.113695068420145	0.200873039434435	0.551064893985138
13q	13	48100000	48200000	1252	-0.349823381951163	-0.620268298961802	-0.0170289009318996	-0.178755093921056	0.270609790140527	-0.265229936426133	0.163206611326562	0.0239232111043149	0.0232891679698122	-0.0931253328979104	0.278130810264491	-0.177775103269224	0.129814010581684	0.465105308695177
13q	13	49200000	49300000	1253	-0.277092730321107	-0.590197358068828	0.0918926972195153	-0.0974973585666732	0.23445173352875	-0.160148461708542	0.276287955695959	0.0412391463242878	0.0255614617364596	-0.0887105187631651	0.324506614703662	0.185925008051044	0.151047685778729	0.593536442142395
13q	13	49400000	49500000	1254	-0.366525734467257	-0.633819361636933	-0.0783935939945284	-0.106002254738189	0.204662042439398	-0.215759824631946	0.240189423807629	-0.0972104660190007	-0.051711477228737	-0.234713418356085	0.31514931508239	-0.0463872510691424	0.0366029229817094	0.571926356632961
13q	13	49800000	49900000	1255	-0.304740298307721	-0.766923619907741	0.0263519154303561	-0.183696202672692	0.170039114983333	-0.311218813942913	0.252587785480813	-0.113662543235553	-0.056472249893894	-0.274850950584843	0.278075583829354	-0.0669881129307178	0.159524924176832	0.662308013495304
13q	13	52400000	52500000	1256	-0.399294216349738	-0.640389608943218	0.0641069687452671	-0.178500040195481	0.30519738259723	-0.219738796964196	0.149112356092977	0.0300563443023381	-0.033325223822791	-0.171373318801583	0.26694978580997	-0.0344749316459895	0.0675130503826463	0.518776740206027
13q	13	54100000	54200000	1257	-0.338224242116531	-0.666635622463974	-0.0456726513346833	0.0502414736724953	0.243819057556286	-0.133160015624142	0.19723679730053	-0.0674824144921422	-0.0258677728447821	-0.177418047488719	0.0128928550660302	0.00966087699510512	0.117432386632329	0.364579928060029
13q	13	56400000	56500000	1259	-0.215300575390288	-0.487937960307234	0.106358197589221	0.00754752355893658	0.218580492218011	-0.155211759196891	0.0873529255390003	-0.0844249631142762	0.0242862575259913	-0.220703724531289	-0.184441498293294	-0.118628745461614	0.0495897518089841	0.329227148671092
13q	13	5.7e+07	57100000	1260	-0.336871034375606	-0.550505064813117	0.092487626995546	0.00592357155485195	0.258538051921057	-0.222037877729516	0.225071871731564	0.00814644720237057	0.0397989937597333	-0.120316518023197	-0.060012191570647	-0.0110619217274539	0.0987698645420426	0.474281294314886
13q	13	5.9e+07	59100000	1261	-0.262737968057831	-0.53537874634969	0.0528902980854461	0.0104195666795588	0.264934146207093	-0.232056387489665	0.219806544316502	-0.0537587833954314	-0.0772096044038829	-0.198817914244463	-0.142512154886136	0.0251195405046898	0.576552771984936	0.40670898496335
13q	13	59600000	59700000	1262	-0.264901195632734	-0.604443170132383	0.0772328529990305	-0.0068487899435122	0.200594047444829	-0.224271879433954	0.2122995102332	0.0190856742514752	0.0208023604889068	-0.193863553263178	-0.165290697974015	-0.0115185190611583	0.654802987557141	0.421306469678312
13q	13	60100000	60200000	1263	-0.361972956707121	-0.543522560474674	-0.0807525361319665	-0.0508783831026065	0.235636025276939	-0.165889047351038	0.197663983674125	-0.0588512745609762	0.0259241906527771	-0.163939207748378	-0.0782453236157353	-0.0683511554758458	0.570783797760848	0.436016955276997
13q	13	62900000	63000000	1265	-0.377671544879492	-0.566671198154465	0.0183470616820286	-0.0245719305572972	0.217451138541187	0.204973875377212	0.135191633916823	-0.00921863398100446	-0.00765383675235038	-0.232766099659666	-0.1985372705742	-0.0266161902681199	0.765642336953005	0.322230315092917
13q	13	6.3e+07	63100000	1266	-0.38101283778539	-0.748337352751495	0.0672919673309767	-0.0566050077373355	0.142033225694637	0.239073230004971	0.190640315945166	-0.20005433884098	-0.0347707018890732	-0.27835190139247	-0.0806110205655092	-0.0051706817639409	0.776541716128867	0.262374339471727
13q	13	64600000	64700000	1267	-0.378908222282769	-0.752797309496921	0.0348723762644402	-0.0481929653242367	0.195919259375472	0.211842790910931	0.117219427626745	-0.0836449794171873	-0.00800666997711899	-0.337921103181456	-0.187242224602102	-0.0869660335081859	0.7080874808149	0.241434657180582
13q	13	7.1e+07	71100000	1269	-0.382178553732995	-0.632704662167028	-0.0598447035616942	0.0239161610304777	0.213372189565296	0.0787732324471498	0.13960444590947	-0.150089393867403	0.0611915818255832	-0.232525267145146	0.18996380036979	-0.331791525249411	0.155608635337304	0.37693747640862
13q	13	72300000	72400000	1270	-0.389297332837712	-0.764574121463052	-0.123872735622939	-0.141626649878219	0.0867214823231942	0.0651964229494972	0.177354470844006	-0.0961542812851331	0.00703068131356511	-0.195198214982213	0.327173156129299	-0.324101249346544	-0.0171364622003422	0.445301240480862
13q	13	72900000	73000000	1271	-0.383632368464799	-0.632251529558702	0.0809926903379376	-0.0942594787488748	0.320491731743417	0.153273066400936	0.239331651845774	-0.0571342613852317	0.00734708833856995	-0.206366558571663	0.279245258991761	-0.229159136196101	0.205795025283524	0.414020595268172
13q	13	73100000	73200000	1272	-0.339999143730892	-0.714497225622324	0.0337589908066273	-0.0371017783351784	0.321972491507972	0.20042506827196	0.186470965606623	-0.00724333577346022	0.0721133354111685	-0.227696283366135	0.140689645023397	-0.365470034095201	0.191494979520004	0.452803966433419
13q	13	74800000	74900000	1273	-0.378236881750535	-0.557200873556685	-0.00950321459178321	-0.0585229056958388	0.288086133597113	0.16162347384652	0.230398818795784	-0.00929180325875293	0.0465943167796232	-0.1587366928637	0.13157796145108	-0.285917797282091	0.0993963446475879	0.548782445369282
13q	13	76400000	76500000	1274	-0.43417562444807	-0.71706477756492	-0.0347859385447919	-0.173002325394171	0.144398094240024	-0.0170778093023431	0.146135328426475	-0.102894871512312	-0.026333950457332	-0.183391203775247	0.237560343684043	-0.450307949091857	0.0320973688370155	0.472552375761937
13q	13	78500000	78600000	1276	-0.297894903360211	-0.514208260860852	0.042777714479896	-0.203515174554393	0.347149443045841	0.215463035274157	0.1474802063034	-0.141063724283532	0.0125395098839932	-0.152143054454688	0.254805752694589	-0.475479461334204	0.0350639767437472	0.433935859855264
13q	13	79100000	79200000	1277	-0.331372776974568	-0.599817379361209	0.00435258317354625	-0.0309237935494725	0.314615349033853	0.103058227133524	0.161637174217955	-0.0549026831022829	-0.053156906181178	-0.254923959678201	0.232617206378094	-0.454099917570934	0.0678193616350767	0.399663316696018
13q	13	79400000	79500000	1278	-0.366258424039323	-0.643476226680961	0.0749902966740476	-0.0335229214765779	0.312248072459742	0.253205323007697	0.180966196133704	0.0777676966045182	-0.0547079394602115	-0.115076899106452	0.148839639969106	-0.376077273563196	0.0806593223373916	0.469596876200124
13q	13	82100000	82200000	1279	-0.382689470808627	-0.67993991966961	-0.0221554685717701	-0.100486421793961	0.1369484936423	0.203233392507671	0.0917235607534738	0.0367602261533835	-0.0225573561995219	-0.249824049758794	0.215699546378385	-0.327313900624766	0.0109640053921978	0.314422353252726
13q	13	8.5e+07	85100000	1281	-0.413338307833752	-0.614010786727807	0.0498378407445556	-0.0349911806179263	0.132021438070141	0.132875543584626	0.156921143730187	-0.0580645995861642	0.0512676103399336	-0.278140578965544	0.212774351775232	-0.414192592599331	0.048393763128908	0.414302974256583
13q	13	87900000	88000000	1282	-0.303481705127596	-0.671051181469584	-0.0431374781968176	-0.147208449061394	0.234717138379962	0.0687437493755114	0.0677070960753764	-0.0887467338655111	0.00162776255815942	-0.259700372628443	0.177106728314096	-0.378472401613767	0.0592683473624989	0.323103309196744
13q	13	9.2e+07	92100000	1283	-0.399983916389846	-0.629021989941539	0.0344702579087529	-0.0553855805285614	0.200472616231754	0.151877326355115	0.194689769377689	-0.119003770622531	-0.0411653583851801	-0.24670846356422	0.114254379766778	-0.312129762807653	-0.037944059641934	0.511208527372697
13q	13	92500000	92600000	1284	-0.34758176101062	-0.764034244651295	0.113940726615979	-0.0516511552725327	0.226671786084504	0.303692449651678	0.150097886407791	0.0478155824179086	0.00838532538209061	-0.209686445298942	0.13561020558599	-0.204619454495612	0.0437585471918824	0.336122871433991
13q	13	94300000	94400000	1285	-0.49110886540466	-0.705013507617028	-0.0524790151348688	-0.0906408935025565	0.237383354119599	0.183324288204538	0.0479251772888238	-0.0665967344466042	-0.05505332513612	-0.0534134780818568	0.284751988377416	-0.303329019334287	0.0815224636248706	0.452414269726996
13q	13	96300000	96400000	1286	-0.415086360251595	-0.775774143622793	-0.17247570757526	-0.0799076817605202	0.187947979981836	0.136086345255442	0.228639258242797	-0.0877896837493972	-0.050303760599972	-0.224985385517566	0.303445967389399	-0.202317335735146	0.0907250751786852	0.568825787773219
13q	13	99300000	99400000	1288	-0.572429476455029	-0.745870485809661	-0.0292854585215105	-0.183001686728687	0.197465528042715	0.0277101255109537	0.171725412469875	-0.212487670808509	0.079533244462154	-0.104214309120153	0.204639177094447	-0.229546025552768	0.00139673009923405	0.504450062110389
13q	13	107300000	107400000	1289	-0.336280769451395	-0.631863755505873	-0.132836011461496	-0.156011005472828	0.236590185002634	-0.239262668656241	0.0969257800324132	-0.168236448342214	0.055649922926795	-0.179840158150155	-0.13452100227414	-0.0944642896792606	0.0800721842164451	0.530143482456652
13q	13	107500000	107600000	1290	-0.37966504904662	-0.499813064371112	-0.050168516100387	-0.136489975054667	0.242923862709285	-0.326213809657154	0.224085307314552	-0.0752686813026183	0.0455574241885197	-0.181422063607432	-0.204964160826895	-0.114249221444521	0.0402856497298289	0.503060025365828
13q	13	107600000	107700000	1291	-0.400576889209715	-0.563091679060326	0.00921650586269352	-0.0415451501197134	0.307551745061899	-0.274748604550554	0.151247786522245	-0.0209539189885025	0.098357936729826	-0.178727518024837	-0.11012040725491	-0.0872302291766322	0.168253437382931	0.548622481279065
13q	13	108600000	108700000	1292	-0.343221264515388	-0.591760085850345	-0.137370834863721	-0.068919678954055	0.298920866594245	-0.178756401569262	0.159147544077474	-0.124446280508082	-0.0156471892931832	-0.196516862836528	-0.081488446869495	0.0105911734037487	0.139096006706973	0.446284650574961
13q	13	1.09e+08	109100000	1293	-0.326886270320543	-0.661897919591346	-0.0251526211055924	-0.122539214742975	0.237064967068566	-0.187473974300597	0.0887824371086955	-0.0105281935573411	-0.0531093358418821	-0.177549398920031	-0.125125928254562	-0.133251397928778	0.0846703539124025	0.409877342609644
13q	13	109600000	109700000	1294	-0.388615847660908	-0.826328323093216	-0.550597408767435	-0.139358681585786	0.175810038536853	-0.310001310623921	0.201552503529724	-0.0245542459907114	-0.0175163944570105	-0.181286597376923	-0.16415645621646	-0.140082680891971	0.0593596927829729	0.334738974795183
13q	13	109800000	109900000	1295	-0.392587930399938	-0.673774953950271	-0.402582943810861	-0.124735847695285	0.177251451984198	-0.34141260104083	0.149508244214969	-0.0438083759443647	0.0218232834445695	-0.196500000423359	-0.148966536398377	-0.148293318668587	0.0850044371021858	0.373164948866743
13q	13	111900000	112000000	1296	-0.440145694888957	-0.750334287877824	-0.474326493057662	-0.203319810541075	0.0916294050184893	-0.304953865187206	0.0815476004999446	-0.0497913852991013	-0.1185016738608	-0.154307907000711	-0.125861320673309	-0.23471798299916	0.0532047194386835	0.498156342865088
13q	13	1.12e+08	112100000	1297	-0.40249104349606	-0.723928733496584	-0.511654661220165	-0.163172197123185	0.170188943914358	-0.255375438117734	0.138734069651644	-0.0862145233083005	0.0351022416848365	-0.176566521511534	-0.192309255491451	-0.172131947683063	0.0152218508069405	0.364245217434578
13q	13	112200000	112300000	1298	-0.465238313680103	-0.42567710563945	-0.407763779901772	-0.267748031416696	0.148847339429014	-0.37003651593267	0.10272707135842	-0.144591445305887	0.0373343452245178	-0.183389262098815	-0.339774703962302	-0.109615266236768	0.0691957746660467	0.345796644423461
14q	14	23100000	23200000	1299	-0.458875711529097	-0.116203137982918	0.0805873591228504	-0.163208549182514	-0.0555166138232862	-0.211252370451708	-0.151561039318986	0.190015345548685	0.0174129988820866	-0.176571574448464	0.0799637724636672	-0.0263240715939341	0.057549836047121	0.0834018150721718
14q	14	2.7e+07	27100000	1300	-0.39366038225516	-0.251712526929632	0.0875538608911861	-0.0519098808497138	0.00202982394040944	1.22501375861987	-0.180512437060374	0.103142610775274	0.00897985632226139	-0.248881759245688	-0.0770787519575635	-0.190218058012621	0.0607683805075997	-0.129600221128592
14q	14	34300000	34400000	1304	-0.415897619380932	-0.175292235727243	0.0546617840496328	0.0740592946979156	-0.0765316961872478	1.0698710840268	-0.171381769504128	0.0872811692946902	-0.0248391994927377	-0.188108239154424	0.0508946497110041	-0.174254488367299	0.0435639818742138	0.0388278623983072
14q	14	36500000	36600000	1305	-0.345181790309769	-0.119890414313189	0.029422502299539	-0.0620729447945716	-0.118195375878347	1.17596145371838	-0.090941395756223	0.313396803025293	0.022949515508033	-0.119467286806047	-0.0888280262351419	-0.0946385484078433	0.0694325535061385	0.0511263375492473
14q	14	36600000	36700000	1306	-0.340332581576093	-0.113572914059129	0.0760583540384268	-0.0247224046485322	-0.0779281696051857	1.05660806827489	-0.209267983261256	0.241237773334334	0.0291408511343212	-0.0769085872716684	-0.0321773806007982	-0.0189900010285605	0.0956534064828887	0.0974167420969052
14q	14	40600000	40700000	1308	-0.228417465417507	-0.172544043991473	-0.116523095492691	-0.0120440839546426	-0.00330175233533918	1.63555030450293	-0.135501630400274	0.157577918476153	-0.0152917437779718	-0.164915284838422	-0.0326333868831293	-0.0919917252141703	0.146869123349198	-0.0883027845142969
14q	14	40800000	40900000	1309	-0.356149643598105	-0.231673361850767	-0.0212089489932373	0.01394991553247	-0.160608660188523	1.55315094597871	-0.211469726395897	0.352107744061229	-0.00894214781382241	-0.266198671319358	-0.107918307911919	-0.155372701962323	0.131519584984007	-0.0990313183166129
14q	14	44400000	44500000	1311	-0.427900297679289	-0.196842326021232	-0.00476493449230183	-0.0919992464809049	-0.191300914677968	2.05051679421872	-0.130162498093301	0.195249457181119	-0.0210616261672384	-0.180683726280967	0.0944354748057919	-0.0726964031860706	0.0633290120869522	-0.0814111876588757
14q	14	44800000	44900000	1312	-0.273829205331798	-0.246152339828973	0.0901634903644537	-0.0346250565343873	-0.170754691934694	2.0481673405544	-0.16288265294723	0.175706014443325	-0.0344739332277939	-0.0855340031510297	0.0603812433522219	-0.102179626401157	0.055293431067326	-0.0318291026607997
14q	14	45700000	45800000	1313	-0.233282092346389	-0.118179481582001	-0.0704839223745053	-0.0860415333771007	-0.118019489332092	1.9122834398818	-0.202382688442189	0.250630081396376	-0.00413521603660641	-0.132861482053374	-0.00612019529869162	-0.171077733450466	-0.0888537813292293	0.153305110970422
14q	14	4.9e+07	49100000	1314	-0.346059911850952	-0.0315493278022195	-0.0462762518225051	-0.0374922224134945	-0.0590755770146715	1.42730885028277	-0.121454649672597	0.269505626814248	-0.0981367872286326	-0.12473892187988	0.0279279854081158	0.038649987421705	0.156075639083756	0.0502736982495004
14q	14	50700000	50800000	1315	-0.448261389775229	-0.255240392536593	-0.0983927414621756	-0.170799329497802	-0.121995240772226	0.814590323333443	-0.163385761754405	0.112065777055863	0.0451923727591298	-0.151147612888799	0.116722044379013	-0.150145451040572	0.0285601951848441	0.196748098105241
14q	14	5.2e+07	52100000	1316	-0.495761609224743	-0.375309313565777	-0.0667205189824577	-0.118636686995673	-0.187675476286761	-0.333127409588691	-0.281325979319462	0.069540321313539	0.0644523330259045	-0.21960696126817	-0.0554594579301713	-0.0696634716991146	0.0769129345261272	0.13772954208148
14q	14	52700000	52800000	1317	-0.334296205514233	-0.145053582458389	-0.00683732316506319	-0.0984168035002874	-0.195212826987049	0.0260129855813451	-0.090787516380458	0.306360347329468	-0.0520374929666297	-0.116782131400553	-0.0349860063971795	-0.19798039116352	0.094680963122405	0.0965088967990918
14q	14	52800000	52900000	1318	-0.513003337427991	-0.236564765685467	-0.206447917500725	-0.114541932210265	-0.236579832299169	-0.243075206099305	-0.190417036269936	0.21779224257265	-0.00114145132516417	-0.117996880446708	-0.086557076073809	-0.107513076033314	0.0501640504486245	0.075892809145004
14q	14	57300000	57400000	1320	-0.434573118889006	-0.163549457156063	0.013669393534969	-0.157466656716864	-0.149143275779676	-0.175202363467067	-0.161417374664732	0.150213656612971	0.0811276816279434	-0.254311606708974	-0.132407517293532	-0.31970325127649	0.00650272997101251	0.0943154494777579
14q	14	60700000	60800000	1321	-0.266498410407558	-0.307427189166598	-0.0547399351100953	-0.0629205753564309	-0.172975689729206	-0.222920841876941	-0.196437628270811	0.124094390228336	-0.0623600119206021	-0.165282406391413	0.0727712793396102	-0.412200210122303	0.0720961699345666	0.144585129924929
14q	14	64500000	64600000	1322	-0.445008645207355	-0.286486150971752	-0.00992478323255271	-0.00761174573351662	-0.162384364722899	-0.350254203301113	-0.16437985784752	0.263247736019678	0.0909778671763181	-0.127495859251055	-0.0828631732347141	-0.137013403777444	0.0747239159660757	0.170831878326816
14q	14	65700000	65800000	1323	-0.456784115470968	-0.271609217809951	-0.0446264765623679	-0.0820461469208366	-0.217042679241482	-0.392333877132246	-0.261119868673107	-0.0284482577590355	-0.0343408426845239	-0.212913156306391	0.00431544269762358	-0.437763935634845	-0.00769452299145132	0.156446314183498
14q	14	66600000	66700000	1324	-0.274021563853305	-0.166411343344939	0.0524997451003255	-0.0554795982907412	-0.181758834088073	-0.0887255342680858	-0.206152869958299	0.219625469146918	0.0255297995052377	-0.13767904096841	-0.126034930120311	-0.279816469933227	0.154853134631614	0.0360192215177247
14q	14	71700000	71800000	1325	-0.440911597808399	-0.134634104139444	0.0392785661055273	-0.19221412117348	-0.151766649137302	-0.202958175227451	-0.29879574727454	0.105300622693152	-0.0755232126949053	-0.154005342358512	0.074061259614379	-0.422688401601553	0.00649147486999552	0.169688660797727
14q	14	72700000	72800000	1326	-0.377178356324363	-0.118951015932012	0.00465135167120437	-0.049494597848609	-0.27296995270956	-0.16273769166227	-0.185865926908288	0.218505823203197	-0.152526487003292	-0.156172946519013	-0.0498225518972889	-0.313503887433739	0.166610062251529	0.12233759911873
14q	14	72900000	73000000	1327	-0.351738542943834	-0.198764510536368	0.0912824952513077	-0.130218316987993	-0.134193362078801	-0.136088525446116	-0.135233037023325	0.274463991858896	-0.085206839871939	-0.0974781087047326	-0.0606161359054594	-0.294466541077076	0.0663857942022768	0.0814728231233793
14q	14	74100000	74200000	1328	-0.324362562758222	-0.373787659799428	-0.167359442651222	-0.0832769826108891	-0.245108091666492	-0.318578978294238	-0.0972364751036263	0.0724445999763043	-0.0127952967188241	-0.228776414503679	0.0525647318955067	-0.305079828464465	-0.117314815865845	0.16698185461534
14q	14	74300000	74400000	1329	-0.487601598523003	-0.428353982190236	-0.0882747089488978	-0.140565655610979	-0.143456357181832	-0.412371521431036	-0.255458840070454	0.0952199431212125	-0.0215649727853888	-0.120394447535086	0.00206711184235985	-0.29234550044823	0.0445753325810757	0.274601115626979
14q	14	7.5e+07	75100000	1330	-0.485736490593133	-0.161839061893019	-0.00732270063064183	-0.225116677887584	-0.253832332622496	-0.325284708489645	-0.119547885644677	-0.0175916327086882	-0.0155665208642224	-0.214550264171893	-0.131951243703914	-0.350111580996563	0.0867523461990106	0.00325369462160947
14q	14	76600000	76700000	1331	-0.417815785337657	-0.185868247433572	-0.609670893835597	-0.0721100511949785	-0.13674213224743	-0.261270339514519	-0.216748970124536	0.0913468656308042	-0.0305246597396762	-0.0981811739343627	0.00879123404459525	-0.25035154736356	-0.0197822141986822	0.226120490169395
14q	14	76700000	76800000	1332	-0.370726678599592	-0.0679245639145607	-0.503880642906748	-0.111612429836583	-0.207800234494402	-0.267684574275477	-0.148438879223235	0.182289638591623	-0.0203529353468516	-0.186725443245216	-0.056020288980605	-0.333440856750163	0.0789225746811344	0.0823820687921386
14q	14	77700000	77800000	1333	-0.382612253098212	-0.219888544374646	-0.483176231231347	-0.106857650459547	-0.263418716754289	-0.296843293436018	-0.187111718880895	0.100716188068961	-0.0518672599946329	-0.194055362828077	-0.150755894782955	-0.336742586596138	0.067330041921471	-0.0366515572921877
14q	14	78800000	78900000	1334	-0.374939057535099	-0.128731794935185	-0.584633768983893	-0.0504847575488294	-0.0979861708975084	-0.14591705224827	-0.298189981728375	0.234494214356428	-0.0126289435629906	-0.12465993045678	-0.103572981889001	-0.257655983269774	0.117448797781606	0.0462267387798149
14q	14	79300000	79400000	1335	-0.380740648455913	-0.132468341867751	-0.551615483170068	-0.106904972625033	-0.0475458447835633	-0.165446573496981	-0.13767705493587	0.165248375886464	0.056391501355789	-0.138426908028291	-0.0752055836800933	-0.384308728662147	0.0549258379820816	0.0114163400402047
14q	14	84900000	85000000	1336	-0.26073989701931	-0.0271539787130043	-0.43879423976601	-0.034645323251272	-0.142483022374856	-0.154115715705241	-0.159222771517219	0.101878644107844	-0.0262261615399641	-0.168663396168008	-0.12609607452961	-0.273309940068134	-0.00677140782401701	0.0517736795613029
14q	14	8.5e+07	85100000	1337	-0.297466648128552	-0.158706500239412	-0.389091592920788	0.0308424543289324	-0.077688933318231	-0.171442578831454	-0.209234069158401	0.220364520225921	-0.0263105869326163	-0.0902655156848458	-0.0758592819702939	-0.274978810581697	0.0919444696885085	-0.0216608869112801
14q	14	85200000	85300000	1338	-0.275943692161945	-0.110985510498651	-0.533056773331845	0.0160378110704561	-0.149275381743105	-0.234678241244021	-0.296097153491866	0.185829083309898	-0.040201624258621	-0.10847336717108	-0.00515585100891337	-0.259153591766162	0.161453640339343	0.0486175309987421
14q	14	87800000	87900000	1339	-0.205588922276597	-0.196854300376548	-0.370374335753032	0.0393627136930811	-0.155047078233488	-0.119239102105376	-0.17127121546308	0.315632987896813	0.0124467099681352	-0.195527511680518	0.0897729736991747	-0.249273781723333	0.17008827877441	0.0409386742612356
14q	14	9.2e+07	92100000	1341	-0.38453445457013	-0.315974322222316	-0.414318787665185	-0.102971815786735	-0.0994527010281953	-0.327932560460038	-0.212453653953826	0.213323413050772	0.0885054366154271	-0.166249887540795	0.0733656195929493	-0.2086110327756	0.00977292976012655	0.180861634620901
14q	14	92400000	92500000	1342	-0.42812609399466	-0.350250875632353	-0.553370227437196	-0.129488995670814	-0.237064857910816	-0.228893602099535	-0.192284357225356	0.0568169444156697	0.0197739856725626	-0.160043732578993	-0.0753072671982866	-0.315152595344771	0.0351359493424615	0.215201348878663
14q	14	96900000	97000000	1344	-0.409493468078853	-0.353055008443256	-0.516369099225477	-0.0929621261881802	-0.1366061642583	-0.315233728453727	-0.200805697337677	0.120462972450464	-0.0670152286357195	-0.177942169056146	-0.0126199037976846	-0.226435395239253	-0.0178775060616331	0.132430455602256
14q	14	9.7e+07	97100000	1345	-0.420409733576961	-0.282609371627853	-0.536022687891941	-0.0986144651898367	-0.214780144328895	-0.297880827798249	-0.347936382990054	0.135291923203496	-0.032245678640296	-0.321043387210222	-0.0403569487423005	-0.359817176702843	0.0517996894908054	0.0585477979890611
14q	14	101400000	101500000	1346	-0.493868669474558	-0.0819073125045776	-0.0103225128880311	-0.152230304930072	-0.212795016384331	-0.206475744191798	-0.184020291687625	-0.00666527108223825	-0.026242682387704	-0.190205014983047	-0.0712949069570447	-0.370889817348959	0.0940702175487975	-0.0623000058013706
14q	14	103100000	103200000	1347	-0.437345747259228	-0.285393004625328	-0.144811979299131	-0.0935450691390922	-0.236694112411114	-0.42131783272314	-0.252156559742087	0.133560209548389	-0.043614713053111	-0.210219333419337	0.0533167849227954	-0.386162418688456	-0.103425493012214	0.260008366050336
14q	14	1.07e+08	107100000	1349	-0.373436682956178	-0.186472603076742	-0.0385547575242169	-0.127560321959706	-0.103597042833006	-0.249637446126651	-0.19609263995305	0.271467367458883	-0.00887996322374081	-0.140946434963858	-0.125184858371687	-0.248964269946565	0.0816808702514619	-0.100935659965981
15q	15	25300000	25400000	1350	0.233814978183693	0.16758184714966	-0.0273905351269746	0.00962869199819414	0.355399685934517	-0.167628652744576	-0.107810068337594	-0.212406005910299	-0.0497474432174331	-0.197030506583996	-0.452473576329494	0.0552508659176894	-0.157624758332623	-0.331098932800101
15q	15	26900000	27000000	1351	0.229640941575878	0.253079380955827	0.156164900487025	0.0402222823082413	0.297661777642806	-0.0533245195454304	-0.277587297567277	-0.184457098378161	-0.0677056590798816	-0.176138034942971	-0.384021610486266	0.146040256588279	-0.0777358717657993	-0.393834509976148
15q	15	27200000	27300000	1352	0.175719147450879	0.108551043781287	0.11216118493766	-0.117856823595316	0.197748836203508	-0.152683956401294	-0.370708205544204	-0.273593215677716	-0.018643485484902	-0.239614817496575	-0.445854072948795	0.0470319837289113	-0.240140066375302	-0.34287012186234
15q	15	38200000	38300000	1353	0.0736166666174084	0.133230368698924	-0.0329937921894999	-0.0211475715404365	0.240143471296971	0.35279401540725	-0.211986455164131	-0.258161530544526	0.0417524457037965	-0.0971467875957941	-0.490496481368839	0.20844169767841	-0.298152277283293	-0.323558671156776
15q	15	39100000	39200000	1354	0.15875738167019	0.0785751403591913	-0.172860526464457	-0.204806376309667	0.233219766565817	0.349729704495814	-0.251186069959339	-0.290212407528889	0.0210479756566481	-0.0956826018835519	-0.44825773061338	0.162463683427384	-0.174885516123746	-0.380737007979921
15q	15	4.1e+07	41100000	1355	0.0616740194653865	0.00346991315985594	-0.163666505425775	-0.0664984311121303	0.130461273868845	0.148957393748691	-0.286630241680735	-0.459321579555989	-0.033639596440813	-0.103953992182117	-0.39167436915263	0.00793396694735968	-0.236551263819772	-0.20170981705157
15q	15	41200000	41300000	1356	0.0391496712816836	-0.0684463374786467	-0.126624499029351	-0.202816870397612	0.168667866508664	0.204441193882449	-0.385896980464189	-0.44910506904849	-0.146774388118211	-0.227076613724818	-0.537815727737715	0.0236900841067927	-0.323890080240678	-0.249763495341711
15q	15	44700000	44800000	1357	-0.122267821662104	-0.110434871512145	-0.131491332073622	-0.0334484219199263	0.26786170911552	0.171769722838899	-0.283090220893219	-0.32091674574002	0.00139107580051353	-0.0213222256272367	-0.429000363307582	0.180315708105938	-0.325073979122099	-0.121944073148203
15q	15	44800000	44900000	1358	-0.00749238370965217	-0.17466643178704	-0.159745815552736	-0.0616294712467338	0.169531570123477	0.181722597387086	-0.211961479730443	-0.373116648245022	-0.0195280492767468	0.0194435821287425	-0.438586909942879	0.195855648172566	-0.234702891098786	0.0345564664771291
15q	15	45700000	45800000	1359	-0.0248442191849286	-0.0589501840416459	-0.124460370729263	-0.0366434641296316	0.152069846760117	0.107889084432379	-0.328922116860309	-0.30431798060926	-0.06605419674296	0.00180233435112497	-0.403160197551029	0.171052660931145	-0.233902808014537	-0.1833176172385
15q	15	47700000	47800000	1360	-0.0286031694935115	-0.0329603739109976	-0.0948664373983538	-0.111176182139154	0.235630115064334	0.329517976483048	-0.376517085234156	-0.233386163527522	0.0295322047820288	0.00922476775491163	-0.468497209432419	-0.188322456094875	-0.118933649641258	-0.486842117654732
15q	15	48100000	48200000	1361	0.0867941483222996	0.102956527307641	-0.0841207362229635	-0.127399734811557	0.246359123693473	0.454929182371114	-0.283788328957596	-0.32035156961072	0.0173203683357606	-0.00152973877496813	-0.535559831765447	-0.0664329473035081	0.073457362549712	-0.469603186931841
15q	15	49200000	49300000	1362	0.02022854771281	0.00969870773724	-0.0781089165894785	-0.0832520065430273	0.221030831008269	0.34336537423893	-0.212500898550437	-0.312319615454096	0.0526133081749173	0.00111975346011676	-0.415345012749981	-0.055475613322401	-0.0981305716061779	-0.332121121564332
15q	15	52100000	52200000	1363	0.0694859623388059	0.0766625580218263	-0.170918209939428	-0.158549845948684	0.123358447159149	0.149877744546551	-0.33610226306395	-0.44832485912348	0.0741825919010168	0.0681446319230823	-0.441131094364392	-0.120295359097063	0.0470918158406686	-0.100281111383966
15q	15	53200000	53300000	1364	0.0908798817545428	0.163592396505917	0.0431830695177474	-0.131634236412075	0.277935173847161	0.514650674378515	-0.258900396337086	-0.340915465958267	-0.00801456216404393	0.0457609516796448	-0.504596323712191	-0.105761783974306	0.0576889284368405	-0.270245089956045
15q	15	54500000	54600000	1366	0.152015748426476	0.0383768870249583	-0.0346746396410347	-0.0724251747556105	0.216963349283194	0.400750718614642	-0.240565936114098	-0.251467802032425	-0.0551478239399931	-0.0631236530997498	-0.601472747945108	-0.143895784617759	-0.0733075571842402	-0.431788729068481
15q	15	57200000	57300000	1367	-0.059263337702467	-0.0551778450909119	-0.218573842152041	-0.147734197943465	0.175287352790593	-0.341137436408918	-0.333298641041902	-0.458616882913149	-0.064172915480015	0.0954651358461503	-0.503532659445489	-0.0537091550625667	-0.0800250602167316	-0.200657592927869
15q	15	61400000	61500000	1368	0.110986771345915	0.0437681459945094	-0.172770676761076	-0.163118938068775	0.190477797996586	-0.210203984765389	-0.348916644348745	-0.326787806998831	0.0205416950094553	0.0156166530937352	-0.56819284625833	-0.0770467931626859	-0.0790218420963921	-0.423912522709798
15q	15	63100000	63200000	1370	-0.0199287784808435	0.0828334795426812	-0.111606821736819	-0.137593073412379	0.150780612851855	-0.308526922066902	-0.355676549679644	-0.459475049865089	-0.0304890131025778	0.0483411755217119	-0.507252863363083	-0.182006062340015	-0.0920854518811573	-0.298351803767534
15q	15	65700000	65800000	1371	0.0667352252266397	-0.0811561319046506	-0.0393163400515542	-0.125803396060464	0.172157943507738	-0.318703122614964	-0.348326342487118	-0.419914594386657	-0.0207476567850366	0.0562130246538429	-0.462587423343508	0.155238981720252	-0.114142671229955	-0.165483737009467
15q	15	7.2e+07	72100000	1373	-0.0604699321132937	0.0424317265309349	-0.173061900741201	-0.1055510887444	0.136450433281163	0.0120118518433448	-0.453868617124108	-0.328862720419471	-0.0258386796457201	0.121346447771697	-0.556512567688432	0.140470580934439	-0.124119137972432	-0.492329773386448
15q	15	72100000	72200000	1374	0.0340982805331409	0.339577359354692	-0.164953261843828	-0.140642032727255	0.200360486016458	0.0638106986306972	-0.403139570851366	-0.279177493357164	0.00655764476319149	0.07266190926772	-0.45714807163555	0.137993795713764	-0.0517339452089015	-0.308512702816102
15q	15	73400000	73500000	1375	0.0491422822208138	0.285857584878914	-0.0949852550142583	-0.141733848490043	0.194386975412559	0.0378971287632176	-0.446887974647448	-0.311240471131584	-0.0449480599407744	0.0104296637888086	-0.454205609715099	0.119559863134502	-0.0721822964363053	-0.396594366345485
15q	15	76500000	76600000	1377	0.0710811420376634	0.4194986846203	-0.0523452416777192	-0.117749042883942	0.260863222421416	-0.0203112047169494	-0.366319498292042	-0.291840295834232	-0.0172782782118184	0.146501892398794	-0.356075119694552	0.0733068268806358	-0.039482875884678	-0.0843099137975675
15q	15	83600000	83700000	1379	0.125047976180504	0.242905526552613	-0.175220380249913	-0.182322489210156	0.187109311301954	-0.0389583991669039	-0.174185625578909	-0.339115715838011	-0.0396844346393719	0.0908753036427058	-0.56026752194987	0.0666907906082311	-0.0898000301909143	-0.201462157414818
15q	15	83900000	84000000	1380	0.100024098074311	0.389968847057832	0.00284036936568375	-0.0618701325578025	0.103306977853539	0.195778456331045	-0.302076619273577	-0.356239568254872	0.0161384205658017	0.0419634044821733	-0.58718169035221	0.138023761802273	-0.0177502290485901	-0.478586549621633
15q	15	8.4e+07	84100000	1381	0.139733597072416	0.371203619722981	-0.00995337956077235	-0.147333253615598	0.0965726294368884	0.0236324367369989	-0.310844557038923	-0.328627070293718	0.0969258530154144	0.0425277964767731	-0.608802972676164	0.0606259642083621	0.07686235910086	-0.434575242250504
15q	15	86800000	86900000	1382	0.159346804984903	0.545316608151696	0.0414653800754056	-0.0445169973686426	0.241716453420577	0.0909457573383818	-0.303023623573424	-0.191600506836743	-0.0161782016431712	0.106360760242907	-0.413693638347437	0.244621779961298	0.0932266081566424	-0.476610101040937
15q	15	86900000	87000000	1383	0.21533782152849	0.587302408780524	0.0644137303814403	-0.0517288383388898	0.314754864247717	0.128730590553204	-0.19741825622486	-0.191912379680301	0.0325532655203011	-0.019092261538962	-0.40174815680563	0.308388975138263	0.0875854695004019	-0.38203852866415
15q	15	8.7e+07	87100000	1384	0.156551726591668	0.545249965169201	0.0797804585048722	0.0913821636176404	0.350860860011551	0.109831590896063	-0.139853984603592	-0.182760478241763	0.0997100387199166	0.128006737582365	-0.38336740646396	0.20627105469908	-0.000580781923463368	-0.421103658052034
15q	15	88700000	88800000	1385	0.0736542045768971	0.542451434381378	0.0260806805826771	-0.263275792689876	0.204813350252526	0.139742448755147	-0.429559750744302	-0.357382996046919	-0.0198489301205297	-0.0719131575588673	-0.635853636605267	0.155736901144929	0.0833820678305437	-0.438824853127353
15q	15	89100000	89200000	1386	0.125094352220213	0.405299647013019	-0.0183557896980303	-0.0218898238217574	0.1328616642212	0.017309428429422	-0.205625195979737	-0.328641465211047	-0.0336284338620425	0.115429064851176	-0.455893741586481	0.202592560379677	0.0446416513030509	-0.228475843118899
15q	15	92500000	92600000	1387	0.223415471425695	0.544938993589749	-0.0803681115886512	-0.110351037846524	0.164695663014424	0.175878809357807	-0.156314617432994	-0.339198895580741	-0.0346544100387081	0.165902454106044	-0.404273209122617	0.289220974560743	0.137436089464947	-0.287960737709026
15q	15	92700000	92800000	1388	0.103062695395179	0.443014485408143	-0.0931875234516317	-0.124344345089527	0.218762605221949	0.186013605719925	-0.377585975104996	-0.292147730406447	0.0920682883121787	0.0780954806996527	-0.49100898633091	0.232161095851782	0.0802195084751955	-0.343150480816848
15q	15	9.6e+07	96100000	1389	0.0863920179495812	0.452190819055306	-0.0103301842825625	-0.0728514526547711	0.230161332367342	0.010887762219375	-0.294241159861984	-0.27585371519883	0.0614613336565465	-0.00531600257028585	-0.516381551180511	0.163350660171695	-0.0537892360446451	-0.437005365682829
15q	15	97100000	97200000	1390	0.091624068127471	0.462333654567693	0.0344055410847419	-0.0870176132524336	0.221014381801073	0.0943406656276638	-0.233942275123385	-0.323352745875821	0.0055252650590558	0.0168393506440767	-0.334060734567739	0.272420694185209	-0.0114794916244784	-0.47625055713261
15q	15	98900000	99000000	1391	0.104957309323683	0.426880590680296	-0.00691193155945195	-0.164939222009954	0.191565901912334	0.0439727459649054	-0.326088255068288	-0.351312319651687	-0.0644969210609232	0.0570342458217185	-0.575609873908522	0.2210598450213	0.0229930581413174	-0.447233783381753
15q	15	99400000	99500000	1392	0.250516205959439	0.146860846717884	-0.00654100191534247	-0.170151773528857	0.128648168969942	-0.00475939853450385	-0.150268719438392	-0.170634797469618	-0.0374757276702585	0.126200812810882	-0.494659425821182	0.240197120563872	-0.0522636160309146	-0.162226471668059
15q	15	100800000	100900000	1393	0.197334362348823	0.583349634054969	0.0206643225808463	-0.131567871183476	0.283069040401907	0.0782932794215867	-0.146493786953857	-0.271971164878376	0.0754875150582064	0.0495099297503178	-0.397146487812743	0.263616577311826	0.0247349139590264	-0.275874890248958
16p	16	1e+06	1100000	1394	-0.113961659381214	0.342875888493801	-0.211267719058963	-0.288452761783589	-0.290528687678368	-0.0184067382661358	0.0632333376603975	-0.184846864046868	-0.102247178037491	0.010427452406525	-0.49063960965552	-0.139907754400087	-0.0655066738690337	-0.290060199397286
16p	16	6200000	6300000	1395	0.0179229757986694	0.753444683075555	0.171745212665199	0.161769280411583	0.0170125754847923	0.131064518003006	0.250325110701302	0.167523847029359	-0.0752136043035348	0.0728629722924506	-0.118158194434845	-0.116744321428628	0.114986021926481	-0.220517818131388
16p	16	8200000	8300000	1396	0.206196622399835	0.781946859400332	0.169060027708993	0.150016127754174	-0.0478345836497617	0.314049564089236	0.233407831691519	0.152239003401697	0.0739199252091481	0.159836657638543	-0.0850844659844715	0.0273773823582368	0.153865870062953	-0.225538176400853
16p	16	9400000	9500000	1397	0.111618801617813	0.758744092981425	0.0161189922614646	0.139718973763415	-0.0707161576415843	0.268480984802943	0.0419338682644725	0.157179288655192	0.0741884664363461	0.132806431513374	-0.044279567012828	-0.0277157674485811	0.11456556880765	-0.00366780867525745
16p	16	9600000	9700000	1398	0.0825191055378703	0.792749852866798	0.194714782168387	0.116007915563717	-0.0278313776381569	0.16544658312552	0.238727853375047	0.115243843889835	-0.0302840213595965	0.0650448660318503	-0.0584043661637161	-0.0137512866748301	0.133585310326127	-0.113513287091232
16p	16	1.1e+07	11100000	1399	0.0892544943310868	0.605245033092577	-0.036695497336181	-0.0202889924530052	-0.194822569941102	0.00672566289357429	0.250413279578901	0.0509235828703451	-0.0432813252896048	0.141970530448104	-0.0466967414200162	-0.139991602951194	0.0447051299667111	0.0973061142027138
16p	16	12500000	12600000	1400	0.191112098527242	0.715528243782599	0.00551456577124971	0.0789594737887748	-0.159093240252798	0.237798523772256	0.227321488517132	0.152606980594857	0.100300915747194	-0.0140088444953036	-0.0752696881269801	-0.0293917496408596	0.103658310234391	-0.0854477015994057
16p	16	17600000	17700000	1401	0.105718881853336	0.655893625539541	0.0354071789630029	0.0875437691641747	-0.167313194025275	0.0853816529877658	0.114642366824734	0.104873537201901	0.0270894566969641	0.0651637934703086	-0.0998367214806602	-0.108191833703434	-0.00837936289018489	-0.253024272174216
16p	16	19800000	19900000	1402	-0.113879036276831	0.570256538666393	0.0458226675477851	-0.200491415427205	-0.148808940702965	-0.0192456848621769	0.134712923645104	-0.0494712491597174	0.0844033807248972	-0.0689692234596759	-0.207854955039454	-0.0967317252422679	-0.0693398097890227	0.00805804909924487
16p	16	24600000	24700000	1403	0.0646029813411378	0.542229411674755	-0.00161641051314208	-0.0583424319349986	-0.130288037473407	0.277418589512388	0.163798752387166	-0.0592456572742009	-0.00117706540449755	0.000161973129598128	-0.185793220591693	0.182581781892745	0.0208912812022568	-0.0887697106894941
16p	16	25300000	25400000	1404	0.165984807687587	0.693263185904444	-0.0465861148683559	0.120753191414378	-0.0706542616290955	0.225565607169304	0.173554678694153	0.0555549909864645	-0.0783772936260966	0.151844023379768	-0.019686548271545	0.196420227217025	0.0640066310749933	-0.0203063621970649
16p	16	26100000	26200000	1405	0.247942945952989	0.820546287213368	0.154527884355937	0.181657844478071	-0.0351779054440126	0.233566189317428	0.301100350763822	0.231097955860606	0.011412791577988	0.0939896735386177	-0.0708171921441081	0.105932301217495	0.141232968722194	-0.0304072662059971
16p	16	2.8e+07	28100000	1406	0.0415700833784215	0.725514559899525	-0.0287929513058643	0.0034188878060902	-0.175859375927397	0.120789781047479	0.174359091387349	0.208655240662945	0.0455489098039907	0.0616995885395201	-0.151735341985737	0.125925351814855	0.0886784863457476	-0.0878257989522747
16q	16	51700000	51800000	1410	-0.290555409551624	-0.497804646828955	-0.0575230235088221	0.142144561332749	0.139484796676142	-0.13948396618373	0.169640289113534	0.135269645234388	0.0237493315096515	-0.0145638684503203	-0.0307938054568071	-0.241172765048074	0.254926171308671	-0.113677065345742
16q	16	52200000	52300000	1411	-0.303645141764253	-0.653791616376676	-0.0835860018785012	0.130449411191874	0.203948454097244	-0.171176479996879	0.216096934792746	0.112342075657217	0.0120687761740344	0.0121012846748836	-0.0790382019769642	-0.230629871583343	0.103639145176027	-0.0745520523537532
16q	16	59400000	59500000	1412	-0.337558236628134	-0.695862243867192	0.0765294293788666	0.132171831673848	0.111571481913494	-0.211235430734728	0.159874901598581	0.146414289560454	-0.00752595569842793	0.0900665235306341	0.0772145896480061	-0.0758318592602499	0.10667951209951	-0.175627326946491
16q	16	59900000	60000000	1413	-0.341286155469844	-0.58488939276342	-0.00233501102599452	0.141695749433569	0.136224303895579	0.139602548517949	0.206082424137018	0.153369420042487	0.0041974674955035	0.00794639306928681	-0.0371907463562683	-0.0257138701625772	0.128402151975999	-0.132491602739671
16q	16	63800000	63900000	1414	-0.457009361099711	-0.580691934119915	0.0539252784222668	0.131904055012805	0.0556550974083177	0.189906101599171	0.119262294854221	0.166038419379731	-0.0337224636769358	0.0238984951522425	-0.0828719958966931	-0.126670699774079	0.124561090028469	-0.26753351521206
16q	16	64800000	64900000	1415	-0.362920184173326	-0.650762704515483	0.0275179008854245	0.0810986959558617	0.0918420704643929	0.247113526481736	0.15078134319813	0.215823945780301	-0.0455992380485785	0.143615861849377	-0.122997667322751	-0.19767289755749	0.149463708510749	-0.208040856381696
16q	16	65400000	65500000	1416	-0.383800730694211	-0.583021622282787	-0.0190131703759408	0.187531819438036	0.0487001479179674	0.304582078154071	0.169193725911557	0.158503761101115	-0.0204883971327317	0.0414788253769865	-0.0699288832792364	-0.229549939551636	0.161931470342335	-0.152131256194756
16q	16	73300000	73400000	1417	-0.484648942048308	-0.574607927795712	-0.0865342515172321	0.13169404477223	0.0292139245547758	0.271928796624473	0.132059103454315	0.163103470675789	0.118327764729138	0.0247365014894651	0.238812280024936	-0.166722912227001	0.0648625158481502	-0.0862378958812079
16q	16	76500000	76600000	1419	-0.414967868746867	-0.625392788778423	-0.0868601073133801	0.105075480093063	0.0868841111064463	0.259429182236095	0.0615424961160234	0.147344308400941	0.0587767840229592	-0.0142479784927089	0.686269314510001	-0.0488454737174981	0.130783450366233	-0.0806888966752364
16q	16	76600000	76700000	1420	-0.363597761977651	-0.599238992280327	-0.0446359174502016	0.141356170299168	0.137457662982555	0.209513801516929	0.148934229347967	0.16483325620715	0.0294040286940385	0.149468587647399	0.697869125782387	-0.154384649877164	0.0792761732442807	-0.16603301263799
16q	16	7.9e+07	79100000	1421	-0.439367337789413	-0.807664654721735	-0.0492426885470773	0.0939644330465175	-0.0246656626298239	0.165129888685924	0.0617265358216177	0.0879117886365303	0.108211604658686	-0.0752501323838229	0.511097260708079	-0.248811153513085	0.140163861146979	-0.179330541170645
16q	16	80500000	80600000	1422	-0.479705307672934	-0.696132252291568	-0.0627395011345163	0.0872568047292969	-0.00532034890510253	0.23907248160601	0.116649024770825	0.104879773670557	0.00218472963076613	0.256601790421266	0.613535346907795	-0.0923700701116856	0.10989111620214	-0.14770383835927
16q	16	81400000	81500000	1423	-0.44801981948919	-0.714389084978628	0.0891207707245685	0.0430189806852655	0.00477937096336432	0.0856350806761332	0.0907541141184223	-0.0928890625307083	-0.00614312013178358	0.281611832119772	0.671969791626478	-0.161205719114754	0.0825029644752571	0.0424118318606387
17p	17	5500000	5600000	1425	-0.440251792871599	0.229488402388595	-0.516987007341058	-0.465957015096699	0.137504809867521	-0.12948884957298	-0.520985485349161	-0.275523517044871	-0.022430723849588	-0.0613283386942517	-0.440925591138366	-0.156759319498649	-0.113242577280498	-0.434423226798921
17p	17	5800000	5900000	1426	-0.387568629472197	0.128182187366892	-0.580577457730929	-0.409574631616987	0.0699776674341619	-0.248648716841834	-0.567466793138118	-0.344595632059806	0.00812567226221801	0.0218067723911444	-0.521060273222538	-0.0841027077141227	-0.229608868809449	-0.423394520438934
17p	17	6e+06	6100000	1427	-0.422161682788548	0.19874242737884	-0.470490877493564	-0.286504602274816	-0.00120450351876062	-0.239607660591475	-0.511092400459606	-0.298195710700455	0.00132824657075618	-0.00448946481764594	-0.342402770296706	-0.00885289738002626	-0.186404057228483	-0.461339540349301
17p	17	7800000	7900000	1428	-0.300547124278607	-0.00650088042435142	-0.52970261013838	-0.313626263485399	0.219955802322869	-0.302812467919861	-0.408115104366994	-0.266393652920315	-0.0917690971115329	0.0794578148484358	-0.345846541466504	-0.112805693486967	-0.248325310226781	-0.134399688715365
17p	17	9500000	9600000	1430	-0.403125645271499	-0.0387963156575645	-0.464328846776877	-0.421959258048663	0.0539505438457277	-0.400424222667033	-0.498634963211439	-0.312594214739825	0.0112010801514115	-0.0686593561235706	-0.449553154200711	-0.128573788728666	-0.346411952223413	-0.273600118870273
17p	17	1.1e+07	11100000	1431	-0.384756093006127	0.272140691532273	-0.517153345277728	-0.235024418835089	0.225049696695643	-0.146653022965374	-0.454034877940233	-0.312816743909378	-0.0227508122766643	0.0909446746427556	-0.34116842995066	-0.121730710683623	-0.166327200545191	-0.38859022947485
17p	17	15100000	15200000	1434	-0.394526004196902	0.0181274524568677	-0.497677830884389	-0.439811059688832	0.0579916324459467	-0.387487922428257	-0.476467895909083	-0.355849276878452	-0.0312113605695611	0.0883821054440375	-0.47695790493555	-0.0957686744589654	-0.399871239896886	-0.312384035977299
17p	17	15800000	15900000	1435	-0.374864983871706	0.0730461096278218	-0.505784287603507	-0.33034008545796	0.0176423594434924	-0.361592016484441	-0.558842187651284	-0.326182004904727	-0.111313788450452	0.0267707944696985	-0.418964878729711	-0.117050996219908	-0.274147813370332	-0.242081473295739
17q	17	27800000	27900000	1436	0.0691017427928994	0.0553144375309001	0.0927994345922546	-0.298490325261399	0.0590940001130462	0.0716704350443287	-0.0391174784687315	-0.0126227641047995	-0.0661266737168892	0.0886199505788477	-0.264386957849694	0.0176774131491056	-0.196133373031605	0.125636373641024
17q	17	28500000	28600000	1438	0.0214632691124194	0.0821034647266392	0.194027745930966	-0.416086420828494	0.0954698441892101	0.18798841997626	0.0948373359367774	0.114184685530715	-0.0455469185475934	0.136239172382506	-0.433555033254761	-0.00471472840291537	-0.190779304360277	-0.285377611850424
17q	17	29300000	29400000	1439	0.18362133200742	0.034421614350453	0.17424676293999	-0.304727801981266	-0.0416079882228984	0.126516182463332	-0.127191163505147	-0.0434030332680848	0.0626080941964848	0.0077177298969159	-0.433049366387487	-0.0428237722302686	-0.30926990857321	0.0938836025992598
17q	17	33100000	33200000	1440	0.117244128074504	0.0656687602348863	0.254935398480445	-0.425630350314025	-0.00788957000337461	0.221599153632961	-0.0869677921320066	0.0786587114685218	0.0508848771799903	0.0144422364376482	-0.460092977818961	-0.09272360375029	-0.294690328833664	-0.202719577472832
17q	17	35400000	35500000	1442	-0.0179395728662935	0.0368085125153463	0.0767706102098308	-0.283695882924348	0.0163478373548376	0.210116905117101	0.011570485829488	0.0900769542332673	-0.0649177741945676	0.0930378469198376	-0.334942230436919	0.0946728784340565	-0.255882897264856	0.128249101221395
17q	17	3.6e+07	36100000	1443	0.0222965110586799	0.100881491769377	0.155605011428275	-0.331667524206378	-0.036051374421404	0.132457643291647	-0.230695486152799	-0.0354989661973749	0.0208918487636365	0.0920184533063043	-0.350645878180106	0.451825812044118	-0.440597519651183	-0.0308163252875037
17q	17	41500000	41600000	1446	0.0553098533145538	0.0167187304002583	0.14767458387407	-0.479338726460805	-0.0227306499669512	0.089325467234011	-0.0941447775581728	-0.0432915554638115	-0.0365422140882337	0.0452829064344282	-0.299292720677966	0.013250133388135	-0.233059266723432	0.139818918759193
17q	17	42300000	42400000	1447	0.0482228572325757	0.0206117082048732	0.1136233839095	-0.378390063315696	0.042571634482815	0.00481348329190734	-0.00429735852793064	-0.0492662559517374	-0.0484787099996147	0.0645127014330294	-0.481344838290551	-0.29363076684327	-0.283567390837583	0.0295329906774204
17q	17	4.7e+07	47100000	1448	-0.0292377463962641	0.553306422738861	0.157309436761454	-0.0520062770387273	-0.0458778797344162	-0.0454147190583978	-0.0202417746005882	-0.0584719825113144	-0.0422231657357819	0.032574965066441	-0.256388497360857	0.0879669766499647	-0.364711031700455	0.0471716853085125
17q	17	47900000	48000000	1449	0.0838514748967887	0.572986515630051	0.046048869263673	-0.083793982946494	0.027036126968319	-0.00310647894305545	-0.0813189678340846	-0.0481537160318481	-0.0232005671804684	-0.0799635162396238	-0.494439292171645	0.00345359336458484	-0.273446580634001	0.0307711597353627
17q	17	50600000	50700000	1451	0.213781468733196	0.810638275999385	0.24857666403429	0.120259650671004	0.103640083052853	0.268572479463412	-0.0176761804499686	-0.222910550231156	-0.0548178833459061	-0.129072189255837	-0.309507782463267	-0.245554767551729	-0.232997693143693	-0.0541632062733715
17q	17	52200000	52300000	1452	0.272551656888623	0.779040498867215	0.244863502935875	0.204623069627852	0.136353795983913	0.250585527894247	-0.00762278354821587	-0.170967543417967	-0.000986840312630337	-0.128830196321154	-0.374005090381937	-0.207487443227701	-0.112044855404065	-0.0664428912885938
17q	17	52700000	52800000	1453	0.132371909565411	0.813524617102297	0.355938079579143	0.157670511131148	0.154741933110337	0.236331294733673	0.0169327314470814	-0.22232220523848	0.0749440277917512	-0.100090552475196	-0.359591936942785	-0.235551783669563	-0.205084002936397	-0.0924825830105448
17q	17	56700000	56800000	1454	-0.0549129772001167	0.789035593096216	0.263174409349351	0.0278685553728537	0.0251458979704302	0.0637977602364715	-0.109287060219261	-0.354942723614366	-0.0946356412190433	-0.149758145008633	-0.419057627747099	-0.34783661237152	-0.275435155985514	0.134566054397697
17q	17	57100000	57200000	1455	-0.0307805355281028	0.603698527364752	0.0108197646136079	0.0696720902600621	0.0281765525407794	0.141978142026994	-0.058644404729153	-0.272353209372759	0.0100400593438396	-0.210690068576095	-0.259138057822684	-0.355850826905695	-0.236609789623126	0.166383586588706
17q	17	57200000	57300000	1456	0.141514088893262	0.571016368756273	0.227302460502552	0.0518601826519381	0.0512500379763542	0.0690773355840943	-0.00521204250253247	-0.339295559849614	-0.0467488171982425	-0.153746548972502	-0.267452717636631	-0.349590924623965	-0.140594921369278	0.236639831328216
17q	17	59400000	59500000	1457	-0.0920581471706601	0.508418730912209	0.124179281762683	-0.22324248828028	-0.058523120299516	-0.00857826565654032	-0.0209896669669054	-0.474356877731025	0.0579717123912795	-0.157066325937279	-0.408812359025197	0.582576433730344	-0.265230282199628	0.0451026235095357
17q	17	60800000	60900000	1458	0.0673358167265617	0.553569297735198	0.00707150248231721	0.0204492120640491	-0.0535043495855979	0.0946177503943641	-0.0597430664775604	-0.386207124255037	0.111835522380047	-0.16593118414921	-0.48051648132615	0.69771978269681	-0.238398866200042	-0.0618138715818466
17q	17	63100000	63200000	1459	0.142121194126683	0.839857801750658	0.218377423790697	-0.0544906486170871	0.135527903082559	0.217623121466101	0.0304957940923269	-0.341863547229186	-0.0937696701390309	-0.170699265888292	-0.301046647139772	0.845533303823769	-0.129238489726172	0.149178233060005
17q	17	65100000	65200000	1462	-0.0959625116249924	0.910163101292884	0.0894331870779216	0.0487556413770147	-0.00432263051387304	0.0205854144067374	-0.0562435578707056	-0.334326839124093	-0.0374625528773722	-0.31099643628172	-0.325338863683055	0.0691955121576169	-0.281595435701693	0.0813349527429751
17q	17	66300000	66400000	1463	0.159138949462421	0.758148878490717	0.148546598571859	-0.0876101519441364	0.0557023480244866	0.217855024695227	0.120276871867969	-0.278390832322827	-0.0374193361299422	-0.161758474550596	-0.295489837926911	0.169891008098959	-0.0907989387183682	0.126587843777812
17q	17	70400000	70500000	1464	-0.0745401375785928	0.747546708334446	0.121283862125006	-0.108279393303808	-0.11324334231523	-0.0624109343699504	-0.219740400134293	-0.502986283482634	0.00604615862081247	-0.259623327364597	-0.425012224808502	-0.391404212071017	0.222277382094956	-0.0173038475343459
17q	17	73400000	73500000	1467	0.0841674701446631	0.751607473448653	0.146024434513081	-0.104006497875517	0.0287485599898242	0.162167455508308	-0.130334380008961	-0.44590249123939	-0.0937606193985032	-0.146018432216649	-0.291958853288182	-0.295356711570843	0.00640167043151987	0.112670037152824
17q	17	74400000	74500000	1468	0.0479894045656565	0.810053261412863	0.233811068451908	-0.0383726334142122	-0.0685525221175042	0.108729802792425	-0.033936145134955	-0.293106882852842	-0.00608129165167666	-0.229862214208175	-0.35827513924572	0.0136955612014862	-0.0143203554155967	0.268128019676556
17q	17	76800000	76900000	1470	0.162790304389344	0.796835831838644	0.13173843932808	-0.148458872147124	0.150211211644876	0.0901341664838767	0.033159109015068	-0.406763546722825	-0.0494538164795776	-0.272363760987275	-0.339145858101396	-0.410120177134006	0.0613536368400249	0.222133675247853
18p	18	2500000	2600000	1472	0.583561909231792	-0.293970934617047	-0.104714276517941	0.00276996633430775	-0.122785669854763	-0.285017841967011	-0.440998321953675	0.0992590782703345	-0.0353252487941413	0.112848077246142	-0.00874786809586965	-0.0361154781212507	0.190873501688599	-0.230547496606243
18p	18	5700000	5800000	1473	0.518254848640508	-0.103447593945078	0.0802060351756253	0.150458758005903	-0.0545640791394451	-0.116355381495731	-0.505627975706133	-0.300474807099743	-0.0406028377717498	0.121778048953386	0.0552379621632503	-0.235763563374393	0.057773264224113	-0.432977397605461
18p	18	9900000	10000000	1474	0.366241153249329	-0.348238956767587	-0.289189539965645	0.00597780778393337	-0.150182630311128	-0.320908539747031	-0.514654492281739	-0.430665855044663	-0.0140215607991474	0.0390588387694341	0.102361344083259	-0.130122040304352	0.0309926382086695	-0.180920071898012
18p	18	10500000	10600000	1475	0.145063685198299	-0.155340035046078	0.0345585411173489	0.13339906612903	-0.19188573911248	-0.157377588331795	-0.490157810001713	-0.239466177454584	0.0108908069864218	0.067028797589824	0.13356784012098	-0.151789657692463	0.0997844114611496	-0.113069296013085
18p	18	11400000	11500000	1476	0.105995367982753	-0.249464327969135	-0.079285561110685	-0.0129485964167724	-0.139488259975328	-0.0659242822033278	-0.544118382794143	-0.348657046112102	-0.0144775602734979	0.0534240098967344	-0.0366490870128582	-0.156449648433417	0.103280892733714	-0.417149570360514
18p	18	13600000	13700000	1478	0.0647745231318824	-0.123162214718244	-0.0476946754532022	-0.0119752369742684	-0.302558729357532	-0.11280378624289	-0.534512996585272	-0.359584088890169	0.0585064489177917	0.121084616356721	-0.0661003167760607	-0.301764016023845	0.0540284967559144	0.0785428823700749
18q	18	19900000	20000000	1480	0.00141936314851733	-0.145851705991828	0.0614486693940569	0.081959290650287	-0.12697324113554	-0.18497539533864	-0.562451396493308	-0.313362175347663	0.0476500176544193	0.00262600689182053	0.0813003946467165	-0.151427436191856	0.182821644622636	0.105124457466803
18q	18	29700000	29800000	1482	0.0400195563029183	-0.137915854271656	-0.0561046193409599	0.0821818502382554	-0.129017344273968	-0.761655766868975	-0.531350098497123	-0.298860427338585	-0.0223787210522083	0.0575996488556946	0.0683154191090619	-0.17878751439169	0.17782810023068	-0.910386577824819
18q	18	29900000	30000000	1483	-0.113495018331731	-0.234160542057457	-0.118013374097728	0.0311377454130181	-0.280518502613977	-1.02640658408212	-0.54848254181982	-0.428429653304179	0.160443864065953	0.0445603922627601	-0.0426599441691993	-0.181233562359615	-0.0682127877083104	-0.91612802628116
18q	18	3e+07	30100000	1484	0.00903085612041153	-0.242264330508657	-0.243099681680441	0.0424353306105963	-0.267034872184841	-0.881654583201952	-0.636424458260465	-0.448163281083251	0.057611937427161	0.0723792184670365	-0.00630411330557091	-0.243308608105636	0.010029738187924	-1.01554443214273
18q	18	34800000	34900000	1485	0.0514445387588892	-0.183521497030015	-0.0402528551156302	-0.0331097653167959	-0.238859168249723	-0.845892970249391	-0.61703730407341	-0.387563313122604	0.0127026349495994	-0.0588248078255125	-0.0742248943398228	-0.342363605105262	0.514807499145679	-1.1334512816127
18q	18	37100000	37200000	1486	0.00220128910657743	-0.208629321660253	-0.0883798027906782	0.18399361345131	-0.194088623960434	-1.00361423442822	-0.611505014003446	-0.424274913831302	0.0830146443967295	0.0583332081245609	-0.0313634250041708	-0.334158232235528	-0.744529405164126	-0.937661129581059
18q	18	40300000	40400000	1488	0.189441953150011	-0.111889245815191	-0.120972344383356	0.0557878585083738	-0.17798160701439	-0.650957335577192	-0.383939822830307	-0.272116138728905	-0.0364945684722739	-0.049575272385516	-0.0184342541609224	-0.255016440140246	-0.569410500862313	-0.985720590916024
18q	18	41300000	41400000	1490	0.088975712528448	-0.1543126673954	-0.132763636475373	0.107024811665165	-0.272399363677351	-0.698936673128088	-0.538662835449577	-0.336101700482222	-0.0609179655302593	0.105054933387313	0.0356739229619858	-0.313961958010806	-0.735814345266608	-1.00675315563393
18q	18	44200000	44300000	1492	0.195663127668188	-0.14273056135436	0.0762304804115323	-0.0628810152582121	-0.164101382458389	-0.558427329308271	-0.553022225316807	-0.383872960108764	0.0413062909374785	0.0887238314385174	0.0219653489096648	-0.376816292565248	-0.570861718339674	-1.07802029891264
18q	18	48700000	48800000	1493	0.224156014029304	-0.242524893387094	-0.0502683109531014	0.00724354657069908	-0.160701331094647	-0.648853875658266	-0.47877945352466	-0.303927286152074	-0.1028736825075	0.0336214861408053	0.0333667387659289	-0.294662129787095	-0.642772043843195	-0.891941204359324
18q	18	50800000	50900000	1495	0.221579248288646	-0.147417758667686	0.138389631187874	0.0879687654015255	-0.129995106103535	-0.709692082188821	-0.552938156816391	-0.29536350838821	-0.0280012496645103	-0.021808874247856	0.0415136333938014	-0.200840929343777	-0.633012230965268	-0.980464961598811
18q	18	54800000	54900000	1496	0.0457797555349219	-0.0448879971345664	-0.0241026631064316	0.172364138769069	-0.191800474542814	-0.639705865632292	-0.46567181864464	-0.330669612612374	0.0989880952420483	0.105013780890344	0.0400594435315045	-0.15828749924657	-0.695060131617356	-0.95100729825585
18q	18	56400000	56500000	1497	0.00738977965738711	-0.302412252339644	-0.120041113894603	-0.100674723347486	-0.298635670781822	-0.827204009222029	-0.569667140304984	-0.462592634959902	0.0687514247284048	0.00743214852418374	-0.539321685222546	-0.3274482543062	-0.80536254479685	-0.851293447364987
18q	18	56600000	56700000	1498	-0.117235076250719	-0.38096112973483	-0.107754277682182	-0.11284807363146	-0.26807971311984	-0.845850052088935	-0.64384741199066	-0.358250164495331	-0.0525621548452804	0.0612243763602664	-0.627833237515829	-0.276670755341264	-0.625192754351878	-0.997706167318293
18q	18	58900000	59000000	1500	0.234630000770075	-0.0161531356666608	0.0403427836848586	0.143866856482833	-0.0594531230398625	-0.617982161557009	-0.497442008534225	-0.250263203883566	0.0191226865302841	-0.0222388475708396	-0.523598689637467	-0.326366945342847	-0.551563058166497	-0.957616979143151
18q	18	59200000	59300000	1501	0.185141239827846	-0.181690496744036	0.0426433610613719	0.130059625688346	-0.0452853990718732	-0.512582725261035	-0.374777329334733	-0.269039004825957	-0.00750532478214602	0.0435790176152276	-0.362395624359825	-0.256078950812377	-0.634545429166093	-0.911457421504781
18q	18	61500000	61600000	1502	0.188798315118307	-0.170630660560336	-0.00799269733020506	-0.00402051891933326	-0.140625407082019	-0.610776456661972	-0.453622074823832	-0.315710745095058	0.0909860299558851	0.0402011230611531	-0.481751917653366	-0.192755077701639	-0.680067153399099	-0.412263140758165
18q	18	61600000	61700000	1503	0.0881576621122612	-0.19883817069469	0.0761455334778868	0.0958356536590591	-0.167808896850314	-0.65571886067394	-0.62971487501459	-0.330075375255291	0.0509786979033562	0.131133932343404	-0.47948363476611	-0.387950386414145	-0.632020632268048	-0.407271835694748
18q	18	66500000	66600000	1504	0.0613008757698706	-0.130196468471038	0.0331395519076981	0.0462834218288724	-0.29769070157967	-0.607723081539023	-0.477676626193106	-0.3240065851559	-0.0964006945767805	0.0431518939042995	-0.556868726698454	-0.302444807300585	-0.708419775068878	-0.541745146092985
18q	18	68100000	68200000	1506	0.140793757030599	-0.212214216875676	0.065731350089987	0.101613643201433	-0.16164485767602	0.184303321680602	-0.499002508210417	-0.28467662126581	-0.0272654723931406	0.0221772355376387	-0.516321037450929	-0.26541459369256	0.0179029483067744	-0.292199377829553
18q	18	69800000	69900000	1507	0.175686373587866	-0.140319853774152	0.0284817406131903	0.0931036264698754	-0.149784945925775	-0.534941049959971	-0.549091312814371	-0.270940642878126	0.051285284413262	0.081625539687816	-0.485513845181375	-0.190318880649953	0.1285576771763	-0.434142862541247
18q	18	70400000	70500000	1508	0.139460037196867	-0.0825214753427339	0.0665984416497068	0.0585010606353114	-0.132938810179868	-0.709263540925325	-0.54395774416944	-0.233709266941858	-0.030379376341327	-0.0526039241167088	-0.572421091471914	-0.287007147733078	-0.212877987136348	-0.435411564545688
18q	18	70800000	70900000	1509	0.161683606328619	-0.295067312261775	0.0370524260000651	0.207563612339607	-0.19769432802338	-0.71035523551354	-0.422462994770632	-0.324963148702342	-0.0924515973075715	-0.0322379486553436	-0.566881168791397	-0.202083699012464	0.0465652122571466	-0.377550967006189
18q	18	71400000	71500000	1510	0.12974023042323	-0.0647883127018544	0.111021776556209	0.0587437190980724	-0.0751261938305506	-0.640855468880838	-0.459833490418648	-0.245068964189088	-0.122166808358341	0.0827386950133549	-0.503902454690014	-0.271221041412969	0.112498821305993	-0.40723982703684
18q	18	73600000	73700000	1511	0.15208499897853	-0.143181869360686	0.133923608015453	0.0335265666887426	-0.126952964082048	-0.628672491354466	-0.469436170730464	-0.199685512565443	-0.0770750640025989	0.0811376729223257	-0.487169796663627	-0.318274579339553	-0.730403870297759	-0.408070638266097
18q	18	75500000	75600000	1512	0.134101639936138	-0.16606653612376	0.104836691604185	0.145749356096788	-0.115306831416567	-0.681371669733385	-0.52957052238945	-0.311974972713317	0.0307057591261464	0.0292865609130262	-0.434029320267335	-0.370180915182462	-0.767102649119735	-0.458853408724984
19p	19	2800000	2900000	1514	-0.430608226296399	-0.0704882226785983	-0.2853373187172	-0.229694916422216	-0.196147754051413	0.508116814510546	-0.236192111368835	-0.441369667945691	-0.0935834087350456	-0.233326076750794	-0.37592337341893	-0.371769311808771	-0.334773181645082	-0.228365084334871
19p	19	8100000	8200000	1517	-0.486119178551145	-0.295049144622676	-0.18241489302343	-0.198611647740342	-0.141655964786215	-0.358562880465044	-0.0852809599045376	-0.403628330755722	-0.0733030416112982	-0.217193374316784	-0.480021086600081	-0.361987191699639	-0.174079300351346	-0.402096630917425
19p	19	9400000	9500000	1518	-0.27539988235797	-0.1595766659158	-0.302565907159893	-0.125845001878901	-0.0878245992240998	-0.822751893627056	-0.0397118338560361	-0.346773740892138	-0.133499103443214	-0.167076214242035	-0.317927630847098	-0.0761672279384098	-0.182143311778089	-0.0945308539805595
19p	19	19600000	19700000	1522	-0.216064445283241	0.0830377958273514	-0.189330838931061	-0.182952117956211	-0.235488984641038	-0.313905413825847	-0.0967647285656477	-0.0560842644841039	-0.101795122324831	0.462133938008351	0.0128953183891545	-0.0250445311064925	-0.315746838831067	-0.183228388116772
19p	19	22700000	22800000	1524	-0.19161993011625	0.393342697142325	0.0200182094670699	0.0406520383995207	-0.0593162893933027	0.226770809350095	-0.0482562738769555	0.0559015943432786	-0.020056780050914	0.497127909739615	0.0130350315788984	-0.0575118242961181	-0.112071533835201	-0.332955432519263
19q	19	30700000	30800000	1526	0.169444401441617	0.126951221300942	-0.00971315685701498	-0.184516052624262	-0.278863202268409	-0.324438918577835	-0.198272116551554	-0.0651037874869215	0.0222762484005726	0.231176701727458	-0.0347535415385174	0.264925729472522	-0.18972798376597	-0.53010456554919
19q	19	30900000	31000000	1527	0.102287601715489	0.163312407036806	-0.0572753585883958	-0.13433795922254	-0.297808616732025	-0.195433208753786	-0.168510353455876	-0.0850153062805429	0.0862529731925594	0.154167953974241	0.03906311157178	0.275532641180195	-0.254825172926289	-0.459683415145375
19q	19	3.5e+07	35100000	1528	0.0810239879243114	0.0639419511196328	0.0263828596462263	-0.103128330307671	0.40128185752444	0.46138090537959	-0.0207472971459104	-0.165445706854862	-0.0589601172564299	0.296907471581152	0.115755719658179	0.188460557900864	-0.121842293818131	-0.289920295893781
19q	19	35300000	35400000	1529	0.0938239580808804	0.200308905292452	-0.0608772720184858	-0.0086946072112143	0.393897306748874	0.468433283072274	-0.0261830279307439	-0.0887926933174956	-0.107546373758263	0.333134299331976	0.0696430738432786	0.127560192472922	-0.167774923866881	-0.402321869395785
19q	19	35700000	35800000	1530	0.159442641850233	-0.000408030660067177	-0.0578800025329413	-0.197815462616166	0.27205445791088	0.350137407098057	-0.201880103564879	-0.173897515869329	-0.0398105693913101	0.338900275073712	0.0529701404178823	0.105859392825693	-0.273589170057935	-0.1058385328112
19q	19	36900000	37000000	1531	0.195628014222695	0.0955307346689935	-0.00759698244918115	-0.0721638535959438	0.352280741972633	0.328211660783711	-0.0166710621376379	-0.157348022975724	-0.148565544955954	0.306874401221271	0.0949485157800697	0.182192036614014	-0.185071901474464	-0.0503628460687821
19q	19	38400000	38500000	1532	0.0344462270896996	-0.227698430888112	-0.221479489604571	-0.184628814090603	0.182341140748033	0.221555188332227	-0.135336771625703	-0.24476826701299	-0.0438414519814472	0.171527983049598	0.00213129377159231	0.0666658276130917	-0.38869598328357	-0.186675262437531
19q	19	38800000	38900000	1534	0.232621792035917	-0.0901721154130426	-0.19409745155938	-0.137260406358049	0.363077821671956	0.200618083836532	-0.0946891945389381	-0.199709584570952	-0.0735786948814486	0.232878719672504	0.068677307104825	0.139145597227196	0.446301845800057	-0.181564263315251
19q	19	40700000	40800000	1535	0.0927886275344341	-0.139278006179883	-0.195631647496901	-0.183716949797428	-0.212731072330337	0.321752508532672	-0.0816096084060192	-0.276591548056749	0.00360494229386993	0.303622202968199	0.0156852551982013	0.100837763360346	0.196694691882404	-0.234594861584816
19q	19	44700000	44800000	1536	0.148089150056728	-0.16026613930688	-0.120234024773241	-0.0300601015836497	0.3478135813436	0.53686106862887	0.0654255427341029	-0.0138133484058649	-0.0502072682413014	0.350552836745243	0.302769028657592	0.219770659062973	0.208029217547693	-0.159344511096482
19q	19	46100000	46200000	1537	0.18490805505709	-0.199237314080034	-0.196820865780616	-0.172348233274208	0.226052891422985	0.265663338035677	-0.0040975298368784	-0.158912645426918	-0.0772203921030474	0.133363423511166	-0.0241964888291345	0.0310157487205382	-0.384458427501591	-0.116328529374544
19q	19	46200000	46300000	1538	0.0351447967015064	-0.160110406621906	-0.280579187244836	-0.158317759515656	0.25738952571205	0.231078251677661	-0.161750724992239	-0.213140148529337	-0.0717701781782494	0.251721635600755	0.0739485023709452	0.0672670504761198	-0.223253717668391	-0.270377753473592
19q	19	53800000	53900000	1540	0.189798702790005	0.175869134008485	-0.012590477411402	-0.0251307367436609	-0.028911186611363	0.411060568860026	-0.0114339988228357	-0.0372989534017639	-0.052023644599032	0.230486681209027	2.55616394452794e-05	0.161301087330787	0.0393773461059841	-0.158370785895805
19q	19	55500000	55600000	1541	0.0246750583403136	0.15174992307465	-0.0494210231978963	-0.143809814563151	-0.180787047944518	0.285969422818365	-0.0382984794764815	-0.195323054099146	-0.181951767707101	0.313160686576525	0.107270835033245	-0.00648311908268004	-0.105652721416433	-0.0833619019272716
20p	20	1300000	1400000	1542	0.119852825723835	-0.243451951413868	-0.0601688830082687	0.303429894918128	0.00545324448267196	0.133339730801888	0.16175714541818	-0.0407976434557884	-0.0137366049336927	0.529529146957059	0.99010163193375	-0.316869394275656	0.333721380249627	1.04693036628036
20p	20	2700000	2800000	1543	0.0394206989816816	-0.325345031140191	-0.106635069204	0.162471852281982	0.044018331778124	0.0636244826516957	0.119044588679499	0.0593221143563044	-0.0483164926276242	0.36237946474339	0.876001421381737	-0.286277361187044	0.27786743068524	0.825533435910424
20p	20	2900000	3000000	1544	0.0945969293982098	-0.269215192912593	-0.0475264362938171	0.0949418603239179	0.0818523185878755	0.180640266486469	0.136454408471203	0.140886113400751	0.0112189258979038	0.467797265646837	1.02724127559173	-0.28999246315121	0.334860483699601	1.04291858601484
20p	20	3800000	3900000	1545	0.0775085126778122	-0.345063902185668	-0.0266809806061373	0.1924743174087	-0.017093362182054	0.0434760114918431	0.185079879852077	-0.000480958245075935	-0.0409059430336791	0.550959297845093	1.03306088624971	-0.298900022079364	0.48308827821076	1.10617562535639
20p	20	4400000	4500000	1546	0.0315463451298178	-0.144011045233082	-0.0838818476450944	0.220002481673319	-0.00838683799454413	0.155843533728278	0.0876727333669042	0.120808468493949	0.0221294404152986	0.36674495017582	0.823703831204326	-0.247043950699176	0.3808554745524	0.727952744108219
20p	20	4900000	5000000	1547	-0.00745603003073525	-0.282229910414656	0.0212843544164162	0.201095003775679	0.0109536356863922	0.207177832806761	0.256074692775743	0.027142671548712	-0.011468130304448	0.441228883710202	0.984877497340018	-0.29121809775294	0.413147029164189	0.967721230151894
20p	20	5600000	5700000	1548	0.0997452987839834	-0.201394716343238	-0.0112010926215256	0.0296948485396922	0.0698099862583442	-0.025803904482641	0.0948654473084632	-0.00294538657566138	0.0388873381055662	0.464465282147379	0.883792754424269	-0.191278811573002	0.395025799383834	1.02929011123709
20p	20	5800000	5900000	1549	0.128511894611583	-0.159247246485606	-0.0620149975632959	0.314913192454985	0.0711819659232933	0.232238672964755	0.187072379470516	0.0905902106429854	0.0379112133689158	0.428568255870624	0.954263044809547	-0.216427195955014	0.431119569603042	0.838597428366046
20p	20	7900000	8000000	1550	-0.040962789287977	-0.236409773987214	0.0601167772703764	0.248469826355407	0.1138536423498	0.215666314340556	0.135415996910963	0.0577702093801424	0.0244152266719192	0.45317842508063	1.12653268858617	-0.274181487719043	0.461944373069247	0.899301652875578
20p	20	13400000	13500000	1553	0.0765619224614525	-0.24267267424688	-0.0317472815350517	0.176286890378677	0.0677502675235911	0.140536416347094	0.196981007864181	0.118994481402805	0.0430867355582466	0.398529773508107	0.95007610976759	-0.225346469522326	0.324786532543078	0.914746500290115
20p	20	2.1e+07	21100000	1556	0.0293893877143333	-0.0807716803537086	-0.0113382103023202	0.112458345691025	0.0294398335877304	0.204304969578308	0.194489676986834	0.0735396367943446	0.0857543779431198	0.419201737227927	0.862005099599377	-0.208819909621985	0.424322204931055	0.763928030755911
20p	20	2.2e+07	22100000	1557	0.144648459225209	-0.0130975120435698	0.0420044114597904	0.333163288092153	0.0575465151389947	0.277848896327005	0.134081078545649	0.296275564007062	0.0497211679729222	0.488514731518896	0.968022817666191	-0.0848039369257518	0.494030155779003	0.838012550816663
20q	20	3e+07	30100000	1558	0.233105375212998	0.757634868196935	-0.00463190867007914	0.0997306965786385	0.0546489328781303	0.45419621173435	1.05404031455444	0.207193050316943	-0.0223752006955645	0.405836200191047	0.903410787823567	0.234388405585498	0.49153850106936	0.813609361611625
20q	20	31900000	32000000	1560	0.0334829379812617	0.689247904380985	-0.105072361878383	0.125498802286042	0.00526682531056972	0.370836419548081	0.946910644873287	0.0328818645574385	0.0459995104049428	0.41266030773147	0.894450203137897	0.124119532234784	0.373530924664954	0.888346149500538
20q	20	32100000	32200000	1561	-0.0890557803430957	0.562492460152641	-0.179056002427142	0.164466526971211	0.0652203414854576	0.454278439299095	0.934208148756003	0.0708825888352996	0.0346288854362059	0.339036452298339	0.908253560583298	0.134271226946246	0.400690666789156	0.991595502848234
20q	20	38100000	38200000	1563	0.228001608716282	0.85639055206501	0.331569954867195	0.182314121309215	0.0960675686465106	0.650555397279466	0.927892591280181	0.183162346980512	0.0706784411627848	0.462205234849109	0.946651329067284	0.285622861744619	0.188684102237361	0.732344783759648
20q	20	42800000	42900000	1568	0.0511414312808089	0.716550529865966	-0.0293846274122303	0.16012734799174	-0.021388188452767	0.396623158318233	0.940383517660468	0.177058085452758	0.0352478780240076	0.37140493489989	0.863394003846936	0.246998114175895	0.140435053739103	0.916506440976705
20q	20	43500000	43600000	1569	0.0830419752274027	0.733233604553298	-0.017934402280854	0.120192347151653	0.0422329656777471	0.389918127682349	0.896126712869264	0.0565687731038325	-0.00382705745059896	0.485102366778399	0.986345389602394	0.291282977499787	0.133784281574417	0.984675983927308
20q	20	44600000	44700000	1571	0.184436809216028	0.779028467964577	-0.0132427212355632	0.197610572679273	-0.00161770522690472	0.415425222751153	1.02423372552114	0.0788604589904025	-0.0716546294860305	0.437240119597742	0.994631414583094	0.373098004764647	0.131525944798942	0.871791469628169
20q	20	50600000	50700000	1574	-0.0932927885588113	0.69566550816376	-0.0457153938312016	0.0909193435291999	0.00456529772002375	0.30202637080991	0.89030657808823	-0.127761766209159	0.0131191008611245	0.344690013490836	0.840162412095911	0.238282754535461	0.0356165109195009	0.897976920500755
20q	20	58900000	59000000	1577	0.176764501232266	0.89703057154776	0.727597701938927	0.174721934217388	0.0817341604847387	0.658189175870551	0.944562542022315	0.145645790052909	0.0155713924321529	0.454943770445627	0.855858121882911	0.316934493893222	0.194367113298062	0.725339748169647
20q	20	59500000	59600000	1578	0.062887306818625	0.896527115696729	0.739976699990885	0.199059755663733	0.0550526700059768	0.614471004814835	0.922373213108811	0.188447181514639	0.0404834151540845	0.394078497567351	0.791889183780542	0.317247771873915	0.0785436309889103	0.39918368529667
20q	20	61400000	61500000	1580	0.047946240486955	0.579244848156552	-0.20170868684631	0.00852160885737241	-0.10143399016113	0.308371155815227	0.999989956804848	-0.115416074627248	-0.128060428419275	0.416468625012545	0.786285616768635	0.275329081575664	-0.0662320466515026	0.691439384230613
21q	21	16300000	16400000	1582	-0.457660806202647	0.0772751862394689	-0.24763947889382	0.11430202131576	0.0192496920768621	0.380630604193346	-0.163964890125957	-0.329817712942796	0.0561753983862591	-0.240864662744053	-0.399208151662439	-0.448582256522971	0.0546539107224555	-0.261657806917846
21q	21	17200000	17300000	1583	-0.407431728861243	0.0440873185585022	-0.239738688893621	0.101884860753684	0.0617647010706675	0.322323118516236	-0.281219857620887	-0.366543738088642	0.0825262082068145	-0.161474147276564	-0.340461080476488	-0.240446447439054	0.0462109849339813	-0.292154215776858
21q	21	17900000	18000000	1584	-0.523279879314489	0.117416407219169	-0.138321961991161	-0.00529242124556854	0.144152525014453	0.282478793807978	-0.198927935083778	-0.369516307264058	-0.020939313563412	-0.164890425488775	0.42471612727034	-0.339080302204102	0.0750293899000246	-0.417091706508734
21q	21	18400000	18500000	1585	-0.292325150441283	0.219538185929481	-0.0969379256123655	0.136187809412842	0.18993219417566	1.13697859709526	-0.0539383158794788	-0.028778812199368	-0.075407520602309	-0.0206431127676797	0.490473759001737	-0.24465421469803	0.247404149947519	-0.310652322053494
21q	21	19700000	19800000	1586	-0.478262670719263	0.165626196252764	-0.109095751213226	0.0233622481325801	0.0657480042580505	1.06064098021208	-0.100723200383117	-0.356262562648142	0.0449453677933747	-0.178101096635518	0.466849821827665	-0.290519189840682	-0.00124985838682333	-0.551281637273968
21q	21	20500000	20600000	1587	0.14868692217817	0.239275781517138	-0.0434214670761772	0.159453024434015	0.15231661878553	1.13591534213693	-0.222494138748492	-0.238599347188926	0.0200298440798676	-0.188579667871221	0.427599980486801	-0.279486649284541	0.142926620161317	-0.475449065816943
21q	21	21100000	21200000	1588	0.0624769346525357	0.0580559157712477	-0.118628549718062	0.153872379478854	-0.0130630382644726	1.08298904954059	-0.252537083245959	-0.295728914406248	0.0600791716014143	-0.146265280603169	-0.377658902020984	-0.217095705271531	0.0458081333253861	-0.526360790327758
21q	21	2.2e+07	22100000	1589	0.131297065567637	0.209004105174313	0.0117866792309627	0.19658088504764	0.102957666567927	0.894660496082961	-0.0746079483520546	-0.349985127472516	-0.0133618144277243	-0.230369027697985	-0.392576917349504	-0.305889241269458	0.123585983260207	-0.408263132956507
21q	21	22200000	22300000	1590	0.161577999653801	0.0661496684606157	-0.17128381025992	0.148507252891586	0.0696396073298571	0.751941259471429	-0.170596591024226	-0.366005465441272	0.0509337711126534	-0.162973357479104	-0.338102076512188	-0.212053100009579	0.0761577028963007	-0.500750006733659
21q	21	2.6e+07	26100000	1592	0.105859190218998	0.213615033034535	-0.0936622440566142	0.170440198319105	0.0913947658151237	0.884796569330301	-0.0899051026297305	-0.29776158986437	0.0131563568208045	-0.103072309127238	-0.39766376611654	-0.214158024905654	-0.0091370740186038	-0.47641677686075
21q	21	29500000	29600000	1593	0.154162690863925	0.215288893489556	-0.156748682651836	0.196083472466345	0.0781411932706851	1.23603666012014	-0.0639654259350378	-0.45318077140781	-0.0142527181580965	-0.0417194614185516	-0.350353412768625	-0.216994103702137	0.0841897154066969	-0.335272691967236
21q	21	29800000	29900000	1594	0.105918642994052	0.0930906878890072	-0.0957071722273405	0.127802539226775	0.0217705022814203	1.30109383978571	-0.146373479365576	-0.319626346209484	0.0407149696412339	-0.103440436096305	-0.435285023474031	-0.242771413904232	0.0363416376511881	-0.328077682538598
21q	21	33900000	34000000	1595	0.0193611458161968	0.0850371506489456	-0.109021954300731	0.0829413483108819	0.0610877854431459	-0.28437791336028	-0.148645134643999	-0.342532847291906	-0.018824874786622	-0.159599636592107	-0.401607996190086	0.0842645560703087	-0.00443865610319874	-0.341112404634379
21q	21	36800000	36900000	1596	-0.480528836938382	0.189076295487464	-0.0600185376610105	0.0194121657130839	0.0606540487473137	-0.290401331751747	-0.119446844322373	-0.329237750567473	0.00950637253049111	-0.136036258995225	-0.338233289093206	-0.202969834301178	0.0756181524792822	-0.342454632416395
21q	21	37300000	37400000	1597	-0.491271940363882	0.074872835304785	-0.132864288588171	-0.0202921206891541	0.0278379992325639	-0.476670251475721	-0.169730645341298	-0.318313322651187	0.0866507673859955	-0.170051639124593	-0.384446968676577	-0.194569195777366	0.0104533643614777	-0.457213684355056
21q	21	40600000	40700000	1598	-0.473734667172366	-0.0199239277082703	-0.227685989503288	0.084853067687833	0.0333693787282551	-0.359311527820159	-0.215709216470602	-0.317177880230254	0.018126847159279	-0.0500798284133411	-0.341425266752989	-0.226360350896193	0.0334994443309736	-0.237236390388051
21q	21	41800000	41900000	1599	-0.428000758884932	0.214975637812635	-0.134460567447535	0.0341081702407901	0.011266001989619	-0.284827083342528	-0.138336504008811	-0.360433156613327	0.0126572127141368	-0.158354896646823	-0.420686256212496	-0.191061529372417	0.0593218409638599	-0.384630737864332
21q	21	43800000	43900000	1600	-0.015848470923031	0.227395482993515	-0.116039339729678	-0.0225163173816265	-0.091233914662556	-0.219249654715881	-0.207348230440728	-0.35050792643044	-0.00277379783402486	-0.131034087015727	-0.491455162798525	-0.425867328991675	-0.0158619525053575	-0.279180848880196
21q	21	44300000	44400000	1601	0.0634667308886044	-0.0290726725892849	-0.15794309451183	0.103044310166868	0.0107667929261656	-0.43375757659992	-0.292332033471681	-0.307022084137469	-0.00530838002091792	-0.198114859809265	-0.391925960851512	-0.373420007840092	0.0271063796320379	-0.219894462169107
21q	21	46100000	46200000	1602	-0.0871017990692164	0.0590759204264309	-0.344581413441785	-0.0459926214744626	-0.111891084797094	-0.485170397431542	-0.365831377050902	-0.497223399404057	0.00161147010151348	-0.177501417683193	-0.636677650780981	-0.222610476142513	-0.000690485550424871	-0.513354790671632
21q	21	47200000	47300000	1603	0.0825765768968973	0.158472306699503	-0.0844861351970484	-0.0601919890719066	-0.00779232142146073	-0.374962863807118	-0.25861169053308	-0.423278554697139	-0.0328831208758896	-0.19991453008478	-0.434736412742209	-0.308886055813722	0.0984717284315372	-0.418502731854267
21q	21	47500000	47600000	1604	-0.117765407181286	-0.0133242534382955	-0.135146879565464	-0.0932452110027192	-0.0566310296383084	-0.428317379435342	-0.358601194858929	-0.482408566569395	-0.0306410136971901	-0.119557003530109	-0.559636626199537	-0.377555548780931	0.0267538596118952	-0.466546157770733
21q	21	47600000	47700000	1605	0.00158404396295358	-0.0174851615692289	-0.231567531173319	0.0207582280325264	-0.0442728791387938	-0.516505556152619	-0.265873647607882	-0.360182041745571	-0.0286161514060421	-0.156486616506458	-0.435416745165696	-0.378174261731387	0.0381102621567733	-0.331279617080953
22q	22	18300000	18400000	1606	-0.0464694408444934	-0.61111336292603	-0.026772869364631	-0.104095504781515	-0.217532490505008	0.512769318309537	-0.27075457992318	-0.358190638193975	-0.0773231533368511	-0.130745582623752	-0.54109366280937	-0.286949240877761	0.0817568154871425	-0.333475801415536
22q	22	19600000	19700000	1607	0.142831442397913	-0.697003194288428	-0.084471510996646	-0.0420434149644767	-0.271965426019312	0.426194436011223	-0.116289506594505	-0.303157746083943	-0.0578486875354633	-0.248916239504731	-0.405062538936759	-0.395075284689092	0.152611598144637	-0.454505850774084
22q	22	24900000	25000000	1608	-0.112415744379167	-0.850213853748494	-0.140504294756395	-0.0779789490857175	-0.310105744287798	0.000512057017879442	-0.111736725303396	-0.526809648548707	-0.0978487365475357	-0.195108073241771	-0.528473550695344	-0.471681956062744	0.0439933609889588	-0.0963914112006018
22q	22	28900000	29000000	1609	0.00634468414399966	-0.88610803426158	-0.158355353442197	-0.0358637303867217	-0.171273663862204	0.166075425915832	-0.20415006690119	-0.323653769549803	0.0655652086481947	-0.148752770653398	-0.41697319945907	-0.285425705202657	0.0986277707318644	-0.339580414583919
22q	22	29200000	29300000	1610	-0.0174832590054232	-0.963879796853398	-0.116714774236472	0.0522479327429547	-0.22208417620616	0.00732117487301005	-0.180787414886073	-0.428804347924726	0.0156744333114054	-0.113216512431941	-0.356894514706404	-0.309991369192446	-0.0523146279620527	-0.121236280680418
22q	22	31300000	31400000	1611	0.0543864183542887	-0.869155612377044	-0.106467915280608	0.0649897318963686	-0.287941471383463	0.137061840186152	-0.237721571089443	-0.251768203293141	-0.177089574585635	-0.16810078608098	-0.446786567954064	-0.354358680922126	-0.00188461708307549	-0.178246686055264
22q	22	4e+07	40100000	1612	0.0869270388669201	-0.854126653983764	-0.655007139555472	-0.0233346508128364	-0.307337615808855	0.581495990605434	-0.269534173768301	-0.473196261199483	-0.114315446193376	-0.221830951964674	-0.726959086492647	-0.409350211722138	0.0502935696683944	-0.497500809798446
22q	22	40800000	40900000	1614	0.0728994061516273	-0.781552304896873	-0.538891983744206	-0.0111346100396637	-0.244931941454806	0.671157418304324	-0.0171215721755809	-0.276423888963545	-0.10195909196419	-0.0951164106334063	-0.353397885893216	-0.256033222510444	0.0549649249285996	-0.0979289712889275
22q	22	41500000	41600000	1615	-0.00529995085576279	-0.800849357880781	-0.606454966691834	0.0685473493648402	-0.159408953417016	0.615134677054831	-0.223352679384807	-0.357889044830122	-0.0801703311180076	-0.101695818433299	-0.327209843430924	-0.345404158761969	-0.177336201933445	-0.142194998889402
22q	22	43600000	43700000	1616	-0.107702521359075	-0.711710381058646	-0.129931388731695	-0.197622818841595	-0.373351633718991	0.579901521834	-0.178518010292239	-0.459612540225155	-0.0762398199628481	-0.208100920454157	-0.761712480063345	-0.332027299026396	-0.318159517017419	-0.408690215073123
22q	22	44300000	44400000	1617	-0.0207125252250012	-0.886841924437506	-0.0614107903260595	-0.0562310124921111	-0.233474524585023	0.564136489357606	-0.180928574357541	-0.375552994901194	-0.0344906551492663	-0.272105947493279	-0.45294454881171	-0.510474523093251	-0.399395106292706	0.030147183444404
22q	22	45600000	45700000	1618	-0.00622260504666172	-0.846714481512688	-0.186502587421364	-0.0601652919153843	-0.176476553296042	0.622642756609129	-0.16206491298327	-0.438470385120101	-0.0776484952077927	-0.286810032139822	-0.556350302301325	-0.3463529840541	-0.355269891385745	0.0963672035257986
22q	22	47100000	47200000	1619	-0.0361234805136619	-0.104546812931606	-0.170019706283041	-0.0252122373684922	-0.211630680184968	0.622587341679803	-0.162613134360301	-0.48732215725659	-0.0350063437335585	-0.203630131736435	-0.517639042552978	-0.347321847949488	-0.324674911779732	0.198108759915536
22q	22	47500000	47600000	1620	-0.0498349946357741	-0.0354530965978666	-0.021129720251176	-0.0804087086830903	-0.325955710507754	0.6410274990885	-0.194225353531082	-0.414987204404464	-0.0991001375537589	-0.108237521226406	-0.634837898288001	-0.440993170742469	-0.423433418391909	-0.0238854475827482
22q	22	50200000	50300000	1621	-0.0137758310969988	0.0158127111772264	-0.149414117399772	-0.0399664439738274	-0.204249963557869	0.829545314997333	-0.265172456959591	-0.363414064899488	-0.127170019213872	-0.1583318740757	-0.469138352853898	-0.363051874586776	-0.409048141255998	0.203081088561982
