# Supplementary material for: Multimodal analysis of cell-free DNA whole-methylome sequencing for cancer detection and localization
Source: Nat Commun. 2023 Sep 27;14:6042. doi: 10.1038/s41467-023-41774-w (PMC10533817; doi:10.1038/s41467-023-41774-w)
Supplement: Supplementary file 6 — Source Data [file 41467_2023_41774_MOESM6_ESM.zip › Source Data/SuppFig.2.b.wgs.txt]

chr	start	GCP0009	GCP0019	GCP0071	GCP0092	GCP0229	GCP0223	GCP0463	GCP0454	GCP0659	GCP0652	GCP0771	GCP0769	GCP0325	GCP0323
1	700000	-1.38617343415938	-0.813417751019818	0.668815343867073	-0.58014593203484	-1.15603027211036	-1.9839802749554	-0.355956729024312	-1.51864191337796	-0.850287329847333	-1.60120605857379	-0.71084961660863	-2.36275818321486	-0.988976048115901	-1.15101996291944
1	6000000	0.495576994310795	-0.0209946442822387	-0.834198787168937	1.31763330166282	-0.747875623042406	0.594113198882425	1.12610994104622	-0.676673441605671	0.405669448241438	-0.314210607958853	-0.20120133429533	-0.307091110612171	0.187607296289098	0.222081236097067
1	11000000	0.748735659116696	0.153094039017703	0.50055462486156	0.243025386773457	-1.01611433785865	-1.25077759297837	-0.317970175479548	-0.0867379799930493	-0.0153411470727394	-0.54176249305587	-0.276933711683438	-0.370452417696753	0.218280907135569	-0.275975039060207
1	16700000	0.134213582896849	0.30516319406015	-0.330487599487931	0.217544961130849	-0.872039065010697	-0.58422710516246	-1.05597751784981	-0.884502079180423	-0.73120700433511	-0.902970204598103	-0.362196693412603	-0.504757540606681	0.0240993586424553	0.00343970253212526
1	21800000	0.0798160355722339	0.210782151388021	-0.691761024163503	1.22680781722107	-0.675603269777385	0.804866863578856	0.0775158337371717	-0.325953277460366	0.356066180255319	-0.0104978572666272	0.154482575192677	0.549553279153237	1.31367581552889	1.06829096685896
1	26800000	1.16265080721071	0.171694371470169	-0.49000268927729	1.52363020972411	-0.346319204610473	1.10956276032846	0.187194121554526	0.755240452853061	0.30546841684184	0.929782045208129	0.116253129358942	0.485947211264439	2.0551452149209	0.883549681412681
1	32100000	1.43020195422979	0.554221175064266	0.48057070255147	1.00762235610993	-0.528590131038619	0.724722984411362	0.908065819922347	0.829792171370983	0.525026778839585	0.654102757978966	0.155830101648393	-0.852585890807362	1.37306373853422	1.11284766489074
1	37100000	0.212343600664884	0.290884537624892	-0.0661169751127367	1.12082884464222	-0.735854709988822	0.0195868939146309	0.172566153370961	0.0338800977364747	0.16776258198008	-0.551408968314568	-0.121578452960262	0.851245603397578	0.905698494796968	0.325656615253567
1	42100000	1.71655118016308	1.48079011122763	-0.85074142834905	1.36782802678156	-0.209290666678681	1.73190552660159	1.78114198088156	1.76420477551112	1.20562539673067	-0.177538418974843	0.0537295178802669	1.58480316017987	2.66435658944277	1.72399746845813
1	47100000	0.474482046033645	-1.37232519393491	-0.0364066713054463	0.252041395957829	-0.833573890369498	-0.100872196349106	1.82738428410422	-0.108388715178252	-0.551443396813973	-0.365290684912955	-0.293402512424192	-0.497613640882617	0.865847963062628	0.364798872861798
1	52100000	1.13935116411668	-0.585315467467971	-0.545572294728927	0.925992024280642	-1.0088024312008	0.626107364408847	0.0560926682630936	0.973066803610047	-0.86040937952662	0.672879879102302	-0.256537902209081	1.27757481118413	0.301340786827483	1.33717691600585
1	57100000	0.851284786719945	-0.346735412890176	-0.454012259411137	0.65585704803823	-0.973721645802703	0.817775472347739	1.27006391398391	1.16382882857221	-0.718996951548966	-0.833042678250352	-0.256093364318847	-0.0884959534380896	0.160272361428104	-0.13189397916861
1	62100000	0.519284928408977	-1.87514658694813	-0.175329130508857	-0.458435258544626	-0.687092304298221	0.772691802910248	0.249494824148738	0.890594749449891	0.273350161539409	0.375982291378254	-0.586680495481091	0.407350035667996	0.414187509917117	0.454663475032179
1	67100000	-0.25294751145553	-1.47168891831931	-0.325748296612778	-0.770332576214566	-0.913384358659575	-0.0454439384913346	0.508087449088157	0.135521590410966	0.0696474506758755	-1.00554061843571	-0.819320895131775	0.091112641844995	0.077707258986667	-0.341111668517077
1	72100000	-1.00306033967521	-1.70721981553559	-1.93265601784668	-2.2197204905075	-0.880991161593131	-1.22898950181009	0.891286690581779	-0.0700847737627966	-1.23148808534603	-1.75144652773057	-1.12167350901345	-1.07161849503725	-1.23426189801316	-1.25822649511685
1	77100000	-0.579497247427107	-0.597363165342409	1.23265699852938	-0.793238590242035	-0.826216324143629	-0.277749504932993	-0.00194294717555816	0.504258659276003	-0.644214015403094	-1.35008846760124	-0.899281844154623	0.151221619001126	-0.234484865570249	-0.745669370317991
1	82100000	-0.19269908004318	-1.6683297743339	-0.64488930813153	0.23762296505847	-0.830336687935549	0.0956814745742103	-1.10164201218301	0.290071031722124	-0.381048515421303	-0.812940363502684	-0.882008270167079	-1.23073425901902	0.156819766661543	-0.255237087319021
1	87300000	0.593344843076014	-2.31987130611506	-0.867037341466647	0.42245299943427	-0.512626973309333	0.582509604342635	0.712547975194432	0.55851393430317	0.252509130326854	0.493189698886844	-0.473133943110716	0.944331880604631	0.741653081482281	1.30434416240424
1	92300000	0.312871056077811	-0.30232533173697	-1.52056592291522	0.427313544496493	-0.381427172103583	0.819811691600712	0.0472700129496454	1.25555548407279	0.705643141399069	0.497757258779351	-0.470865924963699	0.467957421199391	1.23803733255913	0.984873291999042
1	97300000	-1.18029842791552	-0.000103054319340758	0.153440900794729	-0.971112707262291	-0.615326984334466	0.119768540111224	-1.38623143933698	0.237860127583268	0.531828893523926	0.00495675638234453	-0.731702540066883	0.78554129985703	0.806612825330569	-0.0699768051344468
1	102300000	-0.755840255567902	-1.0212104990022	1.07012465462114	-2.98863591892333	-1.18248721701359	-1.67554333236205	-3.77064768772123	-0.884179740363027	-0.861025082866485	-2.64499865561308	-1.55138954834705	-0.332314526566356	-2.17934744509011	-1.83926222496295
1	107600000	1.26158272511088	1.50918837146179	0.159114074121406	0.84908470413092	-0.52753029379159	1.35358784777831	0.43101917550561	0.614173187754736	-0.0735245192488873	0.634401952794682	-0.430039149769521	0.330408069340332	0.844712860774676	0.503357549858545
1	112700000	0.713273603847127	-0.320338251647292	-1.94204538260782	0.493862376885478	-0.884982932686872	0.617763146755018	0.0456287017462812	0.354305294035838	0.54135357769371	-0.446223978999269	-0.00765819790815566	0.252317397548157	0.971621778043847	0.802947108149833
1	145400000	1.07992048908744	1.55009589391315	-0.369445699412882	1.55545086967072	1.66736110806094	1.91990882123924	-0.3927913852751	1.96663006341681	1.09813598138742	2.85741454239182	2.4586708203103	0.963753390622544	1.41471684830846	1.94681631493274
1	153100000	1.55294968550174	1.54009598774498	-0.563240260741106	1.27734385440213	1.96285936298055	2.073176978621	-0.211767842744516	1.37732683491504	1.16688046954204	2.60578809664293	2.39583924554421	0.800187536072901	1.46498007836921	1.53317316900664
1	158100000	0.979199132740335	-0.0346102718290736	-0.169371551653406	0.428530882354386	1.75946248921444	2.21179241801822	0.738780526627341	1.0386845474667	1.0961259948912	2.36532306132035	2.60039374357565	0.523091098827387	0.876154963036197	1.41149593882358
1	163100000	0.254112022612285	0.211717224280055	0.154171358823089	0.113567250659436	1.35848474208585	0.599930904326328	0.938420196167006	0.410568450909892	0.869973938579287	0.697253326307955	1.83668971470411	0.752831372780034	-0.342563460107485	0.665758503739265
1	168100000	1.08154082358757	1.71782928836759	-0.663721493381222	-0.170401539136146	1.81506821940324	1.42562967365042	0.915125944279848	1.7332477543763	0.765565470028535	1.81352057603648	2.06644230144494	1.73406667467426	1.60462976554236	1.58308251814221
1	173100000	1.4058861010261	-0.379649975719061	0.870354842071706	-0.0618077342291873	1.45406560944624	0.504863975826205	0.411776997488393	0.114485922897273	0.777265125289742	1.84783881244564	1.80880878806916	-1.25889805767032	0.816639051819204	0.921949854738678
1	178100000	1.25685691619548	1.19664239616245	-0.577710513824147	0.540360368012863	1.44047175817648	0.734927115597347	0.796099896863134	0.433451237916818	0.463485726739738	2.12292217149945	2.2472881532897	0.655371235967091	0.697617162470019	1.7728498182467
1	183100000	0.602178472494232	-0.0147863736851693	-0.406228614958014	-0.290955819027224	1.70453239472776	0.770302275705887	1.06680344815893	-0.164285536464177	0.610337869539452	1.0245931848141	2.42720627702058	1.74984313654192	1.1404664916613	1.82962265264371
1	188100000	0.334783009365648	0.55221309008777	-0.0807451835700124	-2.41844207069172	1.1336114886434	-0.734647841720087	-2.78301364314763	-0.545377602855245	-0.536019243060365	-0.0799754458296489	1.78652976072373	-0.926533952360078	-1.5201353801986	-1.06599737590655
1	193100000	0.725494066310787	-0.533234615795483	-1.33289269345178	-2.17947040744953	1.1111073262601	-1.00827729541788	-1.81528655167267	0.229551644265634	0.342598003508743	0.230363495185643	1.77128300225784	-0.592202161603579	-0.933481936020544	-0.843636802058324
1	198100000	0.904907312275592	0.204697255241345	-0.454996144367847	0.591656505725249	1.45442755116451	1.09748143796528	0.699955393570846	0.671862664873226	1.06412758412932	1.34057866451877	2.55272554201172	1.06814585425629	0.453956549838522	1.01643344646713
1	203100000	1.38643331804251	0.990748711179013	-0.217585528955643	0.65873456925708	1.52009700689365	0.731663284576521	-0.155394791097461	0.472085066369447	0.478166636992442	1.37183910714113	2.28905819280866	-0.472933236422809	1.90540165671274	2.12365991227524
1	208500000	1.42301660810819	-1.28005655884969	0.569459560442306	-0.0472669807936558	1.37447208019864	0.00920657953500448	0.0262651865081902	-0.886341377405487	0.201453897292386	1.89885054205838	2.15604143967437	-0.241705699010479	-0.0716300203021832	1.10005662930926
1	213500000	0.860836273598525	-1.15194862328537	-0.167023687022873	-0.781136031505357	1.13532163922314	-1.09663539878806	0.153281959055145	-0.376040767135526	-0.326962685223199	-0.00710386334791351	2.01952880808841	-0.353084681744808	-1.01778766273109	-0.00254979546902646
1	218500000	0.972936605456365	-0.571666006147756	0.831924014155855	0.645899493780241	1.35146217520285	0.336516692571183	0.275672979237944	0.312030616630721	-1.35004361362681	1.73591269091427	2.13279226379352	0.475279447419306	0.259255658895709	1.30351675702017
1	223500000	1.65066214964076	0.697703507771734	-1.43992136849747	0.980684031559727	1.46220486218206	0.646852371234839	-0.577641092270766	0.685249593247822	1.21111533553115	1.61883364892277	2.0402175332886	1.68337720288026	0.778377307004505	1.78663800923006
1	228700000	1.10262535627961	1.01063454762345	-0.133029578954105	1.16143036127096	1.02440534649194	0.605066496863023	-0.683767748386081	1.36068852728752	0.415002810040212	1.0932075688308	2.22540202261259	0.59660594905611	0.836319911123803	0.478799960211972
1	233700000	0.479977529183595	0.378417568366509	0.320919226268397	-0.324644634916447	1.30617014928868	0.596595857434565	1.32903147854137	-0.163988910770009	-0.367878731524683	1.16121788527533	2.10807732453501	-0.0403220041775133	-0.0615721409173162	0.742854287275239
1	238900000	-0.2317638569294	-0.149025988819974	1.23000249343241	-0.564843663193715	1.07570485182621	-0.553779271228678	-1.0165717453601	-0.436528607590098	0.48586803523352	-0.318702530203693	1.90008314966306	-1.12064108161772	-1.56377603923224	0.0563902144093932
1	243900000	0.474087682111561	0.136946956925835	-0.497101011815266	0.315452159983703	1.41593640008372	1.57492828326665	0.0976905996582888	0.129054343196214	-0.0814200436008741	1.55607026217147	2.10113142169572	0.289460194888186	-0.00760822029349228	0.62192653773397
2	100000	-1.30284175762635	-1.37526270096059	1.66199474875977	0.197839379813808	0.596492536100679	-1.22996444584486	0.189857161246111	-1.36287816136231	-0.458385805971633	-0.819401429471925	-1.10127995599509	-1.76373865936667	-2.09565056114356	-1.58136108460199
2	5400000	0.192591381215683	-0.168721037287124	2.22423944552004	0.930124930145688	1.21026276424902	0.378935632203584	-0.148901214891773	1.07937605474352	0.738719122962572	0.550326979824871	0.165040934975914	-0.0837051198501933	-0.217245372876779	0.124155626675583
2	10400000	0.0619183438928472	-0.248318825230962	1.0126791420871	-0.486491200758115	1.14114895466116	-0.545653224935981	0.237159278900514	-1.4682524200148	0.573997844372907	-0.212400954587675	-0.434428606700965	-0.846873167936688	-0.571464721014513	-0.444400306663108
2	15400000	0.00594335955175225	-1.75267401107134	0.337779171991364	0.145290598655626	1.14576705941654	0.00582414821387831	0.950223053624674	-0.137571526824157	0.292358470797621	-0.0417117884088376	-0.708831337170194	-0.739643220361243	-0.420705885051491	-0.390686732182596
2	20600000	-0.119209802134056	-0.964735768412827	0.84354627465735	0.35315938812853	1.22072875027601	0.315317902696336	0.713329189871275	0.482406018704972	1.07203765944902	-0.0911680677633746	-0.113866812533788	-0.418236492445409	-0.337736782263932	-0.367986646971572
2	25700000	0.064099325963046	-2.43064612581164	-0.983250839461757	1.22104368589421	1.39493957946253	0.415017978257104	0.362041842097064	1.20736563466145	1.19022659379975	0.699460050336608	-0.113343406189772	0.554490318475613	1.45972832961869	1.05245734909513
2	30700000	0.470220101843565	1.06117607735609	0.161404590163796	0.320381016434805	1.39457273074124	0.237272384136363	0.81828892618411	-0.0688429799982822	1.2384134305789	0.699692983887762	-0.245573288588941	1.37590910016878	0.0825116191335445	0.739340316211556
2	35700000	0.715294762561435	-0.0943543186040914	-0.371528631295586	0.528708870132379	1.83285010397585	1.39596240311456	1.37677363180422	1.38531199327317	1.48315182499502	1.53823644293618	0.262220172553657	1.14736958902726	1.27858224559625	0.692783112396575
2	40700000	0.980178475272196	1.22292184100527	-1.11389794789582	0.535498497477768	1.2218398087396	0.535297508042953	1.09032577139198	0.557182718711791	0.765469070449506	0.206812371616325	-0.28033187858986	0.828283952648058	1.11436459786769	0.633085416011684
2	45700000	1.26465902067877	-0.308180999056795	-0.367720396813197	0.671248154752987	1.23097366499295	0.188274848122372	0.396070180256809	0.371562531663623	1.12393176791655	0.524579802043886	0.206266609164151	-0.220185558851357	0.148678691391647	0.462994800337757
2	50700000	0.560200501409904	0.0177819325830717	-0.539200296338568	-0.737005018189965	1.40705142307624	-0.00165677486835751	-0.535149797718782	1.16080216646629	1.48234679136573	-0.018907740188733	-0.560927383771481	-0.432041765084319	-0.348804506532326	0.0152363286102171
2	55700000	0.404343025467204	-0.283204014074558	1.4756450305534	-0.809532022974596	1.08030078999628	-0.167065285128601	0.474732388290261	-0.58142175697897	0.481273444644806	0.385855309865255	-0.556844977301198	-0.346984361383743	-1.04561310810787	-0.30814950054824
2	60700000	1.74668627587433	0.860417583468928	-1.62434334073058	2.26171226037663	2.93077030591171	3.0636849141869	1.21107089140745	2.14913029497244	2.0524876555327	1.54525733409386	0.586255371591156	1.67570545404429	2.18215781669874	1.90727647116785
2	65700000	0.200041649218321	0.199113476788447	-0.841384170407608	0.28828712828204	2.41796003711796	0.788821024194513	1.64236029281121	1.25630719321503	0.682160997865809	0.608707276617056	-0.0513412651680479	1.01204103222009	0.0887319804170975	1.18692068637473
2	70700000	1.46353759185169	0.205536244731365	-0.420403758241507	0.221997963528558	2.41022311014923	0.835347232511611	0.818095300411172	0.314656605975969	0.863978217147707	1.23665396374531	0.10737854196465	0.263054196634231	0.77102454908908	0.460783513892533
2	75700000	-1.02868370998311	-0.690806772825838	0.528838788776088	-0.936681195672441	2.09456809042872	-1.32810117354674	-1.17679098361094	-0.710650697876831	0.29505252168716	-1.75755995739315	-0.34280859587059	-2.0789803112599	-1.48475856136729	-0.525499167727188
2	80700000	-0.143263141531911	-0.383172132974879	0.657888007383509	-0.390006249090815	1.93417546157546	-1.0607038973836	0.917123079097239	0.259887428282908	0.436018793991633	-0.387695942065042	-0.7658756143516	-0.473157021154867	-0.34282203245553	-0.0875182915837365
2	95600000	1.15179181044206	0.761599763641291	0.107227807277129	-0.146343966958973	0.411678774554846	0.266506024810433	0.198833417588553	1.34148066269312	0.503043278707293	1.3321199227754	-0.26966888446936	0.829367477712279	-0.0962023716952426	0.556512910385408
2	100800000	-1.16116608664037	-0.42266607867149	0.668797365877982	0.371035737998712	0.176586372533831	-0.902930132096106	-0.481928204878358	0.447140630269971	1.06607089582662	0.134034742986694	-0.230387221648176	-0.892775579532394	-1.01355789598847	-0.396477775290755
2	105800000	-0.72107541627755	0.0709536495403261	0.633860533050807	0.947333075208278	-0.23857916255141	0.336671559038697	0.679081917007663	0.356437521469384	0.609355943888445	0.566087756954418	-0.467517386680109	0.569263967019774	0.231341152863121	0.437046933892268
2	111800000	0.445314280146572	1.03754011148011	0.276988667946387	0.267949837077771	-0.754501536077872	0.708533659889184	-0.389264886874959	0.501607732629999	0.212782250299252	0.931916879713653	0.0991956097074105	0.842158813895485	0.530513851683562	0.234533208556462
2	117200000	-0.778275935887844	-0.73943364722374	0.176944059669603	-0.370270273384741	-1.19935505594181	-1.65307756046785	1.04518490570035	-0.194057820143644	-0.743507456346912	-0.47772552632476	-0.8634943540341	-0.372864134135104	-0.840156561875723	-0.107958874142011
2	122200000	0.586088832215633	-0.330273340564771	1.50097376951259	0.0728883930059736	-1.03375901474702	-1.04228086325819	0.360531908132094	-0.292544785706972	0.0985044240564397	-0.248178415935474	-0.509965536051585	-1.19888442735634	-1.55291695626088	-0.610203126966959
2	127200000	0.0640333594024828	-0.592117412152418	0.510784696115097	0.296543713655306	-1.32184928883278	-1.22665459752024	1.14050388779485	-0.858029779884936	-0.404679068656027	-1.34602239969234	-0.705531047004921	-1.30653626927841	-1.28950861977708	-1.4897079847099
2	132500000	-0.310478096672721	1.168666631052	1.76824523416563	0.787438031210639	-0.576783819735027	-0.0145361666291096	0.557812398499092	0.109901719238831	-0.185045674940486	0.642627271534094	0.059132334276706	0.786102072258067	0.41431561109659	0.616743235923798
2	137500000	0.0316118256147397	-0.568733042649363	0.698312335452366	-0.96380711601711	-1.20415857553611	-1.51630402216997	-0.961503655318907	-1.27908784216062	-0.0622395803116679	-1.49927642948234	-0.905422273360152	-1.72707168931403	-1.19138257516832	-0.995370062106547
2	142500000	-0.409374452921599	-0.223756939703288	1.37209482007868	-0.875607318162067	-0.355598721291881	0.547308624024002	-1.25602153032771	-0.479976773968795	0.367591345348553	0.0828821951784141	-0.0328554958756567	0.858761486432984	-0.576006644021331	-0.280652069172457
2	147500000	0.109866211856443	-1.42692042720614	-1.44272438753175	-0.219109064916587	0.575998029449427	0.0525646980266308	1.3416028857251	0.465428359341778	0.425021389918219	0.441002611124007	-0.307363903388715	0.789928527563519	0.649411369945996	0.243462885217419
2	152700000	0.233362795868135	-0.970034651919032	-0.0708322328422179	-1.09054184725849	0.162492276323747	-0.827599667484584	-0.343124371657274	-0.0235124872480009	-1.69640110568252	-0.577845468639504	-0.758186245123948	-0.220597403082674	-0.778741179827926	-0.40798303578457
2	157700000	0.436269602835573	0.835893885122566	-0.145556103176882	0.364419524902434	0.942572739828277	0.551928227422408	0.364660667178059	1.37878214717114	0.742317068171927	1.11465957600903	-0.118702561986996	2.09217255121678	1.00852178973081	1.72205137254112
2	162700000	-0.373472256791636	-0.249792285889745	-0.542314983350379	-1.36898252474988	0.193922089383002	-1.25210328709249	-2.15013861637691	0.48936864419817	-0.253594107915621	0.119751623943878	-0.360287559742186	0.523835978756318	-0.568826901057261	-0.922638195820292
2	167700000	0.410824924811559	-0.0502553786245385	-0.0943624789184188	1.04989902064195	0.559529229828243	0.550276288476143	1.49789761855344	0.842486171009059	-0.708640062535361	1.0722087453223	-0.100680748548696	0.347650795839167	1.19375251045262	1.6700395835045
2	172700000	0.637573465419962	0.527000954979404	-0.221784675700935	0.89207556181426	0.472630501392746	0.70259949902726	0.635416049191854	1.31763093906106	-0.568999478231894	1.64373133394899	0.0923022019790053	0.826847046469926	1.32323155212653	0.78206018157612
2	177700000	-0.678495167703844	-0.266360237466209	-0.0502753889796384	-0.139555638161757	0.461943101199106	0.410777351408727	0.0726609464229097	-0.0648246441110462	-0.788490798693643	0.560125389361887	-0.413799335109086	0.558719223251902	0.391107384731448	0.404198792296689
2	182700000	0.0606925740372466	0.0515925971770172	-0.432282480857417	-0.895343931433774	0.0470752982999	-0.685484236164354	-0.620845214140337	-0.212007050401976	-1.07163310130398	-0.458896943388887	-0.811680325974777	-0.848313525446712	-0.649829021191342	-0.230967398326432
2	187700000	0.693299752703593	0.338321917336392	-0.79936703658762	-0.200943400846063	0.393834626589737	0.319035863519795	0.00414008304461422	1.48547339153432	-0.234072376133623	0.757548858086724	-0.22198351430326	2.13374104779775	1.19949599278848	0.529351897536939
2	192700000	-0.824001710090789	-0.937338385395075	-1.4877946933007	-1.33606960641963	0.163983496960813	-1.01810911718331	-0.443754175689852	-0.79702409345479	-0.610659206721836	-0.879048172088303	-1.17876346149806	0.0634923696196381	-0.857154919133965	-1.3520167172324
2	197700000	0.2073837431018	0.213107052112985	-0.225799224347259	1.29340160419681	0.610155523313388	0.965295472248341	0.980221503040471	-0.557489452310573	-0.469802730752464	1.16730602386172	0.0885446790977164	0.232593219473836	0.393946212127995	0.727833444235906
2	202700000	0.609370988098943	-0.216049083253464	-0.342711228043557	1.17359409265236	0.334833629141883	0.119288303013877	0.0546899753226191	1.02941043129591	0.566156670185789	-0.0861802697094231	-0.564117212058656	-0.402828958573	0.141218469844288	0.358418145214644
2	207700000	0.804361593836372	0.86541793801864	0.879070224663346	0.469878146845534	0.0851213406426252	-0.503807108099357	-0.00592373515175752	0.0308446866482176	-0.743814813413726	0.248514773168044	-0.31747784635262	0.302506059063009	0.391856323377239	-0.0648107117472402
2	212700000	0.318604611490463	0.712424077609692	0.298320882435322	-0.294300384801543	-0.0493048572038493	-0.843935302587457	0.0504146271387521	-0.388139414601519	-0.427677891396956	-0.365615966098097	-0.541800503519705	-0.625404962547579	-1.05702244988945	-0.474847181035273
2	217700000	0.0429929192776842	-0.736692731254312	0.58925603406911	0.742501895275797	0.0566712679269896	-0.399581023013973	-0.174716039863866	0.109352414689993	-0.541876257288212	-0.172931192404825	-0.421893449348002	-0.684377161058711	-0.231712337882373	-0.53613441386241
2	222700000	0.114655477325853	0.472517691194887	-0.146668886490327	0.208119769719133	0.190870232710371	-0.988936838043074	0.266159471698933	0.556704199466864	-0.230861057426063	1.0025022236803	-0.173168442786576	-0.00988073261949578	-0.272904595050788	0.0886270095100151
2	227700000	-0.339431927404117	0.122067990596186	0.22794258910741	0.812088677366615	0.473268908446585	0.481465477169893	0.666952723429061	0.735605800617036	0.172579762073517	0.817421124463889	-0.240560339827473	-0.045576855067652	0.507625859050006	0.813069698075981
2	232700000	-0.978294775691302	-0.982313242933733	0.89211072474568	1.13921517743033	-0.2004580531805	-1.42829320697046	-0.0312396424225575	0.377689028543327	-0.657454751546291	0.595751250072201	-0.828474779139825	-0.811836939231391	-0.519097169802729	-0.725416240567875
2	237800000	-0.57390605811946	0.0292473872631714	1.10310541526419	-0.101160302353833	0.0800584998460655	-0.838308202517396	-1.05037712589521	-0.0865301957274659	-0.649242981391033	-0.0846149869541741	-0.417528134016574	0.150830869202681	-0.198899562950273	-0.954594715253239
3	100000	0.402720397469177	-0.578841596621214	2.48739844410904	-0.601452414770185	-1.084805595634	-0.103515609803342	-0.620835130051727	-0.859505355940083	-0.608243404129143	1.05958928726917	-0.935405399654476	0.112596106416631	-0.85416188260286	-0.841390770817875
3	5100000	-0.347628775866617	-0.443564548616869	0.341936814328431	0.328878027286202	-0.964440309438451	-0.168318446533033	0.748288651267376	-0.833119245633066	-0.0202228109307238	0.353466163852206	-1.0275161912225	-0.40995410526951	-0.393508927881076	-0.633842893771734
3	10100000	0.312963525469434	-0.521496090572742	0.480681593394524	0.701921728895043	-1.08261941214043	-0.0417212473308721	-0.187650926252803	-0.246199953221839	0.0242337462337618	0.651448525646692	-0.954737293870222	0.335301057246076	0.151479584953897	-0.313742316069386
3	15100000	0.699974128828822	0.515069335384651	-1.34373874348394	0.0902860584105814	-0.322021695707863	1.0622136844647	-0.599249516563473	-0.00443613012227036	0.168472080036768	0.924520530752958	-0.787493789008524	1.0308179678131	0.77794948104806	-0.349315337411599
3	20100000	0.77148278801584	0.333398391132842	0.579392063024329	-0.628446624673623	-0.832025073354859	-0.27418648431852	-0.946748573816141	-0.629928150560711	-1.13128308870973	1.11756683147415	-1.14345176138597	0.631367471140811	-0.504285670415736	-0.42872464159153
3	25100000	-0.029620562908705	-0.678437952116263	-0.282898259853511	-0.989402528351516	-0.936935407945817	-1.36059872423695	-0.193036438371734	-0.536813465158294	0.730175024497819	0.676776385488301	-1.0996112137828	-0.220181375431368	-0.0435816389805769	-0.874605034984885
3	30100000	1.21457122334934	0.304672115863514	-0.920254093947906	1.56552933699451	-0.384434952585029	0.548726315781179	1.00447341780885	0.815705474413423	-0.170958164735261	1.35837569155324	-0.870635082249401	1.28304039798828	1.52058273869518	0.34863581516797
3	35100000	0.0579906461926251	-0.322053916009569	0.0393909514225311	0.914520962972514	-0.89274061553891	0.291841753897517	-0.573592240341766	-0.34476051712738	-0.311253094660327	0.742074666325765	-0.818337213317549	0.449536118349076	0.754582751155417	-1.07205142193751
3	40100000	1.59603284996714	-0.202332426212999	0.17643923833229	0.911515626862139	-0.70874085654843	0.464642255215588	-0.348509809887497	0.101431554769677	0.017490258335787	-0.179972656415319	-0.64954661685038	0.788387532501182	2.29287212431674	0.336157938940418
3	45100000	1.61986327321678	1.95833151260905	-1.86424798969833	1.21652017300393	-0.182075932588078	1.57577212641478	0.458953048553007	0.631373550441273	0.52970006994389	1.43047616011758	0.15864556038939	2.34656998541608	1.71078148297216	0.9167058060992
3	50100000	0.24783315083512	0.680089022383573	1.1615458735132	0.330116083325162	-0.686008158523164	0.115864140963672	0.67439361957113	-0.102603119371411	0.0274383492140592	-1.07787218290152	-0.840023959009005	0.128554624272675	-0.387893294567618	-0.28337315339794
3	55100000	1.09646641790131	0.0981159153930127	-0.418326205387869	0.76836823204761	-0.81066230923201	-0.062483191990697	0.457630697706268	-0.383978907462932	-0.207602483741394	-1.00007210058867	-0.892166991121841	0.0633121262291883	0.712904569353427	-0.320456878008664
3	60100000	0.207885638661489	0.667695355368863	-0.607461184027585	0.0505653816008502	-1.01677868936389	-0.851017221274326	-0.114403033009197	-0.188409338895604	-0.169814494813549	-0.942351837840568	-1.19827141166995	0.744944875143851	0.172875353355648	-0.442983875544351
3	65100000	-0.105335789382958	0.287939422485105	0.0245247410261489	0.192900131374733	-0.846390354778701	-0.860730606734488	-1.09116267943595	0.0248154472345198	0.0835587152870032	-0.179683861565337	-1.08151195737779	0.259173508947888	0.553359642850129	0.00342705000248986
3	70300000	0.689053998794158	-0.285876890872367	0.466889948048423	-0.0283241944693236	-0.748839804759769	-0.633614077381618	-0.333246885222228	-0.834145074589625	-0.0195568296871471	0.834369431028968	-0.551163846111303	0.74520743001794	-1.11111462111916	-1.06042488809093
3	75300000	-0.175059758121149	-0.546830752900606	0.447302221148479	-1.43782020495646	-1.10982298431035	-1.46311903141031	-0.292815110331279	-1.9206708585219	0.392528625458613	0.503585045820404	-1.1909209727505	-1.04534669036199	-0.790247533654172	-0.667301923816288
3	80500000	-0.637582369849809	-0.362291807693413	-0.708141553287472	-1.88272173602049	-1.155036683815	-1.38927524623365	-3.04169489702073	-2.1044743634722	-0.533246382602968	-0.717670066870499	-1.51189440213394	0.510240292697503	-1.31275434660402	-1.77313945169864
3	85500000	0.92280904148902	0.122396140376147	-0.284691671291884	-1.26074945675243	-1.10169372607986	-1.20469302288416	-0.157905532069036	-1.2723143191992	0.320945965501476	0.387062160323031	-1.27141472354671	0.811320835512145	-0.74109237963998	-1.47909717997689
3	97800000	0.0704497550785324	-0.453337041452977	-0.0338509222998742	0.343064950852235	-0.67745497084029	0.99826162595873	-0.132720801668805	0.841751386251538	-0.571698129520032	-0.189978510867888	-0.579063986924322	1.64164652741838	0.207753457766058	0.0242021629031529
3	102800000	0.484340416562353	-0.500211388462659	-0.291119417073066	-0.887358227171889	-0.32425124635952	-0.585493745306606	-0.502158175986984	-0.438288978151599	-0.490837000711883	-0.88149275332617	-1.26990030502486	0.332578649199037	-0.364667651225148	-0.81706361026248
3	107800000	-0.591657243719217	-0.526974392426802	-1.85655927436009	-0.251453286080379	0.385686770719594	0.109038190175182	0.702975055398787	0.46621161401737	-1.95998602715819	-0.775255864740568	-0.833838457593957	-0.181144374391501	-0.169098932810881	0.175217566369394
3	112800000	-0.602787250496993	-0.412026092857635	0.27484011591386	-0.192546184611433	0.11411937128567	0.54280299472761	0.822761867522276	0.124270457980559	-1.71767935839334	0.305248681319511	-1.05927961210287	0.499406434354736	-0.813220736878647	-0.546480125408579
3	117800000	0.0705605070170317	0.578160181341927	-0.740918359833496	0.772958730095463	0.727892151239747	0.424634275285903	0.876729332972082	0.654685433465883	-0.99211114595176	0.470641180424555	-0.597530259591855	0.652387152356475	0.859414675069052	1.43674645905629
3	122800000	0.297936494011577	-0.240671219651548	1.27198413022077	0.722663159727639	-0.352960169122887	-0.322476376740096	0.792579900997098	0.224117919510364	-0.757079587471382	-1.1350575340321	-1.25874423792737	0.40725401043716	-0.420539235988557	-0.132179555252447
3	127800000	0.71824060101835	0.359047359774374	-0.617506839006844	0.850749670513984	0.432789948068707	1.2914778849516	-0.0488588709903132	0.975947970784926	0.666134433207742	0.909119522855275	-0.623331497803164	0.482035306459393	0.0920005190213452	0.477704612853937
3	132800000	-0.142613527919448	-0.422766897214382	1.63962726264642	0.414248355608631	0.189634847713979	0.167274466519594	-0.0716694745810937	0.363203423517011	0.307910054383223	0.0611144012678698	-0.744591051068971	-0.574093817947919	0.30623259267549	0.337411340162333
3	137800000	0.923220955681774	0.997511218183775	-0.399308460005368	0.555726046714145	0.401508727879639	0.659470555512508	-0.289350852274035	1.63071290915283	-0.172153362230618	-0.27152506958159	-0.724089931037781	-0.860273855200293	0.152881532644301	0.471885753754515
3	142800000	0.330654450542657	-0.255233005903222	1.1738268448105	-1.22342628591401	0.00223255945589929	-0.96515555492482	-0.661257050711851	-0.35881867638468	0.598060067654333	-1.01288668789182	-1.4635888369616	-0.64237234719093	-1.34811816551711	-1.21101309499961
3	147800000	1.05741665471425	-0.306763186587049	-1.90454168140614	0.634750735787702	0.660341381749185	2.88988599765615	0.850594037102567	0.863459817306422	1.21269396832238	0.198487501395326	-0.739517014436938	3.34083641855919	1.07382286750538	1.09145845418145
3	152800000	0.902359946312723	-0.861514435460274	0.0416214471939379	0.655739198131616	0.256933433855239	1.62491881646552	1.60674804842209	0.308439951727596	0.384540305059255	-0.10243068822188	-0.861365921046873	-0.107325849970889	-0.181606147437243	0.510983614186231
3	157800000	0.494020379298349	-0.2706409712855	0.540164678398125	-0.113167182066548	0.436808515711612	1.13979564050598	0.703747299560326	1.30809145761785	0.572211517475604	0.164065877058374	-1.12059038152577	-0.129537374483926	0.511842275297051	0.501500247237951
3	162800000	-0.682664138277341	0.41614219833633	-1.52262529900037	-2.11114954789823	0.14835086291326	-0.135916461034369	-1.3745873770716	-0.84843710204867	-0.166955376713438	-2.24210312076068	-1.28833004320324	-1.32512609614311	-1.10524193576364	-1.08314555010631
3	167800000	0.914240754238326	0.555809714184151	-2.61796773450691	1.54471336871948	0.686376485215433	2.4988525151102	0.611212143243872	2.95897661288214	0.599066396604994	0.239409616701131	-0.563450262713576	2.03670598414228	2.05815681049971	1.64488847298572
3	172800000	0.42721858600542	0.507396953465445	-0.455056976126513	-0.910440217751265	1.41254257946543	0.91481881745792	0.622658058763055	-0.218565277382391	1.18353171843011	-1.23880192259586	-1.07153437969579	-0.324353373705934	0.200546592471458	0.102147526373289
3	177800000	0.294050246895981	-0.0362932072724657	0.263962621318957	-0.629332876737507	1.34568105147204	0.408473456814021	1.30095846469841	0.15098031294228	0.951703231466628	-0.85198084348639	-0.92647292937726	0.316293185325069	-0.752468215422302	0.878659746958664
3	182800000	0.507019290325612	0.396917182565588	-0.000474572816180672	1.45632142621696	1.56665948671297	1.69163520041789	1.49599903014012	2.48380542763438	1.85876513071235	0.228362372833943	-0.574424073746261	1.23813638956523	0.689315277800381	1.57367741577252
3	187800000	-0.636985508047117	0.115943915184482	-0.673707952000881	0.0939621461780863	1.24348374579267	0.463641878442289	1.91337338258824	0.847896459338089	-0.0191242325459343	-0.775786283808033	-0.6424306160218	1.77749941498537	1.14468442875313	1.09909010883618
3	192800000	1.39132022483765	2.25038332324418	0.402305746726407	2.06834671585545	1.84550870185601	2.93839823993448	1.55531051026955	1.77115225599719	1.0487734575556	1.59002433291097	-0.12011926490971	2.0873308151665	1.85042698171579	2.17116438780173
4	100000	-0.341729474894884	0.50118258120621	-0.626671669717965	0.423688553276994	-0.817448960752594	-0.200265149948236	0.280312725238983	0.71453804388585	-0.42945551867186	0.140225131734816	-0.215888259823819	-0.0879798377168099	-0.726218874039264	-0.242636682602903
4	5200000	-2.23544751827249	-0.596532493112557	1.1596771188352	-0.565837102317501	-1.52301551311086	-1.57160050270854	-0.488641588690451	-2.23920953957478	-1.05098681393988	-1.66803039218589	-0.956752407690498	-1.83887032753195	-1.48881843512888	-2.08816425850753
4	10600000	-0.591874726357613	0.532170439545859	0.911439167009875	0.3453264625101	-0.946742034810774	0.0470194753804044	-0.0375246355523654	0.311561260818452	-1.12998074840942	0.0367011476620208	0.0133444198572579	0.165076715396433	-0.72431726903292	-0.372526078644748
4	15600000	-0.590195988416686	-0.7685787232541	1.88329782099249	-1.39397234596195	-1.01466525686181	-0.111152352550711	0.40170633893415	-0.00067699866301803	-1.10130241098565	-0.984137880863433	-0.327666413194471	-0.333089585425382	-0.572370260156246	-0.48171160986087
4	20600000	-0.850395756378261	-0.10711771176733	1.40183869524213	-1.06427906203298	-1.06067720520063	-1.15315752277892	-1.19463298024847	0.130386179886146	-1.24596776268951	-1.54995363436517	-0.471450732496988	-0.0401986725881662	-1.23361052314033	-0.346731677546578
4	25600000	-0.866426611291754	-0.347027961481179	-0.447958517804661	-1.56350276945797	-1.20579328719623	-0.762422329918016	-1.17054319483897	-0.531286165156637	0.426404832212324	-1.60953088645458	-0.362769725183117	-0.365736262505706	-0.718756944684512	-1.20670401092558
4	30600000	-0.440823458810469	-0.333067213519202	0.417859703450393	-2.06996756412004	-1.21801555901305	-1.5797587672684	-0.259782040801593	-1.1115148131323	-0.35764870424983	-1.93007143442031	-0.750182313192322	-0.849481271029442	-0.757318986119566	-1.6396957801129
4	35800000	0.467216723009911	-0.190197574129631	-1.98796109819443	0.491488412112608	-0.247544742806142	0.749747188251672	0.312346189313714	1.27186037664298	0.558542657887873	0.177839737145228	0.234642387263195	2.13492706269707	1.29842952281981	0.2874110460501
4	40900000	-1.12555770725688	-0.874945575337263	1.27221419954632	-1.24150397246898	-1.23972060539086	-0.946092846952178	-1.2047913311028	-0.0807787357947248	-1.00817076651624	-0.580118041852592	-0.303536547856416	-0.26740252980255	-0.950102293667118	-0.844858777865518
4	55600000	0.256879651198152	-1.73954969200902	1.11956394410986	-1.00430024203269	-0.886557714903045	-0.815869200465307	0.292133909554116	-0.411511634397184	-1.62772876138834	-0.590807689387368	-0.198855365042435	-1.02596307325697	-0.343768907396822	-0.884359653513871
4	60700000	-1.30407319286226	0.628934760131359	0.117623825713808	-2.95897595828294	-0.993781699770655	-0.67942762712347	0.010694661834424	-1.16046268316325	-0.797308946942802	-2.52988533676529	-0.590674675410785	-0.936403935973794	-0.951544102289658	-1.83146266938031
4	65700000	-0.323022088660418	-0.83833717123767	0.806707566411375	-1.49662110116917	-1.08033188086942	-1.06753318380085	0.510328553611478	-0.213498630785197	-1.31710678771822	-1.0952191336141	-0.538697192903734	-0.198873049337201	1.48744515851721	-1.17623662671253
4	70800000	0.250112750938811	-0.782228238982023	-2.59652228138556	-0.528720977812962	-0.927307069880209	0.106841350931348	0.0156097671363045	0.128802312923254	-1.3406536629372	-0.397931545407711	-0.264003887594673	-0.283370495563457	0.355830424230583	-0.467002554943234
4	75900000	0.574366174308217	0.799063469875579	-1.47841404399318	-0.0772865566072658	-0.887710744052473	0.836106214051862	1.59688732735163	0.429261281413137	-0.57303768811374	-0.343339736748629	-0.156422053911651	0.541421281131807	1.29023651199387	0.211122646481205
4	80900000	-0.317798370202025	0.423697423578104	0.459216879864623	-0.300533824634384	-0.828031884309995	0.742544959137903	-0.194639216367321	0.173688295481539	-0.829638719189188	-0.473697616003693	-0.0718963429838227	0.124335178779413	0.780134493359447	-0.218566093967753
4	85900000	0.188954304234459	0.30317764749983	0.0536298559761163	-0.282584320246653	-0.617629528420445	1.42141690756758	1.51805645302025	-0.441286168234555	-0.046347567980827	1.1728564826278	-0.0569426480547152	0.998793847844231	0.904094254995242	0.928921463550151
4	90900000	0.892775682435425	-1.35500158201311	-2.15379058975024	-2.64601293188433	-1.03848967645406	-0.88613105793991	0.010751545491622	-1.82308697454795	-1.5001836863073	-1.42701190048889	-0.269377455896468	-0.344426708124245	-1.28081857467937	-1.2332850073336
4	95900000	0.0576869580607451	-0.256284934955792	-0.781979708649912	-1.54501551045704	-0.742343770700413	-0.526614141440943	0.0805282226879736	-1.05667170824313	-0.790691311749654	-0.848632548200522	-0.410780687432959	0.0761207142153397	-0.357597360413727	-0.196398132052063
4	100900000	0.0739862006910602	0.757191299590487	-0.877030170673796	-0.420301003539982	-0.646480081330606	-0.059341382086278	-0.451350977500562	-0.341592502495683	-0.529841701976554	-0.027564591339959	0.058082107046247	0.352312298212078	0.099580830193637	0.275850129799756
4	105900000	1.12545174839166	0.0199576928072986	-0.559624006089224	0.901815615937336	-0.459704481634261	1.20566659277261	0.960222492473737	-0.907204634004402	0.213923626593345	-0.654535531956546	-0.242735900656877	0.394241514548907	0.468669139357658	0.131737281411427
4	110900000	-0.2515012280951	-0.831764533343949	0.734654171052339	-0.775332277820953	-1.04373545787626	-0.847485156690725	0.756442815601786	-0.433999164715083	-1.69476469884561	-0.936263727114038	-0.468629629965389	-0.479593897230738	-0.156410532015064	-1.2807176978887
4	115900000	-0.372185008749941	-0.819479630946891	-0.656701287055512	-1.14147882230335	-1.01133738130742	-1.06911814597866	-1.46779696528146	-1.15750117367609	-0.964102244745803	-0.947549890082844	-0.507323655795925	-0.840483280510338	-1.37422052070069	-1.76935969139785
4	120900000	-0.0500400732945194	-0.0269610967761908	-0.150806457808136	-0.116584341395463	-0.90637115353718	0.292786168025791	0.947421440819077	-1.29701645700323	-0.250381934965267	0.0790676514743285	-0.0376667998432274	-0.980770694280324	0.395587712447178	-0.44394061182245
4	125900000	0.720769186065559	-0.670306661196676	-0.987915707343765	-0.227117172618522	-0.869528755587598	-0.105582066623859	-1.94286039938015	-1.62315502377159	0.960171640445133	-1.14846002621062	-0.347638981719173	-0.478330935654809	0.173530839071198	-1.21290060871118
4	130900000	-0.52338548903185	0.0889078660796772	0.0548430174793479	-1.76715579503638	-0.985620207804892	-1.38941939823454	-3.45371475717362	-1.65864531869372	0.604200846105985	-1.45352317556807	-0.493942646065562	-1.64552254984756	-1.56001933998621	-1.71861681176795
4	135900000	0.767722533740428	-0.316727309709148	1.34692525547917	-1.31131324211704	-1.1617760414551	-0.482595050013873	-0.906127946592259	0.214031605324796	0.455141547600029	-1.28010180510897	-0.344922952436088	-0.943112009337448	-0.549014529268781	-1.1941541745914
4	140900000	0.634424192688906	-0.131207000316599	-1.07965286256251	-0.224607589150807	-0.962497542958748	0.775301469416018	-1.0520987985246	-0.597891077758395	-0.932481721207935	-0.868327205840706	-0.27642254690943	-0.283955602816852	-0.204816213255882	-0.50731288540726
4	145900000	-0.203468457763758	0.601745668640364	1.4835342608127	0.271696506157415	-0.931347595034559	-0.840391390958327	-0.924386956525316	-1.23652624628303	0.232212830154584	-0.823392384413012	-0.164737651888913	-0.555234438634752	0.0110226264402642	-0.16855410779601
4	150900000	-0.262057792414128	0.21076797778382	-0.979208504086014	1.0727522342806	-0.739473405557926	-0.0537064781798034	-0.6596063413889	-0.179040051881391	1.29470473976702	-0.895007046008334	-0.054295925586694	0.762897456651291	0.239866134757533	-0.134722615707422
4	155900000	-0.280546833031006	-0.0592667119811926	0.931461051362325	-1.27843462813593	-0.874527541921749	-0.579989845841188	-1.96331357337149	-0.610119515414833	0.369536174014011	-1.32230677315408	-0.265675554764547	-0.965775169761458	-0.60385188857727	-0.852294511408709
4	160900000	-0.112289887125902	-1.45386808417278	1.19432015643779	-1.75727788282251	-1.32840318169557	-2.01578889305976	-2.1798677353846	-1.83110445352762	0.176035914245339	-3.00866730627833	-0.78453310965879	-2.38364282456576	-1.33772388345715	-1.4014993158373
4	165900000	-0.990340834965929	-1.23492532862797	-1.02658309999442	-0.667376477967831	-0.938144832611779	-0.593473193558224	-0.643054652636954	-2.05480431579891	-0.0973666423765035	-0.215257189509901	-0.503442636229946	0.599341206248202	0.718840764346337	-0.518550324910418
4	170900000	-0.545098505331582	-1.29738955139915	0.131095165094254	-1.46199963578748	-1.01976387444958	-1.19672206991251	-0.93975218952935	-1.5289873543673	-1.31765100999812	-1.62680631371747	-0.4903802869819	-0.614316549155349	-1.25302700922708	-1.89703369535454
4	175900000	-0.671089645783371	-0.912129892878558	1.45382439417393	-1.24177456176966	-1.17292162139616	-1.83183759177731	-0.346382053921275	-2.093047496762	-1.85720430327793	-0.938281325056674	-1.54027767485698	-0.238550040232131	-1.88718999966982	-1.6381663606207
4	180900000	-1.55821237499919	-0.303874486969604	-0.187873466242976	-0.286352022545371	-0.89888725879368	-0.36676412260047	-0.380301502732121	-1.4868310223026	-1.0691604067723	-0.776295288976793	-1.08447266073901	-0.745385898761357	-0.524944457517426	-0.21649712404653
4	185900000	-0.975099303359038	0.415365189073292	1.33875911966713	1.09085202649218	-1.05659880856588	-0.978088793156827	-0.211169337152406	-0.387946523169295	-0.253546696764792	-0.262746200557193	-0.9733488874802	0.0299441746206005	-0.511714467516862	-0.500037860360637
5	100000	-1.73813934607746	0.0712790256696908	1.38818380106225	-0.481090199984943	-1.34080929720976	-1.862177529745	0.148620255328395	-0.564680752631427	-0.0368873818455235	-0.524429286821476	-0.812206643009815	-1.75892392870843	-2.06031708890279	-1.38829252375323
5	5100000	-1.47673667033423	0.69469551586433	2.38651284081741	-0.17333026469663	-1.35083550371508	-0.967716931838764	1.37090062737385	-0.424483197846806	-0.162325093586754	0.936335060051284	-0.611789035536942	-2.24448578117234	-2.05423052711746	-1.04006210625384
5	10100000	0.0297387617851826	0.351546209995995	-0.704925135801297	0.327289396138441	-1.08725641619863	-0.185889944755195	0.897487340486884	1.49385916926026	0.748401468927642	-0.0896071034552576	-0.418293448362335	-0.503066785658167	-0.278962334959759	0.0916731628132392
5	15100000	0.603818883567012	1.35231392590625	1.22343995197736	-1.24569407361207	-0.939510364609992	-0.885557552894815	1.20511354489921	-0.662312102129166	0.769340201136419	0.681649805366777	-0.654293278701767	-1.09012504382892	-1.70659216654019	-0.85891196561889
5	20200000	-1.17324660422939	-0.419103553179552	0.968654942004589	-1.81609809021085	-0.990094386436519	-0.349579096101352	0.94224256511162	-0.272126610362458	0.605396423631983	0.582488302241736	-0.778409840012136	-0.668543672220675	-1.0025845752681	-0.515284720958913
5	25300000	-0.876964562911558	-0.0242213323340982	-0.590009958012788	-1.25200027262437	-0.923202012895394	-0.259304431490107	-0.0128780810224849	-0.380149040526116	0.806509074109316	-0.24411826295357	-0.644479037047214	-1.21980872815037	-1.40195230050194	-1.13399249743964
5	30300000	0.103378260030273	0.961342379429393	-0.336221260217191	0.360125932399578	-0.95447270087844	-0.120496865167963	1.16795184116435	0.201889482324126	1.78345283268635	1.11271624583899	-0.00976928119360427	0.531294291305602	-0.389340125138872	0.279295711877704
5	35400000	0.971445890379907	1.27371949587157	-0.847453265968912	-0.157206617919602	-0.538507761395412	1.50234046448481	1.47124883285121	2.59550648865457	0.525703130413398	1.48787857001592	0.0452544090299871	0.702327006462669	0.532693417294476	0.449004526943275
5	40400000	0.251674126086084	1.82374780043387	-0.123298948547196	-0.284841084434397	-0.924861082868516	0.830775247151038	1.25275240731644	1.35169892554655	1.52309413147548	0.631026905356736	-0.138053704838847	0.233830506764812	-0.158340564677853	0.807004962720539
5	53200000	1.37617206667965	0.804527977045698	-1.28932187761323	0.10307433050255	0.746800635586364	1.34914691620741	0.689257365971508	-0.464189203620591	0.395094239735379	0.520367351250639	0.374462574515831	0.745389316860124	1.74468513734153	0.910058926661244
5	58200000	0.0415554700811116	0.426748705477225	0.365944496810003	-1.12678045212037	0.456205811907043	0.572110362422958	-0.734761013551947	0.443223934574366	-0.780009557221953	-0.89005494210426	0.00164410000236674	0.35647387544419	1.10458533139116	0.0931115126472947
5	63200000	0.328091313397416	1.83833016835784	-0.475079557522319	-0.17902996624793	0.152246153956919	0.774612302846429	0.836535402724328	0.133265629677908	-0.0602388981822683	-0.22996551694645	0.365167282735892	1.72334675371539	0.128474656993568	0.920051446585722
5	68200000	2.12022341698439	0.299177127278815	-1.06287439607773	-0.120182667013116	0.333356178881777	1.06527877997395	-0.262399102711209	0.326966938533708	-0.00381020513821964	0.794382244411765	0.221640298580886	1.25023987334492	2.44369602650214	1.13572653543316
5	75000000	1.73959256323934	0.717615003121112	-0.842288059955901	0.299426975145363	0.369104601593134	0.874530788818278	0.556633474484561	0.380152763366903	0.268386411137877	0.572413861564352	0.334353512767782	1.75299028597565	0.724711800982559	1.16657527488805
5	80000000	0.370803364134648	0.449672582970425	-0.38741778826269	-1.64171263126252	0.161636195764872	0.0133573374857992	-1.79729832321712	-0.575972977533382	-0.365392117431937	-1.12567935427316	-0.0990859960928392	0.950783720222517	-0.185307760600645	-0.756288579824926
5	85000000	0.216991550575749	0.439074655899155	0.765426185752218	-1.42362396411531	0.158118329296674	-0.798857180084616	-0.87071360631259	-1.56359506248358	-0.250148863073846	-1.67839868965443	-0.349090874098041	0.166664134640068	0.0335995754257592	-0.799602006873749
5	90000000	1.01229833392377	-0.0143711585592748	-0.301671224188499	-1.31052429982305	0.137617790801247	-0.410899931950187	-0.931134945811428	0.855861888455213	-1.67380766230325	-0.209208937346704	-0.0854035061762312	1.09681702658681	-1.10686653922435	0.104543582068935
5	95100000	0.787325042934795	0.17393489269157	0.192058788458574	-0.761155205852685	0.196023566971899	0.0188730708621359	-1.40529352124292	-0.417389467586734	-1.62085047579553	-0.302988140751527	-0.112697396653401	0.805675879494005	0.0266711253009328	-0.0759988266455599
5	100100000	0.367063674616029	0.502349547320797	-1.14953638957527	-2.06433382269141	0.0281805853658319	-1.02973430446374	-1.36315983608531	-2.39656014488241	-1.65685101973988	-1.85144389218055	-0.327339322107969	0.347704953290647	-0.625185309886299	-0.524996779778418
5	105100000	1.36706654933564	1.32525440765304	-0.602064798009127	-1.41683315843487	1.14214840822433	-0.250706447486655	-0.752353003399172	-0.6360576817077	-1.84330784198688	-0.816477180510448	-0.278283061608808	0.64258535436744	-0.801301443163436	-0.611899410840119
5	110100000	0.358275367646198	0.246821222917835	1.6417653945458	-0.729820368736591	1.10644372678709	-0.915419580092727	-0.102769226201803	-0.260332220203982	-1.55207690628422	-0.538233390349245	-0.362480818985629	-1.30976329387988	-0.468652873365089	-0.25207883518667
5	115100000	1.03969019472444	0.362743745814143	-1.72873367407554	-1.78214765312815	1.18481559297271	-0.258344445340101	-0.363322572914458	-1.03119314774263	-1.86689352689635	-0.929011454681901	0.0150025274760229	-0.453342563964181	-0.748068581560917	-0.443332180681855
5	120100000	0.422728929376795	0.468212189210137	0.06481035805158	-1.80536624278397	0.57766158536286	-0.274417048562159	-1.03970877255866	-0.688181856006185	-1.98586593602347	-0.0595660773562017	-0.151872139758402	-0.0415166111213056	0.0241326379877106	0.0161866666410686
5	125100000	1.19003237710334	0.186213527126968	-1.68397047648928	-1.82616768366392	0.224566345246771	-0.48190586862093	-1.18413204857009	-0.73723430503925	-2.31370995979909	-0.417260652514725	-0.366542383174375	-0.435166567515198	-0.361740535987515	0.397368696447581
5	130100000	2.24521053359759	0.556641395813275	0.120475387262582	-0.0407702544174635	0.66286383958714	0.700970943632272	-0.519995593490528	0.369653546097568	-0.52012516925105	0.622534285435002	0.078574312501486	1.06953333616279	1.19914402210831	0.393011752247904
5	135100000	1.30760952628199	1.59895301339307	0.194114398697193	-0.143414768130442	0.483785111859439	0.29288275846768	-1.29282288144746	-0.827726985735742	-1.57414317881773	0.474264216659987	-0.0560879712223958	-0.0758140215482149	1.02664851323859	0.12314590155688
5	140300000	0.357999636713143	1.20278063972879	1.02851307097456	0.0236566404751572	0.319342665552375	0.35477500120103	0.037355658178365	-0.484482279899155	-1.26404259742467	0.70136662463373	0.0395177928314577	1.35097172765498	1.09307176073618	0.285248521558079
5	145300000	-0.0294390942897161	1.70783635992241	0.0996464678944072	-0.574848977706453	0.430359309786286	0.59627214420524	0.410891382816123	0.233820578049431	-0.917903901251604	-0.482445563297053	0.00880376696527613	1.47732792979198	0.744798927352923	0.188369169460054
5	150300000	1.09620986007774	1.36077594310535	1.02829881279647	-0.694531391005198	0.222537089003253	-0.906785932800792	-0.839766827912584	-0.63091173222831	-2.28947270942498	-1.33688206444056	-0.36481507305018	-1.44593652882014	-0.483734550790911	-0.223029892845561
5	155400000	-0.971371816661543	0.179530284861479	-0.22184561371888	-0.639836785586912	0.361888852533715	-0.20681138076736	-0.440702026257836	-0.863411224107885	-2.32082521252229	-1.03608687143276	-0.18802163000173	-0.193661748946711	-1.24156346481062	0.101702835708368
5	160400000	-1.23384701954518	-0.13272894562899	-0.1984071280146	-1.73864204230349	-0.0487235146952315	-1.21855718487121	-1.82249744209192	-2.03887537393848	-2.33830896487116	-1.41000444202873	-0.451969306441406	-1.05779976174604	-1.41927030420287	-1.42189818609757
5	165400000	-1.58602231696684	-0.0912371674253654	1.70935901851676	-0.99718625381232	0.0908303819120099	-0.825295201909491	-1.50008867301737	-2.36097846119896	-3.00952815231219	-1.43424345416385	-0.586567643134844	-1.22544491881508	-1.5516188529223	-1.02939583648472
5	170400000	0.993895166356491	0.490127737212692	-0.230515124309596	0.16918754496519	0.200349887656151	-0.16793655935279	-1.76554726211793	0.0610477206850378	-1.68348904970486	0.308971203155163	-0.341393227690244	-0.0252367970636369	-0.678324609182757	-0.914722309502156
5	175500000	0.14016871118749	1.24763458988592	-0.32751781315932	-0.640469057100727	0.35611648750567	0.186742921822567	-0.520604909607033	-0.80298687993936	-1.3472943828138	0.286520829971488	0.150478538080292	0.308659373388324	-0.231688196716517	-0.124793666436666
6	200000	0.386671952055656	-0.0552301952143859	-1.15358526947049	1.46462369627258	-0.934176643523028	0.237488729973944	-0.427379821315303	0.0545893270355014	0.0670027392547003	-0.29754567373337	2.29583847759385	0.802656541873328	1.25471193630356	0.496221455124024
6	5200000	0.225713171439621	0.22809008624213	-0.89716014424903	0.29926634330502	-0.79324372821522	1.23974268281493	0.824323506053788	0.148434558179496	0.958049500898102	0.130406566819423	2.05720343930732	-0.517888051565101	-0.766439559780262	0.0964332467789703
6	10200000	0.668346245040855	1.20084236722854	-0.237193020520715	1.06939655855779	-0.502157174858264	1.21763706294361	0.025855235564343	1.30983987541525	0.833195315993258	0.807774756834	2.31398409277185	0.933421755222755	0.871209416841271	0.879545562186584
6	15200000	0.786034557957282	-0.263451161765532	-0.0200162496907041	0.968647104634978	-0.642413977556165	0.411351045967525	0.417238203593348	0.275573556590999	0.780776585889467	-0.0576922771742007	2.62129109046555	0.957755704682583	1.11077730794244	0.82284735745367
6	20200000	0.402263623465685	-0.0418841066311616	-2.6852513652168	0.0498984634907647	-0.77437691250773	1.61514316036869	0.295401311542003	1.55284264441504	0.781444178132504	0.813738232385085	2.57412540665623	0.0954090913219917	0.226483588113299	1.4156060016548
6	25200000	5.59194437782089	2.79982281674885	0.381008284430983	3.05060870064275	-0.862214141056956	2.3312451094763	3.6420921186184	4.65789814474648	1.5305103427061	2.32734240356063	1.75437718444519	1.35916969006035	1.49626876604239	5.24578853020698
6	30300000	-2.04305895164158	-0.212398684825859	3.68006422931067	2.30056461033946	-1.83864325918263	-0.614417920241193	2.17841306022346	-0.0208015119845833	5.75976381355967	2.05583434656158	2.6110136779298	1.95040872820601	-0.0698455528511468	3.37485891951215
6	35300000	0.452513651971584	0.353639595627619	-0.725374132922729	0.485898095776854	-0.618654303624276	0.752749192210956	0.599263420298918	0.68863855836436	0.564742613869908	0.434888929960596	2.17796752024062	1.05065660958105	1.45628241450009	1.24274340449961
6	40300000	1.40119354099812	-0.579975257394028	-0.448541368388253	1.35076196348062	-0.65689049398346	1.10361768047522	2.36070597408537	0.29492049523092	0.535959391143381	0.653650250736397	2.17863188835097	0.859493620591694	-0.114194491999043	1.10517576637954
6	45300000	0.143081422463531	0.423769439698484	-1.1374617906141	0.0268313745977861	-0.913742415539265	-0.342501203736237	-0.131692171712977	0.390568851614951	1.5832860521149	-0.527824861977585	1.8458222008142	0.59190567695745	0.35791708432917	-0.575581274293193
6	50300000	0.165324445309965	-0.278129168424954	-0.0534623141798922	-0.0950688922345265	-0.925290914984967	-0.531737989006815	-0.596950147761769	0.102913959342329	0.644060849966182	-0.025201495017104	2.20097212978318	0.376801873837122	-0.246560620412538	0.013905536768835
6	65100000	-1.50746980935223	0.266548338797518	0.297569938435695	-2.53056556018943	-1.06491120203598	-1.75032147956012	-0.654845115959887	-0.906209616927549	0.573132999778752	-1.72053958790467	-1.36405824282669	-1.8497237869922	-2.83703090778211	-1.97510650285455
6	70100000	-1.483039303999	-1.21379098174328	0.441212064471101	-1.12485257670866	0.16000016821665	-0.545956481381045	-0.335188814524443	-0.513806135147469	-0.63699321577833	-1.00920623647194	-0.821381248462378	-1.56315759575065	-0.896896058342545	-0.482861424803113
6	75100000	-0.408155712170707	0.0120031941625868	0.337661914214847	-1.15389406863342	0.222154403675324	-1.01685878572505	-1.4583167941656	-0.0561911799207692	0.743244664236802	-0.942829407268166	-1.05234441682706	-0.750819469893546	-0.940822440611008	-0.230137810223826
6	80100000	-1.15344702404421	-1.17123669680188	-1.19660295356143	-0.557910462040897	0.365232299545666	-0.00160166709899236	-1.63500178548636	1.10501378021738	0.513825010284294	-0.0899649888019281	-0.872353829550317	0.125132204998947	0.0794856439565874	0.510832645374411
6	85100000	-0.946624353768028	-0.17424396647267	-1.71361381648569	0.49657476718375	0.348968744101626	0.0720616636955583	0.442294442183022	0.438528200351438	-0.0520750907480027	0.131900240174354	-0.562473283066352	-0.398988078523503	0.39551810362596	0.66967147406051
6	90100000	-0.876689898311172	0.564958514027782	0.611072384852377	-1.11425913857057	0.0808192503186274	-0.911796839958677	-0.97358068936656	-0.950466872681357	0.261003245524297	-1.70452465250131	-1.19811091913255	-0.337972422338627	-1.52518377091743	-1.38608706722426
6	95100000	-1.62518506236062	-2.01162763979738	-1.26769111151787	-1.12788968842646	-0.0512482240948929	-1.46652717110919	-2.32566278232115	-1.01287686796327	0.323913231985629	-1.79385964421612	-1.30991130877623	-0.990943047065361	-1.60773913064906	-1.11692222949127
6	100400000	-0.712601571609199	-0.328985824718042	-0.782271162662411	-1.28354656689085	-0.0251992791029011	-1.57658967433378	-2.43153654867581	-0.947475825085757	-0.333500529302936	-1.22166311033143	-1.31544995043002	-1.08693678728811	-1.0085213036702	-0.790801127776463
6	105400000	-0.688681428907824	0.855830156811754	-1.38291070198192	0.804060785695025	0.849576577282338	1.10164178343292	0.156870673550882	1.31131680706177	1.1719218538198	1.24216265999361	-0.0148853032339179	1.10230774693532	1.32234528755512	1.48675922277033
6	110400000	-0.275502474120698	0.396163029902756	-0.967468497629177	0.470229774482757	0.441693762051895	0.93790007412103	0.940008061913739	1.33193921641341	0.998058840653028	-0.407567970710053	-0.598086514973793	-0.443447416695572	0.214434460985749	0.508252662820871
6	115400000	-0.660400882354155	-0.558974708299319	-2.00870728981439	-0.0465211068402097	0.363532844334712	0.338494583635354	-0.805495660980337	0.441701971447418	0.328715550327406	0.437057671774557	-0.87131832759742	0.267798105956396	0.0554419833235155	0.560978476068597
6	120400000	-1.20840489863172	-1.20958240942459	-0.208782968149606	-1.36816184031475	0.0355442327222318	-0.87232045383791	-1.05829063126215	-1.13686176137145	-0.577840251522701	-0.740494196034893	-1.44186291419224	-1.59488700558275	-1.1609416216042	-0.576268676628871
6	125400000	-1.68220801924938	-0.576264698892716	0.0137635130878225	-0.504082147904956	0.292639486565401	-0.62891637914024	-0.170316027337353	-0.325177479743658	-0.210829767866682	-1.74397848570531	-1.22235698805628	0.106502143261	-0.11546449886183	-0.259360429257197
6	130400000	-1.29662367733538	-0.475160030600832	-1.27514614208405	0.58389174587476	0.70491778519494	0.161224761031227	-1.02188953724799	0.758017953739628	0.582039764188851	0.291294879838506	-0.932622159883777	0.852987548176648	0.441324944369511	0.602754168664229
6	135400000	0.569470448032087	1.71340821333017	-1.86503742060563	1.7428187564633	1.7531272701587	1.67709876034646	0.967614983647073	2.29168856372712	1.57329927284051	1.2023904829628	-0.373780939094379	1.32509782590044	2.1505720950016	1.46391675895872
6	140400000	0.110648946120009	0.362550617602114	-1.81465526385122	0.116095217348525	1.74745891908886	1.1068526885263	-0.438852673446853	1.81927498931694	1.78128924824426	0.602513912707227	-0.826997354599665	2.09309114638066	0.602102184025227	0.616848341362891
6	145400000	-0.771406580528801	0.778283251793538	-2.06569025364327	0.514375863452275	1.13312985580261	0.421710895306853	-0.0128500038043558	0.14972697320647	0.215952637078011	-0.585317921244187	-0.835271457922879	0.00205381392397383	-0.3325455846156	0.0563282416334919
6	150400000	-0.475831513016765	0.295058848379698	0.307377646140174	0.545555423710499	1.05451209125578	-0.35453039538387	-0.509136111033026	0.396233076520595	0.619115212787037	-0.0186887284365542	-0.84643974148746	-0.12307494956049	0.417213291306692	0.0998694637449474
6	155400000	-0.143411674865769	0.375614051887049	-0.55370024063309	1.65344075343854	0.524108423440751	1.31604605597151	0.267313151005091	0.38973303391787	1.04507741517185	0.106554167692452	-0.615000594920426	0.987784693949743	1.28746222944365	0.684398321713516
6	160600000	-1.6664992390678	-0.350637645010288	1.55534791535135	0.0805967654143676	-0.0697451545431144	-0.862030613298603	-0.345757152693553	0.722501174801981	0.0453954597693608	-0.552374273138287	-0.899834272900906	-1.9208272805825	-0.848450280356035	-0.64984133359674
6	165600000	-2.04776224815596	-1.18152145730873	-0.99078016061369	0.386726733876013	-0.278972585907117	-1.55757495948599	-1.01474327356397	-0.901588523728743	-1.17101158859916	-0.53528951543135	-1.19450483396381	-1.38006865812321	-0.918225098332686	-1.02037600467264
7	100000	-0.516544263416549	-0.255735565884767	0.165065604821243	-0.189611270635102	0.997570506434048	-0.773182053726986	-0.372165899700275	-0.406480934101356	-0.992116033851805	-0.722978606053815	-0.309974273558624	-1.69305444813925	-1.32407065392114	-0.552908706841644
7	5200000	-0.338619568799684	-0.020565968214053	-0.694370273621857	0.385806917228725	1.46429541814521	0.396105863499501	0.463056800940031	0.656377917672877	0.96718581087577	0.541818530593129	0.524300193995297	0.541304008140317	0.647805022010592	0.232271383446818
7	10200000	-0.211145783926168	-1.03499626877773	-0.327645587973951	-1.09565798048423	1.25102589949877	-0.268294884105567	0.752917765322055	0.238356093917531	0.65270572955298	-0.0755210340449105	0.263768534117258	1.4933209297464	-0.671314080854088	-0.143968385039261
7	15200000	-0.155752581658141	0.925953587980228	-1.26660235507993	-0.570199045079412	1.62406297437709	-0.0463799215116106	1.66922809300401	0.0133276616766177	1.24366393557975	-0.0135123209317956	0.658897719131695	1.12208147527369	0.405782012578431	0.660991189832076
7	20200000	-0.726586117243984	-0.152060593305448	-1.048560910662	0.493440803890055	1.19019212894212	0.0591251131018209	1.16455958658963	1.56742578824266	0.620647705201837	-0.788540501511728	0.053604441894669	0.789474014085673	0.777251552125197	1.80932596361895
7	25200000	-0.0086401802115753	0.143914540480231	-0.45140220752711	0.923613085642597	1.51354365970942	0.922177082207385	1.66889645721128	1.03723178495598	0.631160902696084	0.688061819358732	0.317999557092721	1.29611523930871	0.978200419322291	0.556426388960073
7	30200000	-0.877916433967441	-0.731920231626886	0.372009250941478	-0.00615867997774054	1.42458330797267	-0.889949743043206	1.45825509107422	0.423534009602667	0.551637833839063	-0.571823625757383	0.0588123734321046	-0.46501329668071	-0.345861209958846	0.549111011488984
7	35200000	-0.0466562250299788	-0.0328406884585375	0.293937464700106	0.920093738242357	1.68561552924636	1.85012683196699	0.953396016503282	1.45512333137654	0.436324968306957	2.00437133765698	0.594772368478464	0.753493852697621	1.30932156042134	1.17954884562314
7	40200000	-0.00183610717447917	0.638966802095267	0.82028866578471	0.270441867439309	1.48324711542391	-0.517869561460418	0.256997402454463	1.07421070928272	0.11836964638391	0.398186905484459	0.556897479518767	-0.430058256211686	0.26879796794978	0.0438296896752763
7	45200000	-0.815169990463857	-1.08693012707639	-0.339253511803431	-0.48955846833482	1.80115134019651	-0.977640060366619	0.678572250710876	0.850324325064917	0.0698571520347074	-0.932425493047646	-0.150818127132794	-1.36663265981994	-0.975128652427713	-1.09653404974418
7	50200000	-0.553885644970985	-0.227279595066535	-0.331928526521903	-0.172725428414074	1.12111266733984	-0.78979444319128	-0.73088355246463	0.208983166953753	0.586215737656839	0.574561316246188	-0.24662188342816	-0.554781624944455	-0.692023234354894	-0.517493106446257
7	66500000	-1.30912821654207	-0.660624093846908	2.67427464110701	-0.252949421860903	0.770084638676928	-1.48712832352709	-0.783465750585775	-1.17687907482864	-0.0875295262287453	-0.332769710546599	0.538009721312704	-2.94890084783841	-1.64184379012295	-1.06295926006876
7	71500000	0.50976956528939	0.82407987961676	-1.48441426877681	1.42571767807323	1.67317468104454	1.59249715212695	0.296413284918408	1.13048964306691	0.840603980461226	1.53996094180801	1.12493044060648	0.80756049847344	1.09055793219328	1.73956704186532
7	77700000	0.232850945833283	-1.39543870251639	-0.416745123967388	-1.27038318417369	1.18386831850732	-1.02198710825352	-0.0127112984770764	-0.225764442503911	-1.00473710216947	-0.716111226431877	0.653247610703533	-0.883398585509997	-0.794913355581829	-0.495396916294174
7	82700000	-0.535917585689925	-2.22657574306751	-1.2233260981589	-0.984708042164132	0.151309520012465	-0.96536964967739	0.0538117359231659	-0.713401303024897	-1.15046152394212	-0.748568501988258	-0.113188635558263	0.220928209005363	-1.29872273904114	-1.18649802266553
7	87700000	0.495936815385903	-0.96121249830398	-0.446310547700227	0.171086662422129	0.719453269732989	0.092109407213673	1.41129802320805	0.880198187885626	0.340534858611742	0.396722033208929	1.27730726286248	-0.1345514749584	-0.523675507774663	0.386918286130016
7	92700000	-0.526050400517936	-3.77851300693709	0.349729967487251	-0.372161982566055	0.498901357058654	-0.42423448589415	1.56180908682403	0.53962481211277	0.61121168473438	0.292995906992858	0.0112936039979694	-0.465283859982425	-0.704103774434342	-0.446579272866181
7	97700000	0.924630636689615	-0.364066851347981	-0.88218419037599	1.34591890885828	0.510040745521454	1.01539476060463	0.769175949115065	1.84139915978114	0.606163619127386	1.2826487751489	0.776633052128865	0.249452970655588	1.60529941138601	2.17818167309577
7	103000000	0.802886586373107	-1.18808551996712	0.882870347046054	0.446399176618371	0.706992547202371	0.56135648858292	0.353993616150492	1.44548769557024	-0.471359975028616	1.02192940866032	0.378803094713847	0.207235577610309	0.585263779299644	1.53363260972952
7	108000000	-0.460260058557792	-0.705928541783267	-0.386016597231074	-0.139994131912015	0.380055925145412	-0.0925315060893793	0.608154641385824	0.951557994425661	-0.945317588402168	0.920455818238783	-0.0785173965362489	-0.459005169188654	-0.486576515962507	-0.130015566017079
7	113000000	-0.455784741913847	0.302663544733465	-0.485120886711013	-0.514481205128177	0.0177107507458673	-0.90202506926797	-0.630815367338631	-0.124833274884845	-0.715611721206254	-0.369023391939581	0.0647799741993923	0.185322186120503	-0.028143138108181	-0.235833807470193
7	118000000	-2.07461397233445	-1.86606359863633	-0.650992141672913	-1.1764423430209	0.046121003041441	-1.6045509250931	-1.13555655714273	-0.210237925613263	-1.23310893563612	-1.05655796625527	-0.13002773301385	-0.442403797092702	-0.919069005724724	-0.938192805467562
7	123000000	-0.665597248751575	0.360888036004236	0.605452349206077	-0.163854403360752	0.356147336927274	-0.987703369926619	-1.37469629607429	0.074777737142059	-0.397744034274124	-0.209008238157705	0.069742087916782	0.193700665269916	-0.0563638953677119	-0.106707212121214
7	128000000	-0.228064665391309	0.998375419275287	-0.143329920772326	1.18845417299114	0.546317370272092	1.09927265709689	0.0503245807214464	0.400622360552174	-0.149555014953976	0.887853501897952	0.738196538803406	0.0961455570944124	0.273430607336075	0.879402725407939
7	133200000	-0.712297365842572	0.697005523818878	1.23365886132902	0.300885493795198	0.331383476791651	0.266156819924464	0.309139322330404	0.564025223368206	-0.280648776663947	-0.196433044674585	0.383617659176131	-0.0529464803342674	0.266296322149418	0.924927721152345
7	138200000	0.735405992981852	0.636122782371211	0.385132490611105	0.286511741314757	0.708419159758959	1.38986718562972	-0.219977376591006	1.04841622822792	0.0423456229160885	0.938577881901353	0.825540288771444	1.49157900480975	1.00061758621463	1.64436853585314
7	143800000	-2.10218383116548	-0.355518351818046	1.11550371084142	-0.160135575089433	-0.0892458953530671	-0.514012639997984	-0.320239137029364	-1.41048396760925	-0.691884061205041	-0.0313333790825599	0.186133181615054	-0.625672689632358	-0.635641615760688	-0.194077601508344
7	148900000	-1.77532760136118	0.0479351091346351	1.51327154687749	0.512519361261355	0.129036419187131	0.29924794384712	-0.686266931263025	-0.252329035092509	-0.589125287044784	0.22900944772601	0.029022768877207	-0.303046749758211	0.123235218680503	0.0685875918897886
7	153900000	-1.59177191914148	-1.0042616217268	0.974455740622862	0.796570972775947	-0.33585868139082	-1.71115205422052	-0.872390617067137	-1.10142988453882	-0.238282684168435	-0.844639112038588	-0.149062018817481	-1.12111361478621	-0.891555832812726	-0.891706040882769
8	100000	-1.27316062325825	-2.41902279850085	3.1476822016459	-1.53415761625745	-0.60619383435264	-1.55946382151726	-1.09639523651964	-1.4120406377776	-0.0966221853311052	-1.41600516341362	-0.19596849045155	-1.45053854667676	-1.9288775299617	-2.5656406692032
8	5100000	-0.932692294548048	-1.86974834713923	-0.194652327627758	-0.96001042415427	-0.508256182143071	-1.00394708131555	0.751059224916968	-1.00876855827812	-1.39622649085024	-0.848587108351024	-0.0111255111112987	-1.15106252685375	-0.131111101695303	-1.13270293700081
8	11100000	-0.256969976373754	-1.5140541100089	0.29322444371777	-2.96334938879246	-1.01696186763797	-1.01157219054867	-0.499790360354625	-1.18691267609408	0.840497279648448	-0.867871988570808	0.061048526934159	-2.40047980608728	-1.0143602869043	-1.84265564989451
8	16600000	0.0913012961196311	-2.53070155924344	1.32819914388759	-0.8117985418691	-1.03997175828894	-0.336409530720491	0.424651697181829	-0.174464444579311	0.694638169533647	-0.691519410113717	0.39467672291129	-1.10683622372696	-0.747178559418132	-1.02003238618554
8	21600000	0.0351090667819326	-1.82129814758697	-0.60821339846144	-0.891234369856552	-0.833050427874705	-0.362528595546999	-0.298540260996359	-0.513644551655591	-1.25123174631074	-0.755232277120833	0.420956489687765	-1.20623002206726	0.534930728131591	-0.493037138949663
8	26600000	0.361891101678634	-1.8518225911943	-0.80762063840569	0.0953153432518729	-0.710124067887561	-0.0855848680982357	1.15865092454934	0.456363342012997	-1.16538841098052	0.0387395398120814	0.664116980894109	0.686342801278409	1.24863126877953	0.504277472341908
8	31600000	-1.46072248005137	-1.02023009358793	1.6054871044818	-1.58361929969909	-0.892676354917632	-0.470687661448072	-0.0393735848425205	-1.18390425924315	-1.92308767359017	-1.10151433224355	0.227862017502296	-1.13076101614614	-0.689497832089847	-0.468373422505988
8	36600000	0.923959592710135	-2.23779044526552	-0.557967824349246	0.680776836007583	-0.882866494561062	-1.01667646397627	-0.394062521252307	0.199201594597604	-1.43910345816214	-0.559827701864304	0.16601309166674	-1.00001973344653	-0.181589519977352	0.296476022335167
8	50600000	-0.105413630649229	0.602984181070454	-0.048272393163855	0.227309354997388	-0.604124319558313	-0.62972214467041	-0.364698101186937	0.1981019521539	-1.37170165709458	0.431858768324748	2.66301694206812	0.0170552806226031	-0.241593445462899	-0.198338915005513
8	55600000	0.37482536616061	0.541044849701585	1.42841289063387	0.114146322748921	-0.870488204549332	-0.249067067106658	0.301977285618644	0.902882732425177	-1.32287733325867	-1.33553335210112	3.10157380864694	-0.407728195591569	-0.919788721090266	-0.120335899554229
8	60600000	-0.862057449915078	0.627543574215171	0.369894909428594	0.927999715704194	-0.435486421719367	-0.24214069957591	-0.361354078245583	-0.222665541423457	-1.99662713407924	-0.0319980838443001	2.9565387899849	0.168553994099213	-0.72155616097121	0.43760397803241
8	65600000	0.654661660635682	0.507611097820388	0.568625249530987	0.785822764703925	0.554057785218782	-0.0129992925206417	0.686698164819454	-0.108009533203572	-0.852766833461621	0.767375773845937	3.10657959473541	-0.49157326876763	-0.488027983601698	1.04509206891446
8	70600000	0.618386708503023	0.869235186437109	0.184162731880761	0.446026202335762	0.465459871937703	0.188721987684041	1.04056353734502	0.78243699879068	-1.15785692534069	0.627699275564064	2.96276840260432	0.0832251613847116	0.360524798097232	0.0116767012718766
8	75600000	-0.342168934996418	0.986318591452964	-0.834470203779285	-0.605620787486948	0.382438519781103	-1.02549690047409	-0.324747224982144	-0.374522861866415	-2.24070972561397	-0.292645028423977	2.69582719037085	-0.505903148017597	-1.24078285459029	-1.05443187932847
8	80600000	0.657003257154319	1.05461119691202	0.0605110907989243	0.225735386531873	0.139532572297812	-0.713864920708248	-1.29936061426683	1.84950378294661	-1.28199431109424	-0.536926048033871	2.811670187525	0.107929090904214	-0.911834599813398	0.394244584193906
8	85600000	-0.75179211566077	0.994929282863788	-0.731806801125	-0.529913031002985	0.33431415017344	-0.0576424418660742	0.0924724792160787	-0.733135895797123	-1.18591042667241	-0.568820409090916	2.97769873427976	0.510070119542293	-0.448601800606544	-0.13193257271236
8	90900000	0.100651675661566	0.328555384737556	0.445171773388425	0.591347252833	0.490802362221601	-0.0354341864411041	-0.011531261053072	0.26813833478961	-0.254199870224689	-0.589415806210159	2.94288686676771	-0.336273527836015	0.0286120960848236	1.01393834796983
8	95900000	1.00959920490536	1.56713822166169	-0.402502489522963	1.49771773491101	0.792772148902379	1.07309235776704	1.0314119652123	1.79566034839076	0.16018668713107	0.430191858147535	3.10267867993831	0.842381801323115	0.645098029837418	2.0831577736039
8	100900000	1.77473498851693	0.844990158056998	-0.110728029722163	1.4002742233684	0.587407337521474	0.765000021444051	1.17353903997039	0.668367273822939	0.882918313534367	-0.692935375554189	3.10734050835271	0.920032189426266	0.028233434111846	2.53483832638272
8	105900000	0.0195417772499757	1.12370511518057	0.295310438849522	0.00163960217298559	0.27454937967632	1.45482283551166	0.0759515199756461	0.106950993956781	-0.734886910362457	0.091453792119985	3.18833279676588	1.01135400390133	-0.0646995577699731	1.12642260073357
8	110900000	0.717804500068411	0.96248151674701	-0.501487347515161	-1.7698121814748	-0.00874719380734793	-2.08164657448883	-2.62696587440203	-1.69692002179801	-0.495372199796442	-1.01641151279791	2.45615726351574	-0.328797931985679	-2.16078530074116	-1.12008127276994
8	115900000	1.77841310640531	1.04596271842313	0.459611715682125	1.13632235918699	1.39368605467178	0.120511796517681	0.426520490259743	0.696050198875963	-0.277405095868773	1.84372984611586	2.94167469266782	0.181424718547743	0.239264111549172	1.07012534935
8	120900000	0.844234793809207	1.24552524354578	-1.61076221680215	1.1083180754325	0.543640428828329	0.907665719864665	0.801908059609305	0.861234728034897	0.122678176267207	2.63988284560125	3.55662876935554	1.37188954927514	0.269465334501858	1.30056211966614
8	125900000	1.63355590536123	1.27431567737214	-0.685991308358688	1.694756391451	0.671640575593287	1.59840074987057	1.01990123995636	0.918755609992829	1.71385083265134	3.5048309465935	3.48509462867596	1.11313547785618	0.415261465735663	1.3867399539832
8	130900000	0.713091759584366	1.18095568258636	-0.493708515681416	0.975622679300301	0.541636138941823	0.081340383723518	-0.0594329384014925	0.0929292233539248	-0.430229634705503	1.43482733572183	3.05185326781968	0.0413117139423003	-0.669818960946758	0.0701301496939534
8	135900000	-0.828605226842804	0.119306359791813	1.48121788064695	0.183663983339581	0.0269688028177179	-1.26851270306856	0.0517808393720057	-1.71125304616691	-0.570101301222172	-0.500963918261786	2.36008836740446	-1.9559151925424	-2.12613679073085	-0.650129758599781
8	140900000	0.390042586163508	1.10391798425581	-0.0100472681652811	1.16685166649488	0.34194328125223	-0.236517866378655	0.319670543464706	0.406796680866186	-0.45249929881241	0.339772092531651	2.30347373070144	-0.773482220009658	0.0463105498469027	0.443063009654841
9	200000	-1.05709445538205	-2.25827457394844	-0.603533703097694	1.07600511119635	-0.722870173668696	0.449740268735784	-0.142991391275087	0.299878292655471	-0.780687100109212	-0.756632070041581	-0.791418086783008	0.972958699997011	0.669070861992108	0.434956200975525
9	5200000	-0.370549021463984	-1.40707842685215	-0.791899442286302	0.165040658542017	-0.971678188262243	-0.281969021831576	0.731013594997997	-1.36429941054323	-0.767680723605534	-0.686857020688932	-0.799569080645722	-1.45036470780829	0.609104368002311	-0.656145352410287
9	10200000	-1.93725255321278	-1.34629593420459	-0.264215721729871	-0.871418747650517	-0.896998879171901	-1.15740291486485	-0.764612888738644	-1.16609593915751	-1.63590554611798	-1.18957938295003	-1.17809159946535	-2.09637286341628	-1.12494597340357	-1.64770345763047
9	15200000	-1.65235346230413	-2.31059934523286	1.67683324346114	0.197700753231258	-1.07395124326935	-0.68691902993803	-0.287713898210867	-1.28728412598193	-1.38184880854881	-1.75775272837828	-1.21938814207278	-0.397552909458871	-1.03626398728914	-0.84796130463631
9	20200000	-1.46510367077066	-1.58862364147649	0.450641768003903	-0.178792078518029	-2.94013924154481	0.028733822550592	0.14396829295149	-1.64637341284543	-1.04998938664371	-0.640357182656537	-0.782435730149284	-0.109667344230935	0.403739347422973	-0.102527532904804
9	25200000	-0.858550915595882	-2.01567399600972	0.710799233001454	-1.13621136142924	-3.68445212766665	-1.30065928827176	-1.74681813764599	-0.416730743851819	-0.54738365819627	-1.29104098440307	-1.11151670289673	-1.24203845468229	-0.680686500878311	-1.69590693536182
9	30200000	-0.709515262919542	-1.93687907892237	-0.400398528679678	0.206288064233209	-1.84848230404095	-0.62307894475727	-0.641652819820045	0.0074081022243697	-0.664667020835026	-0.214532802076237	-0.856997534038325	0.161036533244685	0.289047771190834	0.0970055394388729
9	75100000	-2.24867296990964	-0.857503303010874	-0.925243264576991	-0.0289192541450952	-0.884880287930413	-0.875391527660029	-0.511832204208067	-1.41138210453668	-0.885609479064986	-1.22536479434925	-0.918674136846231	0.103490943668082	-0.299583190921129	-0.677953254259902
9	80100000	-1.37492857815912	-0.194603758506148	0.328664078225076	0.132036150614344	-0.774095750585425	-0.12364332847808	0.179739063682842	-0.75882905932524	-0.213909765033206	-0.438197989065701	-0.967283571347662	-0.297335117110462	-0.0810530994719818	-0.841476279206106
9	85100000	-0.692901210097136	-0.0291549141197764	0.23397837917999	0.835823903850231	-0.994712556472342	-0.684973722095625	1.01212412380875	-1.92463065086215	-0.454098364409239	-0.738545370105903	-0.767379051750525	-0.709857369954082	-0.227605725263317	-0.592312681462736
9	90100000	0.366505222007388	0.570187333498981	-0.22177288530536	0.509015145639973	-0.903977168882793	-0.222738031796021	-0.232874789608217	-1.30523396758334	-0.316222113142753	-0.531342670772558	-0.700780096140858	0.0644159654891096	-0.780951982383671	-1.06647955330285
9	95500000	-0.289705265393773	-0.165688222015481	-0.41041403890886	1.56680951863012	-0.662549416823242	0.226870295007898	-1.22581091038354	-0.48245303115031	0.313260417767672	0.167960464840209	-0.826761143322933	1.42125682932065	0.760670242006651	0.263687207864094
9	100500000	-1.35163970040799	-0.507960888873188	0.13945104490701	0.0101597080690827	-0.793988355606614	-0.257232447624499	0.566188960312905	-0.683357685296032	-0.386482388135953	-0.572716249804172	-1.04935547541279	-0.762393812722782	-0.126442060634223	-0.27652635022923
9	105500000	-0.903041606591672	-0.661733850473314	-0.501856578207174	0.177852910780948	-1.06528961057417	-0.234784334466742	-0.809387900628729	-0.0739159031419423	-0.232090156658876	-0.912667304857474	-0.931768697580475	-0.401509826858373	-0.573002844119001	-0.734726002542159
9	110500000	0.407843259732764	0.20358652569256	-0.0918918175818133	1.59709209069326	-0.635073764345696	0.294460744102047	1.31417291762113	-0.193001133886722	0.888139743862852	0.954171010015176	-0.606414020231286	0.691783296026874	2.29632410126256	0.393404585583157
9	115500000	-1.21108915942171	0.0935721627457876	1.32830163308539	0.307357854072056	-1.13360545350662	-0.828315854016844	-0.217374207724781	0.28270592429975	-0.921417123961787	-1.05994587055129	-0.264119351345922	-0.557761601313316	-0.353915435616869	-0.478921481675597
9	120500000	-1.96291838756267	0.0828339505341166	0.538413034312196	0.785929298460517	-0.818476456064506	-0.37644631973475	-0.843997950345219	0.176684971776168	-0.0675866645423929	-0.671188171686595	0.0147226536510951	-1.04851812802534	0.437588461870441	-0.921094867606034
9	125500000	-0.109983739803055	0.820973308935925	-0.557973232464425	1.70413325633592	-0.655527190802357	1.43076064280339	-0.753505345008404	0.744321502933483	0.839888575556726	0.372931375588817	0.448021930678957	1.04488013773934	1.10854329256834	0.951996476962809
9	130500000	-0.693728530119536	1.00155918315917	-0.644020801609025	0.782646277631328	-0.42720428048136	0.987561897871479	0.738338855145806	1.37421194062566	0.243873287433119	0.00638939607400825	0.817120002509034	1.23506512988715	0.215257071881325	0.373580554311636
9	135800000	-1.86397729210626	-0.68646076803598	0.0974304181236885	-0.065675095288682	-0.861426492585888	-0.733442421443577	-1.22708160417532	-0.215772034201894	-0.186586261557326	-1.12286851796107	-0.0486078631072108	-1.07396360367004	-0.869660099262262	-1.2294968314285
10	100000	-0.875988386277591	-2.56631945541009	1.43548117409641	-0.0699505558990093	-1.17544589868683	-0.912555437405322	-0.354176586014544	-0.814238540109475	0.515653671693848	-0.530472500076569	-1.11376114823529	-0.879067250980899	-0.471951045453821	-1.22436799588175
10	5100000	0.474987671550996	-0.215723361780167	-0.305312155110659	0.317050919750312	-0.992445202075463	0.501467242600407	-0.670353066562817	-0.283728213461798	0.535421128810433	-0.203569724106008	-0.742865864480046	-0.952354048692609	-0.405975404593128	-0.704271100610407
10	10100000	-1.02940767067878	0.888579795981572	0.442405765470926	-0.679940128909319	-1.10789521795006	0.762891890936209	-1.42412541180318	0.263814599994536	0.124229278992834	-0.891200303064091	-0.737192744784767	-0.223346506813528	-1.33237333475338	-0.819465632707036
10	15100000	-0.391355293101738	0.22629866226287	0.697352219834912	-0.396705405825723	-1.1316534438604	0.143287411114755	0.317088933226863	0.436318448259408	0.62798367979696	-1.26799356704085	-0.728615367664089	-0.201347716609615	0.0716705133089549	-0.89660563920885
10	20500000	-0.0269870388958336	0.708282035022197	-0.391754310136895	0.141452182032936	-0.796563268967837	0.035382736207967	0.136464020611928	1.18786924330493	0.56651461000698	-0.346397024739307	-1.12755610420947	1.28122846067566	0.188485324986748	-0.0625055150455711
10	25500000	0.257921287876174	-0.770495801621744	0.144040053307602	0.813203473339809	-0.73074429612473	0.606849861120865	0.725186779694242	0.447431380336209	0.487953294759478	-0.849536356751866	-0.827504040140135	-0.971543750981222	0.288287754875477	0.307328587910496
10	30500000	1.29608111830271	1.61770482930579	-1.15511265370504	1.56272919813549	-0.64989122362815	0.99296505035295	-0.203473312470936	0.799615962791286	0.33847003016397	-0.334030080381641	-0.546882909090061	0.413353616471182	1.03019701425845	0.336781688866186
10	47600000	-1.35121431116181	-0.298827663752159	0.45926942690709	-0.729007388369602	-0.858658296404363	0.0172402581638468	0.0551324535181371	-0.69198239337094	-0.421283164754025	-1.17629860455731	-1.03401714930161	-1.53481900204834	-1.02807169198583	-0.923086735894128
10	54400000	-2.54689672764882	-0.766294362778001	0.632198497988264	-2.14180408305067	-1.03347006742195	-1.34542418947404	-1.49484820001177	-1.91523927262821	-0.591427640426816	-2.2266957296533	-1.49233083301922	-1.264013303552	-1.85804423634764	-2.02545031626342
10	59400000	1.04246364519471	-0.299445337880626	-0.724376614914621	-0.188970087328438	-0.776884750440758	0.202590582040019	1.48090971871198	-0.786339238840209	0.526985374828547	-0.854592925464577	-0.912305628149891	0.729241154331516	0.491700362594879	-0.893721891998785
10	64400000	-0.0189659346859207	-0.800802512250516	0.852507868046582	-1.42344342714414	-1.1203683173771	-0.937699218573494	0.236813536262262	-1.05256267361083	-0.981283586209271	-1.67911507690588	-0.926841063577141	-0.945939009405812	-0.993434211153345	-0.998082407401144
10	69400000	0.135344520098078	-0.64389094209012	0.125981523334959	0.281003268686564	-0.809824938424856	0.234894345777874	0.195216150922647	0.0663711526672145	0.355722765190235	-0.359479222647018	-0.547066489528637	0.682435809345037	0.997657909489152	0.880732825293468
10	74400000	1.29028709570004	1.27165558946275	-0.101703398122913	0.85345228714444	-0.308585032426393	1.74489768764509	0.70878978768679	1.06699528419774	0.908344204448269	0.970303268863537	-0.101525087189016	1.4365792184064	2.14080942653071	1.67872974728812
10	79400000	0.405984858910979	-0.162824480243374	1.67954010076753	-0.53675135414181	-1.10138892987451	-1.07133820590457	-0.16718786919601	-0.963821326864353	-1.17342549284116	-1.81335023679016	-1.10610763267762	0.350840845968052	-0.802778425901238	-0.638832661777496
10	84500000	-0.17973483306021	0.500634763941537	1.17963796987252	-0.500629732002477	-1.26630828524184	-0.635954912136816	-0.498585275477252	-0.628472173673578	-1.3110283368454	-1.01418979119029	-1.10836183330597	-1.21991673736909	-0.538087246969567	-1.36531185579352
10	89700000	-0.298487517420503	0.65380806818823	0.358197033681264	0.210019136893227	-0.37389772503303	1.04911279434537	1.51892653435254	0.272964702579494	0.00433332015080957	0.858926517453143	-0.41061222011981	1.15349305980097	1.45667706402154	-0.61996472528196
10	94700000	0.540047755307989	-1.07414489268916	-1.95977590478997	1.41891603055367	-0.603812448785987	0.995771019652348	0.269309149312553	2.26224871557143	0.376599475797413	0.336760202643023	-0.634441523578213	-0.0387149022265943	1.13281218478133	-1.29433439952106
10	99700000	0.908163551735768	-0.125955768560179	0.343605708449613	0.0455019574664351	-0.752653878912305	-0.0464378196356615	0.389265632358285	0.272725670794564	-0.249676495801061	0.630135988805837	-0.461662606529608	0.101876390126059	1.02709092138091	0.0275127443812458
10	104700000	-0.816415546629638	-1.88546285611175	1.97750336342379	-1.00404247353692	-0.993664312833086	-0.35747602277019	-1.9160067943389	-0.189830657099121	-0.231283627090779	-1.09342774703722	-1.03216796552884	-0.27051174275333	-0.98500693922552	-0.137805268592178
10	109700000	-0.669063107877366	-0.944950239307333	1.21078835239346	-0.594489356300344	-0.784089759831212	0.0551448840814711	-0.63034539582601	0.0206116715241667	-0.750650093958	0.37937774391712	-0.926948371530983	0.0186279848401085	0.328035578401597	-0.643123085364692
10	114700000	-0.278489153526167	-1.75259691077452	0.328237916966318	-0.0383844208744929	-1.23705425383925	-1.03169926168699	-1.41254992383058	-2.1708046815981	-0.865426343005288	-1.1188846245198	-1.14051228963538	-0.332619714887362	-0.584712848364205	-1.48164922423509
10	119700000	-1.33020666721682	-0.31907498827938	-0.269011957218029	0.0159037638051837	-1.22463387312844	-0.999101829020913	-0.783803739988355	-0.794655017679363	-0.743814740637101	-0.482980306061832	-1.35240173395464	-0.807033587020393	1.29820840226221	-0.569768461189394
10	124700000	-0.699883276496635	0.241328463555041	0.928276597896235	-0.0347828697909782	-1.25676001329813	-0.700004258157338	-0.848599830102868	-1.3068855535891	-0.808692276564255	-1.2458106904819	-1.12917476641417	-1.71280428592892	-0.551424933901238	-1.02092297985796
10	130100000	-2.95855671879485	-0.959072970890373	2.33816862953625	-1.11554284165419	-1.7117168166199	-1.4808457053263	-2.36537026518472	-2.52937920343273	-1.33762266103343	-2.6418425373639	-1.63185529262953	-2.45475535672433	-2.3754729446338	-1.90199652476219
11	100000	0.23934430401021	-0.996055029129111	0.8435246711366	0.77213446647589	-0.67460626898698	0.290771078424528	0.291685520261833	0.125242781725602	-0.0431912848451816	0.370328964283401	-0.642311638096049	0.414292184069395	0.611624494724789	0.199612778715779
11	5300000	1.03120143115903	0.0264965999419322	-0.108271733120542	0.451802666789071	-0.841563158902479	0.195480911229632	-1.26964048002792	0.405896729525386	0.0605705007334328	0.734326291310365	-0.762536760492738	0.0373043163215074	0.0456654383114262	-0.0919359443101445
11	10300000	0.934765002188383	-0.343035364394037	-0.0797466991432241	0.618697139033924	-0.863776486811182	0.20770323553826	-0.298648476499896	0.450199025046529	-0.0328197859816387	1.35418535318744	-0.863561171294656	0.152469293589755	0.75549597031184	-0.178709154664883
11	15300000	0.614764819802801	-0.324714363941557	-1.07047885321252	0.658405313679355	-0.978737394275036	-1.19016841597311	-0.147821379732563	0.273801492047721	0.182167561747329	-0.498850549225337	-0.933300759866842	-0.102617747055053	-0.02892739185449	-0.720751432807706
11	20300000	-0.36089533265908	-0.689510721033357	-0.304792139280516	-0.990770087290333	-1.17430169332884	-1.41380172780469	0.321426996869493	-1.09086213579489	-1.13581294175454	0.0188386154149613	-1.16385436603286	0.247729867570542	-0.455386190559676	-1.64307679289651
11	25300000	0.442708829437517	0.944193354819902	1.35996892200044	-0.845730349236652	-0.920806017166019	-1.15076922478669	0.611918820759928	-0.979257570998993	-1.05519488309851	-0.292516605662926	-1.19437568350972	1.0347087296199	-0.297328344212119	-0.555037172022479
11	30300000	0.535613484239156	-0.153817586608652	0.175938376359101	0.995280769894057	-0.754806882986302	-0.0910069946538103	0.295176818965445	0.31617727288357	-0.242759090860383	-0.0194179720379862	-0.659707310177193	0.996285413494277	0.706910842857189	-0.235138337027021
11	35300000	0.109087978358664	0.140528690800779	0.930917487188855	-1.01310589409255	-0.578734086293616	-1.06122953652196	1.73013304770494	-0.94299390726353	-0.457597112983995	-0.210663429242901	-1.08443749350127	0.219535053971201	-1.18761245017471	-1.74687660718724
11	40300000	-0.0278564726083253	0.0852725390274534	0.842155346050824	0.139525280840467	1.82973262258143	-0.679204023474095	1.0721276606644	-0.760409220676356	-0.563463053948106	-0.370535710905766	-0.99743883684144	-0.715489702309186	-0.424476804052513	-0.342463888932857
11	45300000	0.960146304711211	1.54670418586806	1.76901941138478	0.531209949944058	1.65921173374921	0.550161147457595	1.20241032023495	-0.034794825868107	0.271999646346862	0.674829892081348	-0.45868660340823	0.601539127293716	0.734807870130375	0.558702585460486
11	58800000	0.0946690243776011	1.71452527834484	-0.575576484088506	0.635891365067027	1.51058629391266	1.26688327207963	0.423912816312064	1.05067278467431	0.1981947017087	1.16448019420468	-0.332844299658631	0.620705309934204	1.14988367728819	0.948178814281652
11	63800000	2.01166559264169	1.475515016636	-1.15185034317072	1.0210925179647	1.64153358866543	2.18099789260046	1.20553448756681	1.27575697920789	1.80247312079579	1.90488362728177	0.0232447655306007	2.39740614152147	2.17798420231831	1.69325502089765
11	68800000	1.28538251438152	1.42522651519231	0.611097366599824	-0.125615880256534	1.23721924118563	2.94762877807444	-0.0834279090325181	0.816398179088715	1.98717414845316	0.585427256465386	-0.57169450440191	-0.210435107212091	-0.100480567861206	0.524139522354382
11	74100000	-0.151919602968589	2.14807747254035	-0.317357724532653	0.0730824966153383	1.47653551662504	0.554029272181886	-0.581472740556004	0.167070527587975	1.20457795349657	0.714155845918519	-0.641917231588621	0.678069807752925	1.52884713278098	0.469572168392418
11	79100000	-0.948514624390992	0.909718276358047	1.4156607091113	-2.09878033371193	0.75818414909889	-1.27435926131654	0.672707301624337	-1.23081915466824	0.424397410096793	-0.183905106843102	-1.21408077764722	-1.60837309919216	-1.53158134653739	-1.50963114516199
11	84100000	0.826510829312829	-0.256216405235814	1.03666622693016	-1.46081325328157	0.24997202381898	-0.343574824927613	-0.459495669826676	-0.501417133183997	0.241765338951264	-0.218137726864472	-1.04817239107206	0.0549526354411878	-0.335898438509491	-0.850230744562271
11	89300000	-1.98917979442366	-0.331380155043674	1.32102000831474	-2.14083000544412	0.055803034273934	-1.27954917148182	-1.49501439161134	-0.0866854580914098	0.192770504003389	0.81055620438461	-1.05758447620029	1.02738682994744	-0.818975364952116	-1.26975612555877
11	94600000	-1.71168190705977	-0.986423078529621	-1.28446865031672	-2.27203278165029	0.388806376835272	0.0919464184892008	-0.272678508665889	-0.818707328636389	1.77001673255378	-0.210116095262511	-0.811872223508695	-0.986433023376046	-1.16332339635167	-0.690297382381844
11	99900000	-0.494366433182286	-1.48808744788805	-0.178065573059773	-0.363766396982557	0.472021737568108	-0.754190146008607	-0.369340842220126	0.621369640539631	1.44514592860005	-0.129096584827668	-1.07774036072539	-0.857387544618393	-0.123436373505051	-0.403879957097932
11	104900000	-0.895856332271839	-1.32501903498645	1.26432940616019	-0.425385293467308	0.264826085218516	-0.907306796756821	-0.538282638208948	-0.295907166211218	-1.10673312884514	0.598006996524676	-1.01463511239895	-3.20318722462379e-05	0.124763221378376	-0.78841093633732
11	109900000	-1.66142077864528	-2.12935261104634	2.48294148091851	1.59727415962325	0.00341119790952578	-1.21342699066041	-0.316786311242959	-0.491849764615296	-2.00930293980248	-0.0282279291057608	-0.67364720844516	-0.605482399007461	-1.41014887744667	-1.00443728252634
11	114900000	0.209355013589934	-1.52177179641148	0.811429479012126	1.53625979187266	0.050960087898361	-0.814217457787686	0.272929133805072	-0.0198085455504418	-1.6391172312622	0.405739236870722	-0.781392602444734	-1.01819977330851	-1.33165841324575	-0.513932194254599
11	119900000	-1.24287372239491	-1.95664464312278	1.40384026832359	0.0252936734251244	-0.020436345497227	-0.604465188922872	-1.03657420313822	-1.21642813893319	-1.57706833760635	-0.618750649386523	-0.919060679903887	-1.81453663574604	-1.20877614086026	-0.669721969868294
11	124900000	-1.65941414035366	-2.58254985645071	0.619281963610283	0.667975933669359	-0.122634057319155	-1.09717979959507	-0.696801410873027	-0.48189116616571	-0.284722571082957	-0.532221556353475	-1.01244603824834	0.26995380955198	-0.153416620656973	-0.89514076497282
11	129900000	-2.28433370449572	-2.06879817750379	2.74177903300464	0.858429560756207	-0.506251306918794	-2.80824561932012	-0.372582707712967	-1.54766388850762	-0.9876193092647	-1.35631056594699	-1.7346223265689	-2.86292596278576	-2.1245032475477	-2.44649187013631
12	200000	-1.37882725877813	0.976127574289194	-0.576786393648423	0.535173178405638	2.20119359118584	0.813129428035454	0.328614982771787	0.00127544512961637	-0.126633909756098	1.07919727264146	0.038971097139254	-0.118125972317942	0.00166431320322808	-0.666564890851396
12	5200000	-0.445803167356251	1.65502990284711	-0.198617845580762	0.848613804128388	2.89796136882868	1.97436303684722	1.14747864366038	-0.262651151371536	-0.403570326930027	0.561455113388429	0.539294828429782	0.319259114927134	-0.344463951958901	0.494820703362972
12	10500000	0.29125618227337	1.32847474362664	-1.67323205439476	0.708501131558918	2.55014190860928	0.93403339570525	0.925439037096591	1.47605166653654	1.04035158926249	0.794273542703235	0.398193139602952	1.19497369817932	1.37558803554669	1.79092112362908
12	15500000	-1.19594159282202	0.501395908742325	-0.919094808093581	-1.51701767839272	2.33969585605264	-0.62581020625508	0.0538425013141216	0.483622150431373	-0.418477816934086	-0.0707119041303882	0.0700487789072912	-0.494724813227556	-0.294029544424698	-0.0761822769665788
12	20500000	-0.774731667531903	0.0301261361327532	-0.504293207340955	-0.808413788508039	4.10311648117011	-1.03063376631768	0.893438650916444	0.720108293990234	1.41844161280426	0.155390848663272	0.13248013116311	-1.05021859105028	-1.20312818887689	-0.527136131740121
12	25500000	0.909913414846446	1.37844497727763	0.472975486320266	0.350708715440724	1.59424475971112	1.46067080141486	1.56075573413195	2.36027125026368	1.05771883052535	1.34301831168289	-0.0169529486500695	0.293750357787656	0.558652303546446	0.999195737750067
12	38200000	-0.888404009176932	1.24321633912727	0.965085345993882	-0.207550143461873	-0.865764081089365	0.117082872795041	1.18485847653196	0.431228139496391	0.337083951688925	1.21185827898894	0.366681268115478	0.334548704218523	0.0846635938400013	0.146447264308034
12	43200000	-0.117240964758381	1.01132799428964	-0.765874249438599	0.76406091145314	-0.465688966535035	0.683985569440696	2.31793939559575	0.479195467162103	0.760458016822839	1.51812864199846	0.170523357867487	1.18189870783261	0.628808101401453	1.0719870189926
12	48200000	0.646490499723153	1.47054686837473	-0.480595164410046	1.2361152003457	0.0414983328739045	0.791151146922369	0.983836447700431	0.887023424722662	1.57682125991349	1.3565145320402	0.404685725937202	0.316854731719167	0.874210559396013	0.825034567295701
12	53200000	1.17390676354392	2.27341121632658	-0.849845863565164	0.578620709418833	0.910864654906419	1.13892152864251	1.16523335446766	1.5522095841868	0.720127069753288	1.27538022620948	0.754303905874134	0.253312180520235	1.84061888043176	1.13425599954805
12	58200000	0.548381697537733	0.85350653945833	0.167092439110595	-1.18977608630851	0.218120390494776	-0.456599090847517	-0.673256006019482	0.674730051233945	1.41899703907845	0.459938255424088	0.0460918347791301	0.861373062226385	-0.0625227369713761	0.333968639758895
12	63200000	1.01731671205112	0.832628768350805	-0.520571845797748	0.0624495487483967	0.468817719194701	0.900056946900115	1.19640502568838	1.21597333967846	0.474630061925045	1.08387428739011	0.721701696982597	1.42268076827052	1.23139767663334	1.05226016822507
12	68200000	-0.148711469251414	1.41265248960473	-0.774329070090673	0.235741944226486	0.70947623505245	0.518579596975292	1.08292735650674	0.836646151192832	0.286519325445329	1.78292026619557	0.0735317881380652	1.71419912153207	1.74960691934902	1.1656229333683
12	73200000	0.284492778318894	1.72168280387618	-2.02451589771397	-1.34427303654784	0.0796717154661095	-0.450864788506557	-0.0994038210802706	-0.341708551418361	-0.12598900782084	0.632923390659839	0.0810196098651145	0.790535425815795	-0.31878086806969	-0.395260334112358
12	78200000	0.0142545679492535	0.997133630692356	-0.0293098884308673	-1.46578768823309	0.127516225768686	-1.25770371620532	-0.62281334608282	0.434550841023928	-0.589268480187298	-0.11023821411619	-0.275292693382156	0.687873128474086	-1.10754008182865	-0.696961132651783
12	83200000	-0.377614747534402	-0.330092709865447	0.754157374904515	-1.74547887880043	0.0590691063139392	-2.39569662334806	-0.192557001404141	-1.86593639185635	0.812694606125975	-0.102383974186174	-0.308273974484964	-1.05803589123722	-1.70804164709546	-0.790251596884769
12	88200000	0.58327243002846	-0.466641983479748	-2.82730845909113	0.124567800287533	0.498949275322435	-0.215191204855562	0.158989861539622	0.526333235320118	-0.288346734876676	1.85748256099497	0.369997366725796	0.866188597404481	0.574759790415579	0.556757444730481
12	93200000	0.793841915427511	1.73322771183278	-0.236609416037007	0.857791496069838	0.362702319267779	0.376596696713409	0.905818885399624	1.57787402780757	-0.557613425232754	1.31609107099262	0.0123830302129225	0.973972436224689	1.04157875148604	1.13854709726059
12	98200000	0.752159664600407	0.058422784473458	-0.857213957375451	-0.58948365920689	0.379122074288177	-0.248129384279841	0.262714191735558	0.583055205695152	-1.51992413511182	0.855263208651828	-0.0573057835777792	0.458881885262187	-0.0895447840612354	0.193930820552307
12	103200000	0.840530707698932	0.643704155044682	-0.947139592644669	0.447214659466016	0.407686387477577	0.0269738594819372	0.597445992161616	1.034126021581	-1.45383336285143	1.94719820260777	0.117038874984442	1.24779571885475	0.760716778276377	0.296010435765813
12	108200000	0.609838428314758	0.364814498541223	-0.161091185358208	-0.09937297541767	0.443226103616709	0.970568848187423	0.651123720649012	0.655677997198224	0.257551025543044	0.403058718213334	0.244090737764849	0.350253221919018	1.33458835022967	0.85286311902796
12	113400000	0.644755375156388	-1.01214306224239	0.428334089935302	0.265926123653607	-0.195070620324408	-0.819882047045052	0.495107920812014	-0.667709583093542	-1.25088126890942	0.275007223452203	-0.398492621132467	0.161711857173272	-1.12344740663122	-0.727082493768399
12	118400000	0.667426839757815	1.53705814841786	-1.08624804856476	1.7630722980891	0.536338995693137	1.16583967122959	2.01060402140386	0.99753223311046	0.751333555614768	1.43820034964429	0.264094346592139	0.517249990656153	1.14251863389957	1.09018011032188
12	123500000	0.155360823401514	0.853441495259793	1.41608262175267	-0.551845663958442	-0.126029824920998	-0.925926045861593	0.845576973245508	-0.317410552925203	0.19237486123707	0.382747689783453	-0.396052174244894	0.57386337483527	-0.660409590572648	0.0654122503366158
12	128500000	-1.17871917726781	-0.238419683285854	0.913051503860332	0.253117107214312	-0.315394477600446	-1.5771751087972	1.30936501893882	-0.533487243373	0.379307714747933	-0.307398779620745	-0.690264279954986	-1.57216025659214	-1.23016944049344	-1.13963353299857
13	24100000	-0.347880155815032	0.250558055860769	-0.51339463955439	1.1544139692273	-1.01994106372217	0.0536971183764959	-0.422650675709877	-0.624955373762304	-0.332881252097832	0.132094724498324	-0.284165151082391	-0.237482564770099	0.222988837677504	0.342290799257975
13	29100000	-0.47679641804594	0.838787032724182	-0.79679329570763	1.21787660824748	-0.745207858717613	0.711192802042325	0.388364387193037	-1.04319903858292	0.449401643194207	0.176536570251764	0.0240371373127168	0.842661576224526	0.359248751318304	1.34887563052905
13	34100000	-0.035413113150732	-1.17768550564637	1.0310420952589	-0.896557170669011	-0.906463632762745	-0.851961073616444	-0.595859178507882	-1.41001615505012	-0.911724438835012	0.128484661810579	-0.432463988411712	-1.10944942576609	-1.07233106346979	-0.2619249324189
13	39100000	-0.0672696043532076	0.205704990905663	-1.18639444870366	0.71881040152825	-0.630837713477598	1.42629101435503	0.251915827364487	-0.441562339740571	-0.0384897214138411	1.47854350080231	-0.0849632710195217	1.50676392701164	1.36734678567241	1.0439772757347
13	44100000	-0.327483681151414	0.852014106857148	-1.02705051879493	0.471156391703707	-0.524732713124628	1.46996244496369	0.0523311631360049	0.155452136785459	-0.0202947598189283	0.807230132372852	0.403944212976771	0.557183561637241	0.861682037676844	0.880292062359621
13	49100000	0.0770821028949696	1.17233634439273	-0.941176651130215	1.44684460298652	-0.452856535878827	1.8309377247362	0.391453424621248	0.181368952750182	1.38504892887498	2.15903675481016	0.645960097624744	1.0070835696381	1.14746452492468	1.8059797043477
13	54100000	-1.49599375114373	-0.541377984963181	-1.83481686688327	-1.2682521419557	-1.14440828022998	-1.80527572725286	-3.40425367663195	-1.26759393373121	-1.35329061600997	-0.0884640694285551	-0.73624524235477	-0.638129828157052	-1.14480679634687	-1.06917344349166
13	59100000	-1.78494832755216	-0.973547474604756	-1.2847530932628	-0.866606175491328	-0.997247167788029	-0.722265365388093	-1.41000194999422	-2.1330934666635	-0.443144665286638	-0.376908854554836	-0.609565692084618	-1.22944086611189	-0.882588507431652	0.747254856128098
13	64100000	-1.98157617125034	-0.816953818806683	-0.51221337322926	-1.50142321867408	-1.1030175395389	-0.873347028910022	-2.17095890076938	-1.17143348594773	0.628088557739443	-0.765084083502559	-0.684732505196343	-1.35075614498812	-1.03559046192635	-0.71000607046395
13	69100000	-1.01728480082429	-0.828995583252182	-1.88527437374688	-0.807861858985857	-0.881063729592254	-1.11256086376118	-1.10296553115946	-1.85379161400292	0.27166586994037	-0.0319249827137925	-0.300449228032454	0.556371531358309	-0.046789767647486	0.147914231185504
13	74100000	-0.473895923085684	-0.641114095584908	-1.7411572681318	-0.185312788643789	-0.703480631616588	0.128899525203541	0.661219563293392	-0.66012739905381	0.0196953858350156	0.560763229261917	0.295637428801382	0.832156212718347	0.432965123380288	-0.0615392968986847
13	79100000	-1.11515970747123	0.362704798155433	-1.11913439118452	-0.800458569743081	-0.945005127762996	-0.985023379202481	-1.46250369264916	-1.35546750583895	0.31251041422763	-0.0691135628185031	-0.404530343702067	-0.268321022285393	-0.605888172398788	-0.602637509783945
13	84100000	-0.979266455718214	-0.628345566122815	-2.45509334708234	-1.80023784232146	-1.09662433391877	-1.54810610599207	-2.66552367827124	-2.37391742531417	-0.236667705652185	-0.43686053346321	-0.471375600557831	-1.39926455735158	-1.4179148899086	-0.983122549855787
13	89400000	-2.86505308845165	-1.20940071192981	-0.129606305483966	-1.5367838779331	-0.911628611874511	-1.06791260355025	-2.1233351191852	-0.869761500455161	0.237587589403304	-0.17152377756927	-0.617995985367626	-0.903612410491385	-0.658322786615216	-0.801877643232004
13	94400000	-1.02186817030521	-0.336404389392553	-0.0616155813642541	0.968079361399421	-0.947582194841968	0.212183677713388	0.59892730711253	0.298215678033252	0.557479136503644	0.79102585096843	-0.233973172874219	-0.297556464832823	0.26271401537948	0.417378453741462
13	99400000	-1.62326947804914	0.111808334369637	0.222970862393937	0.481516612220882	-0.907268290472104	-0.461758630222744	-1.45279881597376	-1.04451713421487	-0.266042173967889	0.5364544802645	-0.378324972226665	0.761497103120918	-0.543809132698948	0.049332886413449
13	104400000	-1.42105662568195	0.24564631916651	-0.267103953547216	-0.873895984877717	-0.978311434915294	-0.149887803338747	-1.6471516136749	-0.835057814308621	-0.545124358530716	0.329576266882516	-0.202409559363364	-0.747482173760201	-0.700092407323671	-0.0725444955988077
13	109400000	-2.15137096576535	-0.698564610800545	0.331218382133636	1.12040504836775	-1.13229227619602	0.122953664779026	-0.707107491143353	-1.61137404718086	-0.906631026785172	0.225501332044117	-0.123125302969646	0.23124916859621	0.296760697405591	0.240428096288566
14	22200000	0.747673189910499	0.0630742299327978	-0.172483471685179	0.412653559367124	-0.465430853366226	1.08675367911309	0.892159913249136	-1.40995925514324	-0.492862339094146	0.244170959001646	0.0273520643496264	-0.0348787879651082	0.254883192264622	0.568020653678625
14	27200000	-0.43297876391067	0.186505171794068	-0.069818454240589	-1.08835607337294	-0.948817575542586	-0.373060293470082	0.266998071853638	-0.92009630064175	2.0494570866085	-0.672309605941084	0.3223355930678	0.277289412148509	-0.072346580651169	0.229834336598228
14	32200000	-0.14193862200624	-0.460282349752238	-0.305064899405755	1.10108424914361	-0.901490870812105	0.567286059085286	-0.192702118338178	0.685911711887885	1.718033071668	-0.257851753261428	0.050683688968304	1.11925526390675	0.678127023170979	0.943422073338364
14	37200000	0.309341454464009	-0.835159415406563	0.439773310417547	-1.21224968388977	-0.837731838553604	-0.600083750205657	0.305705985469353	-1.50200637987173	1.76607598475957	-1.2350352239191	-0.105600027334554	1.06747648888093	-0.0490856611811792	-0.159915363636062
14	42200000	0.961442177791985	-0.759059039581867	-0.0546011264866702	-1.57563067003011	-0.88526448080707	-1.07698142045588	-0.790916274541384	-0.977519598482624	2.12528669180747	-1.68455434774644	-0.135977264436416	0.282744588898657	-1.22092492893891	-1.16567268293624
14	47200000	-0.238345996042729	-0.0900467037719188	-0.0761111057403238	-0.531070017988486	-0.719967224723586	-0.199418283775133	0.303970683731625	-0.952073180802283	1.23053358196516	-0.672621861923489	0.123017579036981	-0.529613420726308	0.0847044222722341	-0.603417624297901
14	52200000	-0.0240298256296941	-0.706397884319179	0.652269425750063	0.949152410309265	-0.54726678231365	1.18660974846643	0.981138577755865	0.122717945322741	-0.00482816144932853	0.023339032799054	0.145220705919783	2.28456633833266	0.525741793144696	1.02248871936923
14	57200000	0.41515804993234	-0.369327288379269	-0.51370075822491	0.183298147801133	-0.816035196515432	0.544056559739931	1.10504360495732	-0.0142592315336773	-0.113206302932854	-0.199280380108576	0.20842309193255	1.09716468753401	1.58437915266877	0.868157451443001
14	62200000	-0.651426275932077	0.586720633252706	0.0633848228282221	0.0559616832546083	-0.824053712567649	0.335890234396143	0.683253061304276	-0.270929009736942	-0.844401480681876	-0.183301122342413	-0.22805848585964	1.18071304954179	1.11320382063432	0.271495029803086
14	67200000	0.669134686781279	0.605121978424338	-0.927100169079429	1.62225492218906	-0.417099463623432	1.90667411737281	0.680802075000427	0.904098945971694	1.36024075598908	0.618257295039938	0.607986857697053	2.43244659999199	1.53258874516779	2.17461291640442
14	72200000	0.361649483545782	-0.1017924470257	0.57542878587059	1.19263830471862	-0.658553955850092	0.678346474279256	0.0903907645990581	-0.643751757054684	-0.231216562347376	0.443743100112691	0.168965449555406	1.27369229882789	0.773153630843096	0.899311767662505
14	77200000	-0.749913569095595	-1.14300533112193	0.756515138895398	-0.428165380057688	-0.968249551917454	-0.0239485009457051	0.106202637813633	-0.196945103686387	-1.24981164915996	-0.0223000388055378	-0.1977488541096	-0.715168284416644	-0.0584246508173466	0.0628337098090292
14	82200000	-1.07601273300521	-2.58295045348162	1.75231417099283	-1.83120883111296	-1.09576864166732	-1.48527369480024	-1.71708192220935	-1.36327035147561	-1.10016615436524	-1.81424488639248	-0.359159992997102	-0.561205446929461	-1.33149026506952	0.0629055101014517
14	87200000	-0.0250026858875848	-1.70721059373624	0.800825817074266	0.577706087343447	-0.658905731347073	0.690282640781842	0.589864287731117	-0.538848546422167	-0.871204088849623	0.127610393683342	0.208619134644109	0.576536872293407	0.508320856377534	0.886185019113576
14	92200000	0.415358266621496	-2.35331899515984	1.24814133583738	0.045825923098128	-0.986148683162893	-0.481177412859154	-0.193569513463638	-1.03789187967641	-0.356441684571995	0.0334060743558029	-0.297923657309245	0.102474036677525	-1.19095656244391	-0.655711798549605
14	97200000	-1.83380125427896	-0.954601792591915	0.578831489180546	0.159520552071247	-1.3418287517504	-1.6968965668957	-0.139832019331707	-1.85363677521539	-0.622994317828592	-0.864459288324985	-0.383256901635344	-1.67750604947299	-2.25835929934953	-0.868370613933548
14	102200000	0.521980441113435	-0.785604850601344	0.27635886888371	0.556636220809347	-0.828265216607242	-0.194960042097939	0.662439346125975	-1.40880080879677	0.601767396197101	-0.44105588533299	-0.340518293583497	1.00271904679177	0.951732882152228	0.640311113679835
15	25100000	-1.4969386894247	-0.618841006475747	1.87614452864193	-1.11996935620998	-1.23012949405577	-1.22259485192889	-1.25035261110042	-0.351040956654626	-0.110645969504811	-0.0790841082477239	-0.229469797034393	-1.54240771230789	-1.76926130945927	-1.72250896529939
15	31200000	-0.884469225507719	-1.31048180041204	0.549250842014947	-0.419229027327835	-1.04783339783496	-0.127381849098691	-0.768296734866006	0.446909933331742	1.14307392524362	0.609108968751416	0.0931516878087439	0.0641528170075878	-0.135131890213074	-0.798096605210103
15	36600000	-0.114588414379825	-0.636604586131272	0.597715081268208	0.109479178599188	-0.703183396935058	1.12202633764103	-1.18137959403764	1.36086728586931	0.615527733065789	0.65791806439955	0.375896849246568	1.16384837202882	0.757032359926272	-0.141423284245672
15	41600000	1.70673860006734	0.912443415761364	-1.55779355738401	0.850366959727235	-0.0534481898171583	1.04848662175434	0.235047666552417	1.04861049266452	2.68457413597293	1.8771871899234	0.295724604605587	1.62254897817518	1.79970386888409	0.796552904731804
15	46600000	0.80794259210762	-0.196886256375133	-0.033603555366206	-0.868624786778755	0.535197026631506	0.911529338666198	-0.559843875140207	0.572134792034798	1.48548707085527	0.904623988736684	0.0687945205466324	0.453758024163409	0.902782822892569	0.0972328858330494
15	51600000	-0.275642647810435	0.0100734852074864	0.0207906440986108	-0.594620019806663	0.550463092602317	0.686795569565148	0.347728872131428	1.70027744916943	1.1515388143573	0.810996283421366	-0.279580172909613	0.399740076537732	0.24664045997976	1.02662415963838
15	56600000	0.650042852483101	-0.205150167803802	-0.953686968254513	0.309732567332756	0.420740102506642	0.714327968271921	0.0964655592590233	1.96478142972706	0.251585916030297	1.60855681629489	0.0942022439497826	-0.376461378015331	1.58642147963922	0.301295752129254
15	61600000	1.67679410113579	0.666445681271609	-1.20138010593472	1.1634120032323	0.694328115275484	1.44684328706171	1.01967385392415	1.63719572799315	0.14262131644242	1.61025706489751	0.0832761937113958	1.44541303775481	1.64406824047627	1.90244719161696
15	66600000	0.564114211599146	-0.615554573483639	-1.61567261846249	0.831592523058165	0.43157401426722	0.633601015493858	-0.131234331546857	1.27299449283587	0.76575151778452	1.43748391234672	0.321513914409676	0.461064236253746	1.61125537448745	0.303796699958262
15	71600000	1.01976051550353	0.716329665252851	-0.781483103771467	0.297591620319092	0.449842507799611	0.529910330628195	0.320037743318675	0.802550329296351	0.628137655144811	1.73597416203656	0.00668842779988418	0.102167848326403	0.781471942899279	-0.283342704038523
15	76600000	0.556987455891509	-0.642195090308928	0.140560873276957	0.333376641366183	0.325526623447636	0.456050102792604	-1.30503188695601	0.0486438117270332	0.131398220282103	0.687012326536467	-0.189475299464428	0.194281552193652	0.609902293906099	-0.0216716341952418
15	81600000	0.541773064504912	-0.143414037896208	1.38142437401801	-0.324441109461732	0.325133655490574	0.149888356040129	1.06630315065561	1.05063603202528	0.174165267185658	0.964393973789721	-0.0513772273574755	-0.446919805838046	0.186824365469412	-0.338535076666076
15	87400000	-0.665309510712382	0.219771429845167	0.542263143575604	0.97153007649485	0.287936625813542	0.656218281637543	-0.706285205648485	-0.182382289113908	-0.0227068858029258	0.674541351865376	0.0839515292238187	-1.12435282304856	0.38642193424373	-0.127292790402658
15	92400000	-1.07420824563719	-0.558790039211833	0.197947421555587	-0.780903074693827	-0.0244137685089095	0.532082980043155	-0.776040003758994	-0.140520310556974	-0.947917378774477	0.453481633567714	0.0726995705425658	-1.61967903155265	-1.05291665336849	-0.403907931714688
15	97400000	-0.11282593350848	0.835800640853771	0.0390629285774236	-0.396858163612014	0.127077476887946	0.223192602280552	0.323210003189628	-0.0765678661760002	0.483449699503771	0.754065143066458	-0.0236139207519717	-0.745330255764943	-0.280971792968784	-0.922383819694289
16	100000	1.63696642450352	0.557595299310711	-0.876106883763794	0.476597927714653	0.632299747344031	1.04384506516399	-0.168076971382602	0.869421780030329	0.693681921336411	0.238040947982293	0.744372686653293	0.40119431277841	0.155554963501707	0.957231284511415
16	5100000	-1.31765817683975	0.190597348088522	1.85802590312522	0.56745525735092	-0.457896417864688	-1.84955642339124	-0.813813258129441	-0.278669334215418	-0.0453702067531834	-1.22415445395752	-0.307565992862857	-2.21209501578007	-2.45744779784196	-1.58031884125644
16	10200000	1.42369473449204	1.09281945957223	0.416172078609294	0.881578323844867	0.572128190300479	0.602817318626215	0.530276212344253	1.12623923094322	1.17417508546249	-0.0295210987987683	0.628024835536096	0.0489161535501821	0.375074197631186	0.357752371155068
16	15600000	0.61182390290739	0.410267342585918	0.158582141904629	0.210977278961588	0.152176940728357	-0.838927995814593	0.484202493011491	0.298369750229302	0.657419344612167	-0.110245044607839	0.150798846389803	0.695296768826297	-0.198524141662598	0.491536894461133
16	21600000	0.0269371386259057	0.250151284213902	0.275132485334733	0.40427588696033	0.102899380342714	-0.471270901680584	1.15144479446344	-1.01577846037456	1.02540392483734	0.344292544370481	0.0879106410800966	-1.11733083944178	-0.306165710461518	-0.514652856566325
16	26800000	1.48020545568728	1.14756752436682	1.05135008514249	1.21801776414058	0.714839161429643	2.00109794839504	1.00086856035033	1.30602103604591	1.62835867777913	1.26877245277586	1.18764201555541	0.0660908248570063	0.819709720220404	1.20562651342395
16	49700000	-1.04270318785792	0.521798687262148	0.427599922770999	0.385304590502267	0.108236930730016	-0.581352890103363	1.46903071377838	-0.978280083775667	-0.59121263178235	-0.178459294440462	0.179796185343246	-0.856348142431259	0.393153819311824	0.164240786992152
16	54700000	-0.249948300604287	-0.982441803080616	0.689286822354166	0.366588534461885	0.0300824032857796	-0.257417229861544	0.570264586168053	-1.02273220366552	0.143642706923704	-0.172229260523653	0.597915523036792	-0.340504676470629	-0.046016000330664	-0.0414078903584827
16	59700000	-1.7235548562562	0.231120820484757	1.69906276190756	-1.07069817567248	0.0715687912218085	-0.928689119579393	-1.33279913588457	-1.20605344452742	0.128073159004262	-1.05691193377785	-0.168752795093087	-2.21801072145214	-0.83524062042943	-1.09268003937103
16	64700000	0.265515128270532	-0.117959525225793	-0.484543832447071	0.983286637701754	0.445726804463883	0.545476495451895	0.664137445799529	-0.863315745809669	1.46197363337585	0.74674367284755	0.524424512137864	0.633456569983511	1.0348086560011	1.03840121336417
16	69700000	-0.811033961116528	1.06187771857944	-0.697802224836005	1.16697636124923	0.0378230554206464	0.272843363121863	0.177476434772251	-0.0726960694751809	0.853962853410439	0.125303360791469	0.613291041068499	0.427513482554107	0.413741451962848	0.505700038080528
16	75000000	-1.70782084055328	-0.152774133820365	-0.33182409937111	0.246266448199682	0.103254008579845	-0.619317553961104	-0.15147082550489	-1.61492001889824	0.169414747771424	-1.70425879130944	0.31234365121604	0.107308090520635	-0.678763821719135	-0.350393961468613
16	80000000	-0.719155808520801	-0.598262071697518	-0.327850961005117	0.184233197668953	0.744942121308396	0.0968025676339471	0.78620948645724	-1.07145147114323	-0.00851662229688636	0.341784731673851	0.390801051436023	-0.276190168212741	-0.351172497411709	-0.117434859919692
16	85000000	-1.0089495004717	-0.499445097694439	-0.677355777060393	0.910406716401868	0.915586719500896	0.256632889621333	0.0680211733894204	-1.05607525139467	0.00667680178578185	-0.0691357655999576	0.132577120804592	-0.247092435237197	-0.100974483215829	-0.185131684158824
17	1	1.4933523931924	0.795864428060391	-0.93744094642811	1.26411447923368	0.881317915380699	1.61871482524716	-1.03354902537885	0.0981225260117929	0.773460933245152	0.69357432808868	-0.308649412074506	0.845206558504461	1.15513008871407	0.757055680243512
17	5200000	0.543483500890311	-2.21681136357252	0.0801151376338919	-0.109321998146859	0.347604796745967	0.571265764597497	-0.301786616498012	-0.62646152651679	-0.401537494208317	0.307346721845925	-0.427910949413052	-1.2565603891117	-0.529055253896409	0.0928943565874887
17	10200000	-0.898180488429137	-1.90981265396626	2.40525985757092	-0.639255521788544	-0.112624647487949	-1.33529156893723	-0.529691260290525	-0.830831343063613	-0.684181623137033	-0.747856475270117	-1.38042375114481	-1.21164051105582	-1.71258353436207	-1.4233033939011
17	15200000	0.974327044778085	-1.72604803965092	-0.656585036038198	1.01603652372151	0.299718083670601	1.32165685598701	0.728355309086448	-0.302032036444211	-0.319183632902683	0.583745476322589	-0.771366115393048	0.423500953656285	0.634288867141129	-0.284463334266753
17	25300000	1.22005229157258	1.51901917222414	-1.78348178477161	1.66091510399268	0.935736889672671	2.19523970022598	0.884819188079745	1.52424963596435	1.71123745783589	1.5375480605142	-0.0266851714347588	1.01651249390464	1.94976824649634	0.772504939183121
17	30300000	-0.330275723357502	1.10164075769415	1.17156454448102	0.664104578747063	0.231859092016992	-0.572299505617296	-0.311811539907044	-0.888851794167952	-0.48077448448496	-0.0999110279730424	-0.965862890704034	-0.191290915659759	-0.229851031311458	-0.155047968795313
17	35600000	2.16035959314609	2.84707860637466	-0.193505697444044	2.20197151269216	0.654744838479614	0.748529346571779	0.264989289324925	1.37491277287004	1.81553170419666	0.823007869888715	-0.257268102251517	0.438956146935196	1.54313152134085	1.20196365073678
17	40600000	1.2103535780505	2.13978852319297	-1.17374664492936	2.55840594909368	0.823364456719718	2.18607999799138	0.1550282425228	3.45816073766991	1.89671343751921	1.91216333388205	-0.429080849187247	0.392203809788785	2.01462633404806	2.51052682312803
17	45900000	0.899573846000142	1.36156239724814	0.514315818957288	1.06680607175627	1.20925716577072	0.524655904558003	0.708795155676964	0.795352384867927	0.517817863133501	1.0966620602164	0.458494060305145	0.323340079769366	0.0114598177689043	-0.0966657536554527
17	50900000	0.0478623763755543	1.02478418825824	0.790948727173637	0.130417326444	-0.889339804734947	-0.269642543045148	-0.0286649385673073	0.0170862149404296	0.219473868896421	0.414797897523362	0.547595944674553	-0.280726178670398	-0.95313509414687	-0.96014097478542
17	55900000	2.89258880444585	1.91697111900687	-0.891671058187496	1.83430814581834	-0.361608040147726	1.48753204429611	-0.228978290136467	2.04562878512326	1.51505917485735	0.932043504455451	1.19837667296884	1.46899916672262	1.79982074799636	1.06949981267509
17	60900000	1.66325530963026	1.43826627052074	-0.510427267080047	1.60410881303858	-0.834698694394264	1.25891035173061	-0.051443990204617	1.51568204566858	1.30662608169731	1.16411662460046	0.902487833743321	2.2901732959817	0.806443128292112	0.117471600342556
17	66000000	0.322157885791331	0.775396346136315	0.636317528011236	1.05344871531299	-0.675930535266796	0.047773818525946	-0.571332961161896	0.198303616380205	0.49822626346904	0.329145121798922	0.437550617599206	-0.765805376528804	0.305534693566068	-0.0182817949131296
17	71000000	0.483911788343423	1.42558675989629	0.776534709367921	1.02936134573575	-0.666840788880441	1.45357822642894	-1.09242772033186	0.260253441415889	0.617989865148978	1.3586914603333	0.597637164819967	-0.196233101245046	0.636798164938726	0.219924077135587
17	76000000	1.22533762027801	1.24880388015025	-0.207337590503301	1.1376845482589	-0.667634910701687	0.525770277386881	-1.14624249517299	0.58286468830487	0.716700593393202	0.949086684247903	0.726995829910077	-0.181086652658976	1.1217366567545	0.665816418291176
18	100000	-0.256393972815468	1.02122822386159	0.84125815010655	-0.322067482290528	0.4443562378551	0.490266046815216	0.771584504786512	0.143349497652005	0.477442968899938	-0.110584787598963	0.519593566541008	0.072227073315316	0.545223613415615	0.696719526007727
18	5100000	-0.194986807581017	0.320881212549765	1.23462303730808	-0.573223556130205	0.253685500305519	-0.423749233438696	1.18947650908238	1.72636168659573	0.0486928989030328	-0.0712849473388603	0.26360738492809	-0.319287368241311	-0.648455258698657	0.0214304295961592
18	22400000	-0.154109089474662	-0.796771035008906	2.37668514189776	-1.65957421207892	0.0178530188153279	-0.652299347055031	-1.34892101417695	-0.816883343149683	-1.32608872459264	-1.14656365488736	0.00641256436084538	-2.07879345493271	-1.08375903883268	-0.594361453246804
18	27400000	0.545580216029939	-0.36268008423445	-0.791501015138888	-1.34526393507925	0.0237077902040577	-1.00299766214923	-0.567906639796256	-0.531166445762874	-2.45209896290287	-2.01988648127163	0.260899889545354	-0.718662028579838	-0.487515507942178	-0.913581515741166
18	32400000	-0.408549060089258	0.636138255431948	1.03209177400508	-0.448473520434016	0.0593222531059687	0.191345117918547	1.07169450112943	0.126309310836778	-2.98827294770874	-0.897035305638639	0.49594605804092	-0.476658562000725	-0.111520456431629	0.359304617926093
18	37400000	-1.42427300242903	-0.196668807828485	2.16195192795599	-1.78661687102409	-0.0132943419396897	-1.19117475079443	-0.230780535536541	-0.723846546400336	-2.39058862463917	-1.52944659185962	0.112946289515194	-1.11038803762816	-0.745765341348375	-1.72956874333944
18	42400000	0.229162967592872	0.149922159131469	1.19670106229736	-0.166481173382412	0.312488199538427	-0.254268408700782	0.773271104198495	-0.298006067265265	-1.69818177155025	-0.468090556340033	0.21867601088173	-0.155763482348207	-0.203981512829678	-1.83090692052763
18	47400000	-0.277089125612771	-0.152531976789734	1.13090536322647	-0.977876500922325	0.118889121021397	-1.14916296539704	-0.0116421021452091	-0.331576938578243	-2.39329728996003	-1.96893603004856	0.0406075816354375	-1.00719884000288	-0.72557730760949	-2.19134539017125
18	52700000	-0.0673533265748437	0.0698079466447175	1.08966386005383	0.0560128164922631	0.00230165198084034	-0.62458213177358	-0.616837703190069	0.516507287093396	-1.32355111384257	-0.968884638088509	0.0815158452639312	-1.25447298422871	-0.48347370633525	-1.5107959826388
18	57700000	0.414178037420371	0.0507374606386566	0.346471404675441	-1.56395137315044	0.0502156573455399	-0.23822375105632	-2.01154205163523	-1.16915309435941	-1.35632682673689	-1.0513582545309	0.318437928162944	-1.01418024891768	0.015337932619674	-2.05012206858759
18	62700000	-0.378778643954683	-0.675382009172724	1.22601629423661	-2.29747906837899	-0.147363584082505	-1.55655259161802	-2.4150858156569	-1.12203940564977	-0.883084001431554	-2.65574749941547	-0.141328354947062	-1.74957173937355	-1.8714621918431	-2.94002539161873
18	67700000	-0.543222302338831	-0.204186901170024	1.07531348205815	-0.713217121674807	0.00659906336146809	-0.914586811487247	-1.82855401212625	-0.451079228134054	-1.2993085372564	-1.75165904618851	0.424665605569543	0.0782683282097632	-1.06692100982831	-0.748802320164706
18	72900000	-1.25355049560753	-0.575869886746274	0.714370333012192	-0.479558349342042	-0.347475238885015	-0.741367635002312	-2.12056304498863	-0.738624783984793	-1.72230189415227	-1.50516329059716	0.106922683204563	-1.46642835662238	-1.52249773005134	-2.60343623728766
19	200000	2.59326780846945	1.12612158988398	-0.441097355170408	1.30442524924882	-0.0517662848437291	1.59233582868376	2.45794662031572	0.683987017385333	1.42370984007595	0.566464788796999	0.470747601909026	0.360123576017035	1.830975317383	1.99235970766868
19	5200000	1.38806172557379	0.872797726256128	-0.750543731431665	0.601455912705343	-0.684486312228374	0.837764358164519	0.703224215499855	-0.171051193156371	0.20175244403222	0.200867716710912	0.138279599140901	0.834008352573541	0.9090473599755	0.896114619131891
19	10500000	1.81030895745387	1.43177042766054	-0.355599499498523	1.00026621600696	2.06269706950243	2.47910688889094	0.925658454616488	0.781608263043651	0.719238902243035	1.34822501182788	0.829036679104331	0.95040297877317	2.4160869555984	1.36527936483814
19	15500000	1.8806468597567	1.22882280164565	-0.100422390140566	1.15013963869613	2.46167576141549	1.50680097282091	1.76004492674945	0.81831111226525	0.323941648063384	0.508700568191341	0.3826509640069	0.838103995254723	1.7355695565345	1.29090485215365
19	29100000	-1.77430038300476	-1.55094568259921	1.2217584084705	0.150381094727395	0.542849970613222	-1.90099949785269	-0.542975975641865	-1.02697166616062	-0.417564070958269	-2.17970001166245	-0.926753048540325	-3.14043469328402	-1.68985680264027	-1.02273384535965
19	34100000	1.77696717831936	1.34364110097757	-0.177836506985563	1.10763034177631	1.59789535229573	1.44422749494777	0.724926167990032	1.12034483788803	1.81982098920809	1.49301787234105	0.132071128868634	1.40124077094363	0.666612242557184	0.244718784956007
19	39100000	0.17543738264839	0.673672080372621	-0.291489576912619	0.801585929408087	1.4233191953993	0.680140749460005	-0.599125263277976	0.160889794045953	1.4325945300382	1.80543297856047	0.0701997273468297	-0.862258121970037	0.684857642963747	1.05234589533422
19	44100000	2.15881788523349	1.56276660630975	-1.81649736995803	1.17312370099584	1.66202396147654	1.68312483835503	0.0409975302760465	2.04486094944727	2.27582286449272	1.72597801526211	0.21504796019285	0.576412734519109	1.37631426658627	1.28831032043255
19	49100000	0.793292168316669	0.327298494015607	-0.357340307914645	1.32991802403998	1.58843916574702	1.96341670865513	1.4312766352483	1.00028356876525	1.5887913578224	0.663891808043736	0.29230493712871	2.36033820795921	1.31601046581974	0.68541884023405
19	54100000	0.448517187356903	0.724494044586534	-0.0482674515956308	-0.0463749957585778	1.64085317153501	0.987817929191275	0.82378519059766	1.37693258461336	2.34620543912956	0.604170768948109	0.203520926085866	0.63037064509348	0.772295607863517	1.63941701838495
20	100000	0.495676718821441	1.30188604131234	-0.503138821837357	0.440949300774942	2.19061015689141	1.58430655652989	0.718625655773728	0.818380839362415	0.727300171401727	0.984603024305396	1.12018919451454	-0.0261346088904542	1.11893628438871	1.1240876957613
20	5100000	-0.222672870362476	0.318387044777963	0.65279927297554	-0.268037847207476	2.1824326595564	0.0856950317708773	1.1797750604499	0.618407246451219	0.31677793497432	0.0125901496202687	1.0928606207714	0.127003550094575	0.418417816534492	0.831304081167395
20	10100000	-1.09289140242382	0.615296144228	-1.13945315169613	0.820381300129884	1.69671989091434	0.0610837287463426	1.31080369813833	0.777160138080444	0.353403421509423	0.73676960132584	0.773510526633198	-0.597586205921849	0.117475127383451	0.480164023388094
20	15100000	-1.38719174943582	0.984773423540839	0.165794255710991	-0.282777663422716	1.87585334801135	-0.534598840347872	0.86425958256304	0.0398628653211319	-0.0634958592458655	-0.275003616132717	0.647880660138741	-1.1608665541315	-0.598933820857792	0.19286871283033
20	20100000	0.156063127800724	-0.572301349861513	0.352646555332382	-0.048259071501686	1.48238922331348	-0.392939614662021	0.211261334209016	-0.87054642583445	-0.668592243025634	0.0153618511325323	0.0798951884687544	-0.984779571201938	-1.21382405420481	-0.214749840161018
20	32400000	1.65345961466279	2.08009935788896	-0.674808129777047	2.07566455272179	2.41817844443351	1.71491563354028	0.75196381407878	1.26580279149158	1.46838523247803	0.951533754835934	1.43531634428122	1.24682518401118	2.28227431971235	1.81077239476828
20	37600000	0.594301341611685	2.40366089991259	1.20359530562421	0.143019948430641	1.54174732819792	-1.18337571827163	0.97281603907404	0.254500425012916	0.0513707163255611	-0.378155009681349	0.490701807727899	-1.47965875431268	-1.18326987241796	-1.38960676901374
20	42600000	1.59408449748365	1.03609017552009	0.155777619893446	0.723203074763973	2.00309680741701	-0.671707452939924	0.832802753022404	0.187989604802602	0.534820285795242	-0.00961524998146791	0.601889781463066	0.552662645570551	-0.0861791543887358	0.847818484430815
20	47600000	1.31365256472162	0.882906369266769	-1.56778356026963	0.922018898714746	1.96515118676691	0.995074264091081	0.78010646794856	1.33669843674732	1.74286130942075	-0.50067550007029	0.995212156740472	1.30095174389857	0.738248029278933	1.25987477245345
20	52600000	-0.667006050230171	2.31187733743233	1.36734323935993	0.292492389835188	1.61101364169111	-1.68255643975032	1.34793522234925	-1.31663757860581	0.046028780158152	-0.369084598604939	0.356227851622486	-1.30926514276225	-1.33966224789958	-0.911234902595879
20	57600000	-0.699344112084005	-0.251609251520508	1.0130241130686	0.0485255251097066	1.38952262845335	-1.29485181037562	-0.358171031114539	-1.04453972401277	0.0207784912647101	-1.0776201973578	0.333058480487446	-1.47070957850058	-1.71401513439486	-0.746120346303595
21	17800000	-0.843946742923489	-0.638074728183391	-0.118249090420678	-1.54537504258082	-0.777560180405906	-0.929410100245349	-1.1902827390584	-0.483233476878611	1.90206122938802	-1.0957020147901	0.186252547388668	-0.728131210614707	-1.22330115676964	-0.217047402895083
21	22800000	-0.67066606117198	-1.08976584606476	0.573708738501339	-1.0496878894333	-0.651712856410205	-1.11121708947717	-2.43335735439546	-0.885112808812674	1.5606988571604	-0.718129306375434	0.0296760344039432	-0.932703830802859	-0.409836360730009	-0.954432491691665
21	27800000	-0.289682931308971	-0.344747761656776	0.820875621309106	-0.95020961140121	-0.747229652393568	-0.0391103908291733	-0.238067802470329	-0.597488310822505	-0.0654684441176892	0.0999332881863026	0.401025841553229	0.700420884546314	-1.09522229858465	0.500416401219015
21	32800000	-0.210493020117146	-0.303371439691856	-0.513169903947907	1.46780970511531	-0.442364158601421	0.653432270570024	1.03647334214361	-0.308695127118771	1.07786729892814	0.999055632723401	0.928663767059139	1.39087447448049	1.15863238859604	1.22194900572349
21	37800000	-0.579420403492512	-0.110362954167023	0.239197568708961	0.226159756378398	-0.675918515686853	-0.118793390879395	-0.99066184544262	-0.77253473713197	-0.428161135957844	-0.0292031032625064	0.469614898810877	-1.23090489340638	-0.338189122233865	0.0268845830553151
21	42800000	-0.0267740843520335	-0.027769990539895	-0.346965429667318	0.633412525914699	-0.474599707187787	0.428150075090763	0.984360595528961	-0.223372375697347	-0.420747346333547	-0.663340903664517	0.68967087811521	-0.275149119104924	0.110040035335532	0.102612544479583
22	20700000	-0.207207098518227	-0.117398248073581	-0.276702077312769	0.413287192095411	-0.821990736519013	0.773003246534786	-0.412962858151731	-0.0173906630308267	-0.15282477959538	-0.316827995588451	0.268248776839473	-1.2092399800521	0.788563100785827	0.610059959925033
22	26000000	1.07537816144726	0.705581591006344	-0.540543479740633	0.13938250235468	-1.11798513214898	-0.179531366273664	-0.239868170343546	0.353495742272211	0.989009492050704	-1.00271815702687	0.249098871054015	0.328622959115529	0.432600023470569	-0.0744719936338782
22	31000000	-0.39180343850152	-1.34254960584162	-0.129482750346775	0.50405182073175	-1.13794431375143	-0.303133302012224	-0.74561494157726	0.231163874379217	0.91788729787314	-0.225042601365314	-0.0459851323233376	0.185391762518299	-0.524427107719217	-0.0934200453828275
22	36000000	0.337491146535668	0.68224078766468	-1.46527267666527	0.853783134123908	-0.408774248912631	2.26207204066873	1.05358709526423	0.592554887739237	1.19044366775304	0.254863395739934	0.641339065348441	1.17198802186939	1.44170482114766	1.48127703341029
22	41000000	-1.53288374017791	0.119503421004523	0.53574710144589	0.643482279019883	-0.858137085317856	0.144408414483846	-0.914181365555297	0.391241134305654	0.870153504785	-0.47923436221611	0.407247942163714	-0.734210221606499	0.701337714533119	-0.00818804194001553
22	46000000	-0.883694777049576	-0.415864296682797	0.966242748705707	-0.477862902676344	-1.13154222742084	-1.6085832943985	0.225564626883524	-0.27831020592994	-0.196275052421494	-1.79618675034637	-0.0547971107038453	-0.992645552610524	-0.988063106080815	-1.35230126059954
