# Supplementary material for: Multimodal analysis of cell-free DNA whole-methylome sequencing for cancer detection and localization
Source: Nat Commun. 2023 Sep 27;14:6042. doi: 10.1038/s41467-023-41774-w (PMC10533817; doi:10.1038/s41467-023-41774-w)
Supplement: Supplementary file 6 — Source Data [file 41467_2023_41774_MOESM6_ESM.zip › Source Data/SuppFig.2.a.wms.txt]

arm	chr	start	end	index	GCP0463	GCP0652	GCP0659	GCP0454	GCP0009	GCP0019	GCP0223	GCP0229	GCP0325	GCP0323	GCP0771	GCP0769	GCP0092	GCP0071
1p	1	7900000	8000000	1	0.66484414104185	-0.133181700638446	-0.274083461956409	-0.43205054473527	-0.167323275989722	0.078721767669583	-0.159074568728331	-0.237071607680554	-0.279156689144378	-0.0487158940616462	-0.154332802168223	-0.00974255292891153	-0.200945045668575	-0.321978573582111
1p	1	9700000	9800000	2	0.703765309895672	-0.26276122269011	-0.251592941024961	-0.55291079968327	-0.248391690861493	0.0596338257362018	-0.00936619081559031	-0.183402909900908	-0.245183194234938	0.00538561938839618	-0.325475560665192	0.0105456891876769	-0.102880066982411	-0.156220624220257
1p	1	9900000	10000000	3	0.736246297520921	-0.153065829573819	-0.289032674456606	-0.399517770840922	-0.342565227833072	-0.0435602123773706	-0.161161549715348	-0.239298797944787	-0.224946713260503	0.0271617396421418	-0.19384594676284	-0.0608622540793772	-0.121942159928698	-0.206356898503558
1p	1	14600000	14700000	4	0.60600936820335	-0.188531349055601	-0.194305586701	-0.360109163711827	-0.161854691773402	-0.0272757857638984	0.0398206473440626	-0.218232840380738	-0.270026870020961	-0.0329242174339083	-0.106735595319836	-0.263378499409104	-0.24562533662913	-0.414374137269213
1p	1	17400000	17500000	7	-0.0631962837034123	-0.227917518854978	-0.966691358417156	-0.33926511756587	-0.157471751884777	-0.00503475684506432	-0.00861743717184014	-0.159814005801501	-0.29027775601078	0.0370112927688027	-0.391048724720414	-0.0546771956415855	-0.0797628997909349	-0.346701154560403
1p	1	20600000	20700000	8	-0.068327741317903	-0.25217593316162	-0.306803099953511	-0.421634849808275	-0.206909174793812	-0.0126666364115251	-0.0430896254735621	-0.262534286565375	-0.28496679221314	-0.0796165053664216	-0.229648635112356	-0.188396245801824	-0.213087678353692	-0.393484567949366
1p	1	2.3e+07	23100000	9	-0.0714058173640066	-0.402503649332142	-0.465807755188196	-0.52085652502149	-0.18789395091525	-0.0958378955808199	-0.0302104525609756	-0.326878090411472	-0.302243103194273	-0.0509070018888675	-0.26691019941355	-0.119371653418673	-0.393612968630971	-0.353525144284921
1p	1	23400000	23500000	10	0.0309058971692919	-0.160635011851402	-0.304534870952156	-0.435450629176498	-0.242124488303151	-0.084507870676843	-0.00999955440207848	-0.144147208263429	-0.321206144040644	-0.0555448013116544	-0.124020785672978	-0.178037932457005	-0.0736279266677412	-0.271883699203185
1p	1	26100000	26200000	11	0.144187484654563	-0.061172429895927	-0.263236314910785	-0.416853997226594	-0.301672514556391	-0.0433424448117745	-0.0515687323421542	-0.2138705949429	-0.305981669392755	-0.0566868974841262	-0.235385914935828	-0.050644487121158	-0.0824860961689872	-0.234560734995822
1p	1	28900000	29000000	12	0.0834214986535526	-0.237330231069613	-0.310850062322511	-0.454682860897735	-0.355573133568055	-0.111139448723924	-0.000187075097997036	-0.204456815245288	-0.264582565932839	0.165125077272874	-0.192401176300409	-0.0690477763575168	-0.133221113624106	-0.116388164168368
1p	1	30400000	30500000	13	-0.151555569230304	-0.163548332630877	-0.272599891368692	-0.491529414286398	-0.226721043496005	-0.0197596454281655	-0.0582840915195081	-0.276443927013149	-0.313332675694784	0.00493964343830247	-0.112862672686454	-0.127510641627726	-0.159058411303527	-0.364315734175041
1p	1	38500000	38600000	16	-0.0470820495564635	-0.136222096313941	-0.249343129369226	0.0655074011142251	-0.227057953602854	-0.00440139724250393	-0.0236041359652136	-0.237016101040568	-0.306325390045657	0.0160663500903255	-0.207347394702299	-0.0710927770617239	-0.213646678390281	-0.347874627649195
1p	1	41200000	41300000	17	0.166860597733301	-0.117741167816797	-0.265020700842347	0.0842195595855075	-0.135101547386666	0.0348858933935314	-0.0370486598391944	-0.149231331859112	-0.0597946769681936	0.072951085923303	-0.210636088068523	-0.0357176561573336	-0.068232272008776	-0.228759055400218
1p	1	41300000	41400000	18	-0.0242454094650389	-0.2149230893139	-0.479373595109541	0.0984538975114915	-0.330368679306709	-0.067970696283766	-0.0580491632247625	-0.270171089814341	-0.0912887762793811	-0.0518746309388112	-0.288442574734327	-0.0947338526744208	-0.134013667280742	-0.258471049134805
1p	1	43900000	44000000	19	0.0894382729408334	-0.163026716677806	-0.392303393024634	0.0119670458356435	-0.223139074524297	-0.11247566622789	-0.034901182109359	-0.170597038137634	-0.0818309855945799	0.0498375454474813	-0.111848602137049	-0.0586177823875728	-0.121854698937198	-0.283130921838022
1p	1	48500000	48600000	22	0.0428441595746514	-0.20375434258306	-0.234754199741952	0.120199002932173	-0.232503148087341	-0.575753991278283	0.0329140895061684	-0.161764725629129	-0.0574129938638197	-0.0918879179865824	-0.119248159263146	-0.0737514890400572	-0.14798086714418	-0.330833538384029
1p	1	48600000	48700000	23	0.0488177648418712	-0.152297907171943	-0.211635641057755	0.142955572633193	-0.167180001355383	-0.462879542217735	0.0182784878431505	-0.282214225163499	-0.0600725135467709	-0.0428941239777494	-0.178404481539991	-0.0578871192159715	-0.138484044076082	-0.321913991725259
1p	1	48900000	49000000	24	0.0343872615651797	-0.233423131112519	-0.213010230386293	0.0595720108580517	-0.185158044597489	-0.602908419085626	-0.0118814669076512	-0.23820079223416	-0.127452935998004	-0.0522762421591126	-0.0265358747732515	-0.135950612478639	-0.172354577055409	-0.334878383885026
1p	1	49900000	50000000	25	-0.0308373321127859	-0.253087546755965	-0.156229387831977	0.133482580350729	-0.143893461598604	-0.503502038536277	-0.0410515446425034	-0.168755515060708	-0.0808983014530092	-0.0241299195651992	-0.0291643055280066	-0.0524112733429345	-0.113618949145307	-0.366466413475527
1p	1	50400000	50500000	26	0.00416747494957455	-0.131158820765881	-0.203719107615332	0.105366820233413	-0.202453450865529	-0.586962633559676	-0.0223191843841684	-0.283556702333612	-0.0591032453837653	-0.111426813673811	-0.0938951236994047	-0.137058866427529	-0.148480752769092	-0.484130542443826
1p	1	50600000	50700000	27	0.058342506687543	-0.0645939888259232	-0.208091487327481	0.206851270365788	-0.294927357716272	-0.482103338820072	0.116933399087734	-0.186592761533669	-0.104400132589346	0.0339401384297065	0.0218759952802426	-0.0941795023523468	-0.150803145037771	-0.310549468494175
1p	1	50700000	50800000	28	0.0223522173712214	-0.181398020003962	-0.205551527474174	0.15499139027815	-0.241049515380871	-0.56768798564542	0.0748049579001131	-0.129398829050576	-0.202039313779284	-0.0645310930377599	-0.133813606675156	-0.128590202150523	-0.160312917458609	-0.391820953841044
1p	1	53300000	53400000	30	-0.0124046443918956	-0.296473950997174	-0.464128359835915	0.0134343677484931	-0.332133518696308	-0.497385244443803	0.00304225760162156	-0.208286387634032	-0.0552836701695014	-0.0713885881699557	-0.219809054619584	-0.111218465872564	-0.206437858843448	-0.316374543243883
1p	1	58600000	58700000	31	0.118573823803471	-0.136564536688817	-0.200565081937488	0.24775717720502	-0.191399397210749	-0.482556461741896	0.0763352438609314	-0.140033818170087	-0.0465683102265647	-0.0579658029548562	-0.112050327613208	0.041013749486135	-0.120213088272165	-0.300044294189069
1p	1	64200000	64300000	32	-0.0355613040352391	-0.134840056879015	-0.135167203141326	0.103252801167616	-0.174037811614326	-0.460860367192136	0.0652542729904124	-0.157549997301804	-0.0944813122628753	-0.0564919024664975	-0.437993951424892	-0.237451072568789	-0.158953766085382	-0.349642604729608
1p	1	65400000	65500000	33	0.14883573140102	-0.200643349795772	-0.217115887473936	0.0819987082986306	-0.311695165157076	-0.535696217453813	0.0563781613302076	-0.161806195614311	0.0121171833258268	-0.0489863317160444	-0.334957692563911	-0.0312676456131303	-0.10965121131962	-0.123752849094975
1p	1	66700000	66800000	34	0.134779357853194	-0.180237254519272	-0.164027651764704	0.159936693766917	-0.201308391070259	-0.537780752498845	0.0813761078838125	-0.144930080367918	0.0356625094924564	0.0058792806944219	-0.35608964998367	0.0307127132433705	-0.0921924601846362	-0.200255403788029
1p	1	7e+07	70100000	35	-0.148962820437985	-0.212313537370099	-0.233697607659077	0.058482938280974	-0.223189579243932	-0.581828455198401	0.0540663905092113	-0.180334494076481	-0.095562635607702	-0.0866183745823447	-0.343084854832953	-0.141627311075896	-0.230953474080154	-0.441668737598605
1p	1	7.1e+07	71100000	36	-0.056773373494573	-0.130964414797907	-0.0954592820922619	0.172474698869484	-0.262505841239156	-0.455948574793276	-0.0578003279254641	-0.180174365347746	-0.0425529195973874	0.106519956359347	-0.251964130659467	-0.181054317184464	-0.177506629144681	-0.282797823498021
1p	1	71800000	71900000	37	-0.063549766320147	-0.249180844677394	-0.318145120806072	0.106362891277126	-0.197918872746627	-0.481079215243692	0.0353422332653939	-0.191876871049533	-0.179418935569189	-0.000845052004428259	-0.197819902933042	-0.109275256387779	-0.263893211803169	-0.400889823975564
1p	1	73300000	73400000	38	-0.142215866332454	-0.254274535126709	-0.190459714728305	0.179102737728604	-0.321910037954967	-0.615796901075417	-0.0433340329071009	-0.151412661999779	-0.116047295522233	-0.096018843053411	-0.257498316419614	-0.128337839872359	-0.275082636873093	-0.478096193458037
1p	1	7.6e+07	76100000	39	0.0510111804000485	-0.199845761257102	-0.154127667585096	0.137972293073886	-0.20024746634247	-0.541540166301978	-0.0323267662251646	-0.084796120300069	-0.090271094578372	-0.0200290722075526	-0.28109194364735	-0.00765914772572986	-0.119830812196531	-0.326221849937496
1p	1	79800000	79900000	40	-0.512716467900392	-0.258203909313184	-0.212411127294546	0.241920995218199	-0.206560692049986	-0.561712442058379	0.0725037461670279	-0.218680334546258	-0.037501669564336	-0.143046316848171	-0.282266050205375	-0.0806252433416604	-0.178474677300308	-0.437241146054959
1p	1	80800000	80900000	41	-0.570888291334689	-0.151303794882908	-0.21395974684584	0.192844341281156	-0.178102620893742	-0.583364239858415	-0.0763266578501531	-0.199689759941099	-0.201536574846238	-0.135686996192383	-0.302891367834096	-0.191962186067331	-0.199041708941708	-0.474023255314908
1p	1	8.4e+07	84100000	42	-0.463469359068045	-0.081513611932842	-0.0788835228081839	0.146557738671025	-0.102185333080379	-0.478457031580958	0.0297098233156136	-0.209762307274697	-0.0567500140805218	0.091687740878548	-0.157026402834694	0.00126365503653998	-0.0945548179612431	-0.205668367094689
1p	1	85100000	85200000	44	-0.472955353885056	-0.0701421013071936	-0.164716028284297	0.0836448724501331	-0.210861801188799	-0.529817533726507	0.0517832400446237	-0.174478516453846	-0.0215209616527728	-0.00638894142723435	-0.262349137979298	-0.177553707410865	-0.244568262094247	-0.25507315442355
1p	1	8.6e+07	86100000	45	-0.424104750374143	-0.0635771294738987	-0.306802548701631	0.0853434684830636	-0.2955210443055	-0.488493305286676	0.0440632490957596	-0.093802910703924	-0.0744088392997083	-0.0106574035584815	-0.32955045443277	-0.089556311436472	-0.110100634679508	-0.277888073602387
1p	1	87300000	87400000	47	-0.372391679495613	-0.0706034390129996	-0.342821449075343	0.0034861233013937	-0.308479748565979	-0.615619931268836	-0.0267205519385398	-0.107014566219734	-0.00456182656364378	-0.133096606329943	-0.290134085737801	-0.0588996774088495	-0.275194707998779	-0.191377117949471
1p	1	89600000	89700000	49	-0.420068235723327	-0.10521877678146	-0.193430909763469	0.150168389768344	-0.14901110559402	-0.609407602812083	0.0487037975212183	-0.121988440251705	-0.0619014186757874	-0.00953448607032638	-0.398982516680325	-0.0878109650039973	-0.0816851814557608	-0.243947343042637
1p	1	94600000	94700000	52	-0.572689520735566	-0.310586633715923	-0.379260057435701	0.0454909183856744	-0.369535344658866	-0.130256222604866	0.0592365977420899	-0.114682205031611	-0.181191196780141	-0.103884544903784	-0.314449135015671	-0.10381492764307	-0.214184159080379	-0.319803445559317
1p	1	98400000	98500000	53	-0.774743084457055	-0.334572500913061	-0.337999675116752	0.0576724316253737	-0.31801981235836	-0.0498745378200116	0.0124494707035835	-0.191015275817067	-0.362444158703088	-0.0223098849884231	-0.32744600338542	-0.104196438118111	-0.330079457622646	-0.55779671697323
1p	1	98500000	98600000	54	-0.612848762130913	-0.199203392833488	-0.427404826304818	0.0296614455252894	-0.309243188965738	-0.0486231842479142	0.0117348766488255	-0.237601840958969	-0.386317149697155	-0.149099790921684	-0.310077424288534	-0.169255976207198	-0.196401926935354	-0.43837663447601
1p	1	99500000	99600000	55	-0.451493337947887	-0.142168923957761	-0.0583337976178149	0.152064220637632	-0.106590663185537	0.0598887896514326	-0.0246037447013365	-0.196228783014072	-0.271775594649199	0.0572879250894911	-0.261092168517948	-0.119889961051468	-0.0771370349892391	-0.454090485993216
1p	1	1.01e+08	101100000	56	-0.533961600886656	-0.106948304841635	-0.106839430592571	0.225966785158056	-0.118227356011972	-0.0314935920366899	0.00939645267032741	-0.165871199321236	-0.368998486506547	0.0398163102681746	-0.247970716142933	-0.0823647282905079	-0.0875384138330881	-0.31100419187886
1p	1	101500000	101600000	57	-0.540867104983166	-0.279304951604229	-0.289219015344607	0.106198500528584	-0.249293430585907	-0.109851327940603	0.0853746301094755	-0.197882690085913	-0.381792236482168	-0.176314735150414	-0.345125173275385	-0.0465982777819138	-0.224528280689902	-0.333320467286895
1p	1	104500000	104600000	59	-0.686081855808849	-0.34661571363905	-0.233791659595761	0.135066492705232	-0.279180619883134	0.0626944875557041	0.0272711678758088	-0.197534677477174	-0.135868921695841	0.0105727265563768	-0.244258191171906	-0.0859775339557998	-0.127794586788515	-0.47754485370629
1p	1	107300000	107400000	60	-0.600273142767541	-0.365533717911062	-0.161903899674519	0.172919680564291	-0.141697066812578	0.0706635381048722	-0.0192144948153081	-0.232240112045677	0.050099090810812	-0.0811378954193739	-0.239881696777634	-0.0884734861377757	-0.174822490896327	-0.337173548880975
1p	1	109500000	109600000	61	-0.376848984609157	-0.278026266837674	-0.246371776716638	0.12502418871322	-0.256981537321488	-0.0895770544695914	-0.0992802005660653	-0.235693247316433	-0.0419078450977771	-0.0743070221028292	-0.282394464193648	-0.0231985731157804	-0.28247635518371	-0.0656142191725481
1p	1	112900000	113000000	63	-0.426468802749356	-0.314602583365239	-0.335169089091693	0.0559422748571981	-0.280829283798311	-0.0571235309135614	-0.0269296283636328	-0.143939234633248	0.420630207332832	-0.0926228883326969	-0.238738951164529	-0.175560180523426	-0.261427413317383	-0.206167338058843
1p	1	115500000	115600000	64	-0.161174493398218	-0.244630123491687	-0.177600458821774	0.103038428816614	-0.165160620721494	0.072456150502511	0.0137905727687564	-0.217184784003188	0.33260697133944	-0.0625102999558097	-0.269289300702782	-0.131583244577162	-0.201550756614691	-0.25920874678084
1p	1	117900000	118000000	66	-0.159897646054038	-0.299113879927192	-0.269916288783019	-0.00431760090165058	-0.313057981037116	-0.180651861336495	-0.0397417261100712	-0.181824514268548	0.160077983016607	-0.12196956735938	0.586494718170103	-0.0158440049630328	-0.194594934957365	-0.16708718614979
1q	1	146800000	146900000	69	0.205092526106254	0.25019637755814	0.11611682804488	0.486902755868055	0.185241423865757	-0.00687432761646991	-0.0156863445838572	0.205766309301589	0.0270803804863184	0.276761365005609	0.651961109183033	-0.162711600246898	-0.111307734793137	-0.210394363096603
1q	1	147100000	147200000	70	0.361474162528159	0.277368181063132	0.075380953233995	0.494170559433135	0.152004656188904	0.0297414170857499	0.044531454356986	0.214947095574794	-0.0489088448680592	0.281884719365939	0.676485504360922	-0.161194044922544	-0.163034850123742	-0.0249974868544832
1q	1	150700000	150800000	71	0.488143938067185	0.376810092666191	1.03179729949779	0.467426465773892	0.188921978526661	0.0741566768476057	-0.0262783764517608	0.303982837087418	0.0971891426138378	0.365352569394922	0.679134785292647	-0.0478188328268329	-0.0922896695805711	-0.0250941674386116
1q	1	154400000	154500000	72	0.336952641602642	0.439164901138698	0.147735534397452	0.428525842749604	0.768118258051396	0.137233740364405	-0.0516873220316847	0.249875971061576	0.0820026351628549	0.305370902095918	0.563568971941946	0.0300913411927122	-0.142720150447157	0.0366827705016723
1q	1	158100000	158200000	73	0.295942693892311	0.443682405503725	0.741379804181079	0.521821893599479	0.779727241599432	-0.0059510196758106	0.101819918894307	0.235779856870768	-0.0999668260234753	0.306279954834324	0.656847260010169	-0.0259416748738814	0.00626343025279986	-0.0208238645949672
1q	1	159700000	159800000	74	0.397514540176256	0.410112676477437	0.67276625336307	0.530239532448158	0.770010877151951	0.0693317997015523	0.069796378832837	0.407072092509892	0.0377575323294756	0.422180719461984	0.668532829130719	0.0564835899047868	-0.0811365745683054	-0.0472619317953506
1q	1	165400000	165500000	76	0.226311613444202	0.251159026128721	1.37075130203882	0.39868330604199	0.694946989621015	0.0128547239754724	0.016511902346868	0.213364183621335	-0.0151207482435917	0.147496057156504	0.493005367674668	-0.084861025810172	-0.151198702835841	-0.221044000543826
1q	1	1.66e+08	166100000	77	0.251830546660428	0.345457619874741	1.35047189854863	0.502353339325951	0.762461213649423	0.148549717947632	0.0443116691706692	0.237317293794878	0.00133225153884082	0.278235352510709	0.614070625088717	-0.0193820627947471	-0.0649523580132514	-0.14523021148455
1q	1	166800000	166900000	78	0.289787774013324	0.402347224735357	1.11996546297354	0.413727192691743	0.671877268633891	0.0326116291984344	0.0652167896404251	0.182562084382933	-0.0248544346282265	0.267708543343715	0.694927792236283	-0.160831147060164	-0.117130625053375	-0.023236652343133
1q	1	1.67e+08	167100000	79	0.265129558197158	0.355012652138749	1.11853630056902	0.357127296461345	0.702551287918898	-0.0296325364509468	0.0500493518304674	0.297808618422702	0.0229931406750181	0.269292932964268	0.675952603205935	-0.130089801080551	-0.132870192341553	-0.10420671700286
1q	1	169500000	169600000	80	0.44918147807089	0.351428395509678	1.10176581063337	0.376423721221034	0.818030000153377	0.0626055231512159	-0.0191359330395806	0.367569118045872	0.0423648718920042	0.321691581883456	0.713170077581049	-0.141188936629994	-0.0306746858186048	-0.0702631096108183
1q	1	170400000	170500000	81	0.257377833765125	0.253666941439205	0.70367527385746	0.358236208054574	0.658875538139505	0.0151992349655864	-0.0215794401960578	0.296407357215685	0.0197179393304585	0.185677491462189	0.526098997610381	-0.0449546896095303	-0.171714344428384	-0.178201339148377
1q	1	171700000	171800000	82	0.328648060773124	0.355731826588087	-0.717128695580816	0.322101629804163	0.729970920864063	-0.041020407141488	0.0137393910604141	0.342632641218597	-0.0463791716053435	0.244087410111631	0.389777213529089	-0.030425364027539	-0.121954668379513	-0.0880262293362504
1q	1	1.73e+08	173100000	83	0.299716123939246	0.345516169434775	-0.882091826272943	0.355981599769669	0.730474558589223	0.0300755345301552	-0.0102343262006914	0.319603794969522	-0.0191138816657452	0.281794889889348	0.452552512400848	-0.0574220572109035	-0.128706396629573	-0.189783147446442
1q	1	1.75e+08	175100000	84	0.314444476481549	0.314391779040207	0.122555133200571	0.443329217497951	0.733105278094627	0.171755202691612	0.182794790366162	0.173851213482676	-0.146509713527207	0.260108363345074	0.420289871467297	0.0196209885587701	-0.181593426526958	-0.0317124733309395
1q	1	175900000	176000000	85	0.271098151297978	0.219660455529095	-0.0917641333856358	0.115904956052704	0.683743664895731	-0.0954309008262106	0.00848502691801096	0.213403515535753	-0.141623386971087	0.185990158275092	0.841257268693263	-0.26692476866961	-0.288869314061624	-0.0818662256395059
1q	1	177300000	177400000	86	0.355750524326295	0.481377973326943	0.791389974663742	0.401013491878101	0.733411516256084	0.123025490889415	-0.0508350062767126	0.300777121677302	-0.0471325835690523	0.354956005445709	0.960666949075074	0.102976403228607	-0.11583455951198	-0.120218857013705
1q	1	177900000	178000000	87	0.365462483014767	0.289773007413803	0.130944401411239	0.235029519702794	0.704863568039836	0.0850265551132424	0.156010403295037	0.218530221919394	-0.0915085496517035	0.223476080592397	0.828634799362175	-0.0744314893583516	-0.179324526472672	-0.0216629738844652
1q	1	178500000	178600000	88	0.165063073120966	0.329387764326378	0.0724031780296724	0.269057000391903	0.576952120490608	-0.0296617642922695	-0.00727469513977407	0.240645765033667	-0.0117824313638359	0.194511255856409	0.448149082890574	-0.162255354325992	-0.249045796726096	-0.18837865882607
1q	1	1.81e+08	181100000	89	0.355879411424437	0.365976824072904	-8.5241058165541e-06	0.353632272202601	0.619030332061875	0.0792055319995604	0.00388865304084176	0.324976354474747	-0.101861263853452	0.226796938979684	0.644034038909222	-0.0433609997441236	-0.19838711433987	-0.0027510935810188
1q	1	181500000	181600000	90	0.428994292108644	0.428658734136966	0.250932847796513	0.366334991479636	0.841339572037311	0.164152312065811	0.0347349556629349	0.256240473252462	-0.0820027046160425	0.318266854099192	0.705216731625777	-0.0388198361725435	-0.0904930642592414	-0.22086094329336
1q	1	1.82e+08	182100000	91	0.345850687178138	0.35670220030861	0.0825314858193764	0.411537113070579	0.759909685425659	0.0350617490690614	0.0437578065291497	0.293663749920203	0.00734183782681871	0.301226007028908	0.567149189733528	0.0250247573590841	-0.0252349798114916	-0.102472797277744
1q	1	1.87e+08	187100000	95	0.191581708633651	0.311249600280094	0.0688547227520277	0.336432797070412	0.747531870606535	0.0426143612305089	0.0102260589123975	0.254784418631083	-0.0455482321715843	0.27370579390576	0.695871545930369	-0.0565336949604785	-0.150488580537081	-0.213481180416907
1q	1	189600000	189700000	96	0.0814773294862196	0.238892192088539	0.13401160851965	0.303688012997667	0.632555437682675	-0.0731106527932121	-0.118016123427786	0.253122537900985	-0.110434029854378	0.209868120245554	0.643470471583054	-0.209235410339447	-0.0937899521182071	-0.273543460594565
1q	1	189700000	189800000	97	0.211591317063584	0.232431209701954	0.0752663948892771	0.332134852259525	0.676241850266414	0.0213108441684698	-0.0153462159205683	0.218539100526451	-0.0698561592746416	0.196073257229958	0.7186429715633	-0.129326430208629	-0.1959378226135	-0.324914005059731
1q	1	1.93e+08	193100000	99	0.307502599920495	0.332340547623727	0.00664867025877388	0.280666941184792	0.605086799203155	-0.116781900078421	-0.0267801514589414	0.257760804893371	0.0144659510226845	0.231554217362971	0.641557330678999	-0.13295812759294	-0.201820896913707	-0.0602434612365082
1q	1	193600000	193700000	100	0.207993282175707	0.235585435152398	0.0103428297259729	0.353680318621359	0.610774584401529	-0.113173338739294	0.0988306082386012	0.197954432833753	-0.0531908834085202	0.226001259976267	0.640594662554626	-0.15627297192139	-0.135914358654423	-0.126964711339848
1q	1	195200000	195300000	101	0.0524661154463587	0.161805870080997	0.15583242778614	0.32545080419804	0.641327927372219	0.0584130840030862	-0.0128979124543285	0.199702891835094	-0.0173048688839173	0.229545269677815	0.733005886081894	-0.117691227901394	-0.221834378529885	-0.496607999837718
1q	1	198100000	198200000	102	0.210483839470457	0.310079313087231	-0.0679920611066462	0.331282119828146	0.52595709166423	-0.132492592944882	0.000313933344877734	0.188332821573691	-0.0677835177657038	0.109372700030913	0.644906695430813	-0.224919217751085	-0.210742205229098	-0.154879773033006
1q	1	198800000	198900000	103	0.104485113625112	0.217631816752034	-0.0140986459314207	0.34332819589098	0.573546237535464	-0.0692264385038175	0.0291917265780642	0.221280776449697	-0.105896740605142	0.137021901488101	0.57415917791881	-0.105033614807818	-0.325654410756643	-0.358230287863688
1q	1	203500000	203600000	104	0.216116496048011	0.441454113342148	0.122916912313959	0.165843615145298	0.670689527485066	0.0243497236303459	0.0202791361266965	0.170652060719943	-0.119786117550367	0.19345678628338	0.530233008844193	-0.106128777370046	-0.22987915376943	-0.204546775627381
1q	1	203800000	203900000	105	0.260132104960837	0.400836321033332	0.0628665836327676	0.232122484223727	0.428133978084938	-0.140276500742426	0.0565456903865306	0.222618893566453	-0.119687231748386	0.171513359163187	0.705773723034356	-0.0984701033437981	-0.268955435249473	0.0109874864198729
1q	1	2.05e+08	205100000	106	0.363848362944114	0.445148780639562	0.0931897976420287	0.231401790063661	0.693019284703206	0.100379480469361	0.0662545587722319	0.273662599415681	0.041471343375787	0.341241927795437	0.60799650449476	-0.0796093197626868	-0.122042147823003	-0.0947457541012142
1q	1	209200000	209300000	107	0.306232031047889	0.428221591434932	0.212730601478102	0.325476820100027	0.787356743992602	0.0860471741338961	0.0152508069571426	0.275706688785231	-0.252836053525277	0.264371809938073	0.793079159914676	-0.082028439009201	-0.224454866363332	-0.139480215346384
1q	1	209500000	209600000	108	0.249346616763389	0.388943155872639	0.106248492537223	0.351048716539063	0.731922945154789	0.157774874453465	0.0686019158892843	0.200027802943499	-0.212672556410671	0.252684988216936	0.665117563304202	-0.0449452866001994	-0.117319605762365	-0.254589106416571
1q	1	213400000	213500000	109	0.354443355725649	0.37610806986507	0.0450176426008542	0.28884073522104	0.65696284551979	-0.0528628295179251	0.067467696277655	0.229199847140256	-0.184313283523252	0.294761315531917	0.596436341613257	-0.118149600821837	-0.162673522696216	0.0260356812640023
1q	1	215200000	215300000	110	0.269738085100808	0.31008457581382	0.0348697618515344	0.208591433377679	0.612306213741078	-0.054413760913368	0.0219820806091047	0.322862559897954	-0.298068714835915	0.258431908155805	0.534756586239874	-0.0773690675342382	-0.163468725830412	-0.174985229370503
1q	1	216200000	216300000	111	0.160795345456564	0.429071000700892	0.139477828866285	0.309041547204168	0.653093818009186	0.0255390361714209	-0.0201213921348653	0.25689900704447	-0.303910142410628	0.307202486461896	0.690021970073893	-0.0222809859266976	-0.243666884681955	-0.252258923642429
1q	1	2.18e+08	218100000	112	0.290290055345936	0.35333866611653	0.226844432284826	0.382366709182759	0.672410279354794	0.0216286959724418	0.032251099028454	0.249330012614965	-0.177821665580053	0.288569090090497	0.665323803637643	-0.00246481315294684	-0.0272319057551266	-0.130897164972348
1q	1	218800000	218900000	113	0.241891387339435	0.353666223210124	-0.753807607702417	0.215030094591217	0.737826196877049	0.0362886278566041	-0.0132304933373592	0.264478262021567	-0.201790337842092	0.252340787604102	0.664434980132104	-0.161793204951847	-0.200574395605674	-0.0514736194051853
1q	1	219400000	219500000	114	0.279140398154265	0.350093165679099	-0.71589536439012	0.26720627001453	0.710398434203035	0.0331266765435173	0.0328783292577374	0.257948481150116	-0.300138769505766	0.260886598249545	0.557874011618556	-0.103503905801915	-0.205667931413764	-0.103375160352686
1q	1	219600000	219700000	115	0.244070961785733	0.456959452477916	-0.800598336234364	0.31228849127987	0.788140617134786	0.0990048717085774	0.00344638312029493	0.201257381581572	-0.2908125504804	0.332673102073215	0.693524216446631	-0.0367377938285826	-0.142072032342542	-0.0939422912347383
1q	1	220900000	221000000	116	0.351923273568401	0.426048031761414	-0.810741117135628	0.207463816651745	0.702815693709468	0.0728667248396277	0.0432153908623353	0.223797860087839	-0.267935909520356	0.232474243982354	0.595126707381677	-0.126700132969325	-0.274758228679049	-0.178946979619158
1q	1	223600000	223700000	118	0.291396890564345	0.450803293689007	-0.838506704310895	0.295592162053499	0.586948600567652	0.010120143513479	0.0639763230177464	0.223661550161838	-0.260211728842253	0.287305683354019	0.670152987759384	-0.0831075368613433	-0.103167633891453	-0.231790228297473
1q	1	224600000	224700000	119	0.367082490592852	0.40055702884466	-0.145092736952098	0.2658338299566	0.627605469311144	-0.107630472753998	0.00606790426092277	0.300777201534262	-0.26354796748082	0.223178556706276	0.622079499832553	-0.113837831895495	-0.112710090938845	-0.0013260971983068
1q	1	226400000	226500000	121	0.319425203105037	0.409548966834638	-0.259500339406852	0.172502268085465	0.577454137797119	-0.0356758531515425	-0.00467734246174045	0.229147310514921	-0.363330063568297	0.242162366329554	0.585721733047466	-0.0919712703694597	-0.251407391182158	0.0341879568482663
1q	1	227500000	227600000	123	0.271270625469018	0.39666986394615	-0.269560760107502	0.128039262815951	0.61551049632476	0.000818210569540579	0.0204306312976239	0.106423067676728	-0.303006652673894	0.20402756305797	0.698004803707142	-0.254115904134167	-0.094982140106562	-0.0318024824997828
1q	1	228100000	228200000	124	0.256061648010869	0.392170446228307	-0.221623340177903	0.234380524834542	0.578727037491745	-0.00375296143955031	-0.054093504702099	0.151945523809562	-0.259278429542172	0.32333728807902	0.523417332020821	0.112560603809469	-0.110241232928105	-0.201830490149186
1q	1	231600000	231700000	125	0.248148733094035	0.223774985297297	-0.193074151794913	0.050763328138633	0.487485893594752	-0.196893983947392	-0.0109278468791513	0.218699628910657	-0.19567767607156	0.140541928257822	0.571497895531238	-0.101589063946914	-0.232942761839698	0.0135684843860456
1q	1	231800000	231900000	126	0.341920956601349	0.443281564413968	-0.18114529253431	0.320951580648706	0.709434759710467	-0.066804244737312	0.112671610004298	0.266198578708426	-0.14843204483949	0.310650941158233	0.608763299837951	0.082325575025656	-0.19353908193585	-0.0572003900185853
1q	1	240300000	240400000	127	0.194785719727482	0.369294295299519	-0.205875131207356	0.284202191972412	0.765938980037787	0.103409763641596	0.0160085689469404	0.182404819551033	-0.219753152093022	0.313627076748619	0.616669278446496	-0.00369991936307292	-0.147364464502261	-0.185833626125514
1q	1	2.44e+08	244100000	128	0.225968217776308	0.42044312782791	-0.0174164790076605	0.301536328138331	0.769310600066677	0.0991503806662816	-0.0197953722245444	0.221020230132969	-0.221344154676075	0.267379169654128	0.66465275849191	-0.0554784903245508	-0.110070347362236	-0.0886616834791416
1q	1	245500000	245600000	129	0.288021182448555	0.425563905785103	0.315375411189666	0.375202707479395	0.844457425962376	0.063695037627231	0.0073417982319319	0.152710976316584	-0.22923044081069	0.232948527567284	0.627258492904045	0.0061150567159387	-0.151003465224598	-0.151302397930662
1q	1	245800000	245900000	130	0.246492011444348	0.515120760118879	0.417526644163555	0.418742002533761	0.842042420509722	0.113816962060786	0.00376784604743893	0.174971815941391	-0.262227905217095	0.350537941506189	0.696095058431264	-0.0472008526763376	-0.0932942587943899	-0.112859506912115
1q	1	246100000	246200000	131	0.247204389736695	0.5070405619405	0.397394329296897	0.254242482903104	0.701394673637982	0.055089726855115	0.0413626922080559	0.0920223209340487	-0.268242643065029	0.205314903629613	0.656560999177531	-0.104030648521027	-0.198620631829423	-0.00843814891574277
2p	2	9e+05	1000000	132	0.389957552520154	0.177396304863718	0.713098266652825	0.277988994093637	0.316853847519963	0.058341040357821	0.0111920455301083	0.34578990603742	0.00359720068649636	0.00466711619014779	-0.127385633146666	0.218385323706238	0.00918360037259839	-0.313357566056004
2p	2	4300000	4400000	133	0.425243170324025	0.174004824248322	0.704643130479173	0.161585393308043	0.285042515147525	0.148119471430197	-0.00556115130392696	0.233831320663072	0.204367387783131	0.0960609899760586	-0.0434702600012398	0.0899350967048429	-0.027145813270412	-0.159886730589461
2p	2	7600000	7700000	134	0.310856752114477	0.147441812979195	0.636836709199416	0.0482550842955781	0.110731464102976	-0.0323121682840713	0.0263030150305671	0.148759343456342	0.187144981575201	-0.0550465799866662	-0.116664494315838	0.0840104934218976	0.0197145634414967	-0.277883130672113
2p	2	8200000	8300000	135	0.506628790005034	0.0994284465417494	0.673969591868725	0.115013948535458	0.198327550971225	-0.0332074781778721	-0.0163235595224386	0.303389213938766	0.106198974476402	-0.0121994433664381	-0.0309608124407504	0.0490104687081773	0.092456159395311	-0.162895589207359
2p	2	8900000	9000000	136	0.465021157950004	0.025111424145028	0.686971602823459	0.133371938063482	0.135243967532404	-0.0872612037074386	0.0438492262573325	0.311415682120777	0.242127920854359	0.0110367933501859	-0.214744041105517	0.105323461930151	0.0578488468005673	-0.0774616847440336
2p	2	9100000	9200000	137	0.469937920387274	0.00519495629564285	0.59682963975814	0.229685755146988	0.104194495480348	-0.106170019890176	0.0679111612959831	0.312643988869068	0.243197072524457	0.0202769185772745	-0.131729502661826	0.0660253235121513	0.0325791444569739	-0.0594833204527032
2p	2	11900000	12000000	139	0.446730725224705	0.160786304076027	0.613927493040249	0.0394108103925081	0.134813346486911	-0.0092569815915159	-0.0342524303659904	0.234905995764904	0.145356565574182	-0.0408342569812493	-0.307692903279052	0.0679098552950709	0.0245797141876624	-0.125503099904908
2p	2	12200000	12300000	140	0.415481653792856	0.11261475767962	0.738898797098888	0.0956755092351241	0.26060643748283	0.120545820896643	0.0474532366867307	0.183620403252605	0.200911079141667	-0.00111794196066638	-0.241131045367034	0.182620155732529	0.0507044480486267	-0.208930945103217
2p	2	16500000	16600000	141	0.475677986450283	0.111863057444283	0.775825816737067	0.178566451818414	0.370702777388318	-0.383186832104181	-0.0308413507116413	0.205450526165617	0.227567545354589	0.0537758445232235	-0.0956135241883665	0.204571593858972	0.0786141240701076	-0.0532526931219675
2p	2	1.7e+07	17100000	142	0.414151757441106	0.0500786973389924	0.641322410826874	0.0700460778677362	0.182111098896205	-0.604803516420531	0.03323660111864	0.264246738326908	0.127631901602367	-0.0127994369222042	-0.0640210609790786	0.102596473003981	-0.0277728429540658	-0.215359443317043
2p	2	18300000	18400000	143	0.429900244856407	0.16651945089546	0.780134659140614	0.155576692521923	0.119108389312471	-0.546991633384295	-0.0170140587420671	0.276517837452962	0.0753444807316089	0.0916959425518178	-0.126229934436245	0.152263085606715	-0.0415221540182331	-0.226959121248375
2p	2	18400000	18500000	144	0.517874554451396	0.174606768713205	0.677628680037699	0.16452253516937	0.138021409514504	-0.593499336622529	-0.0676366270755078	0.322777462278633	0.13027221797924	0.0622036510829527	-0.0881574826071219	0.0819942012725728	0.000340085069876075	-0.197803839056389
2p	2	18800000	18900000	145	0.479858048495575	0.181961067125447	0.69205366064185	0.170067149486589	0.219857993187317	-0.539661355664697	-0.0375261059216841	0.225386200225901	0.171289310484778	-0.029134719840157	-0.0192113831425994	0.18435550997689	0.114889086025116	-0.107252554839794
2p	2	22400000	22500000	146	0.335015485590517	0.103561828272799	0.73429952071015	0.171580499390179	0.274058452249295	-0.522114157449161	-0.000539336712407019	0.214230703671822	0.10681895105942	0.0408113814115514	-0.0812624257414759	0.104779638328585	-0.0431757838680148	-0.265835731836419
2p	2	22500000	22600000	147	0.356634775177469	0.0763178968629336	0.635661525401136	0.0461552105819592	0.13757706142988	-0.53409618648784	-0.0310603407734832	0.189658355761475	0.113129613157024	0.0617879531131471	-0.0986540712305012	0.267917695624028	-0.0573273181587518	-0.234571726062044
2p	2	2.3e+07	23100000	148	0.481780700765383	0.188133870780745	0.722272653939801	0.162851633510613	0.263363302291229	-0.519631235183746	0.0574435154787493	0.258204693905415	0.172281721165083	0.0324485970721837	-0.12117281176957	0.17465823126029	0.0498604508281301	-0.22366525971992
2p	2	29400000	29500000	150	0.485635126288297	0.119739691188439	0.59675921058525	0.136702780011254	0.210374446850135	-0.472638887408111	0.0505939407578418	0.180407876258338	0.160393361243041	0.071141838493492	-0.263215611945341	0.213261496953957	0.0670416373379133	-0.300132227308799
2p	2	31600000	31700000	151	0.383915451593706	0.0728008673791609	0.663357936786541	0.065864877446055	0.172466637557695	0.00652953699217577	0.0792116974745117	0.243327386943261	0.170403749701739	-0.0454401626822928	-0.170976991364307	0.0693283510899508	-0.00112665020035576	-0.119926458308338
2p	2	31700000	31800000	152	0.440431602637403	0.142750256749623	0.557887304359482	0.121079491789414	0.00133589407394653	-0.211053000566329	-0.0346763949110148	0.305923789707973	0.188914255362263	0.0174595334460562	-0.148407480939205	0.141341022111695	0.068319428807258	-0.31977045422174
2p	2	33400000	33500000	153	0.436409685590386	0.182303246220805	0.670438797811783	0.0980830554505981	0.173340753842837	-0.024644436956497	0.0201938210014562	0.328230540364689	0.066634271710145	0.0653239737435281	-0.0934198276147336	0.174703117825718	0.104646870877508	-0.0805902369566184
2p	2	34600000	34700000	154	0.40229998530862	0.106667141384174	0.729081428044226	0.139957180623243	0.298581504489182	-0.0389139723931717	-0.0897071371986979	0.166426382373726	0.131706590819544	0.0769475393847598	-0.019962488730634	0.161869568029922	-0.00756544915175343	-0.209592271636388
2p	2	37700000	37800000	155	0.42668090657547	0.0814088531858084	0.423343161322834	0.169875136031885	0.223676804623623	-0.0505467530485066	0.0158341427133129	0.211108704041437	0.168792877741686	0.0359079480991039	-0.185434193580465	0.152582490180069	0.104445119895893	-0.182889719299205
2p	2	38200000	38300000	156	0.467037595470602	0.144897559213338	0.368128632814784	0.0929552226947353	0.131046000343866	0.00207101327867485	-0.0399752829963797	0.323134970768276	0.156432412327681	-0.0314813039646894	-0.117548988934847	0.0993320318072028	0.00863491972386226	-0.0992767266174879
2p	2	39200000	39300000	157	0.440110755379252	0.010088511718722	0.309117748533243	0.0905377147618228	0.0459380157064723	-0.0386000197590663	0.0126789387852797	0.329559619838446	0.202469342183969	-0.0549225080102816	-0.153066298364571	0.14945462011666	-0.0206246560290672	-0.027006932951333
2p	2	39300000	39400000	158	0.50768512590222	0.165231343972184	0.348965627549961	0.0412013530736019	0.0645406618338674	-0.112274052146317	0.0689089497423566	0.299103219763939	0.163281757529222	0.0216274873263907	-0.197865138430649	0.0521399087732273	-0.0427174392490717	0.00376443370140071
2p	2	41800000	41900000	160	0.452735368280038	0.0150590701586653	0.41918460270862	0.136476506489172	0.131496292182985	0.0533244908791492	0.0495887997328059	0.335039780892931	0.177691818992341	0.0662105235639571	-0.133805440448504	0.141138146513928	0.118085914536051	-0.231170831145722
2p	2	42700000	42800000	161	0.351801468999183	-0.000501678281151703	0.235874736654596	0.0411571764448895	-0.109479401153846	-0.187546097407529	-0.0216942054888194	0.213038518607882	0.135469070642778	-0.0611056910064484	-0.198799304803223	0.0889659252266401	-0.0998285020173392	-0.147364255932646
2p	2	43800000	43900000	163	0.386408581879086	0.0338276790693521	0.351222877361846	-0.00828402173536454	0.0894960207798296	-0.137484667654065	0.0114282356025047	0.256197298355947	0.162001661969761	-0.039990595380809	-0.136172869401812	0.0449920079976899	-0.0588275845601279	-0.0337150424562228
2p	2	45300000	45400000	164	0.401795023459352	0.062041750794749	0.308975529408167	0.0185467238160095	0.140061592639798	-0.0117576765143269	0.0308019351018153	0.170824339098878	0.161345561052407	-0.0436722798185115	-0.160138385178014	0.0934170596140893	0.0187190698282275	-0.174590741173215
2p	2	47200000	47300000	165	0.529196049035948	0.101103877484658	0.334087516119623	0.0709978330929513	0.330340275716172	0.0565669972045638	0.0506849857387345	0.162948931092364	0.114662936979092	0.0432731286585632	-0.273644817613282	0.0955163248784735	0.0533893901976129	-0.188765387747395
2p	2	47900000	48000000	166	0.477397440742932	0.0793640068279142	0.36498257659577	0.0819425859311302	0.147603012023331	-0.0275027739864826	0.0708874649026895	0.285087440242541	0.195984027536281	-0.0133808180489036	-0.188511638529019	0.180539412387974	0.0880001629619855	-0.121045829200078
2p	2	48100000	48200000	167	0.429389974128287	0.114242688946797	0.465660773649968	0.0641500057136135	0.11624729744608	-0.0583858553613635	-0.0483348075822595	0.34533063436668	0.185236010551915	0.0845312677823122	-0.11386081408793	0.131620518907498	0.0911458406098018	-0.0661883653485505
2p	2	4.9e+07	49100000	168	0.44131058595879	0.160676293198631	0.532354957098974	0.199650800287764	0.2782496478434	0.0792370616067266	0.0332595835964699	0.264245944125298	0.134008386663754	0.0780544816797937	-0.0566804281158251	0.162517282256305	0.0718244721014406	-0.2345113119142
2p	2	49700000	49800000	169	0.431929867656024	0.12812279449074	0.385190373105155	0.251361987161931	0.23456349528786	0.0213653214832881	-0.0103815939193064	0.144201843637407	0.224094182733488	0.0349248170929347	-0.0186995184759221	0.162080105558747	0.0362076118461851	-0.321138124812806
2p	2	49900000	50000000	170	0.312207515750633	-0.0166259053295355	0.45442645179093	0.193386008970661	0.203173179096056	-0.101841028524026	0.121075090697168	0.278702157773731	0.0771131984834766	0.0204999026754045	-0.15939800063699	0.181099241072891	-0.0460541798572104	-0.271585638699631
2p	2	51900000	52000000	171	0.284444809138939	-0.0682611562920951	0.57752596088879	0.0939345468121445	0.100711408648418	-0.0367302120895651	0.0751534630562498	0.264548902282449	0.103533833117074	-0.0209789410359137	-0.13707585000177	0.0409114601788458	-0.0846342925642292	-0.413999076546335
2p	2	53200000	53300000	172	0.274468954240079	0.0749189596210601	0.355212733867223	0.110347428607556	0.155189584983221	-0.0240571690288999	0.0479189719730879	0.259897909150906	0.144287904234424	-0.00511805386670625	-0.0658618724158011	0.12534386239761	0.0868668766021272	-0.276797893434109
2p	2	53400000	53500000	173	0.333925839891476	0.190163052697044	0.39633541013047	0.193289355210337	0.224114387657835	-0.00029853561506039	-0.0298936086480747	0.188588343841381	0.0983254624366962	0.0441207154386642	-0.144417078467003	0.0263005679875818	0.0909351351440783	-0.274204758996716
2p	2	53500000	53600000	174	0.422940594235122	0.124534704794146	0.406444988297814	0.0922069660825449	0.207723562737788	0.07279456189327	0.0552740946810912	0.282559188024305	0.195194371001184	0.0713467549057947	-0.0406567866588369	0.0289584832442489	0.0425508414281799	-0.228952392259693
2p	2	53700000	53800000	175	0.41655885865592	0.161375580767971	0.444360299172985	0.138411533317691	0.218764906035707	0.104421570159299	0.123127547630067	0.203726364016161	0.296559786157404	0.0945463050916873	-0.0516337904113211	0.175426485236387	0.151878427980642	-0.16975380133337
2p	2	54100000	54200000	176	0.0518610138518737	0.0608688018314022	0.32192535117075	-0.00667970318645529	0.0480223740430421	-0.176346665767714	0.0986796650689237	0.216675459811731	0.141843152511649	-0.10863901417486	-0.0810552494109882	0.0114269231007517	-0.0240888181828142	0.0889576936667674
2p	2	55900000	56000000	177	0.0363321597848626	0.103558330618733	0.399770750461171	0.124257476666864	0.178298005980441	0.104173348471819	0.0963476595407228	0.337935783342782	0.241343923247461	0.065494856514289	-0.0843560823002991	0.090028545961468	-0.0176022087263317	-0.0854506963703701
2p	2	56600000	56700000	178	0.0187111355300404	0.106881191912516	0.555695242550664	0.10123253084522	0.249874799450452	0.0974502186948051	-0.0306976167710021	0.27989771084526	0.089133165302206	-0.0646484675655108	-0.0167478521860197	0.188878715440196	0.052288173174724	-0.218963440375105
2p	2	56800000	56900000	179	0.0232620635672504	0.0935527461493866	0.39595870579806	0.0620631412273047	0.19437088514744	0.00652312092384393	0.0396398060016731	0.178732463949097	0.0850045551263808	-0.0381011163152866	-0.167262847875257	0.11459870454043	0.102807330255411	-0.323735229459667
2p	2	5.7e+07	57100000	180	-0.00731986709196323	0.0336845814896551	0.463887989146265	0.174165403742918	0.23902090927057	0.0159187924162057	0.0597923517053135	0.249032626465258	0.0639636753040276	0.00880156200303305	-0.0756948151354812	0.0701045822131412	-0.0095668617084997	-0.217945946850946
2p	2	57600000	57700000	181	-0.118725451070726	0.0481789249657418	0.459456552024989	0.0725445878895828	0.0588606999249362	-0.0327845825966752	0.0383821598679175	0.193698893944263	0.13866026624724	-0.104870223522925	-0.0923300339620314	0.0514143268009394	0.0689250470781953	-0.281756959299784
2p	2	63800000	63900000	182	0.0794435821464066	0.151038622548131	0.418090624434925	0.0618714024743207	0.158258653140698	-0.053936643791427	0.0418834132707407	0.426504510078733	0.271727302526036	-0.0131983362474195	-0.224246104494926	0.0370930024532591	0.0571726602522598	-0.0879358919418945
2p	2	66400000	66500000	184	-0.0345349583455483	-0.159553536228743	0.429426308748798	0.0521130953228233	0.229813781744673	0.0454020424672565	0.0561292183862023	0.449940845244867	0.118841211074802	0.0157199010630582	-0.0976758386692688	0.162713220440281	0.0932561158175434	-0.203099641389048
2p	2	67900000	68000000	185	0.0652644463421088	0.137009233225615	0.448961495832244	0.118234456431354	0.24758548744241	0.0107455271321049	0.113743698232136	0.38382657707764	0.200112378117489	0.0677240007411237	-0.128570431497433	0.122798266725211	0.062096969432672	-0.269821946270154
2p	2	70400000	70500000	187	0.0432707809253636	0.176827650026545	0.20320602995936	0.0824295064889158	0.114758771322235	-0.101368635212173	-0.0732084907351421	0.425564038067108	0.270335169424164	0.0164394409720509	-0.0869427263042105	0.0819749756385169	-0.087688561906484	0.0867388321753994
2p	2	70700000	70800000	188	0.0524050463011138	0.117862177809886	0.286016347142882	0.0512064751268848	0.290600839625729	-0.0793588137364588	0.0534847442883505	0.409125638259157	0.200101639553	-0.0444935558592196	-0.139570556736273	-0.0165535591268744	-0.0732732674256521	-0.0808397191162057
2p	2	71100000	71200000	189	-0.0136826829636196	0.0984721809070408	0.240900490901444	0.0736181535421345	0.147506890482298	-0.0600759138872275	-0.0110304679338929	0.338734551336612	0.0549271087239757	0.0479118564170839	-0.298242794389158	0.0739579539819594	0.133077976421456	-0.249968779055783
2p	2	74800000	74900000	191	0.107383293211642	0.199908920685784	0.423397996089958	0.110614951943179	0.14564371786152	-0.0150425078897265	0.0640216193789327	0.438063471295977	0.222466785495248	0.0898710836733135	-0.189733037940805	0.166471436124024	0.149743261678642	-0.126261597087957
2p	2	77500000	77600000	192	-0.049886812836423	0.0730270417345315	0.432226354904288	0.19348582507261	0.140953501425461	-0.0344205508942614	0.0234910760926783	0.45753788521583	0.103576289691384	0.0543716364350593	-0.12841456956536	0.102048847363718	0.0237325869537898	-0.375863291723997
2p	2	79900000	80000000	193	-0.0425760910432379	0.083256771494001	0.42539600197475	0.289343695624331	0.272225810055577	0.00702363850016009	0.0224488445156636	0.446407922097209	0.153345152873845	0.0715647897551186	-0.0220407928907046	0.119132369527968	0.0849369371874873	-0.131864528784032
2p	2	8.1e+07	81100000	194	-0.0135956385465186	0.150442298652025	0.515204903396541	0.189723337766045	0.340528833650314	0.0999124040199421	0.0418928723695305	0.397135925981341	0.136810722666595	0.0248671655235012	0.0479426808253743	0.14682067964665	0.068597753709031	-0.151520713849556
2p	2	81300000	81400000	195	0.245535504849833	0.0799943140824864	0.435438814996508	0.144168527484036	0.260254718972484	0.0543380269835983	0.00545574095773841	0.424592719466231	0.0492914013956951	0.0302608629355522	-0.0564848661110103	0.0716257127888762	-0.0362085588666323	-0.381153808351996
2p	2	82100000	82200000	196	0.193997810328509	0.112635045197534	0.29726929705084	0.171695691788898	0.169764959023263	-0.0554106906562623	0.0967337441714619	0.330224347401832	0.108973791544065	-0.0330422257995834	-0.0797211863198527	-0.0610310662628773	0.0111393372330105	-0.428312030506812
2p	2	82400000	82500000	197	0.271656631417593	-0.0915002838753331	0.37032307789528	0.0643218038743067	0.119498061893914	0.0109803936059421	-0.0119837093473157	0.410976960783656	0.119598493872573	0.0210061071558812	-0.109559160890787	0.139705796200641	-0.0116117678488946	-0.352170539330466
2p	2	82600000	82700000	198	0.247359625161798	-0.079391817625838	0.410215523139337	0.108268912208798	0.12965829082082	-0.00298944443565106	0.0286720837631543	0.31735621191355	0.0857165770039165	0.0135795750579472	-0.126059276614185	0.0418386771866244	-0.0165344065939605	-0.37575765574286
2p	2	82900000	83000000	199	0.271935748920785	0.074720543316481	0.287861797169347	0.16677264832561	0.102323034306618	0.0155335147156674	0.0223402476888842	0.383817058752519	0.0645620261708958	0.123407209505667	-0.11864327899757	0.166883695334251	0.00885925151394097	-0.277880867555202
2p	2	83300000	83400000	200	0.231379602738925	0.109809603587605	0.24786837444727	0.132336557988819	0.196576465785399	-0.147267464443705	-0.117355413205082	0.429940808532198	0.0663783036312565	-0.0332639479462053	0.0277671157119615	0.128809929463761	-0.038669866341932	-0.218708203208727
2p	2	85600000	85700000	201	0.568047518820438	0.121773797261879	0.370267847793942	0.0612534152557904	0.151828345500934	0.0332218257547471	-0.0574099419882844	0.422915437304364	0.200896433511472	0.0386485065542573	-0.266207798714159	0.0502285192389214	0.0226982861954511	-0.0455300460588031
2p	2	88900000	89000000	202	0.511497339747211	0.0901426993308953	0.401424919032901	0.128766507477206	0.212383246869471	0.01724232645394	-0.000542241478418787	0.478100931223576	0.143886635175386	0.066549085508407	-0.177202093989636	0.0596726124877031	0.0662681237774247	-0.126496804467424
2q	2	101400000	101500000	203	-0.00945781162331863	0.0356460398285668	0.275983100059422	-0.121180983675417	0.154982376748695	0.00184919486975461	-0.011430218184131	-0.0350584443727221	0.199209891807891	-0.0263414040661493	-0.164386168130961	-0.0211181277511911	-0.271824558435955	-0.197610202038731
2q	2	105600000	105700000	204	-0.112991372242639	0.187195268181747	0.424682734870289	0.0912300403338516	0.106139417497361	-0.213429974695028	-0.0303477621167804	0.0183274875817964	0.161465443738434	-0.0176038864402045	-0.101760516724186	0.12626719619402	-0.0539724502685306	-0.20533874628462
2q	2	1.06e+08	106100000	205	0.0252627196105372	0.0541417195953693	0.292909671911916	0.0979872208860027	0.094427479424484	0.0300310501305853	-0.00857756851950772	0.0436197361711244	0.176659266451341	0.0783069935258644	-0.0965706478361792	-0.101407708633047	-0.118674060620086	-0.157579921576446
2q	2	107100000	107200000	207	-0.110055053765567	0.138962674282053	0.339884581140294	0.00520222938344455	0.259202631962429	0.00071154068861101	0.0187587067976105	0.00695798249410448	0.0857939833913493	0.0843875957059508	-0.0962760588499728	0.0490382386329122	-0.0937047550579686	-0.311506774436412
2q	2	107500000	107600000	208	0.0105217845476806	0.09651704093742	0.484707206984672	0.158352357901893	0.170283534791428	0.0501809626120166	0.00244991532520129	0.0607938897780143	0.17172623019504	0.0529345384523304	-0.124225757146057	0.120866831505829	-0.0797093827050862	-0.250695892398201
2q	2	1.13e+08	113100000	209	0.094008010728322	0.191202749538426	0.292189411161911	0.0538489119190249	0.0608717622479011	-0.174500660062131	-0.0132976517003698	-0.204325379672374	0.142256907083827	0.0108747218990489	-0.0771441613508248	0.0810919938337983	-0.0671403351728889	-0.0374248250510728
2q	2	115400000	115500000	210	-0.0250866130283734	0.127495029905598	-0.20397620673967	0.146111225496848	0.280044062791323	0.069794937728508	0.0164867952021716	-0.249494740405109	-0.248625885084447	0.0328219032500417	-0.0112343715419509	0.194977036676149	0.0153956169982889	-0.241091258836499
2q	2	116500000	116600000	211	-0.0833349428689776	-0.021015671902693	-0.262203877780989	0.183045494094135	0.179547906992158	-0.105609504704217	-0.00166332194964628	-0.162183313987515	-0.336737004316223	-0.0186214819008212	-0.108331175244572	0.0904778148996216	-0.0750830767844272	-0.215802139869914
2q	2	119200000	119300000	212	-0.081658714958621	0.122606174006046	0.543026918508995	0.156637502592362	0.29624020229909	0.0462665728405732	0.0446766808385816	-0.189981223841541	0.244081886031893	0.0565858452562811	0.0110566810654106	0.110101365540902	0.00834338243454548	-0.198953804546799
2q	2	121900000	122000000	213	-0.0419564215584587	0.0211719743011809	0.304822982504199	-0.0491891785777799	0.104269070752227	-0.00885769174474031	-0.0582579503193965	-0.291796805064618	0.144904751124871	-0.00205493947530984	-0.219663282398233	0.0742078223590737	-0.113749488586457	-0.26339838513197
2q	2	122600000	122700000	214	0.0190249417219376	0.167788209313113	0.502682087520148	0.160973136831667	0.229077303400276	0.0442693935871571	-0.00668818673994232	-0.178943114303196	0.205671403750278	0.0320511282568625	-0.19337332613125	0.175322246600681	-0.0138608565622785	-0.242608060931433
2q	2	125300000	125400000	215	-0.070283945233798	0.154870231923322	-0.193786150703226	0.191407178475863	0.338568228620925	0.0189970799098331	-0.0736495768498553	-0.21837837871701	0.216534966616531	0.104443956944786	-0.053300552636935	0.124604041318518	-0.0897341196431659	-0.2379266360742
2q	2	126800000	126900000	216	-0.00816930989995001	0.0590852119403767	-0.183811562059602	0.159887044211912	0.223041686472231	-0.109628710758368	0.0848973236499768	-0.196681038234674	-0.209342762302451	-0.0190131992543057	-0.126491818005868	0.0974285454797404	-0.0569065367243817	-0.277492170725165
2q	2	127300000	127400000	217	-0.0322888670441649	0.0792260906928285	-0.150427710360415	0.137482421086446	0.220003084097606	0.00293705616843185	-0.0116709720291282	-0.227626008287267	-0.342150468555023	0.0425241036655204	-0.051589809652611	0.0775241364172941	0.0343840790747245	-0.151750836335285
2q	2	1.29e+08	129100000	218	0.0110144102483406	0.0787045567923647	-0.36747474140469	0.0353601470912719	0.0928905097183381	-0.0837417536496796	-0.00317462868898197	-0.339966320859958	-0.327778697844296	0.0122062184841603	-0.276082352040824	0.13656927005803	-0.107898409777409	-0.183139446119103
2q	2	134300000	134400000	220	0.0782584081236646	0.157199188505724	-0.109532986194554	0.187254034512027	-0.12531282587419	-0.0457067101094312	-0.0156861996116218	-0.118885952561002	-0.224038752582071	0.145790015798795	-0.100314955106064	0.0181374858194464	-0.00663663666666193	-0.177363615052225
2q	2	1.35e+08	135100000	221	0.200789819076368	0.152810304456229	-0.152584500758051	0.169649623064484	-0.0142296618152668	0.0460310903619381	0.0707268706063352	-0.128905632866267	-0.23147982956483	0.0562793622588805	-0.098913238328662	0.110934645063843	-0.03272795086808	-0.00477289861070038
2q	2	138600000	138700000	222	-0.0904314429587937	0.0664877440605332	0.431443094804282	0.0674446446048246	-0.249891965423065	-0.0590985444458276	-0.0530900660856112	-0.170657204881348	-0.322303705745005	-0.0447040151681064	-0.117806129767644	0.0214561547217986	-0.0896173133708434	-0.200383296682823
2q	2	1.39e+08	139100000	223	-0.0675122638650634	-0.0563239666739098	0.425053731113259	0.0238041600591827	-0.231516938653878	-0.10296259120223	0.0238565485558169	-0.186109366647938	-0.280232112854254	-0.0161181175699633	-0.094031383449867	-0.0373294506082241	-0.101882521048951	-0.193732567208897
2q	2	141100000	141200000	224	-0.603769558141403	-0.017470315888364	0.219624615164026	0.125222661162627	-0.249313148566071	-0.0660540275202954	-0.044084560981737	-0.197450967544387	-0.282268563715545	0.0349794929586134	-0.0450447887743708	0.195416065429484	-0.0818221485368523	-0.296497850262955
2q	2	143900000	144000000	225	-0.00493609238138192	0.1408475266751	0.253261792244377	0.173030302864569	-0.168870836967768	-0.0532350035120355	0.00542480616066749	-0.136059996215758	-0.276900606868827	-0.0082644887242336	-0.0822211944368445	0.24331891226489	-0.0588424884048456	-0.11108524499768
2q	2	144400000	144500000	226	-0.0601100049832431	0.156216349121007	0.199150914502129	0.235734661080853	-0.223309338833646	0.0813490474778242	0.0336646843756351	-0.159451135435549	-0.32187183549911	0.0138096788738599	-0.108123999578082	0.0260213473730435	-0.0815460843038143	-0.203846707405794
2q	2	146700000	146800000	227	-0.144918772809249	-0.0566266451996491	0.0542829345519134	0.0540320235995263	-0.200808324073	-0.118319618286643	0.0267606310500151	0.000112300036054811	-0.386847521657637	-0.0344239759962777	-0.163735673169621	0.0863882160230438	-0.256340632446922	-0.342801954556935
2q	2	147400000	147500000	228	-0.130608657936078	-0.0500178351105774	0.108596938062061	0.125775898228987	-0.241302218512345	-0.104236345025217	0.0207507615435982	-0.0788602169902912	-0.250051823846038	0.081795824321339	-0.107270509279153	-0.328073777221171	-0.151104834728767	-0.336602159454621
2q	2	150500000	150600000	229	0.0766195048376396	0.113954152299339	-0.238957608619441	0.23260003113164	-0.136115670460957	-0.471440944010256	0.107632935652027	0.0566588746928423	-0.186525090283141	0.0292165075306075	-0.207262623517585	0.0687556520535079	-0.0193183764840424	-0.08765467205626
2q	2	151900000	152000000	230	-0.0414304830078554	0.11613730506936	-0.226825075907735	0.133593085890248	-0.093817503176368	0.0182239786552335	-0.0233640799882522	-0.0343797148775859	-0.286531614405824	-0.0107948968795472	-0.0586847618041581	0.141820179746121	-0.0316531552828648	-0.225420321671343
2q	2	156600000	156700000	232	-0.0349744240217489	0.0743693134112913	-0.227472846396931	0.112834450522778	-0.103380816476666	-0.0305466986092948	-0.00771676809313497	0.12462049830265	-0.169421091287509	-0.00148201509678926	-0.191232887695452	-0.466249832582284	-0.0539336817106465	-0.21776759660971
2q	2	159900000	160000000	233	0.0186545500947745	0.103594136998237	-0.29996691169327	0.0297170942999999	-0.2374474665811	-0.0147229389240901	-0.0256689745437015	0.0521001357347219	-0.219480221492435	-0.0109318322453925	-0.146840540586641	0.0321929839234038	-0.146523754162768	-0.105177701097925
2q	2	160900000	161000000	234	-0.097048328126487	0.135765220353202	-0.291863588300134	0.04043281322974	-0.168324544682275	-0.0431639970176889	0.0464718477547113	0.0131510689377082	-0.215407901115413	-0.0241916095796252	-0.108863515573763	0.132442141450466	-0.0143255765734427	-0.165729412676579
2q	2	161100000	161200000	235	0.100923339021723	0.0606396538669263	-0.302726036453671	0.0242157775638441	-0.133992099713709	-0.138638560545798	0.0535160595246691	0.0758220287913309	-0.102751667445051	-0.0435889371716624	-0.162911865327823	0.0559401101213065	-0.0251303533244998	-0.0289662286748173
2q	2	161400000	161500000	236	0.0348144924585397	0.195494284408678	-0.227981137186797	0.0431644645249064	-0.186773200592853	-0.171509542819963	0.0219016684561086	0.0548627133500355	-0.16118472784492	-0.0698801657550445	-0.199590191498842	0.200475460898331	-0.0098961406721866	-0.133740907997891
2q	2	1.65e+08	165100000	237	-0.0119833278484672	0.0361914258732799	0.169400206665915	0.193871879100646	-0.115252161849896	-0.690953959510174	0.142831650267427	0.108479487572035	-0.136998064174618	-0.0163663308985776	-0.141078611771953	0.187090711275523	0.0815779849592967	-0.211885140595654
2q	2	165200000	165300000	238	-0.0209390639761683	0.114590919047424	-0.180526581422988	0.189291620054759	-0.27009571125711	-0.0203264104448245	-0.0281665607320086	0.0966235967940674	-0.148173338196242	0.00628831116265278	-0.15652360312439	0.0571518916196643	-0.0290663386898584	-0.273323426423018
2q	2	165400000	165500000	239	0.0175516029378588	0.0930123554662211	-0.267228111016694	0.0230450314205185	-0.322784720541214	-0.0698164512786293	0.00111810400579589	0.0838254811047275	-0.0906955384204077	-0.0698526941484812	-0.201024348911279	0.0685106265686922	-0.0483672419846082	-0.149097865117122
2q	2	167100000	167200000	240	-0.212549678944194	0.0103555216598983	-0.279995685203371	0.0732033799868905	-0.170198082320956	0.00947959322915362	0.00769665221102291	0.00782389339327304	-0.205913820275001	-0.0351235671861586	-0.0515966258838136	0.0981614830204083	-0.0617959637296857	-0.376250849975812
2q	2	167500000	167600000	241	-0.0814140497576856	0.108186821137988	-0.177821550217604	0.215490741468404	-0.09247435629144	-0.0519605281341104	0.168629644581392	0.0288228556391603	-0.141930842919653	-0.067633507003081	0.0058868955930657	0.140854914372394	-0.0615585112169672	-0.230497840816249
2q	2	169700000	169800000	242	0.0863046112351291	0.24377182250297	-0.280542355148927	0.143645351804896	-0.316065613372767	0.0268890552433912	-0.0179652514860202	0.100222171215817	-0.176196742947722	0.0994446139856891	-0.140333818809658	0.0803150194044989	-0.0460514719888925	-0.12571070058862
2q	2	170900000	171000000	243	0.0221154688047493	0.0595514162927594	-0.326804196768325	0.0663058214474152	-0.279597632414435	-0.094238661385184	-0.052247862296553	0.0615849323037317	-0.224078330443416	-0.0219190078379578	-0.0947409265038838	0.0321653726287843	0.0200832008070681	-0.100142381504903
2q	2	171700000	171800000	244	0.017249944488474	0.139902291923281	-0.263847816207371	0.16375774978415	-0.198182688889706	0.00140768032469059	-0.00640635586141243	-0.000471152957575981	-0.179568570761548	0.0261799300880116	-0.162157117797636	0.135177252066174	0.0468027942169762	-0.126370245784974
2q	2	173600000	173700000	245	-0.0288221621047366	0.17654232083072	-0.143270423770492	0.134452023214094	-0.120559600506439	0.0213160423312816	0.00434495548449514	0.114536336668904	-0.24443478046105	0.0439966404101025	-0.0363722714624752	0.120069835546522	0.0666276721940599	-0.073856749101712
2q	2	1.76e+08	176100000	246	0.0431176676251252	0.0314169168772871	-0.314135845729905	0.0359515865066073	-0.277470590134794	-0.103165014833442	-0.0648011287965283	0.0946847699907971	-0.27381571484569	-0.0261372826798294	-0.185119608142579	-0.0502316441339164	-0.032581447264605	-0.1059916836577
2q	2	179200000	179300000	248	0.0981445001145556	0.185378664293879	-0.151252144898398	0.189366600713907	-0.233432923293984	-0.00283079953704577	0.00990953410938281	0.113878635157278	-0.176934671779334	0.0708380878694443	-0.0973417051004786	0.127109168300903	-0.0271404427387719	-0.113751410562969
2q	2	182700000	182800000	249	-0.0216103189938869	-0.0730250016760882	-0.346451226186977	-0.0469141388996541	-0.221704449917657	-0.138688411681345	-0.061815559870228	0.0299613480996002	-0.222202185851607	-0.0696867088796256	-0.129687554060362	-0.00589722814955071	-0.0472815358194649	-0.19344251388163
2q	2	182800000	182900000	250	-0.0169396430614927	0.137477691752805	-0.290371386873698	0.0972338196714066	-0.0696230668396123	-0.0368352060169411	-0.0097360272268359	-0.0253686131213696	-0.24744343717247	0.0599221658556243	-0.154694834392329	0.0301046999263459	0.0181370777129197	-0.0801164877345022
2q	2	186500000	186600000	252	-0.0772834329957913	-0.087006523836079	-0.223730602320334	0.187991842746434	-0.216627291650024	-0.084671194821549	0.118551267837294	0.0932165314063347	-0.218276833824083	-0.00986632601817863	-0.109054893761015	0.0848588776573434	-0.0503960920333331	-0.190528936614586
2q	2	187300000	187400000	254	-0.0721772788174542	-0.0472542268508492	-0.322878939786328	0.0955856206716187	-0.258844056786906	-0.115360005287555	-0.000663949693095035	0.0343295374823406	-0.28934968808735	0.221999900719172	-0.197227067929729	0.0678134643776784	-0.16485563676081	-0.135839565971719
2q	2	187400000	187500000	255	-0.146067379131204	0.0300317055249155	-0.243087154072801	-0.0248005736259205	-0.2964605089964	-0.160523899337853	0.000276719996744248	-0.0524198909884937	-0.218411326840471	0.273078596798688	-0.133967965205264	0.050363138914079	-0.0814654313238021	-0.103777589701513
2q	2	187900000	188000000	257	-0.0518946184689888	0.0931476888676097	-0.251335502882612	0.154807052974691	-0.294220617796046	-0.0260328385361121	0.0380642563465362	0.0716934927906337	-0.218545829320962	0.119868704794196	-0.0427815410920633	-0.00133948132767748	-0.0442098687165166	-0.259917845089812
2q	2	189400000	189500000	258	-0.0619397499081527	0.0069898609878769	-0.308273260645242	0.133074411745223	-0.167193938287905	-0.0642896041089407	0.0131563324043641	-0.00542000001894703	-0.236734310568418	-0.0384817658528973	-0.180012658993246	0.0390019194474253	-0.0386752325306883	-0.36646422072796
2q	2	189700000	189800000	259	-0.00593779076643285	0.144604303947894	-0.152531048394567	0.160793551637365	-0.131293708807753	7.44546311393749e-05	0.00986701867713924	0.0318696673328136	-0.195533136981862	0.084789665096063	-0.0784968861155838	0.118360895848406	0.0813367968227373	-0.151427261708527
2q	2	190800000	190900000	260	0.0235650209919541	0.100391962108096	-0.206345399628966	0.124879536218957	-0.191498254239543	0.018194159841595	0.0256736665356014	0.137373327193152	-0.131386999488301	0.111183276460507	-0.0993813136513816	0.109465267984216	-0.0621870765915471	-0.15276832061683
2q	2	193800000	193900000	261	-0.116434143917313	0.0301462223174459	-0.247871425373968	0.287770084563962	-0.183004186971687	-0.0857442420355816	0.0718830315610322	0.0870939065459316	-0.28089232890604	-0.0197914215604618	-0.0963409216917622	0.0780928089512224	-0.0282317092864095	-0.360140242836048
2q	2	194100000	194200000	262	-0.201218156196165	-0.0352207054027727	-0.265026539160366	0.130544426036558	-0.273362103777196	0.0266244692795517	0.0757617955175195	0.0284526332580556	-0.259154504204818	-0.0388119089835937	-0.125658797343415	0.0880542422716322	-0.167864359044599	-0.358069255305439
2q	2	195100000	195200000	263	-0.0521991706578794	0.0157038551539968	-0.252875279091352	0.132263742294388	-0.212945524494956	-0.0966942351727687	0.12214383311728	0.081622246155668	-0.235687101896652	-0.000953304854291289	-0.0702509159116553	0.112270785395495	-0.100746476890379	-0.287694584734808
2q	2	196400000	196500000	264	0.0244621436143877	0.0844921417955568	-0.289952056334553	0.0482340946498862	-0.286030005276538	-0.0677169018399792	0.107934994075472	-0.052509811583175	-0.285496651235258	-0.120738660035019	-0.0973486385505262	0.0327209573400043	-0.0733182678233944	-0.131670801714095
2q	2	202800000	202900000	266	-0.0299649271796474	0.192940273424447	-0.302519144414843	0.0899416446121336	-0.263275344717954	0.00636623316693854	-0.0610878654418791	-0.0254111222551402	-0.211691476988574	-0.0950690014874943	-0.261890154908004	0.135772120120519	-0.206480436506887	-0.291182604125529
2q	2	204100000	204200000	267	-0.0118070999024025	0.157146148435402	-0.39485563142818	-0.0627985361670446	-0.261153409574505	-0.0797097965653285	-0.125370224871616	-0.012830067918325	-0.171153363805106	-0.00495273973014156	-0.0905229044397445	0.196563943442023	-0.184429993334608	0.0291419363182263
2q	2	205100000	205200000	268	0.0248981022612515	0.118919140562469	-0.144683710630877	0.167181604489459	-0.0957533643317811	0.0791755001396522	0.0436624610872376	0.0805859753610658	-0.23656699711084	0.0413705711169911	-0.114948255702708	0.17691688814565	-0.0468787385189217	-0.162613801998964
2q	2	2.07e+08	207100000	269	0.0184360192644119	0.145167866206876	-0.223538509767878	0.208235630797668	-0.103257850666437	-0.0308330411232472	-0.0105279161801532	0.101487991219128	-0.285879829307275	0.0249759297752529	-0.10365783462894	0.21493885778823	-0.0205221416739903	0.0332178200464823
2q	2	208300000	208400000	270	0.114564788860226	0.130601739130857	-0.190959551092585	0.176270721991392	-0.0747761302886734	0.113404805124025	0.0154095758547018	0.111803607694281	-0.147129011402357	0.05623185083142	-0.000953817182494057	0.16056390469154	0.120143592834081	-0.0398810148573367
2q	2	208800000	208900000	271	-0.0177515389769063	0.0734164252062651	-0.212111786329461	0.132105955828378	-0.104998268018257	-0.0302901520696875	-0.0298908517801125	0.123649780765937	-0.2211326884276	0.055486405683513	-0.162525802380245	0.14163740086008	-0.00427824979816897	-0.0733833499977463
2q	2	209800000	209900000	272	-0.0383451002850396	0.0184341429801962	-0.0930738060225004	0.0997388980312194	-0.213305695227304	0.0241742046618877	-0.00967521280115205	0.0993188558180573	-0.171969597073973	0.0971727224102072	-0.0127439001195454	0.021638564571437	-0.034985078113987	-0.211754549412704
2q	2	211300000	211400000	273	-0.0721759081912782	0.127248147987067	-0.227475498804348	0.183471304245796	-0.226336869333219	-0.00415286909819497	-0.0152567926816879	-0.026397763844479	-0.211230285258277	-0.0370575788160964	-0.0443315953050958	0.151174373140128	-0.134876836160141	-0.131398480701297
2q	2	2.13e+08	213100000	274	-0.204462950824596	-0.015432175834304	-0.203360119057598	0.129120834864079	-0.388948397189595	-0.0896274746399959	0.0218031380383242	0.0274874396379055	-0.265559691151641	-0.0363996107549887	-0.14671811505538	0.0968814426918397	-0.129481065250002	-0.403717762360282
2q	2	213600000	213700000	275	-0.0966065540988412	0.0098303548697565	-0.22137749197079	0.0922509525457396	-0.219398046588154	0.0501161196983576	-0.0258627293211196	0.00550133445362523	-0.300011522150476	-0.073469399824262	-0.133674631000013	0.115727299959605	-0.109516729821241	-0.277197243597699
2q	2	215500000	215600000	276	-0.070756998404953	0.198518561874655	-0.241118421966037	0.0677345366364927	-0.251596665424467	-0.0233751379163187	-0.037091966777173	-0.0449303951899074	-0.185638176895988	-0.0630909648258581	0.00958298665948946	0.0522477165390268	-0.134657993780829	-0.203786673143779
2q	2	216100000	216200000	277	0.0423406107880379	0.17272912556145	-0.313696668619506	0.027477150399974	-0.408150580284471	-0.105256951397207	-0.129396522641642	-0.0323240207877783	-0.341633098954749	-0.0690943613174495	-0.102450460141735	0.0969055925284672	-0.156074944897935	-0.195291715148855
2q	2	216400000	216500000	278	-0.00453643502722009	0.132425579163629	-0.339699942050339	0.0711652087522252	-0.283498080298938	0.0159744681374956	-0.0164549792551015	0.0178300890301371	-0.197378335526311	0.0177958473698689	-0.164206817039371	0.0316242509735539	-0.0623120602863241	-0.213684797724831
2q	2	217500000	217600000	279	-0.168011792907466	0.0958163817135677	-0.215097108054495	0.178912010796058	-0.33726017482963	-0.0355407562315173	-0.0359614883020208	-0.0243425095004009	-0.248327408591716	-0.0285804959057102	-0.338129138243197	0.140447150637772	-0.0556770105391019	-0.11632264044388
2q	2	217700000	217800000	280	0.00963511289261892	0.11309718051223	-0.231382404468829	0.112385294738253	-0.271679937175085	0.00671215777200906	0.0228636135088055	0.0864971487281373	-0.325078088113576	0.104530897824312	-0.27627516588391	0.15545614965638	-0.0133542173579502	-0.196187716078595
2q	2	218600000	218700000	281	0.0163178014935629	0.122736295815079	-0.242956505742407	0.058808122689325	-0.113118359428671	0.0996322025924595	-0.00900234687189888	0.0456288533196015	-0.197024196006943	0.0475893563519807	-0.187168072251397	0.272537624405641	-0.0114941423088752	-0.210522466005778
2q	2	221500000	221600000	282	-0.000259468985060919	0.0968114203929518	-0.314570863410132	0.133941883950587	-0.17610286271226	0.0381170663847144	0.0208043246194025	0.0212984385458718	-0.109402490839342	-0.0201043443693161	-0.112909496675835	0.205459673935057	-0.0814968551233531	-0.224521978644696
2q	2	224600000	224700000	283	0.003916938602128	0.0367932162514603	-0.359261408710008	-0.102933310230462	-0.328545419446082	-0.0255066946925856	-0.0274342718784056	0.0134537895478837	-0.0945708587111331	-0.114064051519248	-0.282156719436102	0.0515004249456875	-0.214135099698933	-0.0940159414156718
2q	2	227500000	227600000	284	-0.00221169011815107	0.102785923689167	-0.21278751347265	0.0159686214329136	-0.214670596864551	0.0321039306029428	0.0134210801717736	0.119615720728997	-0.0632147263716321	-0.0631510623584177	-0.0681854483212261	0.0352126289214569	-0.0967555320554669	-0.177968953023109
2q	2	230300000	230400000	286	0.0177811237623383	0.0735166511446894	-0.219114527638675	0.199226424993088	-0.00740049371526351	0.0927453317744578	-0.152900125875122	0.0799533543665254	0.0174068394617118	0.192903104431731	-0.0229601709008647	0.150375583760538	0.0273755506855275	-0.215288661679481
2q	2	230500000	230600000	287	-0.0864266481383624	0.168867950294677	-0.241456742915137	0.096841329051865	-0.114777122310916	0.00778239406382024	-0.0397193810666293	0.0321108742891783	-0.0850707434306276	0.0574195484379361	0.00494981967736945	0.13565527730633	-0.0710002150306839	-0.201181564618798
2q	2	233700000	233800000	288	-0.148147703718496	0.0775859429344308	-0.36490937276246	-0.0547835111362266	-0.328743776538853	-0.00831157512673514	-0.11570634325103	-0.118592739746684	-0.151672241416044	0.0452762968158071	-0.235877354870422	0.0661909108846093	-0.0933710615393019	-0.190966760324691
2q	2	238700000	238800000	289	-0.0193584394153058	0.193212181146788	-0.298736874944343	0.0456359496625375	-0.164145198659973	-0.0167248799421266	-0.0484561125230788	0.0756037263065576	-0.0102568089689754	0.0548335126997462	-0.0638356749859452	0.136157118306262	0.00408117006503477	-0.167201143266869
2q	2	240200000	240300000	290	-0.049173989768	0.0500207643765981	-0.333245008964646	0.0220002084081655	-0.106716674235544	-0.0494822128080292	-0.0711450312234847	-0.0980442537838424	-0.114738383325489	1.94730876772258e-05	-0.395465797180835	0.198692323538586	-0.0837622694743828	-0.228977798892958
3p	3	8e+05	900000	292	-0.401111804180786	0.367347989135983	-0.0621313431208713	-0.188715302335533	0.0284919999300579	0.0871274652764113	-0.0294915727798758	-0.195606102193344	-0.323036824689478	-0.254919903341434	-0.210506942219502	0.223426208715774	-0.0256024757414331	-0.414286540075274
3p	3	4500000	4600000	293	-0.385049130339839	0.398386039965804	-0.188592781412372	-0.178446156195742	-0.0832698262774979	0.07987779803494	-0.0205521778999314	-0.0200104614784582	-0.211723488950741	-0.646047716785299	-0.206201669878662	0.191490221726301	-0.00180663379768271	-0.235990521757689
3p	3	6400000	6500000	294	-0.540257435918506	0.297166668100761	-0.153899502583715	-0.22179564799247	-0.0147516574382779	-0.0283037650090353	0.0675016675465406	-0.237418081273525	-0.270630850668533	-0.238867991796921	-0.262431115162865	0.141803710794374	-0.25953466251919	-0.476256565289796
3p	3	9400000	9500000	295	-0.367899117522821	0.151464601859819	-0.370214785878191	-0.263725387754059	-0.28670991176846	-0.293474780089736	0.0541725458655535	-0.100495186462585	-0.372923640876816	-0.287044175906784	-0.326658793579736	-0.00667658609501814	-0.107314757475907	-0.165390661333467
3p	3	10700000	10800000	296	-0.48748673239381	0.350348454817045	-0.240543559954023	-0.324042236054215	-0.0634873738272484	0.118594450564282	-0.0189305847896172	-0.190194733271604	-0.247760274520492	-0.211711971622347	-0.339987298985925	0.129024300277629	-0.0874072263662253	-0.237632526275047
3p	3	14200000	14300000	297	-0.437721372835242	0.412084720288343	-0.378803925750557	-0.228799197681763	0.266183291194383	-0.0445492679400026	-0.097314388293031	-0.147942817270051	-0.204596649178803	-0.227896360150081	-0.418714284891539	0.0349643065776451	-0.129181740400685	-0.175589429443912
3p	3	22400000	22500000	299	-0.616809063061498	0.259855949995085	-0.156965368642003	-0.391200757579461	0.137073723658048	0.0131657844091134	-0.0301385038783179	-0.231276915664986	-0.284017580598204	-0.301348088881786	-0.296744026938862	0.125174837411779	-0.0675179161246282	-0.530792128639717
3p	3	23500000	23600000	300	-0.499562637538406	0.270035096668398	-0.282585593857106	-0.3045611200272	0.111728508436294	-0.0841163993846213	-0.0080058373002628	-0.198237696694868	-0.329255854165795	-0.235587876956743	-0.31009423910979	0.0701571764407387	-0.0911416883891526	-0.423835525524993
3p	3	25300000	25400000	301	-0.45482248116152	0.338005820699588	-0.2485275757455	-0.253958319816952	0.186878028888179	0.0393522475453716	-0.0479375635749425	-0.183141515769338	-0.248133797142157	-0.194649401187511	-0.202914908413332	0.12840413964775	-0.0303476813159695	-0.320095339824149
3p	3	26100000	26200000	302	-0.387958848819967	0.393830369127968	-0.129671222205428	-0.177688415282174	0.27991888659679	-0.0321890751483714	-0.101090804119305	-0.167883299930368	-0.209877742158384	-0.0583956787577681	-0.218844278042954	0.173928662242337	-0.110106120243076	-0.298879130233422
3p	3	26300000	26400000	303	-0.395837372151547	0.409324491821068	-0.14322482867554	-0.282159810989201	0.341668089660274	0.140928669079012	-0.0342330933783648	-0.153743247995183	-0.237432556834789	-0.165479623509054	-0.30578746425921	0.190687368100666	0.0436883370532526	-0.290283169905193
3p	3	33500000	33600000	304	-0.440321620983176	0.326998214680738	-0.229197461187899	-0.284728251110739	0.074683927924971	-0.113035835086429	-0.00844588144590302	-0.0694407973482524	-0.350437092201413	-0.249374355295881	-0.300212430871813	0.0977220436909812	-0.149786107086404	-0.134294775916405
3p	3	35100000	35200000	305	-0.568104008976008	0.337904216650923	-0.0992694851559354	-0.280681420984076	0.174019310507228	-0.076023529555329	-0.105411609848173	-0.216476407013177	-0.426015311298418	-0.299762946016754	-0.201350146658253	0.050457446899962	-0.156095757392429	-0.419534201022249
3p	3	35500000	35600000	306	-0.58505107647854	0.31620430005415	-0.169183831880364	-0.224478567480394	0.222652015880443	-0.0463133746887243	-0.054450833548728	-0.274494781758072	-0.360245443651312	-0.212023292903158	-0.303409717082139	0.119982104910483	-0.146704946778428	-0.475489910452794
3p	3	35800000	35900000	307	-0.630442300203788	0.29623755163534	-0.165779401112777	-0.387503848779897	0.199690956117105	-0.0114516547075409	0.0559850479247624	-0.186535413984314	-0.269148953685049	-0.306790465213588	-0.193202793184995	0.139930686929385	-0.105318194598819	-0.432053703281263
3p	3	36300000	36400000	308	-0.562807446916443	0.28997127669747	-0.20719242528345	-0.313924403093807	0.220301169737882	-0.119000541593275	-0.0222071687955902	-0.219718085426418	-0.327363555508688	-0.2812686947787	-0.194967888292455	0.148835381506171	-0.115711727363792	-0.36938926500332
3p	3	36600000	36700000	309	-0.522829994157214	0.266037787855985	-0.218512627648398	-0.304111137122323	0.304126034036505	-0.00951504102410634	-0.0445964452362732	-0.199438125031628	-0.245828512942982	-0.260146508251472	-0.314254149058839	0.158996262546279	-0.0907802593536363	-0.359290395459225
3p	3	39400000	39500000	311	-0.484860149515828	-0.0716214963039173	-0.357493203514956	-0.404099177346112	0.202396412511564	0.0482642906114822	0.0484452598731967	-0.279031141701578	-0.400269426697854	-0.255237411956874	-0.395865731660984	0.116922339006588	-0.128470668273734	-0.268878705980294
3p	3	41200000	41300000	313	-0.355009131823751	-0.212806181855581	-0.14524145302545	-0.374982603417248	0.150318837972631	-0.0846113122049692	-0.0116019000036216	-0.275204003884929	0.0758883247937548	-0.290890872632762	-0.291688265709099	0.0588864255381586	-0.168494066413269	-0.277875141712641
3p	3	43200000	43300000	314	-0.412803564374865	-0.120128167711726	-0.126533233479022	-0.357613556934511	0.163344490460766	0.0226165809479394	0.0475485197341283	-0.171460020943708	-0.203590748891314	-0.225429793142315	-0.381178576581601	0.126553506472701	-0.184118226407416	-0.305315281146259
3p	3	4.6e+07	46100000	315	-0.5341633558279	-0.137167585047206	-0.202183457326856	-0.279980191421734	0.208032146262642	0.0165925361734592	-0.0942744238576365	-0.180021460050873	-0.166366029032609	-0.197510830480165	-0.366360017308756	0.156261937026222	0.0285141790820071	-0.271908471077053
3p	3	46300000	46400000	316	-0.380062449304105	-0.0674294397082031	-0.244706077283476	-0.238930399524327	0.18154254173945	-0.0143325822460186	-0.0481435113554528	-0.264055598992547	-0.267564224282527	-0.185186512452556	-0.221449283066957	0.119380676269221	-0.0901294881304653	-0.373780169615539
3p	3	46400000	46500000	317	-0.400288410103564	-0.111111196503918	-0.239318797130608	-0.304875208297384	0.237884240904866	0.00257571427654408	0.0323520527801809	-0.203333900021523	-0.239113413055116	-0.163438424816915	-0.364966103969588	0.1396812668685	-0.127415338202354	-0.249162268096368
3p	3	47800000	47900000	318	-0.493793959587792	-0.160486891089551	-0.479477827609985	-0.425891721413863	-0.0902450404928042	-0.170400431999103	-0.161004436592819	-0.190030394175784	-0.305383241885349	-0.109783894064451	-0.364370921609417	0.117070221295604	-0.220802727000696	-0.244767507507577
3p	3	51500000	51600000	319	-0.394797329079814	-0.0886598799033988	-0.339841150446354	-0.349660174178154	0.0393041117146589	0.0459235482260822	0.00595366407312433	-0.316604853369523	-0.35331683325995	-0.268384946347149	-0.325213947527959	0.163362632217758	-0.241250783921768	-0.0478712600882773
3p	3	52100000	52200000	320	-0.458071596977804	-0.0827134738686876	-0.218639342127744	-0.254227873406331	0.326528839898326	0.0852551573705357	-0.138403572913748	-0.146336410646332	-0.273333238833453	-0.204455861863708	-0.440723823446161	0.160681020373502	0.0256296055390304	-0.263321701757512
3p	3	58500000	58600000	322	-0.45065311788895	-0.212219788623667	-0.340301134759057	-0.347747808121147	0.106834637911812	0.0483141758514101	0.00832771334531374	-0.110540391475085	-0.29642913169157	-0.31136727647339	-0.394135840940762	0.149969404290839	-0.189606583241835	0.12454014454648
3p	3	60300000	60400000	324	-0.56444991435865	-0.0760128861598293	-0.244887261736518	-0.309904257118249	0.155524023620232	-0.077730806507845	-0.0262016268070938	-0.132281672918454	-0.476603182559802	-0.394089564563733	-0.245168990914534	0.0712742530452889	-0.186968923373424	0.104324010069752
3p	3	66600000	66700000	326	-0.44334289749314	-0.15858709692256	-0.321367106792808	-0.360108332358287	-0.186625828856096	-0.0669775676510056	-0.0527893960089423	-0.0906636319223419	-0.238481058573182	-0.202379955861886	-0.383944826377576	0.0910226915120428	-0.0910652047169242	0.123830632697052
3p	3	67300000	67400000	327	-0.540765218681823	-0.0659364896297382	-0.179575467700086	-0.226676675283306	-0.0507459639635949	0.0275773098360136	-0.00789828948796389	-0.116902760156244	-0.266703717156502	-0.194779024795529	-0.180380035843476	0.119500727698048	-0.136411569634463	0.158084046759294
3p	3	68100000	68200000	328	-0.402295285648824	-0.120130514599609	-0.132090473062719	-0.123377379622874	0.028887036683438	0.10958880944325	-0.00496163631786257	-0.0878961345556012	-0.243748242225747	-0.233819058105567	-0.240539820696262	0.166939783635059	-0.0098985711596263	0.163499655085213
3p	3	69900000	70000000	329	-0.478495685182359	-0.265061026020868	-0.358476866101982	-0.402272928961532	-0.104503313650592	-0.167752470485701	0.0465106496435114	-0.0991525905843931	-0.3501291481109	-0.346713375597157	-0.412277376501981	-0.0487485131028969	-0.173266999169485	0.0230702923584027
3p	3	70700000	70800000	330	-0.42279184045978	0.338278029712754	-0.255998823405833	-0.340776055327517	-0.18964917486564	-0.133119730088394	0.0290754317775334	-0.109724451576672	-0.446063237942753	-0.225474259353287	-0.200905872615196	0.0654942758167902	-0.144972204519214	0.00833852590640198
3p	3	73900000	74000000	331	-0.380586641733257	0.405460903066197	-0.152266285116276	-0.243967068059177	0.00673133273555616	0.0892305808263939	-0.0101099329499959	-0.0868115505660743	0.00242342370733705	-0.196300109278421	-0.248201100279203	0.159243948455848	-0.00341514233795322	0.053614064390929
3p	3	74800000	74900000	332	-0.534947215775082	0.314346104026409	-0.14775220957614	-0.284124144724408	-0.0166585360918663	0.0807092908205602	-0.0466614835735296	-0.316479478309176	-0.111884828740499	-0.343953233331363	-0.177958911190956	-0.0141264731392727	-0.0972088781799503	0.00368591129465732
3p	3	76200000	76300000	333	-0.496099080058273	0.373958279211643	-0.217232261756083	-0.366894713117519	0.0422626247647953	0.0168756300556312	-0.0300795661552769	-0.170172785537932	-0.0491719201280545	-0.287391217074848	-0.292425603037655	0.155299739176642	-0.162515723215313	0.060671198095627
3p	3	76500000	76600000	334	-0.566643450845407	0.267361940375889	-0.159456215683988	-0.234913487616374	0.0237652008490073	0.0515359853495651	-0.036032754139951	-0.157898122853851	-0.0925626488769389	-0.243547344950093	-0.343291209188786	0.123769983741296	-0.165475529043156	0.102751470414987
3p	3	76600000	76700000	335	-0.514057998828654	0.311854583455737	-0.223849782886287	-0.364250992922251	-0.046776332486966	0.0176803505871194	0.0150730105256658	-0.208680989031271	0.00568388933203343	-0.317115969429001	-0.273427765740198	0.174408040581528	-0.0656673210497653	0.00786643183593191
3p	3	77300000	77400000	336	-0.549427442136801	0.189031767920268	-0.287642536600302	-0.246423852885507	-0.162293916516178	-0.00655592154881795	0.0141984879014897	-0.0862789700362614	-0.0558660568202102	-0.312762880880937	-0.312322136777594	0.0322233237469364	-0.115406157167014	-0.371827252905996
3p	3	8.6e+07	86100000	337	-0.68179145019633	0.249514647342602	0.279195179375345	-0.341779800744014	0.439856970226956	-0.0840080222357936	-0.0477210864189273	-0.205931926346237	-0.189643624787693	-0.336165541639513	-0.303331742011879	0.172013440205662	-0.0669917781742225	-0.115972721186329
3q	3	93600000	93700000	338	-0.0469647907596573	-0.209362642318401	-0.109536516824269	-0.341144361855395	0.189242429317309	-0.0400478263536395	-0.00985632849783964	0.0744711656731911	0.402565891003892	0.115604459322	-0.213253923533266	0.0354533484288076	-0.0809561674413414	0.178890567078367
3q	3	94700000	94800000	339	-0.0812804986449634	-0.24962445343214	-0.227873756273098	-0.351255628247591	0.0873875477596758	-0.108849492899714	0.0272729609945274	0.12704396622178	0.330482839289128	0.0335680913864238	-0.336801176978945	0.09110250677166	-0.108037606086059	-0.0380279796081288
3q	3	95100000	95200000	340	-0.107834355431112	-0.310252047330019	0.322452541364049	-0.186919837379006	0.0203833627080461	0.0989138696833421	0.0758689272570552	-0.00648229166157592	0.489068554146521	-0.0731745127440151	-0.332429255770172	0.0307469755316762	-0.0350025427140317	-0.0367882091917497
3q	3	95800000	95900000	341	-0.0335740601587479	-0.197335586478026	0.381369005428074	0.28943508575246	0.142607501374743	0.0255745969621216	-0.003136269510344	-0.13634310330776	0.331761243720454	-0.0176323591734795	-0.25038061523709	0.0263410070008132	-0.0468151492608243	-0.0327396398612042
3q	3	97900000	98000000	342	-0.0965778282919352	0.0449476361581843	-0.818039076150065	0.0986878592217321	0.423323730740557	-0.0896033348844104	-0.0201795587958704	-0.148716355807456	0.306232390561984	0.175003015347743	-0.176886732261194	0.217128617634202	0.0292332729525072	-0.0982386599611823
3q	3	99500000	99600000	343	0.0512506624268266	-0.171686319369401	-0.168368241502879	0.224533977771005	0.0895414837841182	0.0773248933246605	0.0503618614468648	-0.138835944569269	0.262101683940772	0.0779100539181523	-0.285340102508767	0.0519041935970249	-0.0299404705426653	0.16361998160193
3q	3	101300000	101400000	344	0.133935860629942	-0.197375138515067	-0.175304319296862	0.221337214849108	0.107214635600723	0.00345839594482286	-0.0283429686966707	-0.278136263402207	0.301460655371904	0.100221035348189	-0.322987931589786	0.180248211295258	0.0538161416305798	0.316416297537254
3q	3	102100000	102200000	345	-0.102158386138049	-0.274296268354041	-0.279076180622982	0.0981558628534196	0.107318113816132	-0.0649252403388777	0.0453487078460188	-0.147585859846234	0.25416581774635	0.0461722426600063	-0.284118255907917	0.0992966296791392	0.026040151772692	-0.00682639433462486
3q	3	105900000	106000000	346	0.0398580388172577	-0.260738227545659	-0.745072780249365	0.162802675594265	0.130270564602501	-0.111583973165027	-0.0328772582705169	0.111527445625495	0.159042881634744	-0.0150140567125815	-0.27962107110521	0.121765700307096	-0.0285209092024295	0.0234647713926416
3q	3	1.1e+08	110100000	347	-0.0498172500357564	-0.135960785724833	-0.694514618155744	0.289537303937824	0.202847406293184	-0.0956065908413008	0.0300241480521959	0.0614790142706025	0.297958021929692	0.0334167897685676	-0.318704946056295	0.0385579373729623	0.0127593536693696	0.024098823598517
3q	3	111700000	111800000	348	0.059768624506629	-0.169148935501016	-0.753213036248599	0.212941192801723	0.179823439293076	-0.0713450083154106	-0.0566486069384689	-0.0165841302156058	0.302250104321452	0.0182712853915746	-0.325727676597897	-0.00809195815672116	-0.0450811741751218	0.153063721623725
3q	3	1.12e+08	112100000	349	0.0459866133024648	-0.225936453695887	-0.637429000592739	0.211284478113111	0.155902031469084	-0.0319499514262643	-0.0393560322650952	-0.0550965275834327	0.254704614901312	-0.000215251503483838	-0.353038842727753	0.0215412724232934	-0.0355963379477338	0.148964953097409
3q	3	112400000	112500000	350	0.0446908110494322	-0.270536429112426	-0.765639911579304	0.0942984370881338	0.0914177891761546	0.0688721709513811	0.0306594266208281	0.113912830477083	0.213839312637927	-0.0204532340514126	-0.309835211493882	0.0244309219391203	0.0592255800221137	0.138599423358362
3q	3	112500000	112600000	351	0.116408308170564	-0.108583616972529	-0.651967723723659	0.242111941267073	0.239472971057465	0.132499172773424	-0.0793054313489468	0.0175533114113529	0.299665019639597	0.0197725185295699	-0.27430414763005	0.0795440136221243	0.145310225117484	0.209742976043073
3q	3	112800000	112900000	352	0.0882257416598128	-0.113826163598803	-0.746511791078216	0.258745520953251	0.0950726972653061	0.0849046772498487	0.0351319038261993	0.00430934615864012	0.237386692896161	0.0690153646259665	-0.421994245374236	0.056159457394036	0.0427676649423903	0.162164363089084
3q	3	114600000	114700000	353	-0.124105563940152	-0.17660821512824	-0.84571012540076	0.079783702513224	0.0149458860107377	-0.129701082851515	0.0815498328546635	0.0677017728070617	0.205825698407206	-0.0479923472940253	-0.253325383742665	0.116110792704738	0.00837680483547302	0.0145380286822906
3q	3	115900000	116000000	355	0.0280797694228448	-0.169739895983577	-0.612104347144776	0.157729981146098	0.263320931839041	0.102834595368572	-0.116486153819131	0.129627221913245	0.262730437242206	-0.141567316033497	-0.304176166129329	0.278887974224569	0.0903133844484837	0.0830996440622486
3q	3	116700000	116800000	356	0.0284271563149729	-0.189377551941733	-0.727045108491752	0.15651613290005	0.13684426018524	-0.0871867765316865	0.0715918196515615	0.036678404969485	0.245182278938195	-0.544506376367664	-0.317037890354136	0.0985577924129587	0.1731389221439	0.0920110852541192
3q	3	118800000	118900000	357	0.061878860616749	-0.168818650520851	-0.845596497635026	0.151627790662206	0.204428649406152	-0.00655617106222722	-0.0761262346565975	0.0110555293590893	-0.151185979286792	-0.0791556801560748	-0.169150400166053	0.0146525460765749	0.135418122686455	0.070987590119473
3q	3	121200000	121300000	358	-0.00906277590475143	-0.182550988969803	-0.763071552158191	0.0538204119823139	0.124253924263361	0.0226337656587717	0.00188844877071354	0.016271656270862	-0.0427637237986691	-0.0211182675222366	-0.266577315495947	0.0634944435604802	0.0642153820875566	0.243304204259842
3q	3	122500000	122600000	359	0.0130668758745542	-0.248157817561663	-0.85131056271617	0.116423355690602	0.144796461830917	-0.0727759375762347	0.027123898145075	0.099859479312058	-0.0405812596800189	-0.0111167062373017	-0.359003863063937	0.0545671542782132	0.0315433177139939	0.219117621489935
3q	3	123200000	123300000	361	0.0421546370481118	-0.243124597219258	0.136339612754876	0.0206261370081592	0.0396057429327985	-0.050770591925176	0.0496795935705372	0.107516501412409	-0.0496312462558035	-0.0128468581148563	-0.29184783096674	0.130083583003499	0.0105732912795923	0.11384946973281
3q	3	1.25e+08	125100000	362	-0.150449729680384	-0.333277950662561	0.0670836002048381	-0.0105507619433931	0.0953477645745061	-0.2101591905092	-0.103034330076423	0.0174601009540077	0.0471468270488896	0.00585098643034365	-0.31852965420981	-0.0126741485519371	-0.0145449737299173	0.102674229638053
3q	3	125700000	125800000	363	0.0566613309947475	-0.138907302345216	0.182640993555997	0.134472300946268	0.0930937565928159	0.0151209270677832	-0.0210245938810155	0.0312162831705935	-0.120392246676789	-0.0175033696907625	-0.36666533618823	0.118259895233534	0.114466998271692	0.0419624364976166
3q	3	1.27e+08	127100000	364	-0.035584652595567	-0.207122230680236	0.113532170297384	0.184864182156957	0.160768760747804	0.0301278903267013	-0.0167641419849371	-0.0285017051544995	-0.0514404981097941	0.00265742764314385	-0.355943669487123	0.0928178226056486	0.0541419418504439	-0.0240342755375194
3q	3	1.29e+08	129100000	365	-0.0373645792284474	-0.123134540784359	0.175556408821894	0.0795224466816568	0.0767916211471888	0.0411828818386453	-0.0447187992933077	-0.0139273394794202	-0.142024292082254	0.131333582361511	-0.575693978381007	0.214820840974256	0.0306006976759285	0.0996716070114816
3q	3	132700000	132800000	366	0.0353609984441087	-0.091266685447257	0.316228955542895	0.106910790863851	0.147088242370299	-0.0248453860322511	-0.0383461377109939	0.132123904084472	-0.075423070059187	0.145024830737679	-0.281418394194312	0.140912739312717	0.100043763534942	0.0101013504996322
3q	3	134400000	134500000	367	-0.00131793119976765	-0.158358730752535	0.278826038464263	0.257589261887096	0.141592705495116	0.0624922832579428	0.033373174905834	0.0677354238122278	-0.0704804994250182	0.106584729072986	-0.368073841172322	0.250764677594474	0.130301601750213	0.0939277426731641
3q	3	137500000	137600000	370	-0.036227530954311	-0.145976831830643	0.347745906824734	0.16600692814174	0.240589319305945	0.212668347071712	0.00706400879315535	0.050046598290361	-0.0801290650808562	0.127913061167348	-0.287648476376258	0.176564784974648	0.0508634322717041	0.0698253016542266
3q	3	138600000	138700000	371	0.0751742185931484	-0.243473328052539	0.0457221219322274	0.118100826280981	0.101472408545209	0.0682179920079446	-0.0230200087941223	-0.0254060304315384	-0.0913624513918579	-0.0518846923774876	-0.4397326076334	0.105979645315573	0.155903838296749	0.241027728196344
3q	3	140100000	140200000	373	0.0874548591350989	-0.172626429126065	0.244270355246875	0.184198587637667	0.15015426334736	0.101520237557236	0.112078640685633	0.0722466597354027	-0.0902456025050051	0.0784115416034776	-0.29557301171366	0.154647138388182	0.0679807991082196	0.0842923037586836
3q	3	141500000	141600000	375	0.0403834240144863	-0.0528838971836799	0.127415691007333	0.15282255914059	-0.0397230530726828	-0.0404810254272577	0.0298770225318121	0.00895332754765957	-0.0384719187166268	0.12353478663889	-0.326882969054745	0.167727403378573	0.0424596207625894	0.189467106592567
3q	3	144400000	144500000	376	-0.0847950401152158	-0.284299327446321	0.106859455296657	0.116721955957913	0.300704925974597	-0.0995559643705528	-0.0190804603256786	0.0187712646165328	-0.14428906970308	0.0383983560407826	-0.314308582487277	0.0933735195692507	-0.0154945465572571	-0.133877675424575
3q	3	145200000	145300000	377	-0.0384211887993938	-0.146798443287575	0.153928842144723	0.164653793430419	0.4557315993704	0.023089921003154	0.00906752014590143	0.0826967880567242	-0.101357913288932	0.0177084670711188	-0.301807090144161	0.1942903161569	0.0163356166236396	0.075544568405183
3q	3	145400000	145500000	378	-0.0864469889127448	-0.215671784290145	0.103698164511807	0.242073766425831	0.279324350954234	-0.114336446225582	0.0173060200201563	-0.0746368255994119	-0.048753931450605	0.0677411518850113	-0.355964727824384	0.104831124256507	0.0179184681846232	0.100763461987572
3q	3	150600000	150700000	379	0.720980082942646	-0.121049820118788	0.630088818624972	0.234930689229352	0.137183838760206	0.0274285148976112	0.133542896334974	0.0600314859142065	0.172766006102383	0.0691180641740417	-0.294084082099542	0.15362513967792	0.0410811242530134	0.175157362172059
3q	3	151700000	151800000	380	0.866689110748021	-0.351939831662006	0.35496502848778	0.0190053968490096	-0.0150632426628606	-0.181542556606625	0.0668987593207083	0.0350579229345638	0.135826499289132	-0.0332514289838913	-0.379837905747348	0.0279285941353866	0.0351029423578952	-0.050169171451418
3q	3	1.53e+08	153100000	381	0.858848399144798	-0.213135948694396	0.417038888427197	0.234754478990827	0.15069794258898	-0.034840734853202	0.0801152293746942	-0.0208608410362744	0.181272868606585	0.00237804167903383	-0.304775958090956	0.250058706468424	0.0672026649124645	0.0766582885022435
3q	3	153400000	153500000	382	0.74897148978609	-0.156826793417564	0.426465160876047	0.171636538844598	0.0540997487935371	-0.03828602380795	0.0604211180829341	0.0361873836542676	0.0954943060919179	-0.0413279344132622	-0.264571801580439	0.0668559507550234	0.0238917099278407	0.0269495787002474
3q	3	155100000	155200000	383	0.906881504557613	-0.105938291090689	0.126518609863853	0.181626613814344	0.264952237481116	0.0827395886698199	0.0975082487224438	0.0436714307330815	0.251912794884734	-0.0374431631485976	-0.206209935138563	0.121072055074002	0.184553769233717	0.285789311924951
3q	3	156100000	156200000	384	0.889534949270548	-0.189438892914337	0.130054962447531	0.178964833642705	0.197032403359087	-0.0697346992122602	0.0502681873381028	0.0375329440333026	0.254992497244338	0.122621933368609	-0.233696949074809	0.119817433182325	0.0510939506804884	0.0368122135952153
3q	3	159800000	159900000	385	0.82414617406436	-0.201779035918239	0.16954856695001	0.180597392952013	0.195673049947241	-0.0530710310987326	0.10697453109103	0.125834486235493	-0.227445598709456	-0.0138615000315875	-0.272134715156496	0.0980549918081539	0.116644820482234	0.122329201958769
3q	3	161300000	161400000	386	0.804839628249768	-0.303217892547733	0.212696141502232	0.196330740739362	0.144021735950505	0.0227606904713469	0.0450344464431064	0.0631620057265851	-0.295278837380924	0.0856126261974271	-0.262772333395868	0.21130327728578	0.0121747737828007	0.00157763961502237
3q	3	166100000	166200000	388	0.45273524300515	-0.301823138373503	0.12567223662991	0.190694840789433	0.106924371906414	-0.0394486904546993	0.122276462288338	0.0354916669885462	0.421988497258893	-0.0641563899906797	-0.3286341530735	0.120431234710539	-0.0621485502065334	-0.0512620844831867
3q	3	166300000	166400000	389	0.592792868122927	-0.373901490804234	0.120895660720524	0.181591496880044	0.154884301371819	-0.00996198091726374	0.0389479110378002	0.0419125440205986	0.442262607648294	0.0190680809188198	-0.300589599308118	0.10183677729691	0.0266918244890687	0.00402332014915131
3q	3	166500000	166600000	390	0.493347276993224	-0.2552895508998	0.08343571025708	0.273444080586426	0.13307211389841	-0.0657723798601396	-0.00863785768104898	0.0822643706450487	0.478084610799311	-0.0619938345066997	-0.2683957859303	0.110053100677417	0.0388344247080505	0.0057809716750642
3q	3	168400000	168500000	391	0.622501042514977	-0.203236003766319	0.0769271069478678	0.156633310674553	0.152642009119545	-0.0118329259971281	0.115329425065298	-0.0174587786500528	0.691278693749371	-0.00383532126193125	-0.303900677451476	0.08420788215095	0.113416187839856	0.0435029887862124
3q	3	168800000	168900000	392	0.526032020351088	-0.309122181150019	-0.0875760273334047	0.0555355146841455	0.320718017686612	-0.160566190706604	0.102380426983052	0.0516045191135223	0.715590403635334	-0.0800271828889653	-0.373751812642851	-0.0634244614761253	-0.00698997051703142	0.0639992191979904
3q	3	169600000	169700000	393	0.625894995166008	-0.125567958679355	0.00949843482813438	0.182893832686501	0.446327913220555	0.0741575793223194	0.0967614426303494	0.071820568565143	0.67956677967298	-0.00410148910798815	-0.294855783202026	0.205860637900911	0.211868695673687	0.275299880756791
3q	3	170500000	170600000	394	0.623002472359536	-0.203218185442306	0.0768672544443209	0.00488559851029602	0.402347100461363	0.0120907127282665	0.149436914458649	-0.0123652337545407	0.521316051126001	0.00575321485497264	-0.255316436271919	0.0869457571533468	0.0977776501100442	0.196963641582548
3q	3	171100000	171200000	395	0.711920428195118	-0.171181050485023	0.191359311054927	0.152701714434254	0.420439384430602	0.0111190460244022	0.153641648677206	0.184782810357035	0.468482904752617	-0.0354793464161724	-0.257781121537561	-0.0083928940533704	0.0493051269005134	0.194585564016387
3q	3	171800000	171900000	396	0.786299468268376	-0.192088313347027	-0.00290457263754614	0.0325850653270806	0.166082783103503	-0.107024510909236	0.239893663376534	0.104801053130377	0.587573000144359	-0.193067091451268	-0.298385436791355	0.0054420637098885	0.113853914174399	0.218270272419669
3q	3	172400000	172500000	397	0.711537579060369	-0.247281960053677	0.0746702832363101	0.110774289231463	0.0554823040979059	-0.0800686148505009	-5.09548036422864e-05	0.0625226626720276	0.490789616000844	-0.130867206642291	-0.298507701004328	0.0427382747103026	-0.00316662832138804	0.199583161984319
3q	3	172500000	172600000	398	0.657136298975397	-0.177594054609408	0.166521175609283	0.14787805220472	0.0621025576483953	0.0166597698471478	0.0448526291312853	0.301458386189314	0.465865128935833	-0.0245564295681333	-0.277473425071731	0.0921335967751243	0.101028972937708	0.230266583669467
3q	3	175400000	175500000	400	0.468294402493657	-0.302674923901516	0.0635543834552312	0.142713756878312	0.018890644042243	-0.0163441366232618	0.104280203872896	0.226001755754474	0.482094633151561	-0.0309160397492558	-0.289456339718957	0.035155061724788	0.0738527428293814	-0.444134776659199
3q	3	175800000	175900000	401	0.540370950390721	-0.267938151461124	-0.0453722626330602	0.221794031602428	0.128683155218906	-0.0744962627606715	0.0740817153355886	0.348087686371919	0.533629760163249	0.0725688438286369	-0.377367681855056	0.169713058098614	0.102102591968697	-0.455473175995004
3q	3	177300000	177400000	402	0.776834672082263	-0.177950741960791	-0.0363762128975324	0.144035319991563	0.613980393977772	-0.20684104656113	0.0863941334187113	0.273604747871036	0.552826208166172	0.586886224186143	-0.325544877383674	0.109109580819907	0.111147080605238	-0.160166858517166
3q	3	177400000	177500000	403	0.748013275818627	-0.130817158184707	0.168256682008694	0.250079407546727	0.671191532490023	-0.0133732901532526	0.123705853488216	0.291710942030791	0.473717493150274	0.619358219424688	-0.298687817987629	0.128822963477362	0.199419258593896	-0.197872238261381
3q	3	179800000	179900000	404	0.687879934051813	-0.126819295149862	0.13321873195968	0.169460247701078	0.248007534207158	0.0419881644426097	0.0495421683602183	0.221724626784421	0.574204487112917	0.0200393948363696	-0.269157705121251	0.145586766687203	0.122861378790742	-0.303880867821663
3q	3	182200000	182300000	405	0.734835199958139	-0.161953673132196	-0.00960727711796749	0.149509762759219	0.11235423442255	-0.0259004817308254	0.146357275050648	0.279238582895522	0.578480224409051	0.305080683375318	-0.388163897904045	0.123994570460573	0.121086070154829	0.165505706526434
3q	3	183100000	183200000	406	0.769076394620929	-0.135823943941277	0.377259186798775	0.204954643998647	0.265377126368813	0.00712987580648175	0.0847154664323394	0.284306138239985	0.571582156383821	0.40184632799509	-0.305694181390549	0.141830927549528	0.056900243100458	0.211132809006945
3q	3	184600000	184700000	407	0.702941648219077	-0.210011568346901	0.526120211176071	0.0676660659978008	0.122103534747693	-0.0283624585556957	0.0777919413845214	0.244175828583285	0.532731816717789	0.342274383860897	-0.399165217530878	0.117442442817218	0.0600736164787857	0.157936722165342
3q	3	185200000	185300000	408	0.77278904689171	-0.112128492982142	0.265681281854366	0.0912669399310241	0.0458062212172559	0.0697160112755187	-0.0399950092115426	0.250032450983055	0.552399543394963	0.211522748833572	-0.231453248442672	0.060242057035374	-0.0668613820337031	0.296902326405578
3q	3	186900000	187000000	410	0.663658261002457	-0.0423275356762113	0.115382162371877	0.133306922797152	0.34872773384227	0.107380937531037	0.0520568777829818	0.305395953232163	0.598812201966077	0.369837812152255	-0.422450926329066	0.074777723673708	0.174862268837442	0.138334165454575
3q	3	188300000	188400000	411	0.773000047771547	-0.233630318216182	-0.0758553346798206	0.106278423475928	0.0764073679316039	-0.0129604418654529	0.0522913965133437	0.117522114119286	0.562566902774153	0.277306619320401	-0.345857131298759	-0.340666691433952	0.112556323269392	0.298175284253878
3q	3	192400000	192500000	413	0.702346002628684	-0.11610263576055	0.421220787781905	0.245331797005778	0.116648166368141	-0.035713668231442	0.0460406095886211	0.224769574225504	0.474568265631195	0.330061991210337	-0.210727371389992	0.184654239756078	0.0812408329038831	0.0106308607704444
3q	3	194100000	194200000	414	0.74645874135206	-0.191154129389984	0.361666738430062	0.0584595183918749	0.0126248693672447	-0.175723197211253	-0.0275862440877148	0.277047743073101	0.686115682255723	0.172346714081133	-0.421188951375642	0.0331145486467339	0.0406166991704947	0.25166311655643
3q	3	194400000	194500000	415	0.636942891738658	-0.162153510151883	0.412540908082205	0.173441409308356	0.0902323682739181	-0.033797994656767	0.0721916791070684	0.189230362586918	0.673071927575102	0.317236953708219	-0.36343601548795	0.0855682389916147	0.0508871491868624	0.137843795720269
3q	3	196200000	196300000	416	0.508586160614453	-0.120288731815902	-0.055416918443007	0.11629359327043	0.0211374417301337	-0.135011367788936	-0.0101752039002322	0.271256178578304	0.682185442529766	0.346422740281579	-0.267790383823203	0.157253169745032	0.150818517665084	0.333899841239014
4p	4	3e+05	400000	417	0.157261658665643	-0.0256235362110448	-0.11978442140135	0.110876991914669	-0.277155246632254	0.0145127048480792	-0.074963669586863	-0.0675784104420385	-0.259578523987834	-0.243400071237396	-0.0603517269963229	0.519289092433279	-0.150523118164309	-0.125323159919457
4p	4	2200000	2300000	418	0.0500170003567481	-0.154655998814418	-0.0878060476436494	-0.0290663198330236	-0.249124255743992	-0.085785887847941	-0.0290410344152745	-0.217228541998969	-0.322098975542145	-0.245838264393296	-0.156335833958725	0.365614116107899	-0.263016126463251	-0.367434128757182
4p	4	4300000	4400000	419	-0.000297982965602782	-0.219805592143358	0.0707908182032445	0.048575808163816	-0.180182748640057	0.112102183262417	-0.0267147586139838	-0.259739084786602	-0.296693182289753	-0.205107942039447	-0.112333587074952	0.519401652117272	-0.302886393135473	-0.336582290502599
4p	4	4400000	4500000	420	0.0651055744385799	-0.191050767841638	0.0496610822210881	0.00572656109647491	-0.11761966746604	0.0277774645517834	-0.0242881989571673	-0.19401341758157	-0.295559672520071	-0.170968903410316	-0.173062014061001	0.386899947386183	-0.206107233819335	-0.272967711064657
4p	4	5300000	5400000	421	-0.0808095245865207	-0.13740057270129	0.0785819802452609	0.122022293673509	-0.111157132021704	-0.035414683447464	0.0227037855645005	-0.165966805832557	-0.372797271056197	-0.332247415190826	-0.15230276753874	0.45102937077836	-0.219466139287733	-0.452437280370777
4p	4	12700000	12800000	425	-0.000853867374935183	-0.118887558833013	0.019473748384725	0.0717912179711746	-0.373596041933984	-0.11375220301755	-0.00635706382772375	-0.138275114772562	-0.303794192205788	-0.232514924322908	-0.232248526462406	0.435746565705519	-0.236464879469753	-0.380789321773345
4p	4	17400000	17500000	426	0.0513093314314126	-0.119211496045597	0.0654667244521997	0.142036032365233	-0.105127328101941	0.0500031755704816	0.0409008325443962	-0.121905156314976	-0.221279746748805	-0.148977303120331	0.0228959855052952	0.493688293839143	-0.253942921423419	-0.314671651724233
4p	4	18500000	18600000	427	0.0296484201147409	-0.134222714624813	0.0531165825419225	0.0926970764264648	-0.0685216110421159	-0.00212377732113486	-0.00299046620061129	-0.233163972151782	-0.159943439944866	-0.293542440069696	-0.0362690356967637	0.460180058206377	-0.245451066348906	-0.354226627917338
4p	4	23600000	23700000	428	-0.0079651696767782	-0.164140230709768	-0.015523031543593	0.0962362438023642	-0.159658857349509	0.199675357660688	-0.0419672667018077	-0.202970066968406	-0.266515301075107	-0.242774507972949	-0.00583610362979337	0.448811429880235	-0.320681977510561	-0.391573688316331
4p	4	26800000	26900000	429	0.0592855258425039	-0.267869843811189	0.077429046605057	0.098023667095827	-0.207776677738712	0.0384719635952418	0.100979384941656	-0.2521060489396	-0.304931963319901	-0.265335158982613	-0.218948210951229	0.407014938205336	-0.162646914121944	-0.207584192323603
4p	4	28400000	28500000	431	-0.00865907116056533	-0.181205673848733	-0.0151741360816415	0.144230650590401	-0.230190481504776	-0.0315610277283016	0.0720592354916987	-0.212364153064178	-0.293271463990521	-0.238077114927818	-0.159805905982499	0.40827901651768	-0.349880449146477	-0.476069229652821
4p	4	28700000	28800000	432	-0.0840510814345498	-0.194786577491753	0.154883082679209	0.177320767811383	-0.235750177050813	-0.13579388172672	-0.0389811939970845	-0.263814594965717	-0.313928752346457	-0.283966440029859	-0.106504772921573	0.40369803521727	-0.297965264113627	-0.489037984177057
4p	4	31500000	31600000	433	-0.0148516034448454	-0.155034799840753	0.114764933508541	0.0729474965192407	-0.129879275124706	0.0323996353315064	-0.0277754693451597	-0.14814604403266	-0.276056645732681	-0.230581824364507	0.0297423120636966	0.513369152738012	-0.343550678809193	-0.475726078529395
4p	4	32700000	32800000	435	-0.151419104102639	-0.199254736262382	0.0440299185428115	0.141034656640766	-0.152522312210517	-0.126781265856155	0.0211480838591209	-0.111447954456401	-0.346608100033891	-0.274379869495054	-0.175221775549821	0.388770507180798	-0.245002154869702	-0.493235274264788
4p	4	33700000	33800000	436	-0.0418105429016256	-0.148329118990113	0.10982003376634	0.131402371318182	-0.11201023687119	-0.0409583019947073	-0.0520512602133332	-0.323659040277379	-0.24001084332108	-0.275991567949126	-0.0845963177163807	0.510855419750985	-0.179339041094712	-0.374160384996515
4p	4	3.8e+07	38100000	437	0.0708768585709391	-0.126663262690189	0.148248442098008	0.072075450482794	0.00286100549667176	0.00268866754494454	-0.0350964472245802	-0.138511751580857	-0.301701709931202	-0.113328379357345	-0.209875384777306	0.337922870373171	-0.321600318678509	-0.269882818245133
4p	4	38100000	38200000	438	0.0718860809797321	-0.182409895365395	-0.0114104420140867	0.0703230389720382	-0.114056834060174	0.0514402471622644	0.15075620869463	-0.170369315341181	-0.210331294153217	-0.262991750327133	-0.150319637552673	0.290507266554122	-0.335973995862271	-0.300269714998792
4p	4	4e+07	40100000	439	-0.0424157342525174	-0.218471581694541	-0.0648893653158828	-0.129315680255321	-0.306096026432353	-0.14797558724212	0.0334712957033313	-0.30136838189461	-0.224260875218082	-0.191830056670943	-0.0278275268094408	0.484666681417818	-0.274306294197899	-0.0458859714531911
4p	4	42600000	42700000	440	-0.00476407076028619	-0.197015865141335	0.205356223343164	0.204771758834236	-0.279103075682933	-0.0488609545293887	0.00271291240674771	-0.206275263653795	-0.322697268329384	-0.225567060993448	-0.104374988444628	0.366059180966334	-0.218531201831851	-0.33433734306667
4p	4	44100000	44200000	442	0.0428089047760352	-0.27482275512043	0.18349759922837	0.174851828106891	-0.265263972346757	0.0484510230459849	0.0130875331147107	-0.149239197799354	-0.374361918953241	-0.164518206968912	0.0121339461630959	0.459590950444298	-0.273651348068315	-0.42845693025445
4p	4	46800000	46900000	443	-0.00984941979817772	-0.190180318179162	0.105221647543922	0.0465617649540466	-0.194612654753796	0.0415046224143666	0.0697420238284109	-0.212746678852318	-0.311410533206075	-0.206407241270151	-0.102638415736331	0.481139623167895	-0.207396935165262	-0.35165996497668
4p	4	47200000	47300000	444	-0.0468870171946696	-0.137686693984079	0.142044981547681	0.108733518409461	-0.265536246302691	-0.000386771678428715	-0.106728267818988	-0.248510663480308	-0.294252114835418	-0.209737975956439	-0.043538623876303	0.358013992908326	-0.369141604792715	-0.363393322542397
4p	4	48100000	48200000	445	0.0343351487736891	-0.200316139481379	0.128564015015112	0.0396790659812798	-0.196055938532912	0.000199471135415507	0.0429970577551272	-0.14824458229922	-0.131853624385447	-0.27682482233841	0.0477977889880514	0.392645131715165	-0.190705026487839	-0.0977189932013614
4q	4	53100000	53200000	446	-0.0305602610966827	-0.0763108846750461	-0.39364533862158	0.206020457501848	-0.190653090592769	-0.0028342505757554	0.0158156537032174	-0.244944850932676	-0.345099644105407	-0.24942360075346	-0.087073458064735	-0.30997330496902	-0.266770734166727	-0.387917154624031
4q	4	55300000	55400000	447	0.0525744296654854	-0.164414527299223	-0.723506727449136	0.0695745716987464	-0.139097174632304	-0.0325571194779643	0.0398223774005821	-0.270046340643274	-0.264821439826195	-0.21948403363352	-0.0915852891498653	-0.386488973317985	-0.307750464676878	-0.340080572608763
4q	4	57100000	57200000	448	0.079266774555311	-0.0989441449667539	-0.467087211239927	0.0478983217972344	-0.16846378637036	0.120393920941129	0.0110342168794983	-0.201854476546313	-0.200447100783291	-0.252861890308499	-0.0207246864034543	-0.332077426412756	-0.265936088788806	-0.261462213011298
4q	4	59200000	59300000	449	-0.0591378497376732	-0.219134198253478	-0.528415133651597	0.127439301128384	-0.137930856929566	-0.00911334418560094	-0.106156866862684	-0.107383567600001	-0.313135445113518	-0.266216380710742	0.094385405543648	-0.344502128200041	-0.292627101722862	-0.384358793106074
4q	4	59800000	59900000	450	-0.215572904708555	-0.33686017548778	-0.539583046754497	0.166616232799325	-0.10266998336032	-0.0507847763577379	0.059925073142197	-0.108787984876793	-0.296909591384167	-0.279689335433425	0.0147232078764154	-0.403425007644726	-0.382179384501189	-0.57298275911252
4q	4	62600000	62700000	453	-0.0402248997693678	-0.229812842218558	-0.585981577327944	-0.36021528074597	-0.183014488997669	-0.0541557844450493	-0.017469196423177	-0.30421156014243	-0.284897285021616	-0.369421310896456	-0.0558797275413845	-0.281617667181316	-0.312321898071485	-0.427668327164278
4q	4	63200000	63300000	454	-0.0756823326334009	-0.269620663142723	-0.593215546406814	-0.444521290951623	-0.233030110008614	0.0271257110564809	-0.032902394117145	-0.17214498174625	-0.28224020532564	-0.265710353924796	-0.105241943005973	-0.380494606391695	-0.303699328060564	-0.568631120280824
4q	4	64300000	64400000	455	-0.211954762099646	-0.16933677502482	-0.525560147780914	-0.393606610911016	-0.218957417051967	-0.00818939628124721	0.0836536991624	-0.177573646856781	-0.327462421451025	-0.268412305323987	-0.0493879701310138	-0.337803995849595	-0.307281816066849	-0.49484172024528
4q	4	64800000	64900000	457	-0.126823399110484	-0.179253888208183	-0.530111259452578	-0.266598922182473	-0.0900132278188529	-0.0408021127787508	-0.0670094473797021	-0.193468860304006	-0.356030416039981	-0.357585582178868	-0.0123151702062161	-0.370101522613079	-0.203135815469644	-0.513714588488574
4q	4	65600000	65700000	459	-0.0399536199530862	-0.239613228726523	-0.703539356576734	-0.371394948263517	-0.190666871724196	0.0256899903160236	0.0442682481283799	-0.141718355972813	-0.343653208275401	-0.353300731225196	-0.0478443942435604	-0.26296275191626	-0.24114142401518	-0.521869531405797
4q	4	65800000	65900000	460	-0.0993008676046483	-0.17803590965841	-0.667971082971447	-0.356731691038396	-0.226825507190541	0.00964643439700703	0.100521602906741	-0.169909163730409	-0.31815614513901	-0.254970788077362	-0.0352049866938521	-0.31128592207154	-0.243283042201068	-0.410136326239419
4q	4	67500000	67600000	461	-0.0105100672816639	-0.133766923176503	-0.598933670075187	-0.320852760282665	-0.100249089765579	-0.0163234853937319	0.0131528028960354	-0.163928268283404	-0.361022092025706	-0.222851234645901	-0.0888308117191058	-0.330349909263856	-0.175858978879752	-0.425329112275689
4q	4	72600000	72700000	462	0.0537014064154605	-0.0546031784619468	-0.500108384298835	-0.432459144866961	-0.180111308636701	-0.0661578153094273	0.00389167564619583	-0.161822820917305	-0.240962810389124	-0.337476916755356	-0.0544874143699203	-0.333879868860944	-0.230742773452107	-0.426209335587049
4q	4	73200000	73300000	463	-0.0861319067642945	-0.288153530684341	-0.729870365018335	-0.350540308548523	-0.215857708349031	-0.038136111883739	-0.0225837034193212	-0.123376416064162	-0.219144013544319	-0.272387165300777	-0.121324251336434	-0.364729994850612	-0.338927653661929	-0.363360169423659
4q	4	73400000	73500000	464	0.000916484198946061	-0.177986179895467	-0.537756207773314	-0.380963019731802	-0.133119669842304	-0.0788663183494886	-0.0323012447992171	-0.147531785347704	-0.286711978133867	-0.236470811074742	-0.0447873497086912	-0.25201727776076	-0.226168752623496	-0.389020986947722
4q	4	7.4e+07	74100000	465	-0.163496979362956	-0.318208591151362	-0.792483004071699	-0.435603183815846	-0.346900079362647	-0.223970225651356	-0.0148616827487171	-0.264965823483086	-0.316909072044739	-0.374983284997034	-0.146083627740703	-0.358637557302959	-0.267371752649565	-0.341258425216314
4q	4	75500000	75600000	466	-0.0129480901992693	-0.357512144183304	-0.726280089929659	-0.362208238077084	-0.206910262001353	-0.186103120315561	0.0629442852473503	-0.250641748903256	-0.22996956626394	-0.300170934649288	-0.110656532200961	-0.502773837669758	-0.37757908587094	-0.360803253443991
4q	4	76300000	76400000	467	0.197655048454694	-0.15670524970133	-0.488582238187775	-0.337753781371223	-0.00754998411492112	0.0954882243905427	-0.112565617281503	-0.11349170436101	-0.231882622269715	-0.189425964891726	0.0857527248702569	-0.253176496776858	-0.0012215628750218	-0.264206201604224
4q	4	77300000	77400000	468	0.00948304478623206	-0.240593220186301	-0.584569189813117	-0.500579967309133	-0.07208040175185	-0.0951472018875495	-0.0219845641493535	-0.242915093644522	-0.271144506986257	-0.32509616972573	-0.140245560931383	-0.289284573577353	-0.215609925106378	-0.355937284179917
4q	4	7.9e+07	79100000	469	0.0340154645937835	-0.245219629126388	-0.556386176956451	-0.45633305295092	-0.228807073554912	-0.0247331477077245	-0.0228987952733685	-0.202261078617612	-0.258323023555299	-0.185492977431747	-0.130985417740149	-0.320134298016942	-0.263077128230891	-0.308154467546683
4q	4	84300000	84400000	470	0.0809577834173986	-0.16586188758012	-0.652660441388788	-0.385716966401939	-0.122358676726576	-0.0442844595278147	-0.00309129695916436	-0.0983541957350696	-0.396601178820962	-0.328390486863376	-0.0998918938845365	-0.373565063252353	-0.262568697861471	-0.204180141298535
4q	4	85900000	86000000	471	0.0479890564688443	-0.156484014882501	-0.465604297650684	-0.278084376559602	-0.256130633566682	-0.120790052123912	0.0502711040906794	-0.105927767752919	-0.24722980268974	-0.171389680943398	-0.00244877462046534	-0.278585983939758	-0.162374172767397	-0.301647517357515
4q	4	87400000	87500000	472	-0.037756652030432	-0.17912418057618	-0.73305632042852	-0.365911512528703	-0.263021742782306	-0.0512687567328372	-0.0210657995215479	-0.188623133261667	-0.225923896095897	-0.287779622510678	-0.168915415514755	-0.392371638222325	-0.260845482505557	-0.403979482215276
4q	4	88200000	88300000	473	0.0110739444570568	-0.192422409456445	-0.627655096881081	-0.378238252924533	-0.200827010646154	-0.0522797864600603	0.0474167035968065	-0.162480609785192	-0.142571746496455	-0.311843675441916	-0.0249220462684205	-0.289133386804719	-0.335687399540735	-0.256562306887097
4q	4	89500000	89600000	474	0.0604803984949177	-0.162149711949005	-0.526877183530436	-0.36817189687343	-0.181662862849162	-0.0617741660947147	0.0646748654062326	-0.117511277608612	-0.212761479573919	-0.235012098793435	-0.0763975421508897	-0.367293848410621	-0.25802448928225	-0.149329233771038
4q	4	92600000	92700000	475	0.0398533272286418	-0.1859512685691	-0.465934640337764	-0.339504043687546	-0.155608090051334	0.0884199969088391	-0.0273358556742876	-0.190130749717208	-0.359444050427791	-0.285709910120871	0.0502462931747368	-0.307386360893739	-0.274356474269595	-0.380698557945646
4q	4	93800000	93900000	476	-0.132216101035364	-0.158907269334185	-0.597874556711674	-0.302999465822412	-0.294502356072009	0.0694058418642636	0.165218545400708	-0.141865284944705	-0.292553070808363	-0.318524685656384	-0.0308550098548631	-0.344878857299876	-0.229165599387242	-0.500931364449011
4q	4	94100000	94200000	477	-0.107468954593223	-0.248285845723157	-0.615581257029089	-0.392189408283979	-0.297122048364201	-0.0657257518724976	0.0868653071595712	-0.113510810092447	-0.397063194424465	-0.27452979189795	-0.093177154183314	-0.323194201600419	-0.258087968032143	-0.535716183605624
4q	4	94700000	94800000	479	0.027938069580365	-0.0801469780023382	-0.675087953930963	-0.379224451098884	-0.163429437094686	0.0590896031581455	-0.0396555380846996	-0.164790332534763	-0.221422321479012	-0.200579477207086	-0.0665801695318887	-0.228924091943432	-0.209263912919544	-0.422106703966701
4q	4	97200000	97300000	480	-0.121473502420357	-0.168152509910136	-0.555064742426831	-0.318679495755211	-0.219964991249904	0.00879269043829664	0.0399707175126884	-0.203545381654917	-0.350175575063808	-0.321194661348204	-0.00502248034110902	-0.332774169285471	-0.331533221801908	-0.475859709392072
4q	4	97300000	97400000	481	-0.0964609203796332	-0.156284089772984	-0.646805466592239	-0.310922226434849	-0.16425528675481	-0.114477317402872	0.0556097118533591	-0.261138900556146	-0.314892820607557	-0.212749874233781	-0.0416668117221432	-0.328906654432556	-0.321686802432359	-0.40683393043478
4q	4	98500000	98600000	482	-0.131148173947517	-0.239184024508051	-0.636689814775656	-0.41149309975832	-0.285705120049222	0.039934884654816	0.0462817598168579	-0.0416939960204714	-0.270148969060301	-0.154527900036276	-0.189900449190972	-0.28950082037044	-0.138668487417654	-0.479694232882062
4q	4	98900000	99000000	483	-0.0169020666274501	-0.163460454692096	-0.533101394287423	-0.317002758843745	-0.239629843231718	0.0868135265311658	0.104685453573799	-0.101645837870108	-0.302666724325917	-0.258261753904563	0.0890505471342133	-0.235798417517352	-0.114304043333815	-0.343794890951032
4q	4	99700000	99800000	484	0.00717255270363954	-0.200832151556327	-0.599835995278293	-0.375015743970483	-0.195376509927133	-0.0258205917214129	0.0238410908139779	-0.112062679299148	-0.181511299606561	-0.20569238002063	-0.0157968059206868	-0.344828925296332	-0.164676018673323	-0.371055628538471
4q	4	100400000	100500000	485	-0.00163399022147384	-0.181842714317678	-0.564410197796714	-0.331315443381334	-0.179733494896075	-0.0995008930335222	-0.0424426458559503	-0.110736967092536	-0.323462739456303	-0.234032809926964	-0.0196220586036611	-0.324907198977523	-0.225493360174981	-0.236844662706696
4q	4	101700000	101800000	486	-0.0333556682287293	-0.100244952083017	-0.594043355084276	-0.439378229900179	-0.187890324574224	-0.141981171472608	0.0316915971935869	-0.144819020824686	-0.289970480904109	-0.274812341587254	-0.121267651401239	-0.377928952282119	-0.253150764616722	-0.402901081867345
4q	4	103700000	103800000	487	0.0508748686907113	-0.186266312778823	-0.75393915308192	-0.305542513325856	-0.275233296301357	-0.121124835661183	0.0550083349872072	-0.118015405101932	-0.2304073778953	-0.33873399277058	-0.106127130327991	-0.320959280084988	-0.17023983033121	-0.0540706392149106
4q	4	107600000	107700000	489	-0.135316796847495	-0.153576196408298	-0.505862989799694	-0.25701308010468	-0.111006095330447	0.0411956235528256	0.0664894121128922	-0.194789005993957	-0.26458809272867	-0.295322390605326	0.0156853070206824	-0.348081897313865	-0.398271787383666	-0.438688307386835
4q	4	107800000	107900000	490	-0.00955041604275799	-0.14487671175822	-0.465074428029382	-0.346235535932161	-0.130467168973744	0.0127916982803906	0.00389439689722448	-0.220055425122034	-0.243339717354003	-0.274964292976211	0.0116921855178409	-0.300033462595481	-0.354981809038072	-0.451754296537503
4q	4	108900000	109000000	491	0.113271459746511	-0.152742208096118	-0.601006307170945	-0.379581269237625	-0.110203732608046	-0.0275985320577966	0.00705819146104059	-0.0939711091334801	-0.359404305452585	-0.22696394847541	-0.0514750592836935	-0.311745478562949	-0.344848685771124	-0.230301130032833
4q	4	109500000	109600000	492	0.0438183385887622	-0.230572386682096	-0.577691386591155	-0.356483603383938	-0.252907280127625	-0.161930721294083	-0.000742451906822548	-0.202954380713321	-0.304217965948331	-0.372199414907581	-0.113025313092331	-0.257066220786931	-0.455038771184698	-0.240377973223985
4q	4	114100000	114200000	497	0.995621878435029	-0.133790890608952	-0.739369687779847	-0.426132560519063	-0.0713429969515993	-0.120122970646849	0.0707031474921204	-0.101519801343116	-0.230423974754312	-0.278274167712884	-0.0796859363590843	-0.341333236919906	-0.395142311216868	-0.444482446900631
4q	4	114300000	114400000	498	-0.102084167989258	-0.271435901073924	-0.702016720518764	-0.396260344991589	-0.270606761937661	-0.030540212100537	-0.035613646096099	-0.278245789418687	-0.331109395382442	-0.331530624579553	-0.0952703635345929	-0.365477945545276	-0.391316662489205	-0.36882178805048
4q	4	115800000	115900000	499	0.0390810146005475	-0.293193458108303	-0.198152922533368	-0.467291647447539	-0.195136265329693	-0.0347331540154125	0.0132045350375237	-0.174431547975981	-0.242158876366791	-0.211274030709242	-0.147905998667614	-0.317905805576446	-0.48908961626426	-0.532078470463933
4q	4	115900000	116000000	500	-0.0531194427982751	-0.219866593510104	-0.0421100073337965	-0.390101260897647	-0.211531910480556	-0.0300655665168587	0.0287501973714937	-0.197721100890723	-0.279888895414502	-0.189073145549028	-0.217621126012722	-0.255877423345833	-0.504232927624318	-0.50394275477302
4q	4	117600000	117700000	502	-0.152772440330514	-0.295555479879487	-0.0890050323684144	-0.269430202607669	-0.261586822052827	0.00397672524837366	-0.0300100245720653	-0.136394270360019	-0.304474532700753	-0.370760817111838	-0.101147612263403	-0.443028984373495	-0.456919934798991	-0.530281399719464
4q	4	123600000	123700000	504	0.132780415858026	-0.115200050404126	-0.168161607958605	-0.315073502228471	-0.23761367528959	-0.0242721028149998	0.00212444272135246	-0.177576941665548	-0.310241862039969	-0.294657936255434	-0.110673902925272	-0.303362890090349	-0.275794104105751	-0.359170168857674
4q	4	127100000	127200000	505	-0.511959037081061	-0.221958204657845	-0.108519580120243	-0.266486662899103	-0.176493562323772	-0.0554764530230202	-0.00230901843450841	-0.192021818433767	-0.267139592271354	-0.429184251977088	-0.0283191845358417	-0.316258418035147	-0.431270162706764	-0.501432897766254
4q	4	130300000	130400000	506	-0.441365321197662	-0.11099184171341	0.0725663447051294	-0.279357861685731	-0.101852297872169	0.0402482508033623	0.0360091506926209	-0.149803532576445	-0.260717706747938	-0.179989971019392	-0.12448281504715	-0.344955360300828	-0.328085063444103	-0.331027623558771
4q	4	135100000	135200000	508	-0.616304568127785	-0.267507690811532	-0.0300534173954044	-0.297600561770794	-0.261900611205597	0.0440858227311034	0.00148419611400432	-0.293227762189641	-0.400918558894344	-0.340081607010413	-0.134463789216066	-0.396889885784948	-0.411732228497466	-0.387808399142433
4q	4	138400000	138500000	509	-0.498112703027933	-0.104413846408459	-0.109378433773635	-0.351601340774284	-0.194297973686732	0.0473074510065805	-0.0340378768854498	-0.213697012220786	-0.377054995038536	-0.20918235955873	-0.0832015755253102	-0.0454382913096283	-0.347088732157881	-0.379517237924423
4q	4	138900000	139000000	510	-0.707610911411529	-0.151541991446029	-0.164244185728687	-0.222562844767767	-0.162474455616419	-0.0082319106254487	-0.0254744431947337	-0.169178916129768	-0.246574575930636	-0.344399986196356	-0.0823430177472438	-0.142348087361518	-0.351016846809021	-0.341275858767904
4q	4	139200000	139300000	511	-0.515828295919124	-0.127618730277059	-0.0798857902206415	-0.251682026362882	-0.14580206805294	-0.063017018790468	-0.036827130357694	-0.174066587911351	-0.212676611372156	-0.198444065221056	-0.0187226448157564	-0.063755245181948	-0.383212392109794	-0.354103275500813
4q	4	143300000	143400000	514	-0.509918495693649	-0.254105372982698	-0.205169755815359	-0.345506944572428	-0.296707719365031	-0.159725062792459	-0.0303567141370878	-0.284635621404136	-0.360786016871875	-0.282553256374742	-0.182352922059957	-0.268599032128822	-0.463303778306773	-0.373569992511001
4q	4	145100000	145200000	515	-0.538122280116111	-0.210240576048091	-0.137960180038257	-0.408715392709413	-0.185639524608184	-0.0281863648374934	-0.016391240340609	-0.218641225870383	-0.274735563668114	-0.26748711954493	-0.0579552164851359	-0.150797859164823	-0.30496066037331	-0.507412681025107
4q	4	145900000	146000000	516	-0.525841011381564	-0.208545915980652	-0.128761270415605	-0.440750357400868	-0.181401175887266	-0.135686488640005	-0.0809702669560057	-0.190169375899512	-0.282385293145537	-0.286483848706291	-0.095515405575683	-0.207024151707799	-0.395374870582798	-0.367492211884452
4q	4	146400000	146500000	517	-0.538213997491824	-0.126053561264772	-0.178255441545219	-0.345733883587156	-0.149167592665007	-0.129954589308142	-0.0317766241818503	-0.189741628551018	-0.466510654384451	-0.356595972393931	-0.107814482552323	-0.167101066598756	-0.434784419892241	-0.292620733962461
4q	4	151600000	151700000	520	-0.595835225739718	-0.300645115050617	-0.259238739977983	-0.394107994989258	-0.227749263202789	-0.102213757569106	-0.0581482931164845	-0.192988361559424	-0.332252241596368	-0.363066960430861	-0.140407507783078	-0.140189585079079	-0.371034394659774	-0.321020377857857
4q	4	151800000	151900000	521	-0.580930215689569	-0.3405291052835	-0.206038567628317	-0.595254422704134	-0.343413160630727	-0.16669058752227	-0.00289674077113801	-0.210483701512769	-0.30125440239693	-0.408572696253534	-0.192172307805789	-0.259359674327666	-0.454565719819717	-0.33220555108894
4q	4	152100000	152200000	522	-0.519773034502969	-0.244980045379378	-0.171313070095395	-0.498209161842844	-0.328373573875	-0.118503723257663	0.0398469845200152	-0.26825754211814	-0.281508362167015	-0.3297680919087	-0.16788168935449	-0.158320476542769	-0.50255549633709	-0.208278253738831
4q	4	155800000	155900000	523	-0.545819102854007	-0.123835013438843	-0.134789630751967	-0.219129720596511	-0.121945576130954	0.0402841717947841	-0.0869934500301002	-0.135837999426243	-0.278432244583452	-0.230590810464769	-0.0789488618364896	-0.086278646722655	-0.46920852106379	-0.320849350176161
4q	4	157800000	157900000	524	-0.516931167463026	-0.239768725883628	-0.179519672990116	-0.419145689527291	-0.196504320426966	-0.1626445411057	0.0838757820813237	-0.189762003017147	-0.304207371146348	-0.341574056082471	-0.0885325305316778	-0.0737128556180646	-0.323302538902865	-0.402557088081823
4q	4	158300000	158400000	525	-0.60823723441709	-0.158578917956517	-0.15741555237984	-0.332308550682239	-0.185754144442615	-0.10051577172485	0.0195747684769464	-0.24075387161179	-0.299023797082923	-0.283635382903105	-0.0686212879977637	-0.0228691383630917	-0.334217338256125	-0.476151704438656
4q	4	1.62e+08	162100000	526	-0.621167246491065	-0.226600007450989	0.191239033299637	-0.326432795169539	-0.215428808176162	0.0229587558779126	-0.103124274398974	-0.259478742560283	-0.394968378363972	-0.31056040531458	0.255267512398917	-0.294673617571057	-0.261598230175073	-0.531210280937509
4q	4	164600000	164700000	527	-0.636138186614914	-0.162281695370685	0.195743674588996	-0.371237119840941	-0.298329373503249	-0.0352901703789151	0.0434680438953418	-0.225034871107062	-0.311925652657833	-0.26214903014108	0.0149655235055033	-0.13993263461691	-0.372149914941104	-0.448762153070489
4q	4	167200000	167300000	530	-0.730985962761578	-0.31936877582102	0.0904885998845775	-0.341414547159838	-0.192969036962539	0.0382092666607139	0.0742434351208421	-0.21269117259109	-0.344338915514248	-0.229005436452479	-0.124415331240788	-0.125606125087146	-0.214481567409646	-0.628025494981381
4q	4	173200000	173300000	531	-0.489784728116006	-0.148231070073613	-0.225715838886705	-0.306887706125388	-0.192511725102151	-0.0357951979953514	0.0359121488385364	-0.220278394423088	-0.307811010876949	-0.204606197047549	-0.0282169386770286	-0.0790753040060747	-0.406880732867941	-0.401282713138878
4q	4	173800000	173900000	532	-0.42607301156426	-0.155917628614727	-0.201675472177493	-0.370678228379001	-0.194318534370438	-0.036950367124684	0.107660327148525	-0.162389283328142	-0.203161462114491	-0.208499669759601	-0.0703646361049367	-0.1449409503089	-0.359052738238984	-0.379649159641881
4q	4	174500000	174600000	533	-0.461795258050467	-0.166860619540605	-0.313690151225172	-0.374008669997384	-0.0625142483686816	0.0828323085453549	-0.0237719711446354	-0.226122594098171	-0.236560717386282	-0.256309032541119	-0.00856101187438143	-0.026764602593646	-0.371987026983955	-0.399558970610067
4q	4	178500000	178600000	534	-0.587445004609162	-0.243318480743671	-0.267189470742994	-0.387634301096814	-0.178138308053412	0.078013847873434	-0.0225839690728611	-0.128773413509836	-0.357244396570983	-0.298409895054749	-0.262951096999006	-0.0702158433571849	-0.445150699774902	-0.450739434832833
4q	4	1.79e+08	179100000	535	-0.625869298344501	-0.193334560215753	-0.396546594069016	-0.287364183466772	-0.102315145279623	-0.00632343819727184	0.031814886260853	-0.194876247448688	-0.429839583347302	-0.214309629594761	-0.244560301166406	-0.0999188113263169	-0.402348745275732	-0.564182038794576
4q	4	181300000	181400000	536	-0.59684229755784	-0.107902329821827	-0.323519423611182	-0.39637981885846	-0.26430819005619	0.00255883869423776	0.0803867259338077	-0.227326046976179	-0.41311673802124	-0.37263236128697	-0.320297378885284	-0.149440801512421	-0.377860748721277	-0.434779290716317
4q	4	189500000	189600000	539	-0.560474888328077	-0.0865006068289774	-0.225516929016995	-0.293227403711093	-0.0537994902037786	0.180213092571229	-0.0485745997276393	-0.103362994448679	-0.391584647942932	-0.216516226003812	-0.211591585629247	-0.124402804952324	-0.413030640885303	-0.375084833211304
5p	5	3900000	4000000	541	0.875153818459292	0.376843267872755	0.616910073677503	0.705727654840236	0.463869032922877	0.443962685212265	0.0746227727963964	-0.156984760882148	-0.163475647520523	0.197188701674745	-0.0741668287584517	0.190940049495002	0.13642362866839	0.2587300381525
5p	5	4900000	5000000	542	0.90160719196067	0.375796460977607	0.57607796393595	0.751019040228893	0.581831515318384	0.553878008667514	0.0828396151540008	-0.196310647911965	-0.13460240249804	0.270665581443798	0.00305507905412941	0.186583206202644	0.268277649563474	0.299260394518418
5p	5	5e+06	5100000	543	0.908238531948829	0.410450214737846	0.580924671946682	0.712234897764867	0.582078542083819	0.525355590514876	0.0501717811083039	-0.0443530270577563	-0.0738325111161166	0.231882914393848	-0.0999310045409212	0.150549154889624	0.287005310269206	0.354582316765403
5p	5	1.1e+07	11100000	546	0.928449324906117	0.411384893414612	0.932804313692105	0.603338800882249	0.528266592004034	0.345196352108696	0.0566864774744488	-0.245959377188319	-0.0964064535298776	0.356382368341942	-0.0377562013735275	0.201010174853868	0.264996174263334	0.302321995890236
5p	5	1.5e+07	15100000	547	0.983362971773162	0.305365200752223	0.583028578159291	0.654486970814292	0.431501578609145	0.389467393139469	0.0624480906954447	-0.0722413809501259	-0.0318412669070801	0.273792081146475	-0.0966121037695577	0.065858390606009	0.244729482539133	0.199312500651868
5p	5	17700000	17800000	548	0.882013632504448	0.345204953344976	0.922095201944146	0.712628479589125	0.490138061472288	0.379260041679419	0.054477164088857	-0.148781708284038	-0.137274689503122	0.288574814489385	-0.15615204140648	0.0958294205082407	0.284425027299554	0.318250522023318
5p	5	18100000	18200000	550	0.797424330428198	0.333128455279581	1.02115810440756	0.698257560705584	0.470216830452378	0.323164506475128	0.0279411365921728	-0.240592616840049	-0.113304906505768	0.270877249395634	0.0417547378395524	0.105514490094206	0.209848074319879	0.150726951832395
5p	5	21200000	21300000	551	0.837719148018984	0.282277873635612	0.983989045863672	0.67126660154495	0.339406235975326	0.284111232462854	0.101244853557179	-0.167201790444802	-0.00875263266319222	0.276728503145115	-0.0729540542051358	0.0653225080516757	0.163775331687432	0.103091932622701
5p	5	21700000	21800000	552	0.827514267155593	0.232333603979355	0.943144912507975	0.636728561945094	0.351900833397991	0.333030335023377	0.126738446744962	-0.133297396191488	-0.0996728053556996	0.223732808936654	-0.149723287013296	0.0554230389233612	0.219163220178306	0.111322383424841
5p	5	23400000	23500000	553	0.881076538827898	0.302801630146691	0.988257243100934	0.702892987911518	0.492729403756914	0.287050319360457	0.0952167212220577	-0.2186339838225	-0.081323458996449	0.237097618747095	0.0123286504382784	0.0484161196761587	0.171507236469217	0.180778623460849
5p	5	2.4e+07	24100000	554	0.823749955085874	0.323627676296683	0.951274602420551	0.757704056124369	0.413695375613625	0.363839184474455	0.105314373021432	-0.206862601821306	-0.0588946888111579	0.166970419812984	0.0408625655674921	0.0398252099857637	0.191808699359868	0.212915909075917
5p	5	24600000	24700000	555	0.809928761401941	0.291127793239561	0.618169765387013	0.727784196169751	0.451199001528711	0.219590283153321	0.0768282731589872	-0.227325998747882	-0.124953041305168	0.206128418263958	0.0731387431442276	0.113921699325831	0.12556250309078	0.0342195667538249
5p	5	24900000	25000000	556	0.721059498227678	0.184547952379165	0.464291685547201	0.66141956159091	0.384341951549151	0.380030672844976	0.0878325204087518	-0.198928780192519	-0.120749317889178	0.145057468893929	-0.0248133360872715	0.0136263670531494	0.176413093619183	0.0921062732683928
5p	5	25100000	25200000	557	0.827232003706635	0.292105371004618	0.511413912104864	0.695508260161863	0.433746946404345	0.399920145395813	0.0139495977790909	-0.220788798807407	-0.170208956568675	0.176140815665445	-0.050718738435424	-0.128075901664078	0.173848426749352	0.105333313880183
5p	5	26400000	26500000	558	0.604857558487355	0.267782661365726	0.529418559983431	0.723540008349871	0.597986111439434	0.306276375253013	0.0578451169899694	-0.154636327462852	-0.116484251701088	0.167392998404635	-0.0121198752873218	0.087598533810304	0.291409665576558	0.31000868607567
5p	5	2.9e+07	29100000	559	0.523705544850533	0.209341728642212	0.566688376246089	0.675726090961259	0.401294318720899	0.333907767005112	0.0342246526816092	-0.139613984386836	-0.279276911134944	0.166525100435014	-0.0439233716887256	0.0262847397430739	0.150725589985104	0.0359278123529806
5p	5	3.3e+07	33100000	561	0.686673810832041	0.30105420609569	0.57160561607507	0.671950528887598	0.399518812665661	0.381730732817805	0.0710746719215519	-0.208789096223613	-0.0978436410712094	0.302412792748839	-0.0975125193810351	0.108299120200427	0.282811890216492	0.311246476987845
5p	5	36200000	36300000	562	0.65342719056627	0.270590400577252	0.38908040144599	0.570940936313299	0.219212522049793	0.230032109236295	0.0718383764132304	-0.0866216733498866	-0.20638343032168	0.237742719599	-0.119418478634456	0.0054467088834246	0.189126762500135	0.231075614522695
5p	5	36400000	36500000	563	0.653101778479678	0.400349307205811	0.621913991441488	0.670554320068347	0.405739387175459	0.430108561284863	0.0430540343990224	-0.233215164755539	0.0190913230879445	0.329440784554861	-0.0938865252517557	0.0821055343529335	0.257088899935488	0.32061295918512
5p	5	36500000	36600000	564	0.713922557522407	0.356532911385276	0.579519683337627	0.684506613255497	0.446649471553322	0.398199721263272	0.116796421876068	-0.180947287685556	-0.0387419555537351	0.340692383584904	-0.142600010871236	0.137959286713696	0.152935176627496	0.260983221542102
5p	5	37700000	37800000	565	0.668839389960566	0.356943586674221	0.552749670040191	0.648375070915189	0.280420296250094	0.272622347046442	0.0307283767226143	-0.187058802675192	-0.00464493242695381	0.299369963249843	-0.00984696741037571	0.0547903560812069	0.159045406038972	0.451983902027563
5p	5	3.9e+07	39100000	566	0.640943500299451	0.26525823671809	0.400111821625723	0.581912935007649	0.27103946981355	0.174047383358642	0.0552328241431062	-0.191319271212786	0.214222150393678	0.202238484974014	-0.10195560113171	-0.00660654457472902	0.176553886107461	0.366183355461966
5p	5	40900000	41000000	567	0.670593906711611	0.380966476930422	0.870065891556686	0.586147622236259	0.498755816807105	0.409508699047289	0.0806410867968942	-0.122647601166603	0.158993114023148	0.326718567071526	-0.174051377542045	0.150991012376863	0.254285306619611	0.332401114183958
5p	5	44700000	44800000	570	0.593457844080154	-0.163705263364769	0.895430377869567	0.739112560821496	0.264489886239902	0.406559637382293	0.0888759208142966	-0.238603868963236	0.17548957903704	-0.00155127006644862	-0.0350968988999304	0.0413223680909465	0.188784116905115	-0.426626812081991
5p	5	4.5e+07	45100000	571	0.595746541979644	-0.355995669100977	0.97600766371664	0.675344387967521	0.296638480231818	0.380473603278145	0.0743048687262542	-0.186345439710828	0.131477125956887	-0.0133545951573722	0.0469544831341668	0.0410248661320969	0.173118880285338	-0.540230416809517
5q	5	54200000	54300000	572	-0.462367880678399	-0.122057725188243	-0.339656082870053	-0.449279789564094	0.189549692253943	0.309548944635753	-0.0838785413506186	-0.0601782237065523	-0.113334852652384	-0.0259262737729013	-0.142208833144512	0.0528382889413184	-0.195602808524202	-0.36685957861479
5q	5	55300000	55400000	573	-0.404395309746831	-0.120013147470857	-0.326481001882737	-0.537471820854952	0.0117454998877348	-0.227882889346515	0.012636169846335	0.0183467851686694	-0.0441053208063229	0.072854184478121	-0.200230189865152	0.0180135364617224	-0.387420553913196	-0.152915636570192
5q	5	56200000	56300000	574	-0.48645456364636	-0.217599845971112	-0.418208127910258	-0.411364340943449	0.103850294607532	-0.1642757071768	-0.0657246853885162	0.110794870493568	-0.0279525901952856	-0.0356065481268411	-0.0978444748643076	0.0309162402501672	-0.339845994730313	-0.150531834361159
5q	5	56400000	56500000	575	-0.459067461407783	-0.270317692323225	-0.444456988296287	-0.366559866406825	0.115928649693587	0.00122829875118138	0.00912786751711774	0.00672436603211168	-0.0741627648481062	-0.083808785734557	-0.102337529060346	0.0463632730608275	-0.306021325769562	-0.180112329141625
5q	5	56800000	56900000	576	-0.480005797953214	-0.16953199882049	-0.287429332544384	-0.368165677203055	0.32534893491812	0.335993568376752	0.00979256578836956	0.0375180524997622	-0.0743934723621343	-0.0316080752095277	-0.25281026196816	0.0645051443891154	-0.208924537737304	-0.237762031085218
5q	5	57900000	58000000	577	-0.445985759771677	0.121104665653212	-0.364801936352347	-0.34037466572668	0.232343134764581	0.355865453710082	0.035770480139158	0.0687579020445856	-0.0298894009030264	-0.0173698203376367	-0.133713789505151	0.0350814334477919	-0.281566301122033	-0.32413633426447
5q	5	59800000	59900000	579	-0.540656657132147	-0.152435915665327	-0.339609548199264	-0.413248112128853	0.250869509546341	0.403469928180904	0.0262352676497209	-0.0271701002272137	-0.11557889175494	-0.406859291248377	-0.120711942218847	0.0950873396382602	-0.223057994095026	-0.36143987184515
5q	5	63600000	63700000	580	-0.509629863868835	-0.276761492056734	-0.290757753213983	-0.303707258585602	0.157100617315847	0.327597475259943	0.00897260800198846	0.0927080420712977	-0.172862869336604	-0.0159826549377652	-0.0710145799607927	0.0930971696223469	-0.344532237118281	-0.350756838529586
5q	5	67800000	67900000	581	-0.533659815853499	-0.158878329841786	-0.436365531836458	-0.441751402532643	0.27123728558749	0.215331772504008	0.0132890434834887	0.0289351164561306	0.0163446313472285	0.00678599707859734	-0.146545610677149	0.116401406757279	-0.352664908338376	-0.326574262035314
5q	5	72900000	73000000	582	-0.315515468773459	-0.270856004583422	-0.446034916198225	-0.447516584330107	0.137581038143943	0.302595319738688	0.0250009533423717	-0.0166645475945202	-0.075002331455353	-0.165308037045846	-0.0947994653822605	-0.0159391516640135	-0.308376042441931	-0.315046142394902
5q	5	7.4e+07	74100000	583	-0.561424373928811	-0.197008146009375	-0.620715973508099	-0.435955590069139	0.0734099194146315	0.213502196631214	0.0844164215014115	0.0412169142235947	0.0174361609658188	-0.0473204045723813	-0.0743810968651884	0.0338615610852846	-0.313303039817201	-0.311126753289326
5q	5	74400000	74500000	584	-0.472279263703272	-0.126471301470184	-0.350051897684294	-0.445856706591034	0.232631420025031	0.354014416862941	-0.013169252942083	0.142576393693967	-0.0128389119648404	-0.0329008805230225	0.0114352628075287	-0.00696490981017301	-0.281004507001662	-0.202278068335957
5q	5	74700000	74800000	585	-0.522502232675	-0.252393571339285	-0.426583408342685	-0.348639133649515	0.164515081169817	0.271916733208347	-0.0342811827531571	-0.00893290277166682	-0.0429412207094716	-0.0324350279094004	-0.127667222843786	0.0966929020688707	-0.322122705717647	-0.177820535131828
5q	5	76600000	76700000	586	-0.497882373202763	-0.215681594640013	-0.379647943174053	-0.407461790034478	0.169465892129749	0.377041145185604	0.00746503581955384	0.00728498298211652	0.0163094087868178	-0.15395761046097	-0.0633125097083372	0.0455851987930823	-0.271185375833079	-0.432271420365541
5q	5	78300000	78400000	587	-0.387765783382627	-0.0740084003869543	-0.364912624758073	-0.439194811723524	0.245552310312428	0.369516124496163	0.0354979368265891	0.111455031125607	0.00852222125699861	-0.0960410321375315	-0.0488754066036428	-0.0176820853583291	-0.283594678381159	-0.309395599830064
5q	5	78600000	78700000	588	-0.584952819932417	-0.184535692684138	-0.509628891356751	-0.505893516557196	0.118483267434524	0.259509710015805	-0.122934787461089	-0.0299697557447127	-0.0266879185817634	-0.116592139817375	-0.07704638423839	0.102870526162302	-0.307775096041208	-0.202064289927197
5q	5	79100000	79200000	589	-0.482431839549313	-0.135424578142454	-0.335480783821225	-0.388494356827397	0.208887084199304	0.409789916378823	0.0463366833709822	0.0667506753621756	0.0197122528433469	0.0318942373334131	-0.122991681870789	0.183894233715362	-0.163616154129247	-0.169706417516475
5q	5	83100000	83200000	590	-0.493500091403247	-0.161284549902474	-0.285593219643184	-0.334493038603739	0.251590694833707	0.329792768887165	-0.0201476799335308	0.130707355350701	-0.210487459866743	0.0705676948061251	-0.0853492447078123	0.0920393427132528	-0.340781113140543	-0.394030067096887
5q	5	84400000	84500000	591	-0.665082138973524	-0.285914168926367	-0.338522606285924	-0.219842473478289	0.178394363479475	0.325817349116083	0.0681111380041255	0.132236615593123	-0.0637009720934386	0.015817779506095	0.0686013810128665	0.226492827260291	-0.4106814701823	-0.546067513965588
5q	5	87900000	88000000	592	-0.479739728737924	-0.196064801690272	-0.688208478150172	-0.431760047019119	0.116465551298575	0.356529223196603	0.062249759929258	-0.0388030438497546	-0.124579136868616	0.0017267772859114	-0.130821032011164	0.0949438864640834	-0.319446580952017	-0.365406176775143
5q	5	92200000	92300000	594	-0.447543517364195	-0.186747066109311	-0.782617135320121	-0.372571786307763	0.271589605294247	0.286659481583687	0.0316719388065756	0.0811303816572719	-0.098860688541737	0.112658579683837	-0.139605780831671	0.0059888813619509	-0.334192550261524	-0.430829887067143
5q	5	9.3e+07	93100000	595	-0.651417174567728	-0.240062101784584	-0.826124068404776	-0.419924614734513	0.156948342634552	0.235500013727655	-0.0690265622522841	0.0159994591582668	-0.0864971615309589	-0.102732421057736	-0.122571401181338	0.0476564530509192	-0.390799171179857	-0.307547322818824
5q	5	100800000	100900000	597	-0.526740249902693	-0.175119189490278	-0.770570797544985	-0.42530823063385	0.230359249500397	0.353317516801908	-0.0290429906313578	0.0373396342704813	-0.127905217300417	0.025963045602293	-0.0254056187707995	0.0549105159810445	-0.26646148865453	-0.443985783032706
5q	5	101200000	101300000	598	-0.511431560665321	-0.245754215799018	-0.703909446785161	-0.305690405263044	0.197064228473258	0.399203827236516	-0.00991657873965747	0.00463428557979279	-0.1175089045682	-0.0179469953419868	-0.0520967675110782	0.103972025203903	-0.204785864086375	-0.39503204734026
5q	5	102300000	102400000	599	-0.50733775398396	-0.207693507110421	-0.79179153500279	-0.331153273232857	0.144373837389024	0.221988102604092	0.0669697811173971	0.0924404941743264	-0.0149539500784975	0.0235216612426635	-0.175560520362629	0.0719975544988771	-0.311185705216183	-0.394009558124762
5q	5	103300000	103400000	600	-0.500478179873054	-0.0419947749317141	-0.633628184407548	-0.338147644547237	0.312881519976647	0.42355948990644	-0.0527221033750275	0.0639271541566604	-0.00233817454372395	0.0445259269758764	0.0755696393130908	0.114881947617454	-0.283487108885442	-0.228006093947206
5q	5	104100000	104200000	601	-0.563810964021364	-0.138065044265205	-0.751972034542785	-0.373018512974088	0.13571020041667	0.363496787868433	0.0387330065426427	0.0823310622122594	-0.110569319860259	-0.0181732145632979	-0.0474297021914218	0.0811459953344448	-0.25798591117888	-0.454260856138187
5q	5	109500000	109600000	604	-0.446583920239396	-0.131371035209378	-0.646170265481415	-0.28709310139067	0.729408560501375	0.449292671184866	-0.0506368491377072	0.178556295136987	-0.0542826641583452	-0.0370728992198564	-0.0154366697723547	0.0682679585054221	-0.309842295397611	-0.370060568345306
5q	5	111300000	111400000	605	-0.466070113309493	-0.102298362987784	-0.694554551171663	-0.327138025354894	0.658222162546202	0.316822876262274	-0.000895853036944539	0.239927864127687	-0.168537031463191	-0.0953687941965912	-0.0410493746800238	0.182606585911513	-0.306884362114577	-0.369518878180285
5q	5	1.13e+08	113100000	607	-0.421998678359028	-0.0495757998343654	-0.72122544020951	-0.306896434103374	0.825134975966998	0.405263860948259	0.069949763839472	0.228819240755611	-0.0651607806235182	0.142275364290014	-0.0620436412580216	0.230371520680208	-0.223526276873901	-0.329279913140464
5q	5	115400000	115500000	608	-0.558643023349496	-0.18756960027091	-0.862325688069937	-0.341856962331308	0.300877957341003	0.352348299924747	-0.131716177632713	0.16067053736487	-0.0253829376957675	0.00526649886159778	-0.246802919822928	0.150652640881785	-0.328088270449576	-0.231417740840642
5q	5	117100000	117200000	609	-0.480685586243261	-0.237805464927613	-0.732649921883421	-0.31854730682202	0.452855488009027	0.347120398641964	0.0210216061921645	0.247229635703553	-0.17040072941214	-0.101132762765647	-0.14093256688913	0.117769628416949	-0.129960165478146	-0.368287885193952
5q	5	120500000	120600000	610	-0.525062228333929	-0.293101497345026	-0.73130762331535	-0.37116551423721	0.618759839292298	0.312753605618793	0.032524795472603	0.235655027768029	-0.135281006017895	-0.104373706906391	-0.00381605783867068	-0.0471416505790309	-0.268558640973541	-0.506208999674922
5q	5	121100000	121200000	611	-0.448163848219049	-0.12599307838463	-0.630927103570365	-0.30574649873812	0.736276874642955	0.352107220278117	-0.00776058461681004	0.215706329283364	-0.119963815454676	-0.00991300447359663	-0.0324943720181155	0.190046717689329	-0.240236457782551	-0.44228884822325
5q	5	121300000	121400000	612	-0.502833829217547	-0.245730367589422	-0.827468041192254	-0.356119864968353	0.600149095157385	0.165205421917625	0.0248443733873843	0.272051778829094	-0.164492813110681	-0.240500388583073	-0.115444710185763	0.0609452959130858	-0.236248297234187	-0.296075055184731
5q	5	123500000	123600000	614	-0.372958034859667	-0.049595286226927	-0.700087083882906	-0.326967519314906	0.655987074682414	0.326317910069633	-0.026477881871826	-0.0314385030857022	-0.128973475581678	-0.0267880745248067	-0.0734272603453278	0.0369438418029474	-0.25069061381393	-0.314335713168995
5q	5	123600000	123700000	615	-0.538217244823894	-0.18943504817332	-0.799194430201666	-0.44323427481161	0.687887467681315	0.375542701169387	0.0447998430130209	0.0682598496729486	-0.0390260420683752	-0.07451178049475	0.0069199643033024	0.100934551205544	-0.229311999753406	-0.297182046813552
5q	5	124200000	124300000	616	-0.586230101773896	-0.203916212831915	-0.970417321502159	-0.502565774036015	0.537178079849334	0.315995518756558	0.0826370027956258	-0.0080788440940898	-0.0712949399934921	-0.0861659967220608	-0.196016790685475	0.0723472606008184	-0.252814427835924	-0.304091959306375
5q	5	127800000	127900000	617	-0.371778687094478	-0.173082243925362	-0.681462374181166	-0.304663361663856	0.412455517114484	0.326517679817312	-0.0288660270426164	0.0465298141934565	0.0190722386325979	-0.0076198676002061	-0.0721403035532114	0.11072015176032	-0.177018420353223	-0.371531550714591
5q	5	130300000	130400000	618	-0.618009918386297	-0.124048537155727	-0.749365135490786	-0.434597542583788	0.69960374275827	0.280402908746919	-0.0552242531801592	0.194392681033168	-0.0243042902900486	0.0283843632599233	-0.0439272552148346	0.11333378025529	-0.260352382352301	-0.270014858026449
5q	5	133100000	133200000	619	-0.357035299098942	-0.107082652693533	-0.675776599505957	-0.249835397935664	0.7060879570241	0.363387098901999	0.055495390588254	0.0114592889064074	0.000179607387003502	0.0441157886972878	-0.187638150974907	0.203416301078967	-0.1961731101797	-0.40398665396992
5q	5	133400000	133500000	620	-0.41018074414894	-0.128460431158692	-0.74879972348482	-0.388882210381629	0.670578481039063	0.318465295768962	-0.0310778749984175	-0.0191153564783223	-0.0948981870961567	-0.0923906171975699	-0.169592312556761	0.0689529562551314	-0.281562422141804	-0.224285886482541
5q	5	133700000	133800000	621	-0.433751721131902	-0.108181031732356	-0.903728136847785	-0.497751517503524	0.539438600667388	0.179328680290324	-0.000906754120560747	0.0928341709003662	0.00626873095872458	-0.0719102265282265	-0.0464425240936904	0.0188381999553658	-0.289698980974925	-0.104336339246603
5q	5	134700000	134800000	622	-0.341213419003716	-0.15224497303089	-0.671247170519823	-0.389418509214543	0.673748576561933	0.327002902285938	-0.0665808294406574	0.125035066856631	-0.0596665452844898	-0.0141967296414659	-0.142359199678153	0.117025182325015	-0.244197945956621	-0.212848988271979
5q	5	135400000	135500000	623	-0.38355269837737	-0.27497917952343	-0.864708332509749	-0.516396264259931	0.603310984441962	0.347669693443256	-0.0252508873380182	-0.0428779317619231	-0.0586144799482516	-0.0531941785129275	-0.16194866911846	-0.0156450770789995	-0.256741326563005	-0.325845951587325
5q	5	139700000	139800000	625	-0.439124056940417	-0.204924486338231	-0.916967395902936	-0.335608163938298	0.590167246060809	0.263646402306201	-0.0127575899608734	0.0916722172274914	-0.00236159199175761	-0.0746766550291977	-0.185134593748019	0.125142654757504	-0.131545079185347	-0.0954021907576705
5q	5	146200000	146300000	626	-0.515656992710071	-0.203747987872963	-0.889586669008545	-0.432680648392769	0.65168903862709	0.24570774194304	0.00573207103134377	0.0961952663180169	-0.107053065989434	0.010539119763831	0.0531795825668605	0.0320615069093453	-0.286823832356075	-0.46930133675752
5q	5	1.49e+08	149100000	627	-0.466422282438099	-0.135425918606874	-0.817779547957216	-0.443579397891581	0.395441719338742	0.287338966167784	-0.032429508124936	0.0318894447795008	-0.0519142535280696	0.0211493412850676	-0.262994213369601	0.0292124875186923	-0.263062985613475	-0.252541553779285
5q	5	151900000	152000000	628	-0.414257649357192	-0.130120243116898	-0.704891749045416	-0.381276397783967	0.468396877047305	0.386168013311222	-0.0420201035319151	0.0943918096105654	0.0574770563686005	-0.0806111816841573	-0.04079895164368	0.109113470913136	-0.342968255538936	-0.401133861572147
5q	5	152400000	152500000	629	-0.35687381652776	-0.0646578418129268	-0.60555773796092	-0.208343311884204	0.584507623913196	0.460071321154885	-0.049941901980598	0.0924089944913327	-0.0285426838282047	0.0361228384755208	0.0362005131823133	0.19692238432372	-0.19739702311605	-0.332605296667422
5q	5	152500000	152600000	630	-0.433492281479994	-0.105470796149383	-0.535465459549318	-0.300532586901336	0.471024569076253	0.427560064255597	0.0650048923199452	0.0308486579018294	-0.036901389426742	0.0164766732279828	0.022835792016319	0.129232363639219	-0.303989070654977	-0.409414200989566
5q	5	153400000	153500000	632	-0.399701843647819	-0.1338564832387	-0.806767772177757	-0.357644055519994	0.463605217981636	0.41796707698853	0.00403028330576698	0.0618177536456353	0.0213916976464426	0.0488222019531328	0.0536132458463971	0.166943699360874	-0.191714477354247	-0.353304374689601
5q	5	156200000	156300000	633	-0.485027826975838	-0.1185153519359	-0.611295594763391	-0.342050464317304	0.682390397726105	0.496051679170292	-0.0118059209692089	0.0567152392069232	-0.0481924122097886	0.0314562831272517	-0.0627108827887125	0.107733216102123	-0.129090634031378	-0.339180236047793
5q	5	156500000	156600000	634	-0.477432307481696	-0.147450691258415	-0.777411212604999	-0.398705465686889	0.66462994654851	0.461771841496963	-0.0404580860640368	0.0822274635193552	-0.0603962238282754	-0.0639863843190085	-0.0336876971695363	0.145762229259932	-0.23338261152299	-0.255909370439704
5q	5	157300000	157400000	635	-0.453610333828327	-0.123399156912106	-0.862776408727402	-0.54205731578902	0.751376780291019	0.371592646351114	0.0389758192936611	0.0634921722536515	-0.0667864152728522	-0.0578421542474948	-0.172206297060113	0.0711490959129945	-0.302335718171805	-0.239090045533357
5q	5	157700000	157800000	636	-0.455941748183469	-0.189552777993351	-0.724139102641851	-0.35838884746394	0.744191832264231	0.402638961900151	-0.0483062410754453	0.0729961290775014	-0.0524851578408181	0.0572498889417334	-0.180445253811344	0.200682626228703	-0.268230797407555	-0.389900075820465
5q	5	158400000	158500000	637	-0.404459269172389	-0.137747333299087	-0.712794623445842	-0.443340482490026	0.655931354785379	0.359391590321834	-0.0355054733487935	0.0222624338307197	-0.0782196016257629	0.0418754512112168	-0.150051143656159	0.0995484290092692	-0.309973933356171	-0.396208729415797
5q	5	1.59e+08	159100000	638	-0.376325092504064	-0.123221470504488	-0.751574290891217	-0.297973516366753	0.488609534168165	0.430444998193843	0.0369350031487171	0.0171488615525447	0.0679051949825736	0.0457182465181824	-0.147053444622889	0.123782329718633	-0.239247236170525	-0.336562744939911
5q	5	159500000	159600000	639	-0.398802216517344	-0.114867582515694	-0.889668285821977	-0.434427549650863	0.44505522646681	0.314142423619294	0.0197191033681767	0.131450343236761	-0.041297354003373	-0.0533512616962458	-0.040277914206554	0.116985172938461	-0.321121913765446	-0.0426359150496914
5q	5	161300000	161400000	640	-0.585744265639955	-0.11479840926428	-0.715194734499618	-0.272901933941236	0.357934049401728	0.3373225001059	-0.0350742199605557	0.101499866750821	-0.189856517088017	-0.0545890429708019	-0.102624582034491	0.181172047820577	-0.397402788484154	-0.484838034548703
5q	5	163100000	163200000	641	-0.521595320908535	-0.0934307486783376	-0.64897480941587	-0.305414139489373	0.818488844989598	0.400532317305491	0.0422444566285942	0.0655170594094988	0.0774739066043282	0.00383711870464641	-0.112200277912923	0.146794773039017	-0.292494661409968	-0.366456612353802
5q	5	164900000	165000000	642	-0.643475789190591	-0.294822417392853	-0.884215490939217	-0.368266298096752	0.71953291726654	0.332872057017836	0.0306941826619792	-0.0393208883730988	-0.0970344843931851	-0.144014986132144	-0.0871937493437048	0.0159501315052432	-0.33735715039317	-0.531689820822684
5q	5	166700000	166800000	643	-0.383160156496379	-0.0914226105621341	-0.614038041527999	-0.420892019084371	0.769873186506724	0.467815508995747	-0.0344540703843375	0.169451645260335	-0.112550834056027	-0.0145401292616411	-0.0522521760020932	0.112056314920638	-0.177166030041601	-0.419703414115086
5q	5	168100000	168200000	644	-0.588350899904221	-0.161810176127858	-0.699886805973274	-0.327590272052404	0.692357223378349	0.429414439073889	0.0582226443690945	0.0105407284224723	-0.0767683835801806	0.00572101013794467	-0.0734793944617379	0.135047894952301	-0.280347028997915	-0.404584218312304
5q	5	168600000	168700000	645	-0.443549573336187	-0.136179723979602	-0.773287637053909	-0.337921814125734	0.836948534476602	0.36148137189762	0.105802648790625	0.128496871015625	-0.102528353211161	0.0550545494334397	-0.164333760301766	0.190820084473156	-0.199605877412479	-0.38819817922364
5q	5	171100000	171200000	646	-0.359519501974755	-0.165716439365254	-0.746323520797341	-0.405927657927702	0.791711079118779	0.443519229662365	0.078907489248488	0.142900848146474	0.00306229847374332	0.0689930322742095	-0.0355770272395136	0.129310658445681	-0.116593042470834	-0.271421984373657
5q	5	171500000	171600000	647	-0.428295703429876	-0.171572885667367	-0.731369497815917	-0.364549594903019	0.653669542666328	0.551820695664997	-0.0641554573980467	0.146812075892507	-0.0281027417890307	0.0702809520671479	-0.281480916295302	0.143100412147047	-0.262368897039078	-0.123662024943167
5q	5	174300000	174400000	649	-0.46358045181009	-0.210649066633875	-0.687689009634997	-0.254920494589753	0.694507420667764	0.351630542702489	-0.0838369111681556	-0.00103044057931677	-0.00712080325732357	-0.02638372528631	-0.167199425124147	0.155052955985402	-0.165030352681604	-0.369883593097094
5q	5	174800000	174900000	650	-0.451107078569101	-0.196781916305841	-0.762414481391839	-0.405170171891962	0.710153456980115	0.317809529793098	0.0506255118784447	0.0185697967775619	-0.0562466530133521	-0.0448832643938353	-0.164054242932504	0.0404683430127882	-0.337751135635041	-0.458746312257279
5q	5	176400000	176500000	652	-0.504258059289956	-0.188858769781927	-0.786078697612313	-0.389042981411445	0.604864852924084	0.249124670429152	-0.0476590963507015	-0.0268174996203826	-0.0668277813751022	-0.0226524332725527	-0.155042387609212	0.029500983017046	-0.216356454259759	-0.0338964403366734
6p	6	2e+06	2100000	655	-0.0703716827364471	-0.22310050955493	0.638396913641279	-0.0530896779093426	0.0825698133610086	-0.242247702105273	-0.0632423458330486	-0.183230981345052	-0.0698982455993649	-0.514342304306777	0.613334873622886	-0.0509968364254882	0.121138678363577	0.114263713919637
6p	6	6700000	6800000	656	0.133887193787459	-0.127466677643627	0.746413842958863	0.127766595345447	0.228001434418319	-0.051210012737127	0.0631030826482616	-0.198728744313974	0.0456978564973206	0.0963719242203518	0.648750478253519	-0.218978008531731	0.280105439887598	0.215639688658325
6p	6	9e+06	9100000	657	0.014773720284989	-0.107092629756401	0.328354865714803	0.145402788194308	0.20662063363165	-0.0436881666780636	-0.00513440725348952	-0.17571217246472	-0.00270118096166214	0.00324278693092572	0.570516648087475	-0.28847128547313	0.218832032739537	0.123170555535893
6p	6	9700000	9800000	658	0.0468971113641452	-0.118911588763545	0.346675595285965	0.203225590530943	0.202804519530621	-0.0287364835579929	0.0358088974865166	-0.131001455305059	0.0907450622920618	0.0834846909761399	0.669997459067781	0.0937314845107368	0.229467665931925	0.267701364536468
6p	6	9800000	9900000	659	0.0545568536274056	-0.111055549957873	0.282453114336013	0.121171775468559	0.231833772784378	-0.0156281742654168	0.0309083976681486	-0.165648964180019	0.0564601174830008	0.0657497865737587	0.72375672419748	0.15938597520433	0.26561063261294	0.153452914132505
6p	6	9900000	10000000	660	0.0380823291593222	0.00641791460069606	0.22144506992026	0.166873656571068	0.189721336623157	-0.0105247796867078	0.0539905275785686	-0.111299507354188	0.0186278411184655	0.111163415846704	0.668980828999299	0.177848457987463	0.216589338874328	0.143246931879831
6p	6	10100000	10200000	661	0.0665952352759056	-0.113196676719814	0.224626903804668	0.17264509385373	0.13733039568369	-0.08905405461112	-0.0622609108407151	-0.16812995950513	0.107528872479635	-0.0257450023808877	0.717230258859572	0.131310736667279	0.223594941845338	0.254566607937583
6p	6	11800000	11900000	662	-0.0784535976406857	-0.203438200438534	0.0703142668503194	-0.0519611087852363	0.0453837306440781	-0.159470319027765	-0.0182150294590425	-0.265114975368714	0.0453942865664344	-0.0578021000850043	0.478044946209223	-0.122854103827085	0.207496430074282	0.149131092188513
6p	6	14400000	14500000	663	0.110955370809906	-0.152872991030214	0.561991025739087	0.153445692005668	0.0921536868892586	-0.0792953014171641	-0.00409493821157214	-0.172911164439849	0.00902963901621353	0.0111943196825388	0.583676249958022	0.06110105003546	0.245742318284842	0.237648375073454
6p	6	1.7e+07	17100000	665	0.058208339557221	-0.163245448958973	0.496833583900292	0.0632859477200739	0.0337132537883307	-0.16757410485004	-0.0949574174986892	-0.215110414860439	-0.0513750976369753	0.0166613159710656	0.568504684340996	0.0433292773907696	0.193779341457852	0.119146117509133
6p	6	17200000	17300000	666	0.0385261230543903	-0.112365417819077	0.57911324678525	-0.0203818897470455	0.0913591092232752	-9.1011050885906e-05	0.0496604172628391	-0.19444736623759	0.103086572438369	0.0724805398178847	0.522047854888184	0.114091017182621	0.127341557499441	0.0796600732459645
6p	6	17800000	17900000	667	0.109557949231015	-0.102823109503232	0.515444626195991	0.0222933518274979	0.179742998758282	-0.0696074908509212	-0.00124375534514909	-0.127062609139747	0.106526650729814	-0.0195203197257022	0.551875567799883	0.032493175393682	0.235159847759075	0.240005727823578
6p	6	23900000	24000000	669	-0.0401225050084633	-0.156626170496163	-0.219293013696382	0.0660991156650824	0.133451714054814	-0.175044477593804	0.0643937474605932	-0.193151165507854	0.143169938536063	0.05091378758881	0.762057858635623	0.0660732329072469	0.108655290771446	0.109621306645649
6p	6	25200000	25300000	670	0.0180808382987562	-0.0778784229020802	-0.352985151106877	0.0495157049146727	0.0340674478600215	-0.0916278537547996	0.0116768684708446	-0.182469451719023	0.146864503607234	0.0221415520652661	0.573556979081193	0.10084540444071	0.233817782281418	0.125797756232154
6p	6	25300000	25400000	671	-0.00784328319547385	-0.147010992217628	-0.170185738176663	0.079992311055765	0.15600361938878	-0.0915994236305767	-0.0302138340569949	-0.105910737654517	0.189174260819044	-0.0745368521544888	0.459342570860416	-0.0194226340164978	0.0927623531825559	0.245966136213555
6p	6	35500000	35600000	673	0.033310169787038	-0.175375396470089	0.12555162312137	-0.0117491857071874	0.143209642658035	-0.0638912103015335	0.0327841276078485	-0.20260756843824	0.158362937487344	0.0311071427701383	0.737247933097693	0.106960416764502	0.159017726046548	0.233373402264161
6p	6	38700000	38800000	674	-0.0426310654037067	-0.232259672442792	0.00307900552109063	-0.106193820465693	0.0702283303534753	-0.622231974768429	-0.0257144287777844	-0.240067436021069	0.474197598488758	-0.00994668123987085	0.61917914993305	-0.0819255489560276	0.144108277808617	0.0904179371627831
6p	6	39800000	39900000	675	-0.0016260596156866	-0.15845836786622	0.0282458336431422	0.0435745366458314	0.15161785503119	-0.461657380756976	0.0745613946151254	-0.197772940242243	0.207129437442309	0.0248321232687008	0.516026859450301	0.0901814013582024	0.123349326236454	0.0911959301942654
6p	6	40900000	41000000	678	-0.00838945761019209	-0.151128893751726	-0.199551120259936	-0.00163230792054108	0.138923357697637	-0.499408141801551	0.0355106527076465	-0.205035785513746	0.515976457075943	-0.0788057774801871	0.650261906605609	0.0609955250454192	0.184781608294407	0.212105807432683
6p	6	41100000	41200000	679	0.10782768768538	-0.162515445198212	-0.0672225239716628	0.211146958011106	0.334591355109929	-0.498560790748001	0.0975062700939144	-0.144063913208218	0.607048934988353	0.208154202652451	0.767485148119336	0.258557651300073	0.364541881512023	0.297419400743838
6p	6	49500000	49600000	680	-0.0418027053432972	-0.201833547501871	0.760490624780405	-0.0264102111638505	0.0892533450058022	-0.119491726217716	0.0465145188481109	-0.305996309499151	0.464158628961414	-0.0780048837561712	0.560999335714546	0.0944986727455319	0.159827489238278	0.193738160614711
6p	6	5e+07	50100000	681	0.0120282144319511	-0.194704647617098	0.866373207897058	0.00756437408029555	0.0971361109796609	-0.0454899168246894	-0.045631086432709	-0.189647948634165	0.504467746305708	-0.00296689366435	0.695787795593856	0.0300112579577528	0.0863038282004972	-0.0296582739612025
6p	6	52500000	52600000	682	0.0506831127300435	-0.11784824758606	0.42306270390754	-0.0115629121939157	0.195085293195582	0.00509527009979219	0.138216318770886	-0.0505609021406678	0.554126959086102	0.0457113793615977	0.59655330056602	0.0743261363077011	0.177399059886444	0.255759838785688
6q	6	68500000	68600000	685	-0.00584110850723992	-0.195687150288234	0.46742506267306	0.149994507195821	-0.578839306240907	-0.0813513798496914	-0.0522928137799034	-0.134241888315209	-0.133188536906649	0.0247944776210637	-0.148076875820448	-0.339280679514741	0.12893954087329	0.0697481062897992
6q	6	69400000	69500000	686	-0.206534951759486	-0.270280927609385	0.334593865758733	0.0172578599117723	-0.710941941191789	-0.0742405335923206	0.0305776168397016	-0.330540992955868	-0.177505991040194	-0.0411859293483315	-0.288966601821447	-0.46034841386386	0.00879147459892204	0.0279247659607021
6q	6	7.7e+07	77100000	688	-0.535630803257207	-0.197218672944335	0.33569784711192	0.10782418533052	-0.603914369073877	-0.00912228045449345	0.0715344600413518	-0.0432985880469209	-0.110528995995842	0.0558670337917576	-0.152053712752675	-0.402229315674171	0.163234996959976	0.248683354705903
6q	6	79700000	79800000	689	-0.632836989975664	-0.283982285615438	0.164021572939269	0.0994654297271783	-0.849431830652724	-0.22822931501405	0.0356984258903158	0.128934508954528	-0.102078192006532	-0.0659199699254082	-0.376974389431644	-0.404945924700738	-0.0389508891229218	0.199622891754588
6q	6	80600000	80700000	690	-0.459496433973815	-0.0897905760904095	0.231393988270322	0.104426588409374	-0.782398181704088	0.0123832550427234	0.00685457425556648	0.0319906631149295	-0.00707765584549726	0.0200575441091095	-0.235784945354233	-0.298289503618508	0.0252794485835257	0.114406431584096
6q	6	82100000	82200000	692	-0.498738465975735	-0.231639517975508	0.349812489864267	0.106918058650938	-0.629717592946465	-0.0599031075756293	-0.00917361047597816	0.0455519418236406	0.0550435499600023	0.0802166477306614	-0.313671305707336	-0.353951561824021	0.0319102370779375	0.171319064184999
6q	6	83100000	83200000	693	-0.450852085573078	-0.189400629442682	0.383229863335334	0.121944098717803	-0.72444310221022	0.00822364798618114	0.0078988294138814	0.183892632492389	-0.0678640744627417	0.0636383751703841	-0.200717648956699	-0.254661517680243	0.0171662491110849	0.198751703946059
6q	6	83500000	83600000	694	-0.473963666440494	-0.0968445443844404	0.25643014160883	0.139335340245498	-0.639335547083506	0.0772023224504702	-0.043875028238598	0.12082288527311	-0.0569635397276984	0.131840119106025	-0.240545677393412	-0.281339697528423	0.11319741007901	0.119813381040233
6q	6	83700000	83800000	695	-0.536069584259382	-0.126167842378921	0.229811871992699	0.0558324712252098	-0.599832730155401	-0.152511590458686	0.0713872831087678	-0.0111006545072303	-0.0334471825180121	0.042421838328904	-0.249767088456973	-0.496077534875942	0.095144153734543	0.162691437835941
6q	6	85400000	85500000	696	-0.435716865425249	-0.193855948355751	0.291937979459842	0.140078844165432	-0.623287811369332	0.124340482789807	0.0586096799076756	0.0690692638674255	-0.0480599487973269	0.0654425118528069	-0.337190727282518	-0.440899800318619	0.165139489447972	0.020112859750275
6q	6	85600000	85700000	697	-0.42429544826557	-0.0492732617352119	0.443090640490782	0.0283920892157869	-0.589107118968853	0.05208563298592	0.0561246048399374	0.136791912451551	0.0456190318494334	0.113967886391287	-0.248305598143457	-0.396620677046636	0.0746908128956672	0.102571544443107
6q	6	86200000	86300000	698	-0.443767517339578	-0.263413686324122	0.0706894169514251	0.00509772936943289	-0.877707788657356	-0.0549758002033412	0.00337006759341642	0.106757215563151	0.0735223097921123	-0.00342250428002568	-0.279959725651517	-0.381856250454326	-0.0270481361773561	0.262629596017067
6q	6	87800000	87900000	700	-0.370539357236164	-0.0402640591154226	0.210016080797693	0.045802052791418	-0.703418446187752	-0.142710970685842	-0.10576203253087	0.0942907009150664	-0.056893304937949	0.0430107905812509	-0.424480790187295	-0.252067161335951	0.0613352216849207	0.125188327509366
6q	6	88200000	88300000	701	-0.352994357821366	-0.188098921578996	0.237864724255018	-0.00474624357787869	-0.696781959615528	-0.224025216826464	0.0117014083175525	0.0548144592376695	0.0220705295505457	0.0886943508033918	-0.36245545249302	-0.359117451211744	0.0602203902960983	0.31750046160155
6q	6	90200000	90300000	702	-0.496942453823621	-0.0591737574695444	0.403651880344516	0.0280686378541422	-0.629123846468345	-0.0621520835422935	-0.0812396695773817	0.031940170955536	-0.0390805869468026	0.0958968082536469	-0.266844585823588	-0.213913387343668	0.110159711232809	0.222950729308508
6q	6	90300000	90400000	703	-0.39776165579472	-0.0315088099533741	0.250900531060119	0.0706615559363923	-0.676522380759817	0.0889127703207488	0.0936998394067096	0.123540838816546	-0.0332129778373117	0.0554381662473157	-0.358024934918693	-0.308241454275151	0.0135254109864869	0.219214011669218
6q	6	91200000	91300000	705	-0.445347846188179	-0.25237396460368	0.174105811668979	0.0425240395118001	-0.67249580196043	-0.104816365850809	0.00636285473690005	0.181280550379238	-0.0431916059884422	-0.0528949566071402	-0.236444930410485	-0.340569909633948	-0.110491170574252	0.20061600047611
6q	6	92400000	92500000	706	-0.513042010966954	-0.177818730297083	0.361408450710085	0.167087102949901	-0.729011113760377	0.0418142597270952	0.067944514488817	0.0617356384296594	-0.120469548063131	0.0748510470372102	-0.278933347040095	-0.3988199420905	0.0342759089436065	-0.0523210295532033
6q	6	93600000	93700000	707	-0.532780914263772	-0.135724165732289	0.236990064969234	0.124173129304941	-0.777838191177449	-0.0739549671538316	0.00624108970800469	0.054551856437363	-0.145292783993482	-0.0465763491305714	-0.332547709978438	-0.325263759731407	-0.0660785780309234	0.0449817908068511
6q	6	98800000	98900000	708	-0.516413361690952	-0.133969838795803	0.360280233216823	0.123330308807529	-0.508976204785084	0.0068281314742245	-0.00272101167906478	0.0215801393266491	-0.0302159225935658	-0.00707396223205106	-0.313318906446839	-0.190134395626336	0.00284320053969527	0.056135311200864
6q	6	99300000	99400000	709	-0.576021750766406	-0.265055502855205	0.163970395837652	-0.0456808422301352	-0.751040666975589	-0.23779412909785	-0.0441186840424196	0.153471705805076	-0.0502442501074572	-0.0640000673594984	-0.310750137832629	-0.32683903247796	0.0242364525101129	0.174216778693388
6q	6	107300000	107400000	710	-0.425556172203591	-0.228903607716281	0.133716270589207	-0.0142320563646607	-0.693355865770801	0.0429030697285383	-0.0465151395920863	-0.00846832843909741	-0.0188979897122554	-0.0295333769134963	-0.376716428669976	-0.300980011605876	-0.0380674405204521	0.419234679262517
6q	6	107600000	107700000	711	-0.489915511465908	-0.0818826618743879	0.19455607172607	0.0251895265729245	-0.60461951692783	-0.0185309983735288	0.04532804267862	0.050806037813001	0.0167166175198332	0.0845029634020287	-0.313103580934948	-0.319895643417766	-0.0609998255646292	0.354476184919288
6q	6	107800000	107900000	712	-0.515603528451668	-0.0481139136109589	0.215221775287514	0.0664224529133134	-0.62924756412488	-0.0243772875600891	0.0131117979702815	0.0763107239757901	0.00434400289487938	0.074425942919462	-0.297826648441587	-0.249948329719624	0.0694305782890581	0.202559212046289
6q	6	113100000	113200000	714	-0.617897498376619	-0.18117461217409	0.185888781198423	0.161606426004864	-0.759238453041105	-0.148596353461852	0.0527029349756532	0.0392917901880349	-0.198228962357179	0.0486951189680987	-0.398649696423656	-0.349612813876822	-0.0360516834916148	0.0401426653546688
6q	6	115600000	115700000	715	-0.528605325361921	-0.0856319643065779	0.394423231428499	0.138630375060153	-0.521372644228862	-0.0159493789603267	0.00533654552956151	0.148000376675858	-0.016754642072423	0.00787579965169632	-0.199889827402416	-0.28472473563631	0.118973857619299	0.0854046402400367
6q	6	1.17e+08	117100000	716	-0.58499630056759	-0.0861454298564925	0.0759808362005497	0.095061976313071	-0.808893889027751	0.0412818010954693	-0.0309755595454359	0.0438087707096693	-0.0447717245586836	-0.00319163354435861	-0.301577753210149	-0.360538436614113	0.0149119514029794	0.24356012145566
6q	6	117200000	117300000	717	-0.536846218286084	-0.208239579137862	0.152121776122045	0.00625565465984191	-0.714265779148322	-0.0954042624903454	0.0479435266599761	0.0294848966866836	-0.0595216656373762	0.06496537589274	-0.283269903247979	-0.360117315314594	0.0409758405905473	0.107839249108649
6q	6	117700000	117800000	718	-0.505928392967909	-0.221937347905246	0.175557683186313	-0.00160590038164679	-0.64725099261689	-0.0306478384983502	0.0617447899957826	0.0184758769778268	-0.075515241535842	0.0361639720884524	-0.294385816969478	-0.431596068439979	-0.0464963925424185	0.193291267279983
6q	6	120300000	120400000	719	-0.718435730321377	-0.273043151704704	0.239468194262149	0.00773705681123596	-0.693517595690096	0.0297910192736373	-0.030005533697282	0.035195034914732	-0.100097813286292	0.110652277645635	-0.216971838180996	-0.402122156140856	-0.142969784625006	-0.054284198504491
6q	6	121800000	121900000	720	-0.460247265660747	-0.21293060119392	0.256326817907424	0.0415883960204336	-0.651293803646134	-0.0796480836334927	0.0227003597568574	0.0487791221245441	-0.0977461578186885	0.00962253017704449	-0.222310355874122	-0.393121259209195	-0.00756058473257673	0.164408953849719
6q	6	125100000	125200000	721	-0.527434785206183	-0.222756647789946	0.201905740223751	0.11213042963205	-0.630435660641722	-0.0497737510645884	0.0507515874788534	0.038965961945539	-0.116524172664303	0.0222000392649169	-0.343597669376968	-0.274781687534599	0.0126989334566932	0.0404623036516201
6q	6	125600000	125700000	722	-0.54071619727379	-0.116942701233441	0.279719300829737	0.0818293270075108	-0.656025097916349	-0.0620177224198687	0.0055620792884504	0.0420209754683853	0.0762990053780246	0.110881906276249	-0.272732478733137	-0.345872872776536	0.116889290937269	0.241660515391963
6q	6	1.28e+08	128100000	723	-0.534142372743242	-0.143424655805151	0.188477762093274	0.0898255317167234	-0.670953668927212	-0.0465688766215532	-0.0058134948182446	-0.00155482705769421	-0.0289387151440021	0.0565287729607602	-0.393063955157812	-0.241404644518905	0.0442948895378279	-0.0252456483177629
6q	6	130500000	130600000	724	-0.499658707289861	-0.202996559759482	0.329096259345182	0.13489871015612	-0.594078614566853	0.01986319635783	0.0356667655356426	0.0151651401193814	-0.129505558774955	0.052290703121199	-0.228013817723274	-0.213192870843625	0.0976017645617666	0.16794197632499
6q	6	130600000	130700000	725	-0.610095973092406	-0.278972963220165	0.0780043999275773	-0.0227299985067136	-0.656405605211467	-0.241396898936238	-0.0168348595330154	-0.0423526799945386	-0.129134624555449	-0.0747478890259402	-0.271795930479943	-0.225278082114499	-0.0399599708367546	0.0349159061815746
6q	6	133100000	133200000	727	-0.560238571342775	-0.204876130852645	0.24632992056784	0.135868848058907	-0.697552461170875	-0.215712500016906	0.0318789593637958	0.36774777052138	0.0411804015157685	0.0185291449593572	-0.23063118428718	-0.285932843770622	0.125355168380054	0.295841404755653
6q	6	133300000	133400000	728	-0.485556727766722	-0.0690946953352169	0.239206802114717	0.0278764937371278	-0.600044407556115	-0.089079446713664	-0.0653157034203074	0.218097208906909	-0.0938695388061744	-0.0167756505441188	-0.327954386642784	-0.371895530878029	0.0238627946148079	0.102794510870289
6q	6	134400000	134500000	729	-0.411675741402165	-0.0926049253460152	0.147426338782184	0.0427214397467264	-0.596438976357778	-0.0332836701862394	0.0180387444905915	0.205463996943344	-0.0511262515992091	0.00992604979734848	-0.322273079418969	-0.313688116599962	-0.00113367790001047	0.286060687329553
6q	6	135900000	136000000	730	-0.539989605712576	-0.0578868160060408	0.262804622689527	0.0103905946879451	-0.677753333052372	-0.132650168890743	0.0612786582858869	0.278529454608969	-0.0185690340934709	0.0115644267255273	-0.312754544377431	-0.412717230739851	0.0851916089094492	0.066249048609929
6q	6	137100000	137200000	731	-0.291125177938592	-0.0735022720571012	0.0840502386672352	0.0708907479292216	-0.612390412799065	-0.0308249247708637	0.0335478412315429	0.320545405853968	-0.303446821721189	0.143052268630726	-0.264570129777433	-0.310749567911616	0.0424663892604878	0.411794257716804
6q	6	139600000	139700000	732	-0.458726056452191	-0.0742594073810865	0.0402420113394181	0.0888861856669563	-0.639661127190883	-0.101017387354959	-0.0241462826249648	0.248459013504354	-0.147218440597961	0.158961379119996	-0.376742386389178	-0.231603072652577	0.107606371122347	0.275553160918868
6q	6	145100000	145200000	733	-0.374746108831983	-0.185535751159812	-0.0471744439420731	0.14722594812737	-0.676268003907656	-0.0724775779157029	0.0642925747916735	0.225273999350494	-0.356758800691554	0.110998161840177	-0.356468249472347	-0.312023167562593	0.0294622672903115	0.17364065649014
6q	6	145400000	145500000	734	-0.52191656832835	-0.108336884881418	-0.0572756853850249	-0.0824457954496607	-0.749064524100601	-0.0994971172085663	0.037994954806528	0.133191255413611	-0.342521395191071	0.0829984367539717	-0.249661577755841	-0.285933131924553	0.0519093316848317	0.247375572143282
6q	6	148600000	148700000	735	-0.436624556260674	-0.238315652182271	-0.144219949697903	0.0485507983937655	-0.715487717473584	-0.142053207449024	-0.0134421847339926	0.154331295538364	-0.355358408969024	-0.208278114135697	-0.412013877960996	-0.324839963149148	0.0198018114737636	0.253799859798952
6q	6	149400000	149500000	736	-0.41713999970082	-0.0721169476351	0.0691529848796927	0.1459335940788	-0.620270065036893	-0.140645550971583	0.0528586947596796	0.196347477158066	-0.295032228526675	0.101917584230822	-0.36890427437638	-0.288017447736441	0.136594521135558	0.21826731833232
6q	6	153700000	153800000	738	-0.562966440804768	-0.191511969159511	0.149397571159661	0.16760363748829	-0.644012171802918	-0.0615784468789636	0.0637076389188603	0.207520613574442	-0.33978336989543	0.0956377360131111	-0.216928523760558	-0.273387785649134	0.00670693137996356	0.122627714546486
6q	6	154300000	154400000	739	-0.462168544123601	-0.179510573042963	0.27956719883843	0.104017147342827	-0.627847418748034	0.0775751410992515	-0.0111132866364137	0.185473927389385	-0.305774323315889	0.0560170410679102	-0.383635213143256	-0.347716698081753	0.05731159482906	0.110012795108556
6q	6	156200000	156300000	740	-0.490495941627913	-0.1983633251582	0.231693457089637	0.159901144191777	-0.695866033076524	-0.0667548978665905	0.0514275989506751	0.0390710073495144	-0.31035530662434	-0.0139883273639012	-0.360292530515071	-0.258153355719964	-0.011083933759732	0.076293979492548
6q	6	156500000	156600000	741	-0.458239810209671	-0.234008743651631	-0.0682419371487109	0.0451581186798327	-0.601366546985817	-0.0962806830525048	-0.00821958647083741	-0.0841479133697327	-0.301042942911401	0.00273386463202216	-0.272028945803015	-0.381182652378911	0.0443851941543063	0.0856654814428133
6q	6	1.57e+08	157100000	742	-0.410415969320326	-0.0793103156998924	-0.0501127245557187	-0.0404798588385105	-0.799617061127582	-0.0544897132886587	-0.00717500494558509	0.0314792176141698	-0.280100466097909	-0.0290030827165637	-0.317830434679962	-0.31083124684553	0.0566307188047167	0.239330654221098
6q	6	158600000	158700000	743	-0.457636297172206	-0.0807279634669469	-0.0428080549173099	-0.0389726960741895	-0.771156011096255	-0.145424363651786	-0.00457364735396559	0.170669276242172	-0.408766033333139	0.0148880078843708	-0.334307399354588	-0.30311922237827	0.0302793102142359	0.244689679544536
6q	6	160300000	160400000	744	-0.327324723662524	0.0322103687246295	0.108439592377515	0.124486107589022	-0.455938258263124	0.0757046741705916	0.0219926101813512	0.0632120745896986	-0.301142444838272	0.147121623168326	-0.378329031993789	-0.333241385552925	0.0903953014541423	0.216825638316865
6q	6	166100000	166200000	745	-0.0339622873703087	-0.127060347696474	0.0895232842107244	0.146601525513535	-0.564446417018409	0.0439108147435744	0.114333834015791	-0.00744072042257206	-0.30382357291721	-0.00615412995863038	-0.252453929385148	-0.358672590555511	0.1035757117088	0.108569167814688
6q	6	1.67e+08	167100000	746	0.0567046632462166	-0.121766472661418	-0.037321262028316	0.223789805222436	-0.513379005463181	0.00187957186507141	0.00347058495510626	0.0140799135035904	-0.386115197073991	0.0905158945944389	-0.335064893076402	-0.25760860551482	0.0905607375128076	0.27143167853649
6q	6	167600000	167700000	747	-0.08389750866475	-0.221937690921887	-0.0119200559088441	0.105847129444945	-0.579837236462252	-0.0532664351288932	-0.019262857430744	-0.118958160047795	-0.327376203702271	-0.0862907229239171	-0.391586465534302	-0.370873149696719	0.0404335658158525	0.109655165588661
6q	6	168400000	168500000	748	-0.00526420844941894	-0.132863918113385	-0.0428478581529194	-0.0318204103639612	-0.509971447228209	0.00636070787185313	-0.118193712309448	-0.0984669817873221	-0.307869568789868	0.11589214334472	-0.420638718484309	-0.251808707905148	-0.127107173899257	0.177510036413653
7p	7	1700000	1800000	749	0.54124737316669	0.0712049847337518	0.231348373028006	0.0272638234844824	0.13295201488478	0.036459566013864	-0.161070736748433	0.17896762346014	-0.296474365497998	0.0471645342054058	-0.214900716427238	0.183784811922534	0.366389277054964	0.276558561283399
7p	7	2400000	2500000	750	0.745570074150458	0.142321790126664	0.198574663611869	0.264279554396032	0.158527050008157	0.0368775175251775	-0.131417722554991	0.246025263942681	-0.408048878476806	0.0736427702446927	-0.0425079200089032	0.248363789351526	0.51348810842027	0.499085952758318
7p	7	6100000	6200000	751	0.735400547400147	0.149301636365549	0.206663212814442	0.287894001434224	0.118265202160418	-0.00306187042923211	-0.00101987349100912	0.294348673067732	-0.045226341721608	0.233901849176286	-0.02860532634179	0.168351373149837	0.523036816284477	0.596375174015228
7p	7	8300000	8400000	752	0.63995319849616	0.129711001805872	0.247956338140653	0.39100447464303	0.144310212744672	0.0339863004011687	-0.0156622666831622	0.188338980887031	-0.0528589765040434	-0.040415015677787	0.0211425894701792	0.0474626081365158	0.380517633617621	0.389529679396579
7p	7	8700000	8800000	753	0.692025009897414	0.156922402692128	0.408421373299698	0.399199508947527	0.193852455647286	-0.0827817128323544	-0.0171343974325369	0.273526958542309	-0.0670089413675546	0.0639138261845831	0.0902591161451481	0.142279003275103	0.48353796106303	0.351825631493141
7p	7	9900000	10000000	754	0.422918103600919	-0.0154357705522852	0.343216729627959	0.26750879641091	0.221760430394641	-0.00758147480563514	0.102561990085731	0.279046467253466	-0.0171180027118839	-0.150134950568404	0.104360436068058	0.121272277624271	0.46724022620546	0.180102200727251
7p	7	11300000	11400000	755	0.622340863108455	0.173748499934371	0.305219228105286	0.383189425031902	0.0556202759773441	-0.121343489578447	0.0417016500410058	0.203108887598397	-0.129323372781179	-0.0943900688440697	0.0777528888636911	0.140269025174117	0.529482284864764	0.344136474557577
7p	7	13100000	13200000	756	0.578524871576534	0.0174168351701155	0.28748323339003	0.239107969471494	0.227965152011784	-0.00807889987342212	0.106348692594258	0.0942266248151064	0.027640531099791	-0.112901648504812	0.0307313464141738	0.0403716521806524	0.382729596912528	0.323420938005357
7p	7	13200000	13300000	757	0.610583771400992	0.0151708316815122	0.225437388371373	0.229329099691534	0.113278169358105	-0.006269717036289	0.022629532039141	0.284698710673352	-0.0138104837314039	-0.122627145476021	0.0576000406160448	0.0736596084898894	0.434289294992837	0.363731502725971
7p	7	13900000	14000000	758	0.638943505430821	0.0261105671591191	0.277063605239682	0.268710943339195	0.129431656525469	-0.0715535480411997	0.101733380660238	0.172253301464814	-0.163021096448389	-0.0666352945500698	0.0575489624946471	0.0477358152709801	0.308611382667244	0.379716987148497
7p	7	14700000	14800000	759	0.606947068501607	0.0496536784130421	0.323693241048034	0.236535310791825	0.163256747328835	-0.149361437969358	-0.0190073226012549	0.239993241972718	-0.0318156111102974	-0.111084251628575	0.023739025991578	-0.0304849975405238	0.368120647224557	0.230252174135789
7p	7	15800000	15900000	760	0.617745276965433	0.119964570969252	0.29377519282529	0.328912962266118	0.303543699941994	0.00471553049565086	-0.0248611744755585	0.236929287619605	-0.0794681637960544	0.0417951716202249	0.104625310510066	0.0037140511474892	0.413042290289321	0.335515283551191
7p	7	16700000	16800000	761	0.65898470276005	0.0342926806200287	0.0937153687897149	0.179835778446624	0.0365984780642159	-0.163115937116286	-0.011544017984525	0.205103763215323	-0.0165808145747068	0.235289942751867	0.0288706292825007	-0.0606963070090937	0.325995888171605	0.458222232169374
7p	7	16900000	17000000	762	0.611810224555506	0.0517685156588372	0.118270412003159	0.209484750857725	-0.00829131099512327	-0.165357604438349	0.0346510046142932	0.255296366311153	-0.0368525458090752	0.38078867945665	0.0558896483611866	-0.0521335806842122	0.481576891063777	0.477968325445871
7p	7	17100000	17200000	763	0.702786369334983	-0.0153938162893023	0.235525563025399	0.0944689261270532	0.127438678825069	-0.0941810882773649	0.0975232352804379	0.264921331042554	-0.00573128378842501	0.488434005046947	0.0815858149614583	-0.0926179558154929	0.495353499065639	0.389069916205469
7p	7	18200000	18300000	764	0.647137304579164	0.124030563194316	0.348689142612043	0.284794322567344	0.164146942063312	-0.135860058825482	0.103040764760373	0.270368759052699	-0.077074653841938	-0.0327609099501893	0.0248475800786716	0.0844215604196152	0.485016328243108	0.378097926580652
7p	7	20100000	20200000	765	0.608383183115461	0.181972020944902	0.316757509353797	0.330500007485636	0.0807132980773437	-0.0835899391907932	-0.0752233316950072	0.252458630026972	-0.0235564506725094	-0.0217352161633166	0.0366241026296951	0.120855287384925	0.446597334302166	0.566794236310208
7p	7	21300000	21400000	766	0.752265340378567	0.0799091102784595	0.248038057890655	0.314983388426757	0.219417242527672	-0.0157823298273197	-0.0366616050354919	0.192418934256246	-0.0476567838744007	0.830894369490529	0.122740243555414	-0.0168682320708028	0.450341943679685	0.360957146358003
7p	7	22600000	22700000	767	0.652692587799047	0.104640562968152	0.234709721003166	0.287438300043812	0.271327811976245	-0.00627922156743918	0.0497200135401771	0.240899837514644	-0.0429370636021602	0.985135624188031	0.0514550820183266	0.16496965064212	0.521402780585719	0.398456192774449
7p	7	26200000	26300000	769	0.656270478753922	0.119895570066946	0.257045399780064	0.206383992546287	0.0923501354418228	-0.111554801809218	-0.00537283671775466	0.223131547475036	-0.0924139699960748	0.150590224090875	0.0450789911064022	0.171065010249331	0.4091937952491	0.523540761148669
7p	7	30300000	30400000	771	0.598963592376015	0.0523538849563692	0.0742025104569836	0.277397959205473	0.0771905044217218	-0.135166842984787	-0.0351515309753641	0.231474877847833	0.0166126586996579	0.306596183499512	0.236181832459053	0.0968875265311472	0.427908279636668	0.54374521525164
7p	7	30800000	30900000	772	0.591210235654483	0.138148319358202	0.153150560052026	0.218673101431477	0.138494632210923	0.0941425067903164	0.0175157278008175	0.223111569847079	-0.152828544547307	0.407479540985251	-0.114798439746784	0.0782036649468048	0.436532411989068	0.341588029896163
7p	7	32600000	32700000	773	0.761303579050477	0.0484720321602264	0.299159796305696	0.234259504604643	0.149071890373631	0.0566230703779904	-0.0191959357535765	0.206245377925374	-0.0642640254056995	-0.085576828296226	0.0514602131726141	0.040675621922341	0.467350238214028	0.486414249073173
7p	7	32900000	33000000	774	0.711337109721825	0.121477152682356	0.174306979276028	0.19420115786325	0.0380927064062868	-0.0168149578347853	-0.0446297285093513	0.329760031130659	-0.10775823202905	-0.0231439386302327	0.0123101081995262	0.164285536889751	0.494319519599928	0.574076842681436
7p	7	36900000	37000000	775	0.520763558430321	0.0898028774222417	0.332799213061655	0.26513078470673	-0.162345057448269	0.0485874479926658	0.0240403911520048	0.365914846634748	-0.103284824843926	0.127952907664848	-0.0874763665348109	0.15244139590525	0.445106896874601	0.423499084545316
7p	7	39500000	39600000	776	0.451724330823681	0.186095774795886	0.341039025419213	0.254194935168274	0.254500974879604	0.124423029228326	-0.0627853558367691	0.314755907291556	-0.0431792796930227	0.0708627753783907	0.120675245406443	0.0549870273346789	0.396797103276473	0.332777391421767
7p	7	41500000	41600000	777	0.439241030994509	0.0736256677276556	0.703780818189296	0.230994715780886	0.201443577292419	0.10503000818591	0.0753102528284054	0.248923787129883	-0.106372780121429	0.0374600309250769	0.0470051401465023	0.195907992205362	0.541382834879735	0.291497037077012
7p	7	43200000	43300000	778	0.418816087538582	0.16349853772423	0.301590216746886	0.311837091476762	0.284155048978477	-0.027326921278264	0.0231289152154594	0.245400970583473	-0.121155481868345	-0.00822369934747054	0.041608818050195	0.174408109312138	0.485576128766849	0.305744922849935
7p	7	45700000	45800000	779	0.238294544684312	0.132630507277211	0.240456388952754	0.169475919767227	0.152274216395335	-0.0576056840653362	-0.0162724844151131	0.39265733709498	-0.0655238871549961	-0.0191710356712376	0.0669711348403209	0.15150516777947	0.457483399630491	0.283757719914991
7p	7	48800000	48900000	780	0.28458517788086	0.115417616461682	0.336517193620036	0.348613414065791	0.283000084028209	0.109480639568871	0.030135737140985	0.271531914772011	-0.193908561572246	0.0298743413699563	0.109355774367101	0.147277162925763	0.54918481964645	0.34669336275331
7p	7	49700000	49800000	781	0.348761407163794	-0.0373072953955161	0.300211777374839	0.287328069622115	0.222032993107197	0.0643407106986879	-0.0348098178032181	0.358412553297593	-0.19097733958554	-0.0345111947424768	0.0837257941964552	0.137390172439881	0.466774136133576	0.35124161480963
7p	7	51500000	51600000	782	0.39560886970815	0.1141862021249	0.405666095550298	0.355145302665192	-0.110086467661105	0.142429731242661	0.106797339403023	0.308849180454507	-0.0862024221765523	0.094318434305183	0.0765197249024092	0.166091459523483	0.477815117859366	0.347925811802803
7p	7	52700000	52800000	783	0.230857341131818	0.0331888775871063	0.337423741402361	0.381320266595273	-0.168809444157136	-0.0164605568838287	-0.0794171017284682	0.167757935954463	-0.131511668682551	-0.0499760730398268	0.142511339214512	0.0740108731686404	0.516819952498187	0.341777349560136
7p	7	52900000	53000000	784	0.377793562081981	0.128011783220085	0.292742449455825	0.324323307022143	-0.104744629461269	-0.0533990051635958	-0.0701832212013422	0.233210045734319	-0.135020119437146	0.0632324252783747	0.125671964646337	0.0774029840797841	0.490187295344348	0.412259290634815
7p	7	5.3e+07	53100000	785	0.422736295601453	0.0900558686150719	0.30575702303164	0.424683624118967	-0.184279046176713	0.0424000390976529	-0.0407648952953403	0.248789586176771	-0.0778741391515368	0.117332074966969	0.125262584411492	0.15260219584999	0.492788216776132	0.302006660354116
7q	7	67200000	67300000	786	0.341166747769282	0.141195970091502	-0.0268250733452907	0.18830016089877	0.327637155462227	0.164063433507535	-0.0414293910420981	0.275051264992204	-0.0781387548462852	0.309729226516968	0.411898324028206	0.321189116692616	0.354230078261789	0.469082513025697
7q	7	67300000	67400000	787	0.393221459386315	0.227877387660403	-0.198861018510313	0.161193240460112	0.333695657642415	0.148834546904487	-0.0428855768503342	0.262271780217003	0.0351927443027968	0.257887772905564	0.375939243040805	0.26755942176581	0.282800517252785	0.413685391966117
7q	7	71800000	71900000	791	0.366244029985747	0.0754221406330477	-0.263740745223867	0.184382980879452	0.17950784910085	0.0353903546850657	0.00639398774417618	0.226537578841991	-0.0904842715814945	0.134770706970325	0.0846288503958664	0.0964993128526705	0.220468379713636	0.490885576313625
7q	7	73200000	73300000	792	0.288842892854554	0.010508435900576	-0.456952747484917	-0.0103565948867174	-0.0975446805625957	-0.0852474056912235	-0.0994141092177001	0.190980458889104	-0.0362057789795986	0.0131779573341335	0.382518899988926	-0.0529178970654157	0.0152028213743144	0.57424066506255
7q	7	7.8e+07	78100000	793	0.303549361920942	0.0373635587685612	-0.143489457473404	0.139027447108448	-0.0025568080734663	-0.0774172552788645	0.0185136884820519	0.231417161083101	-0.0610745059668019	0.167104938735531	0.221578024026958	0.0850416516946285	0.221526014141838	0.479007690610587
7q	7	79100000	79200000	794	0.338224659678539	0.0902668177966561	-0.444566900959517	0.138279069480801	0.0503880646815113	-0.0341737449104743	-0.0162533982792484	0.218003247991601	-0.104094316760793	0.155409337992325	0.360560611281058	0.0583340384611455	0.0982834921206759	0.392038179178732
7q	7	80200000	80300000	796	0.30006544146017	0.104319462386919	-0.271582414992035	0.243007236336918	0.104067987892127	-0.122944587406717	-0.061677732272131	0.239456071604923	-0.0213093907836989	0.120634772624942	0.193204918812362	0.0299114594734207	0.245560537069835	0.574863984080471
7q	7	80300000	80400000	797	0.305204232516838	-0.072424477149506	-0.265022548078525	0.143979112714826	0.0697653260369056	-0.0633444394438782	0.0376854971988133	0.164511425252355	-0.0655396515409414	0.138425496554879	0.0960600712799603	0.058718514206469	0.151734190454738	0.491473001721659
7q	7	81100000	81200000	798	0.329701154434389	-0.0387096415040098	-0.338702696536685	0.058974409103262	0.0669756578762109	-0.0344838392905827	0.0551750088911939	0.225480398943068	-0.0591542813939695	0.113190135930296	0.0549476716608757	-0.0229671638160397	0.138241526491013	0.430276898391617
7q	7	81200000	81300000	799	0.186847577135226	-0.024143590709285	-0.237943320086678	-0.00587072029642442	0.0521929869238225	-0.114109347802502	0.0695660979704472	0.255554858053347	-0.101610547505298	0.0161229746040102	0.0979342517449361	0.0201344217441421	0.170659871388218	0.422716932647078
7q	7	82500000	82600000	800	0.261248759625048	0.0333628482244416	-0.274472845299516	0.203366250057255	0.0793940839072778	0.031125466205373	-0.00135882341053494	-0.0883558606137096	-0.0960103392067008	0.123389282912511	0.188389560226109	0.0186802339207415	0.168757536072599	0.39917632271069
7q	7	83100000	83200000	801	1.00394184237432	-0.00873808237142502	-0.289700318422647	0.248981519164366	0.133363504674656	-0.610983296146403	0.0460191504153318	0.00961759683822441	1.0976686663117	0.129093255945085	0.126777090364149	0.0375553656146196	0.145467652354059	0.502838015464042
7q	7	83800000	83900000	802	1.29763865063703	-0.00803452743990518	-0.386180120025251	0.09271639982907	0.0750188319588238	-0.58725150444609	0.0322209166527654	0.0104080482097177	1.14530897924729	0.103034015370972	0.026412547159139	-0.0186671762343065	0.112471128767526	0.43954601255498
7q	7	8.5e+07	85100000	803	1.33513423510407	0.00990293089741083	-0.290181817428789	0.177943476473363	0.169750081875404	-0.573271556662638	0.0552637689158152	-0.00759006730689567	1.03713963278366	0.0978308732873654	-0.00751383959935688	0.143632603973758	0.117272905211692	0.39009162709622
7q	7	85600000	85700000	804	1.32819754257164	0.02506857656042	-0.246018055814176	0.221412226527353	0.195324187454062	-0.536577921174999	-0.0609151851092433	-0.0121305622536002	1.06830016807524	0.267973923992566	0.066247627024656	0.0680166515879081	0.259439860385609	0.432878071274814
7q	7	86100000	86200000	805	1.2850665864815	0.0560438936374763	-0.239717928853757	0.205972258909835	0.143843174609052	-0.471093872382776	0.00210870510478371	0.0826761936151822	1.1004755780116	0.242372840838727	0.0916336874753965	0.106256579572618	0.244373843004707	0.46855309461283
7q	7	90400000	90500000	806	1.0472306553245	0.0764020101822416	-0.176385925312434	0.127090008469464	0.124199096709401	-0.550404675881097	0.0268491927961759	0.0178323011308921	1.09431869192679	0.197964557595081	0.473984505165682	-0.306805733407369	0.279466131356583	0.617339051756686
7q	7	9.1e+07	91100000	807	1.11794994359776	0.0474976072021944	-0.249359157559441	0.2540708578446	0.244407656881062	-0.418582607201897	-0.139004940560583	0.0541792718056721	1.14250676800403	0.201790146897804	0.521169119211955	-0.209549898961629	0.243555111277786	0.579711744555163
7q	7	91100000	91200000	808	1.10546963806902	0.156500578307832	-0.251282733607101	0.127915232500951	0.21719901315977	-0.430975537565366	0.00688370860213187	0.0719642800921233	1.11824761041184	0.201981301387816	0.419339336761446	-0.431274296849472	0.235802048710108	0.621247582027338
7q	7	91300000	91400000	809	1.14619967964476	0.158604020908639	-0.227164439830397	0.221930237176491	0.20931884077965	-0.419040086899397	-0.0173142382289804	0.0737551733525391	1.15374047204484	0.180687591268667	0.450925186245258	-0.244976154741278	0.274923621699895	0.589238864532109
7q	7	91800000	91900000	810	1.18024993705726	0.137634001964899	0.887741591859429	0.08807499363289	0.101920178024066	-0.662751542968779	-0.0219978670522363	0.117437232473183	1.14602981350611	0.156906960488937	-0.0603334695910245	-0.365938094388566	0.106906851353017	0.701252456607221
7q	7	108700000	108800000	819	-0.374310411137201	0.182904439815163	-0.209213456987427	0.228172099358742	-0.556221529761823	-0.479445123329359	-0.00990129024432828	0.0746538856498312	1.20865986326743	0.2444563460853	0.187868639712163	-0.249318296924261	0.311945191214924	0.499097059194472
7q	7	112600000	112700000	821	-0.507593480245698	0.0624675859082707	-0.154528340142295	0.182990392815446	-0.609260444070277	0.0492052155086975	-0.0450245080805175	-0.0415149771881897	1.09905601772266	0.0871289493190164	0.102618900770501	-0.338289599770281	0.25452651482471	0.58596312794207
7q	7	114500000	114600000	822	-0.590439766064749	-0.0122150408665776	-0.4248808512944	0.088669692587676	-0.686883198033575	-0.151726940983405	0.0801606672875196	0.0273167763858762	1.02258859382351	0.0823022278883207	0.0462554459711235	-0.382105461029718	0.188321564140885	0.412310200300802
7q	7	114900000	115000000	823	-0.571023882431194	0.03680020141761	-0.419468881081669	0.152984929358579	-0.662351052733341	-0.125253453494427	-0.114560990705519	0.0558190792077475	1.04586326172183	0.085119386483865	0.0170631022345822	-0.259954331434601	0.0717065471189269	0.445729621597356
7q	7	117500000	117600000	824	-0.410903287664832	0.0739953972357248	-0.233883749742797	0.168834976892859	-0.912783205225892	-0.218107149259148	0.0444600771012041	0.0841063512102785	0.136765402348113	0.168069292964317	0.108044636710814	-0.234064787186565	0.232826704925047	0.496304676505429
7q	7	129500000	129600000	826	-0.39716214664571	0.102278079136978	-0.327536750557598	-0.0131528815467168	-0.852427780074947	-0.187924880023274	0.00370582209702846	0.039454844791637	-0.0891573788757802	0.0317524205000687	-0.00942652919783423	-0.0613984799813493	0.0745366344083569	0.78537266509797
7q	7	129700000	129800000	827	-0.420679885034129	0.134869508522206	-0.283898288544294	0.038054979540543	-0.875910081790183	-0.151934596311497	-0.0342334945878852	0.111143996830859	0.0194325145622373	0.111595090925916	-0.014093034124243	0.0886293266239381	0.186384138208379	0.657252198379012
7q	7	131300000	131400000	828	-0.588107865244342	0.121616053656667	-0.27172914652993	0.157527549368873	-0.605113935440351	-0.0237281467306539	0.0407655318560859	-0.0383818003447579	-0.0422622231477563	0.165584408634903	0.0107106279692134	0.154486339532284	0.134095907277919	0.519603021109907
7q	7	132400000	132500000	829	-0.48789791405977	0.0543136110958942	-0.147139467593172	0.143019118238997	-0.562379094000472	0.0153241987163561	-0.00713915026160313	0.0454523712896002	-0.0738947034088999	0.216871627656332	0.0939168483452564	0.161357260069439	0.171139865714448	0.496544260542755
7q	7	132700000	132800000	830	-0.398306802364306	0.0754333783196969	-0.3548106869538	0.114406817398513	-0.706281473500817	-0.0162572499129084	0.0721204547259573	0.0427094523664003	-0.187911460786613	0.208142902270965	0.0698814578052203	0.111038281517316	0.278480531356835	0.640522781226226
7q	7	133800000	133900000	831	-0.487717390523652	0.141077927001181	-0.203182550861739	0.0791052184993286	-0.60759221615	0.103807221792402	0.0314061098275108	0.0145438773685196	0.00708687502913661	0.180832485887378	0.156365459274223	0.18376902399927	0.171169415781844	0.531311145787957
7q	7	136600000	136700000	832	-0.548856252499511	0.0786632872530482	-0.306037818524296	0.188241016441576	-0.567160512220629	0.0834346349601758	-0.146862573865029	0.0605760585243404	-0.124280029331475	0.095576578418035	0.0644141940983673	0.0859874525498196	0.183770401928229	0.499819781984433
7q	7	137800000	137900000	833	-0.509028477458823	0.0242462238558002	-0.35117706833353	0.060134913807498	-0.717726690073377	-0.0107510983776709	0.0432103783030349	0.00375391631858915	0.0257511045613942	0.179818591421278	0.0634671825943098	0.0623393151630506	0.301606015231257	0.567019896074519
7q	7	138100000	138200000	834	-0.446239110701464	0.064846171427616	-0.244643725416611	0.139901906400726	-0.667934010816047	-0.0376456664188964	0.0328158958049387	0.0798194006497906	-0.00371630662008055	0.0938005454824127	0.0288148314925303	0.038674329277828	0.177795225138752	0.708998072809805
7q	7	138500000	138600000	835	-0.469305302290693	0.0541048524010719	-0.366056754553538	0.0640907184789496	-0.722746969451176	0.0627432372056759	-0.00586942881606474	0.0408505468722123	-0.046352348396144	0.139397422551475	0.0536001205281189	0.172964102086143	0.158018027083536	0.630922771575338
7q	7	138800000	138900000	836	-0.388227962010627	0.141594903854803	-0.298151517804367	0.132780314697093	-0.696676019884724	-0.00694410233016766	-0.0248807172854726	0.0261048026578645	0.0460056894680483	0.18780592308457	0.0797271546725627	0.191163296690982	0.229800765008168	0.704446358847803
7q	7	139900000	140000000	837	-0.38142105390801	0.0841632143993978	-0.402206900995848	0.107851346450341	-0.539997041057065	0.122818654834132	-0.017712747573066	-0.0166665923209687	-0.117841983019857	0.0582475293045255	0.0280003553152985	0.122909890175714	0.17486461838426	0.738773380357088
7q	7	1.43e+08	143100000	839	-0.359572630853925	0.154808758655373	-0.232594405684952	0.158077019998808	-0.571469206812279	-0.0239191400620058	-0.0077676843252056	-0.00189184645147514	0.0521994544902815	0.0929144454738116	-0.00729212505398098	0.133954164137917	0.310960600166739	0.634683934028542
7q	7	143700000	143800000	840	-0.455986338352701	0.0697928597654025	-0.236838141982915	0.0435229245032838	-0.75318224087367	-0.0803944151110171	0.0256189486235524	0.0170691126206847	-0.0416995914589515	0.123365182286416	0.0342154617802288	0.0486299584414242	0.231363700279023	0.487658556746944
7q	7	144900000	145000000	841	-0.463573817174429	0.122915078692778	-0.150450985092494	0.322234340764782	-0.477987120759502	0.0807800195195695	-0.0842443963774919	-0.0313995617017649	-0.0309409878430162	0.212294277765361	0.130553718320419	0.132263535424377	0.231300726568413	0.513733097981076
7q	7	146400000	146500000	842	-0.615397217731687	0.0353968306816077	-0.203775033668609	0.170432969914248	-0.769050862392684	-0.0404880042400915	0.07479042932059	0.0745779732893298	-0.106162743609263	0.0922498581429577	0.122580625737478	0.102696656535692	0.109547462868023	0.480273243336166
7q	7	146800000	146900000	843	-0.527852945663369	-0.00235772738709861	-0.275834251925771	0.159093110518764	-0.602344309201985	-0.0719400050518917	-0.0600198613884433	-0.0384468899753293	-0.0864830283782194	0.070503589268821	0.0937582477374362	0.0541338386313172	0.235894573461883	0.492810358194492
7q	7	147100000	147200000	844	-0.519448322997854	0.022534467413865	-0.28010750817577	0.190638112559549	-0.696869582612299	-0.00968955177919176	0.0282953625688849	-0.0725312917310425	-0.0838799916835773	0.112876850257058	0.0770264471606412	0.196643731385	0.254187499628328	0.611504348625642
7q	7	149100000	149200000	845	-0.43768141389083	-0.000587179259394501	-0.317301164150267	0.147547152790568	-0.579375926954556	0.00531352968913243	-0.030991648252817	0.0560634944937615	0.0217381416194785	0.203007653921462	0.0266746943650266	0.227307798016017	0.287739458547796	0.709696157673499
7q	7	1.5e+08	150100000	846	-0.451638141616689	0.100997624108099	-0.373075376924283	-0.0872621534387591	-0.755237606082153	-0.0985946821099956	-0.0535794137855971	-0.095395737710067	-0.113222652298943	0.118846695657099	-0.0501084792114669	0.0769651931491666	0.167121215258192	0.628521526645543
7q	7	150900000	151000000	847	-0.395742950979192	0.0748352659814556	-0.320900481630133	-0.0352609129333767	-0.640016006447939	-0.0122940125959454	-0.0194828017232462	0.0946872713685285	-0.0231012133446131	0.216503926370632	-0.0229957132291996	0.172456015435932	0.264916277490943	0.577135758873714
7q	7	153200000	153300000	849	-0.489478286268722	0.199532624303605	-0.0704743680426327	0.130410340317098	-0.600584479499026	0.119904926497752	0.0666384673087448	0.046216787312023	-0.0247218607207446	0.302066166376687	0.19877796957839	0.195672022410359	0.256464087724664	0.576386718742069
7q	7	155500000	155600000	850	-0.40588989613453	0.157581279318749	-0.212892796898849	0.0317725987103533	-0.761051846226053	-0.0598855928249718	-0.00220568817849622	0.0269439629929128	-0.075495849904883	0.0357516561658285	-0.0266929276752169	0.0672660149129317	0.258323782208978	0.689667889431268
7q	7	157400000	157500000	851	-0.528939506973506	0.134985679207788	-0.266277617916802	0.0123581484181195	-0.534073742506506	-0.0365957153972419	-0.0595043181020743	-0.143809759298985	-0.179556883552712	0.195709528136459	-0.0463236123480034	0.175848386648232	0.142503744406291	0.328779326554702
7q	7	158200000	158300000	852	-0.496777539059186	-0.0260448285974917	-0.19785833906813	-0.0340653850925981	-0.463923911626423	0.0830046034890883	0.00682932493719961	-0.0515148487528456	-0.213341709670831	0.204880453090853	0.0721903293344541	0.218644480842097	0.189141904894556	0.495604775854271
8p	8	4e+05	500000	854	-0.106818517166467	0.0355166937004051	0.819240604605366	-0.393617097774276	0.106329687129906	-0.551636181455361	-0.0404881239743922	0.0555555265542039	-0.402473936374097	-0.322310001166972	0.0879067656171877	-0.250808023548966	-0.954651794862666	0.13170171879202
8p	8	4900000	5000000	860	-0.0600585027884707	-0.0966896114556082	0.108471156565638	-0.408624684341406	0.192583574563221	-0.456127371816474	-0.0191546449305572	-0.0221490038659771	-0.513585919981986	-0.42738690258007	0.150876243683162	-0.304447222227264	-1.02513293990954	0.039846621440816
8p	8	8100000	8200000	862	0.00514956579544535	-0.229212507541406	-0.979020831295535	-0.463325676299766	0.219077298403181	-0.580923704165881	0.00333942186898163	0.0459864815878393	-0.354291502013902	-0.344986729410905	-0.0415218643339962	-0.390565143161879	-1.04889430934155	0.149536625041611
8p	8	13200000	13300000	864	-0.101974936710234	-0.139854336671403	0.0381738991152044	-0.508275726891377	0.121342841931003	-0.501098661189144	-0.0463833196320934	-0.383269749319371	-0.366518556645607	-0.373927823575681	-0.0625605933971544	-0.319349791632794	-1.02911440201459	0.10959519436542
8p	8	15500000	15600000	866	-0.0681743018971908	-0.263298981889385	0.168892522795568	-0.296009451952763	0.116174757121888	-0.599311226715509	-0.13490280657255	-0.143952045539397	-0.415580467767667	-0.346342788656361	0.15955200115686	-0.281127756047605	-1.04956130942338	0.0775041562371372
8p	8	19800000	19900000	868	-0.0841251497968339	-0.159532855780175	0.225742295669848	-0.401102747715136	0.200590467004626	-0.421859617839316	0.0982143649019325	-0.115070250812341	-0.343073849696006	-0.439871655164659	0.158998023247155	-0.205347270992875	-0.960047324292529	0.180024732798306
8p	8	20400000	20500000	869	-0.0968454055285583	-0.245763652865283	0.184600681856024	-0.359424833229909	0.164323931000957	-0.338842381901508	0.0825927901118379	-0.171452095309367	-0.491856662543863	-0.30691350790533	0.10980074508013	-0.31731250888292	-1.00751552549693	0.0503763549703281
8p	8	20900000	21000000	871	-0.0335919198810522	-0.0765539000543451	0.178418608923067	-0.435659734201476	0.266102661858853	-0.432392312101146	-0.0207373461869989	-0.194301520056935	-0.49547186980142	-0.34455304491588	0.0899942245127561	-0.250925137358325	-1.07789747264191	0.048696417637784
8p	8	23500000	23600000	873	-0.0622899396402951	-0.160363283277661	0.0541512085653649	-0.388834352558011	-0.212669089943893	-0.56712024337003	0.013940450626488	-0.275088561093573	-0.433033047724958	-0.332604595438424	-0.0052468898860491	-0.269332108699853	-1.01849873730707	0.206974067647726
8p	8	24500000	24600000	874	0.0709472491757905	-0.126113005053499	-0.727257544608568	-0.466202203545595	0.273934910334725	-0.525869925891592	-0.0519743290783567	-0.18528210086557	-0.3267186050488	-0.268356754025788	0.101749698925898	-0.410644418932291	-1.03322244757179	0.14852332947413
8p	8	25400000	25500000	875	0.0285329046319809	-0.149469135477126	-0.654604410581706	-0.349259827571681	0.314857794103516	-0.475240321562554	0.0356595777570107	-0.104997592605764	-0.307186534049535	-0.340467207083803	0.0765223365483351	-0.243131933458211	-0.996754241656666	0.0848130581720436
8p	8	26400000	26500000	876	0.047938260518829	-0.158740849295787	-0.851547469212771	-0.327777176504447	0.286684717108407	-0.46377642632031	0.0281759862350644	-0.192527106280766	-0.230602811145085	-0.336023739519331	-0.0787569827090558	-0.430148204574813	-1.08951771529006	0.189301170179694
8p	8	26500000	26600000	877	-0.0390970413033942	-0.191034603936288	-0.7952765866215	-0.317538320746501	0.160419827454348	-0.364377728371796	-0.0272076948654482	-0.194898957608973	-0.322051368922427	-0.340831296784094	-0.0128024044310163	-0.310724221640337	-0.980356936609385	0.097888734978193
8p	8	28500000	28600000	878	0.0232441679326648	-0.155477402002482	-0.967016075989595	-0.38323646647045	0.0863596778905603	-0.488293258855186	0.0448970293572906	-0.133008170732743	-0.2167159749394	-0.25318397385709	0.146248317287256	-0.305300408041184	-0.976889112883488	0.233973550238955
8p	8	30700000	30800000	880	0.0312082060631957	-0.0868765377349925	-0.893898845736227	-0.387112879174708	0.249293061378514	-0.621002452644898	0.0530678412560709	-0.220187142813439	-0.246818520948367	-0.0372672887117451	0.0287950300591017	-0.353193696129723	-1.0847058313753	0.117870277507486
8p	8	3.1e+07	31100000	881	0.055291965913898	-0.101823827606697	-0.867757282909403	-0.409725006498972	0.141967429867435	-0.563070246187865	-0.0215427536968627	-0.143780113541825	-0.142575800518812	0.090703562687377	-0.0291270423155283	-0.35148569604833	-0.973467528643441	0.189671254458358
8p	8	33200000	33300000	883	0.021267969871874	-0.150645159526267	-0.865715272423858	-0.407070621339378	0.170105808167127	-0.579449470090766	-0.0490716318024473	-0.223006042322832	-0.303060938027091	-0.0515953663273467	0.103873600646872	-0.232410323860551	-0.99264780887554	0.201529735614342
8p	8	36400000	36500000	885	0.0647544961823913	-0.0506813178535187	-0.743198698859769	-0.306079063643766	0.614143669501496	-0.453695570300686	0.0471087070726454	-0.0812862022891988	-0.275933280303752	0.138242297105177	0.261766939851061	-0.2247961420161	0.15884564754214	0.267618211394197
8p	8	37400000	37500000	886	0.0883019115898765	-0.159167228007821	-0.916760420195223	-0.47482792859529	0.0679982940376588	-0.485793828193968	-0.00737303100506488	-0.14802681460474	-0.320298640695193	0.0292547836788991	-0.168065040428634	-0.367802244521806	0.106924115549682	0.174607725315318
8p	8	37600000	37700000	887	0.0940990044300851	-0.187338496327499	-1.00427474875912	-0.324768609211995	0.177204588075282	-0.502456127751334	-0.0806594825095064	-0.217627638878644	-0.253583259156689	0.185056715044572	-0.102281601954868	-0.271430847106504	0.125181657862267	0.21616731957042
8p	8	39600000	39700000	892	-0.0305948295182914	-0.171325536310029	-0.766515780428984	-0.38121196146532	0.0841189779208771	-0.563080333063151	-0.0215717421846812	-0.147345582940059	-0.272548421745627	0.0743681956712119	0.0707130593745316	-0.50574069461983	0.616674748219929	0.0913596622074154
8p	8	42200000	42300000	893	0.177252486437356	-0.189400175791964	-0.917309029844627	-0.286315880819021	0.371831371539648	-0.509875851395482	0.0497361840040894	-0.121503834727916	-0.249539761973326	0.102486945205932	0.106309746700121	-0.341267829758426	0.74457269687631	0.330375788517004
8q	8	48800000	48900000	894	0.0880243493997843	-0.12225919588957	0.120455189546757	0.511743288795501	0.154368154939189	0.346001791568529	0.0560547981996062	0.111265169084502	-0.251517160971849	0.117310361022859	1.1116007140878	0.279968905961306	0.768317320719925	0.224513160358883
8q	8	49100000	49200000	895	-0.0130649717778994	-0.126814188954906	-0.0864483824522492	0.582133022059803	0.613473899840757	0.429870020197935	-0.0525949926149098	0.0198201762902311	-0.252147028779343	0.255687387979866	1.05088901967688	0.187832629872442	0.739986626273152	0.0927016125729589
8q	8	49700000	49800000	896	0.0975317043943106	-0.0373058642865378	-0.120658203303777	0.573379938418683	0.607555311818331	0.448361707464138	0.0230407078336769	-0.00951566295175583	-0.35500522334547	0.178478068654836	0.801509529293572	-0.0695469692427878	0.777971432574782	0.036545664131884
8q	8	55400000	55500000	897	0.0687383468588884	0.0930243680660592	-0.705922214739837	0.764574841839041	0.458018671930579	0.163445294808435	-0.0840663140903259	-0.226504062984773	-0.317885078704033	0.170991207103348	1.12930182177864	0.0707087965616626	0.694396493363975	0.399004603900214
8q	8	60500000	60600000	901	-0.0680000308255679	-0.289647903876697	-0.8015334386153	0.362936370903128	0.470301511568766	0.33706792469231	0.0138961515450537	-0.156517131561226	-0.329168610574614	0.357773497143874	1.02785604915883	0.102059788716087	0.765484040715681	0.282687892577734
8q	8	61500000	61600000	902	0.124244182500765	-0.113092360053286	-0.772235427717821	0.381305008473282	0.44607731434415	0.307406875928991	0.080732366410034	-0.0835303380202245	-0.260609577908015	0.352003039113624	1.05217026924775	0.151743262068858	0.759106119756773	0.595125570428337
8q	8	6.2e+07	62100000	903	0.0252906068299522	-0.162800447689198	-0.684911273558953	0.454034059407871	0.447726672885083	0.454009897629974	0.0671641108010807	-0.203244599819961	-0.272462828848357	0.441247861234233	1.11531440684772	0.122589779460099	0.802553493985065	0.445321110506078
8q	8	62100000	62200000	904	0.160356642845422	-0.179143763450483	-0.663844456724821	0.410796565143715	0.600397845348931	0.538353156982162	0.074302697485353	-0.138631328782801	-0.198788997114431	0.486639103073182	1.09138652357197	0.159621149837026	0.811254690036612	0.470714064900998
8q	8	64300000	64400000	905	0.00525658299887842	-0.203722808028948	-0.640438438696574	0.506806254602752	0.507258129287286	0.322863004945546	-0.0208783012267596	-0.213932098250993	-0.28996538709576	0.0735064609269575	1.13867196092226	0.159720766937656	0.785216655607566	0.340613746190662
8q	8	6.5e+07	65100000	906	0.101818985509423	-0.0830445619793315	-0.656881412570671	0.53492323246314	0.538600148852983	0.405810058764797	-0.0105284292143097	0.0739171084305135	-0.310164200982011	0.121657925994412	1.14213486627227	0.137635830360367	0.822549127624043	0.457109344146337
8q	8	65400000	65500000	907	-0.0355555856709487	-0.201467709054126	-0.777580053715699	0.522606063768532	0.53610794599231	0.449827820501857	0.0557203294517123	0.0455617802347657	-0.188218871089268	0.135335965832734	1.13604556240473	0.124228621225125	0.700422234141793	0.30471824501655
8q	8	68500000	68600000	908	0.102459345669856	0.0957065499434833	-0.51240063045518	0.585036251475373	0.547575215153297	0.36579607071163	-0.00183443971387777	0.04458074029687	-0.202653195422742	0.0474318804551442	1.08384036781557	0.115427348471577	0.791080240865002	0.476600140622096
8q	8	70200000	70300000	909	0.0635851230287042	0.193605003310447	-0.585440744556973	0.643581430885066	0.459261830103556	0.551629631476262	0.048887783531837	0.143248581974775	-0.238426012728571	0.175854794216034	1.02760907511372	0.228240354616583	0.796871295200907	0.412171014134812
8q	8	7.1e+07	71100000	910	0.1305227864771	0.10841791565205	-0.699407597346715	0.506796112703471	0.436272583331336	0.343784353957469	0.0427158681040245	0.086129778254759	-0.164959993117815	0.0524408009686324	1.0571921747014	0.159372326420204	0.784147463560743	0.505088475376842
8q	8	71500000	71600000	911	0.158093842625538	0.0579276060542769	-0.705692725624951	0.385782779449842	0.391516830934515	0.400262835240307	0.078639761373782	0.0664702971217168	-0.28616322771021	0.127040327767185	1.08801738283743	0.00601970295296223	0.753748494163613	0.5069749330113
8q	8	74600000	74700000	912	0.146594513336055	0.150207882150401	-0.810893355873128	0.474872493627314	0.42072713835158	0.376229436357102	0.00232807049220609	0.0319569484126	-0.126637360945402	0.118251423515482	1.13675025995667	0.253205720568175	0.783794327751182	0.614162685799166
8q	8	76500000	76600000	913	0.0150681641610915	0.745471484986662	-0.649639413996752	0.678648909937394	0.492835532019488	0.420744365122871	0.0113369038297913	0.0324804122442033	-0.0996472957649082	0.0936627445117827	1.1223393961403	0.164659519704269	0.751250858579534	0.36983463717382
8q	8	79700000	79800000	916	-0.00366731586210024	-0.0477082506727049	-0.773779786339723	0.581285237115412	0.588048396193179	0.360869862299342	0.0325378788852148	0.0571547087091561	-0.229402044751389	1.07543809878978	1.15038353545593	0.0212088827684466	0.718366483718872	0.330883103456374
8q	8	87400000	87500000	919	0.130153445605663	-0.235278581292053	-0.114627802111634	0.405152247390495	0.264889298253686	0.148047678095506	0.0727264793521311	0.131098300997007	0.332759794700928	0.0340318894480327	1.04109180430227	0.0485770029466385	0.668175824418523	0.516169533227534
8q	8	88500000	88600000	921	-0.0208850532803001	-0.234143842552464	0.140265996254902	0.535397512488375	0.523180172281019	0.44034739153674	0.0625859973133954	0.129412733243983	0.323583402979726	0.0275070036521614	1.13862843109588	0.0936834911989797	0.735331825323337	0.292924268263186
8q	8	91600000	91700000	923	0.00558030520355591	-0.181043581811938	-0.0424491179409846	0.480569259824406	0.461366332707417	0.32961452624871	-0.0766277722098904	0.0348322507739418	0.235086368200508	0.0643903979240593	1.01021173152194	0.107944068566885	0.793043079404142	0.452469742275156
8q	8	9.2e+07	92100000	924	0.0572680611665717	-0.326585162551837	0.137603845537512	0.479510928751638	0.352215172238253	0.441874325993494	0.0958764610368229	0.198530248344589	0.337445630914917	0.0605463347669124	1.09635580765159	0.193856623030622	0.803854775795663	0.533185527692638
8q	8	92300000	92400000	925	-0.0752969314322318	-0.325946574924112	-0.0663757408988594	0.582792125056156	0.367690809710486	0.425761258049847	0.0861500607938142	0.0768917072306051	0.281500102214979	0.0540642670992525	1.05601953510355	0.0254454657307141	0.746585756179254	0.347089506936878
8q	8	97700000	97800000	927	0.023923316005199	-0.25356272158806	0.146078115405247	0.41132246335094	0.513156130896304	0.473628061738384	0.105206458487809	0.10040375324235	0.487933738619712	1.37390845291909	1.10979154663296	0.206981333683693	0.841832596003322	1.40569681729166
8q	8	106500000	106600000	934	-0.0744806957296585	0.120932659646629	-0.0538490199855739	0.502167321152054	0.438344517264233	0.33327701599686	0.0840949659508245	0.0810132355802502	0.473165003676831	1.28673815460933	0.935215744775095	0.153505867373003	0.697622690037006	1.25236819124217
8q	8	107700000	107800000	936	-0.119109397296149	-0.0483505830688347	-0.0527267416505259	0.277864192338703	0.225535388154513	0.281595442511532	-0.0159158975049257	0.0538088454357368	0.497679797276948	1.21945924105905	1.00132690509941	0.0560569251169454	0.707451616936646	1.31757376267876
8q	8	111400000	111500000	937	-0.150146127565624	0.143018548747692	0.103656133349842	0.490701145915987	0.481294880334745	0.407260084648873	0.0426455340537954	0.0112554888661177	0.450341340523016	0.113583422085428	1.12379474930109	0.453784085125518	0.763412581293658	1.18022168857509
8q	8	1.15e+08	115100000	939	-0.154807812642888	-0.0856299353170625	-0.043461531559994	0.353160237338787	0.401880094848163	0.354513979619713	0.00528414277662457	0.113312487388367	0.429739639418224	0.682455958037486	1.05291051478729	0.365663516913117	0.659493301766435	1.16534040566193
8q	8	115600000	115700000	940	-0.0142367127058386	0.0727638727026334	-0.0422268088411845	0.469062151251185	0.531747971883666	0.422867980632141	0.162101973595223	0.102050788157999	0.490042020031691	1.1329027266753	1.11623070732597	0.263436953174574	0.811568830481185	1.22734216460009
8q	8	118300000	118400000	942	0.0930429384802158	0.294655155307822	0.0573390026850426	0.383885616811541	0.434857199956469	0.305971564324202	0.105391246162142	0.111725288952052	0.430120795941687	0.122400106234309	1.0961066008997	0.447750639401519	0.782449318304458	0.385003242167098
8q	8	119100000	119200000	944	0.194539884104973	0.640264076983563	-0.0386726903946349	0.383361867392731	0.457276535650887	0.462244491439328	0.0415950986924086	0.211753816335333	0.520480832717075	0.0650356358725567	1.08784419300435	0.398374331033381	0.7752590609622	0.47541506118759
8q	8	122400000	122500000	947	0.00161509259398211	0.41749834025755	-0.215887230244563	0.292644386916739	0.401890327662135	0.215715603961432	0.0226494811270332	0.081455971291176	0.53823615918676	0.893858016795883	1.03845414879069	0.377340840334827	0.737480177167022	0.501831201289763
8q	8	1.23e+08	123100000	948	-0.0195405583660746	0.524502231275279	0.0533199562805268	0.379432017210156	0.538771502509013	0.407670081316738	0.0513217326442393	0.138563368485955	0.549654457825438	0.968239548800433	1.04391424174766	0.457538944069449	0.791653999999217	1.36050857453678
8q	8	124300000	124400000	951	0.149524832188866	0.565677826650231	-0.100397672148636	0.32887508650473	0.352356609769607	0.293205725143856	0.0104749310479986	0.0222409384328805	0.507524993731445	0.637179099377613	1.094339906413	0.415202226322854	0.76921339429642	1.4498570462578
8q	8	133600000	133700000	955	0.0918338333406147	0.419046461566476	-0.118784981948002	0.411026908461586	0.395376099688038	0.199633270550234	0.0230580560955537	0.102487100926774	0.651370660399036	0.368002081868606	1.11679454735092	0.43420245526712	0.822822538037047	0.501054300095784
8q	8	136800000	136900000	959	0.161500084360158	0.212816340942369	0.0828533096480004	0.478209410416333	0.710486798727177	0.633550617718292	0.0437298213862733	0.0734290088921959	0.571561505470633	0.431513160165303	1.10121798201224	0.62276747231593	0.898894651496574	0.482695372044813
8q	8	137500000	137600000	960	0.0127161956720545	0.0909506442568097	-0.0674159039502157	0.45127619318342	0.530936017672741	0.347884252848153	0.109973068223862	0.105568479818776	0.517659695404356	0.341282919523347	1.09323450160801	0.487975222073592	0.762724887843728	0.410403499397684
8q	8	1.39e+08	139100000	961	-0.0188276348137165	0.0672679497620138	-0.00770697495041348	0.449993339532649	0.59635395460122	0.385886766886437	0.0212357989350239	0.0512630332171088	0.530146991119239	0.329007538582278	1.06116836560534	0.488207539268422	0.749365980888655	0.419715916020455
8q	8	139100000	139200000	962	0.0246017069663175	0.125746260381019	-0.0763367627083634	0.399513946578965	0.483386330725085	0.456880042706878	0.0671492537705178	0.0931106692919973	0.540887243548565	0.365487000869487	1.0297388045721	0.396726118131753	0.758069762023383	0.418685226034647
8q	8	141400000	141500000	964	0.202253820213006	0.0478671214468396	-0.0873617412668099	0.287545165527037	0.297901289495759	0.243569097306992	-0.0711809613945541	-0.059334945152794	0.566802188504479	0.35557542331704	0.987548734594187	0.484113290860247	0.725246071313806	0.674088722166056
8q	8	144700000	144800000	965	0.274669597946181	0.0511858826788619	-0.132126168777084	0.355854450501051	0.36088327043118	0.198811410181188	-0.0762591351788705	-0.0454927094537359	0.713732820394785	0.390509836915929	1.02220477908608	0.538828171546867	0.753866198761384	0.427263606612372
9p	9	1900000	2000000	966	-0.453319106273071	-0.159616748788043	-0.401634166409654	-0.30748667095326	-0.762612394246468	-0.547256868710981	-0.0269804500142138	-0.203527661902824	-0.612763221299865	-0.260529254931414	-0.316482664813145	0.117892875742916	0.0560599340532387	0.134693951829101
9p	9	2200000	2300000	968	-0.438107909690542	-0.139296722383091	-0.477377903707494	-0.390099894096089	-0.601446146661967	-0.535916446809159	-0.0275547398959299	-0.131013269969663	-0.510609289467812	-0.326015691768004	-0.337363851663015	-0.0299575994729445	-0.071074793329001	0.0528505309071168
9p	9	3700000	3800000	969	-0.409458140509921	-0.152646925285249	-0.480997343578796	-0.371452271786257	-0.784445823576814	-0.498776126352127	-0.0436450141907722	-0.236797475582083	-0.539805975621754	-0.272881069848436	-0.267820755447179	0.0450089821504547	-0.0305138593951668	-0.0828825979505042
9p	9	7e+06	7100000	971	-0.453813895224027	-0.176827822508179	-0.499666597685426	-0.444453998887004	-0.625608646430226	-0.445816362122438	-0.0513583789194257	-0.205181131480721	-0.569894514988047	-0.383242777746041	-0.364655684467232	-0.314665267576421	-0.0080780339004589	0.201064902803867
9p	9	10800000	10900000	973	-0.604679657813954	-0.142509059961652	-0.382628321647695	-0.35007349837713	-0.469951783328037	-0.578988431276987	-0.142851258821982	-0.0638216220996246	-0.340246950866017	-0.273271590783716	-0.216635203022383	-0.307218911749439	-0.0216407270274476	-0.0390625218301099
9p	9	12700000	12800000	974	-0.521831198650017	-0.294109031464969	-0.645849109585993	-0.472640780650834	-0.89622237198712	-0.642611094033654	0.00856894432838297	-0.0995581569910078	-0.317381251550341	-0.324966815604932	-0.322841409994874	-0.367011604269252	-0.0274958858996937	-0.129864074521182
9p	9	15700000	15800000	975	-0.472120368963224	-0.278027375677328	-0.586499001726188	-0.431669001369815	-0.73166684399609	-0.55035985409232	-0.0139070887246684	-0.203103326021945	-0.277825493804896	-0.360423768435467	-0.37188851543318	-0.319362623412924	-0.0648754565508538	0.0613270131014822
9p	9	20200000	20300000	976	-0.384009441132027	-0.168644129998076	-0.456339355264682	-0.291779424566983	-0.558299344858131	-0.290838478319295	-0.0643805481310941	-0.206295891165909	-0.189476819418601	-0.192724783380173	-0.219074340164365	-0.211859109700407	-0.00151720165568315	0.100455693189406
9p	9	21200000	21300000	978	-0.450186702502546	-0.141093924685566	-0.425488122924463	-0.286304028161995	-0.667216027672236	-0.649168838553266	0.00211101615879826	-0.204432273759056	-0.295538995849265	-0.160918902587416	-0.296614749824061	-0.278914159118339	0.113917125198661	-0.0686466928940239
9p	9	3.2e+07	32100000	990	-0.46279843094419	-0.175404503888386	-0.417107329481887	-0.406713568890968	-0.684087541924915	-0.426714801373288	-0.139149623340501	-0.527882063115585	-0.273039745216163	-0.200379372966534	-0.259962802473843	-0.324864240345857	0.00612645573631431	-0.0323123936651279
9p	9	32300000	32400000	991	-0.439846109349701	-0.139426667769911	-0.47385258808705	-0.347693608690934	-0.533105773163338	-0.527246397028302	-0.00952356691651569	-0.27024252220464	-0.323004772143969	-0.206562037183366	-0.173955283321202	-0.288356117389398	-0.0594867237154725	0.216191701470445
9p	9	34700000	34800000	992	-0.458244504247609	-0.19188096994706	-0.449894949823574	-0.437136328242742	-0.643326250086707	-0.521904264740959	-0.00833034226309926	-0.18132228144407	-0.040837890790967	-0.221412843732884	-0.27529971522816	-0.30850255836044	0.0378932997680285	0.174065569060243
9p	9	34800000	34900000	993	-0.482014485717861	-0.171451600125503	-0.469351109874955	-0.31734881051072	-0.557595909785017	-0.564913537138662	-0.0496800826643203	-0.227696988224752	0.0148706925461715	-0.211867216609188	-0.231800478951336	-0.364176733898304	0.0709849605393806	0.0452676680338139
9p	9	34900000	35000000	994	-0.394260327156333	-0.122120766430156	-0.484133139359927	-0.434896533029802	-0.659549955970709	-0.461897580883756	-0.00526849694602744	-0.125741958519219	-0.00479258102380124	-0.227821315443952	-0.306813649388429	-0.282163307975936	-0.0824044237595879	0.0936423563381887
9p	9	35500000	35600000	995	-0.44797517315148	-0.132749558927321	-0.527454234921077	-0.44618993645135	-0.778816667595036	-0.490668656964694	-0.0119261527745975	-0.174608513200129	-0.0217715906075671	-0.138363637320362	-0.405979534735315	-0.304238696486614	-0.0302885140174584	0.228847541113418
9p	9	36300000	36400000	996	-0.436519039074976	-0.273104412962738	-0.629664635554911	-0.433140149823135	-0.929845322483001	-0.609192887002564	-0.0806545797260917	-0.287242970850337	-0.061624497355059	-0.264329308732655	-0.390244270644732	-0.426015531151762	-0.105837658535737	0.270877968430271
9p	9	3.8e+07	38100000	997	-0.620025827485864	-0.353551018539534	-0.608658536372549	-0.577452733115818	-0.727659588313071	-0.614764189874376	0.0133125403141372	-0.255446377994419	-0.156339650533623	-0.253891507063924	-0.497347744378913	-0.339116931301568	-0.118407282436172	0.000628217925617905
9q	9	71600000	71700000	998	-0.462665527348207	-0.0440190835983682	-0.231891703663552	-0.360840686041959	-0.670920245100113	0.0675128022329989	-0.0786805126054386	-0.240648404900075	-0.291677687614949	-0.263758458630104	-0.393120979595114	0.105370107753381	-0.0413224238913088	0.206625297509601
9q	9	7.3e+07	73100000	999	-0.36351228147656	-0.164923748574526	-0.207161295473301	-0.42589225254371	-0.679206386258621	-0.039406972449878	-0.0696388880937491	-0.115820917467074	-0.198614178251224	-0.247020141334506	-0.358765117805013	-0.0617453825043717	0.00783115192538223	0.1706306042828
9q	9	73500000	73600000	1000	-0.469844182687854	-0.188993101498821	-0.173050235171693	-0.370225667391801	-0.608565746498154	0.0792033668511553	-0.000354137448768393	-0.303839921424547	-0.347087192242161	-0.320220560342464	-0.308181432946331	-0.0322397864208186	-0.179104267920472	0.0379377824934588
9q	9	7.4e+07	74100000	1001	-0.544025679980142	-0.117425004966382	-0.251358817920763	-0.290797511805661	-0.625867333059768	-0.0296565395244964	-0.0170463491160579	-0.10093890126552	-0.231373785739029	-0.260695241294466	-0.258217747186203	-0.00658210339552135	-0.118728056833905	0.100903810420082
9q	9	74400000	74500000	1002	-0.382102212932057	-0.196954617188257	-0.258181099605573	-0.472246852725437	-0.660787514975057	-0.0426728199391616	0.00869005532203462	-0.160026322648814	-0.276215118781286	-0.214730290012015	-0.343436414707471	0.0275128049135603	-0.101259426328412	0.239774745461218
9q	9	79700000	79800000	1003	-0.483965630031078	-0.137310550186243	-0.224988757805895	-0.388253380347023	-0.705678853964269	0.00291454504440642	-0.0550661548977444	-0.229526033351258	-0.230398641093973	-0.205453732526197	-0.251200325919065	0.0889030624931029	-0.144661931407435	0.0959330404319463
9q	9	81300000	81400000	1004	-0.510788240064904	-0.10396592279328	-0.132597365576849	-0.238498725538063	-0.600968106363594	-0.0276365018646206	0.0329803212590661	-0.224001064351233	-0.2882661742228	-0.195293813740611	-0.425754126380252	0.149574501832868	0.0128502205852906	0.067046402966931
9q	9	81800000	81900000	1005	-0.520229640119993	-0.186027513251751	-0.0845740523443766	-0.450903579319274	-0.585944996765079	0.0460448397987383	-0.0966532606075332	-0.180325268483081	-0.313441253992652	-0.204142182050301	-0.27334301659363	0.0536542427200492	-0.125213404406918	0.00913253709703478
9q	9	82300000	82400000	1006	-0.546094939058922	-0.105264430800618	-0.198916754574569	-0.251661937669912	-0.503509735983991	0.0393512645833828	-0.0187593107710145	-0.137562392716319	-0.230549550094241	-0.216147319380143	-0.350237806140825	0.128789339353569	-0.142877761818459	0.0216922664809732
9q	9	84400000	84500000	1008	-0.507943220108791	-0.128859250088455	-0.398718139313378	-0.423509880802104	-0.755941209215622	-0.138871415392125	-0.0854458253504366	-0.118422280237025	-0.253745105101968	-0.273395444848592	-0.341383832114159	0.0971665185989419	-0.108685288896829	0.12176281067581
9q	9	8.5e+07	85100000	1009	-0.400074690470728	-0.119011009742221	-0.221388215939365	-0.356580040629623	-0.639002091215949	-0.0407943103975662	-0.0845719365487828	-0.101012770073686	-0.347592861906366	-0.246676425936568	-0.30958182565106	0.121657744952098	-0.177091010623382	0.0111075675269498
9q	9	85600000	85700000	1010	-0.464984799564212	-0.176996904838511	-0.262469058171386	-0.471093961025638	-0.861070061712299	-0.184806942270855	0.0666150570859471	-0.1607614843832	-0.379823970362073	-0.40261984179705	-0.306089317195177	-0.0466692257624369	-0.325538305175424	0.0119793284738087
9q	9	87200000	87300000	1011	-0.433826371160803	-0.136331055016385	-0.173569766834644	-0.318162987530134	-0.545625415787307	0.0160841044367281	0.0411919571224284	-0.120834828347282	-0.157138651081607	-0.162753738939114	-0.289824847306088	0.0712986992185269	-0.167072689185247	-0.0425574886958825
9q	9	88900000	89000000	1012	-0.377872450262923	-0.179936423647509	-0.142197064178435	-0.395150838589447	-0.646716930980779	-0.00727609708356006	-0.0781824765489588	-0.173631178467319	-0.281096406811906	-0.189133571153151	-0.272982340292789	0.00996836475208117	-0.0113997834542843	0.238527324058579
9q	9	91200000	91300000	1014	-0.567708692687568	-0.113742743820355	-0.169528539710244	-0.336489499987504	-0.649856861160293	0.0467549915279847	-0.0709643363840924	-0.17547752021807	-0.100647834285259	-0.22548695589336	-0.241742359852393	0.133073226822326	-0.0817684500061429	0.0682753640456853
9q	9	93600000	93700000	1015	-0.433126487654232	-0.182389599881786	-0.18053619720436	-0.359377362033483	-0.54196332989172	0.153017050299551	-0.0512636383475561	-0.127191965246451	-0.00763943110092821	-0.157378403689397	-0.392710409074	0.0441000204281097	-0.100043916269004	0.0999808090083797
9q	9	95200000	95300000	1016	-0.411899709110332	-0.258804461835586	-0.162087327592444	-0.456990055727413	-0.712758351628295	-0.0262040488144811	-0.0118791005590195	-0.135695147328086	-0.0149267933209403	-0.210251749844828	-0.256990063563689	-0.0138107390797849	-0.0838897601810908	0.10883097864881
9q	9	97800000	97900000	1018	-0.581815488333944	-0.150087512051806	-0.361578927755984	-0.452554853782679	-0.800256760037137	-0.0108849837918538	-0.063789165790452	-0.264112666040955	-0.009862403162317	-0.298361892414984	-0.504786049361446	0.00499698266557502	-0.0334145670573342	0.0397257155755768
9q	9	102500000	102600000	1021	-0.465909640249557	-0.186000452716797	-0.226320261271033	-0.320993594093972	-0.656875972418779	-0.0309221329706162	0.0656086282089995	-0.107552336479826	-0.115831971735363	-0.266513412803025	-0.375143393417606	0.0304193113029674	-0.0365137068884224	0.107309969297063
9q	9	103400000	103500000	1022	-0.464523363837996	-0.0110172588036318	-0.107440421841031	-0.425492944362801	-0.599678833038713	0.12327298672034	-0.0193784460013568	-0.0984386980436543	-0.122743572029177	-0.150366915640668	-0.223484474560853	0.105334623136494	-0.103077455171242	0.0220874239237511
9q	9	103700000	103800000	1023	-0.52139392437777	-0.133410627809659	-0.0872831137614712	-0.339226344749346	-0.685550469795798	-0.173941084453851	-0.0224848801623118	-0.199225844125497	-0.0702295354290881	-0.228567860512795	-0.295700321677588	0.119433979633127	-0.0174405803025058	0.0665765868547235
9q	9	104500000	104600000	1024	-0.58120376474603	-0.196292928966016	-0.175346766279946	-0.454247559522098	-0.702806453760727	0.0715417885234872	0.00237531322241466	-0.117878594639711	-0.0781608364201955	-0.233640764788733	-0.316054410650287	0.125645043206038	-0.0593501310224887	0.0326651206462184
9q	9	106700000	106800000	1025	-0.538396789951593	-0.101018937087389	-0.211139571717105	-0.343189280121323	-0.626115065014753	0.0415686466894059	-0.0599396435947253	-0.166583902745029	-0.0767128248087334	-0.223031726890176	-0.213235307927189	0.180451746784697	-0.0472198989040198	-0.0498360456375142
9q	9	107400000	107500000	1026	-0.360580865499102	-0.232413345943348	-0.0823476878237371	-0.420242740230188	-0.7304993108795	-0.0773610840346126	-0.0333346798959852	-0.11479369835805	-0.108325100690597	-0.254458613599489	-0.325101229321895	0.000478596686478701	-0.217173955144214	0.0383695222736277
9q	9	112200000	112300000	1027	-0.50255607414224	-0.183423246545743	-0.445971325060089	-0.476402604214656	-0.760665458667904	0.0188771319206781	0.0752884513387342	-0.128359507649806	-0.110293695463451	-0.369072080422187	-0.382402607940087	-0.0594159903638288	-0.226228781516597	0.00886787458622841
9q	9	1.13e+08	113100000	1028	-0.467459034040699	-0.146866020795537	-0.227282517412795	-0.381490132159661	-0.764115149067208	0.0851728528473439	0.0497896008776934	-0.148224161376032	-0.0349589447457595	-0.317801233113181	-0.265453396940018	-0.0200343347747542	-0.0349415699808869	0.165924658220167
9q	9	114400000	114500000	1029	-0.604414652309457	-0.318935346483166	-0.332555746245984	-0.445198838515355	-0.739704942956363	-0.0681816838415567	0.028241531887977	-0.175462049020866	-0.00738206902085902	-0.215393471061525	-0.295223995057519	-0.0166989482624628	-0.146275949438146	0.205114421726186
9q	9	114500000	114600000	1030	-0.595762334372969	-0.220967197313642	-0.266660302848635	-0.572973455464456	-0.820319159187607	-0.145794715651749	-0.112818520888656	-0.226654822873025	-0.0675825665719533	-0.340614275033849	-0.397410088686399	-0.0799466300902002	-0.100360940710308	0.11736355061899
9q	9	116700000	116800000	1032	-0.442836596864221	-0.165411735053385	-0.167857207518056	-0.4980374683345	-0.623352860719648	0.0666159456547588	-0.0253388932904805	-0.120540527011442	-0.0881617750268429	-0.224242086463346	-0.478931848458747	0.0714839199908413	-0.0422970665340854	0.0962812817778361
9q	9	118800000	118900000	1033	-0.490084257314432	-0.223357614994708	-0.225210025200579	-0.364328793346075	-0.712201905939004	-0.0264564213432469	-0.0369282690173081	-0.171265015156196	-0.0992503269024699	-0.344393479523449	0.0809341486304501	0.185361441622243	-0.105044460633095	-0.00812766734486781
9q	9	120700000	120800000	1034	-0.51825162831701	-0.186278565833575	-0.0918345050582014	-0.31932208400037	-0.651445559400753	-0.107415624141903	0.0360379670096089	-0.0701047184063585	-0.151257299626893	-0.239364533899828	0.0597973101440614	0.0681796698870569	-0.126287533844599	-0.0410306122898863
9q	9	120900000	121000000	1035	-0.492959420368447	-0.190840167410058	-0.117682914525927	-0.248413413030985	-0.592253313134711	-0.00448440660883249	-0.0784580876931895	-0.178973972051962	-0.025935833772104	-0.303948658382495	0.179166083220957	0.134716760284811	-0.141642839560023	-0.0832096665839514
9q	9	122200000	122300000	1036	-0.471843710013884	-0.0806618937151761	-0.0191939617948658	-0.230487417703353	-0.609697227692259	0.0903839893603479	-0.126354872341062	-0.106571805877937	-0.198701872598202	-0.173146900976955	0.148756170761348	0.11483387294468	-0.0840610082506818	0.0628426876195608
9q	9	1.23e+08	123100000	1038	-0.395412738925565	-0.163532608004417	-0.0686245110440534	-0.340969614968044	-0.658453373950062	0.136276345326278	-0.0236008194584852	-0.187940855403471	-0.0289991840156725	-0.183307150411543	0.0828963784848293	0.227759301466515	0.010580976249846	0.0485140980645041
9q	9	130200000	130300000	1040	-0.499973967544236	-0.228821725801629	-0.44489438014699	0.00867531098957623	-0.830047642057178	-0.0357359277055605	-0.103032791136539	-0.239351512280377	-0.108706834873861	-0.145439024132596	-0.10951309041564	0.0178181446690184	-0.121261126389203	0.153359590077717
9q	9	131900000	132000000	1041	-0.481956592772181	-0.229914379840015	-0.439373928233779	0.151323194539514	-0.768958021658532	-0.0737879853599194	-0.108333328672058	-0.27165366952571	-0.0465899569031146	-0.242232550771161	-0.187781653810586	0.0567618079431935	-0.17502988786601	0.121546252945181
9q	9	132500000	132600000	1042	-0.446694959381743	-0.22642693832397	-0.358026428645342	0.127088907862204	-0.751051520229523	0.00223879796872198	0.0424402863861645	-0.084772134875802	-0.129655742521325	-0.231141657335654	-0.0189184108744533	0.0479671460417586	-0.0997752604661786	0.248288225105307
9q	9	134100000	134200000	1044	-0.315904170267512	-0.108533920117276	-0.180912625690073	0.319580604901613	-0.608714578629556	0.184544670945798	-0.126576900588818	-0.237369794681122	-0.0269023535497152	-0.176596544624387	0.0131769614501835	0.202130496320259	0.0439084443821218	0.139484038257987
9q	9	135900000	136000000	1045	-0.149047240717234	-0.131144831618193	-0.305593744613821	0.232951875247109	-0.548083333264613	-0.00461158801690638	-0.141094348109684	-0.024513326437987	-0.261223252132787	-0.13179758089617	-0.111650818663661	0.237100471594572	-0.0838307330950037	0.180694884600472
10p	10	4100000	4200000	1048	-0.48995080969127	-0.187228227992939	0.246062361149947	0.126569426185717	0.163410037587445	-0.5076778937933	0.00394373392043108	-0.190691526516131	0.0992284760315475	-0.357882084662871	-0.325864326608393	-0.390914280294458	-0.167989804789902	0.195177004546931
10p	10	4400000	4500000	1049	-0.577490042153893	-0.246518200416871	0.140538531936076	-0.0200756984494877	0.107922782023077	-0.453032111257667	-0.0177551118979659	-0.166524907482057	0.0219395230899947	-0.270173507866025	-0.397880612652973	-0.346135884310662	-0.114637727710156	0.0468635503244619
10p	10	8700000	8800000	1050	-0.588533502770221	-0.241668768082516	0.276619585719786	0.149039208461716	0.131111176711963	-0.534853963274348	0.154325968857931	-0.178660334949846	-0.0365279076520249	-0.291357567306588	-0.360840660996237	-0.293272539386308	-0.168459179662203	0.0540638497543698
10p	10	10600000	10700000	1051	-0.504636786505721	-0.19036212619986	0.399489013051443	0.13803579693682	0.297620432379423	0.0828682786000403	-0.0178015402005533	-0.0707957333187337	-0.17176071544891	0.0351686139230064	-0.278826112758774	-0.290241521203028	-0.0804823722511491	0.0523793850185505
10p	10	1.2e+07	12100000	1052	-0.435781795414829	-0.211572421507456	0.228091964394078	0.079421090004183	0.019503687552945	0.270274789108791	0.0333758305196726	-0.181921570129989	-0.0114758846654957	-0.253982135952876	-0.323704887147933	-0.285099717454559	0.00323996729704152	0.273538873260155
10p	10	13600000	13700000	1053	-0.439557230390958	-0.150967009546873	0.214181622100116	0.0496508562939617	0.231627225074554	0.795423267636742	0.00486838134604867	-0.109063348063771	-0.0960994056039362	-0.33392349619779	-0.319243730123389	-0.247612673829444	-0.126459472534141	0.187102743176071
10p	10	14300000	14400000	1054	-0.461803284045563	-0.0478665445319654	0.313391454548937	0.167880999745587	0.236852348713533	0.560514328985139	-0.058914075165003	-0.207214421860373	-0.104985274926659	-0.140274305251774	-0.28707467603324	-0.291106022813918	-0.0598786286097329	0.040645049598295
10p	10	15800000	15900000	1055	-0.581350448672496	-0.246595992155645	0.209334132586924	0.0294783517585668	0.106036361226566	-0.171713805789441	0.0540392790265805	-0.140057415729156	-0.0709177856993706	-0.495700760539711	-0.312390205993749	-0.358633019534581	-0.283736394092088	0.0855930274603295
10p	10	18300000	18400000	1056	-0.498346662635664	-0.226065347854696	0.273989599837953	0.106055672300047	0.244604463266009	0.656791743825712	-0.0368443332667067	-0.254078496968482	-0.0909829743305078	-0.226025990866999	-0.346399728604756	-0.341657109426431	-0.27413294058931	0.0990521497557931
10p	10	19200000	19300000	1057	-0.514408106790173	-0.196337299582608	0.40119081050647	0.090372239644232	0.213881915584773	-0.443332023879765	0.0215934236398116	-0.159720446123466	-0.0359249862365925	-0.325245074476675	-0.24583526183467	-0.455723405803703	-0.0935810566884949	0.120196256607021
10p	10	20200000	20300000	1058	-0.459612830068853	-0.128329160128218	-0.0415159820020919	0.114416656350474	0.276177054905545	-0.0323277171751543	0.0218746327168071	-0.193129580507958	-0.144166893300315	-0.242265121751895	-0.28240330867062	-0.255552972151525	-0.0964192081239199	0.0999808576448363
10p	10	21700000	21800000	1059	-0.515428840393651	-0.199948848677047	-0.22009978644585	-0.0194734300045249	0.067141000375314	0.334317115104114	-0.0174859619469338	-0.13307349314735	-0.126062163629148	-0.297214388259161	-0.400856371162629	-0.287634333683963	-0.179811462801142	0.162169542702227
10p	10	23600000	23700000	1060	-0.640477696778388	-0.264225969933123	-0.156657080482486	-0.0254995246862124	0.0639336856254978	0.425548502889796	-0.0372941077660899	-0.153819506935711	-0.174508760849681	-0.250889623534238	-0.327835435339608	-0.319045898541282	-0.166898752834594	0.228756848006117
10p	10	29700000	29800000	1061	-0.402349560365096	-0.172640101795632	0.168181863683182	0.0791764045318615	0.137089846923584	-0.636970184787708	0.0208144745761028	-0.0416618376201264	0.0974705765402989	-0.22853473117875	-0.223865842746285	-0.390106481007673	-0.0323596432623741	0.310079593067875
10p	10	29800000	29900000	1062	-0.443070077526652	-0.275236515920687	0.175929576186568	0.0283941732816715	0.119281392228444	-0.464450155318584	-0.0669188020533364	-0.193439767586024	0.228386005057317	-0.300231714525731	-0.353639517941438	-0.261917688786213	-0.0736059887560993	0.349620569849843
10p	10	30300000	30400000	1063	-0.50594204222874	-0.168768898577004	0.259124790168606	0.114998057932984	0.300340991501848	-0.433074979666374	-0.0047422362224499	-0.213548742119544	0.0963764944252553	-0.259156540212551	-0.319926059903405	-0.34883899490632	-0.0885470723478159	0.203649427956356
10p	10	30500000	30600000	1064	-0.492176589941528	-0.169424488292943	0.157623994183141	0.071789836647637	0.218387897916667	-0.0994671143585915	-0.0593366938057871	-0.166986799884376	-0.00254193102062267	-0.165862808083688	-0.306690060310287	-0.37555430954719	-0.0853047868556463	0.335592979026551
10p	10	30700000	30800000	1065	-0.397190764213143	-0.133616780327213	-0.188579772079617	0.0574047291801339	0.166785504651248	0.0156386848255951	-0.0696120138675963	-0.210754370677373	0.0901354026558403	-0.404108980794617	-0.262600545990022	-0.336807823733173	-0.0816431388087563	0.44098289961948
10p	10	33700000	33800000	1066	-0.404575994765022	-0.196543050290126	-0.0789689180970723	0.050548227773459	0.277051162633919	-0.0667920785344572	0.0510576550381419	-0.230459760628809	-0.0343810102066401	-0.245163867049205	-0.314844457179811	-0.312730496562101	-0.131797769220449	0.160061563671254
10p	10	34200000	34300000	1067	-0.396107683164594	-0.104418660930957	-0.0740475930352988	0.0320496747650676	0.252097260818048	0.0318929632013556	0.0602689702522592	-0.203382634594846	-0.00280809225233015	-0.205382674717617	-0.216010457488126	-0.237735857354411	-0.109802656524069	0.178445641865614
10p	10	38200000	38300000	1069	0.372017946308721	-0.113201094814067	-0.0848546142899916	0.160640108108985	0.214577286365901	0.0352994834000741	-0.0197273656131487	-0.157101890320693	0.145314414795787	-0.210357744707457	-0.263592540076297	-0.285125944713613	-0.00970437502779236	0.221148020303701
10q	10	43400000	43500000	1071	-0.59357518306391	-0.11491940831663	-0.199214727140191	-0.411284451585507	-0.139096066209964	0.0587700670539256	-0.0210704125946213	-0.263084273805578	0.046700350960378	-0.264229676639852	-0.486872641899515	0.151639084010705	-0.117617163143427	0.0717214351386598
10q	10	44100000	44200000	1072	-0.468530530223857	-0.0635695358337483	-0.106594116634874	-0.43031913986687	-0.222441578652352	-0.0261626233238599	-0.0506987115945401	-0.181417451166435	0.0270928345904966	-0.279216829919204	-0.241008703726943	0.146344208891295	-0.144808867601854	0.234410572543472
10q	10	58700000	58800000	1076	-0.475935023937632	-0.200985457637883	-0.136663942628445	-0.361786883337287	-0.0979139158388274	-0.0303290291301973	0.0475207942339502	-0.0594797872851349	0.319018024554511	-0.202486056062387	-0.185258830553039	0.161461270591886	-0.0438300859482699	0.122796843483415
10q	10	5.9e+07	59100000	1077	-0.548188814723402	-0.146356575190886	-0.124059864319445	-0.270458883645354	-0.171686077422178	0.0231238612686236	0.0283125744580916	-0.0849631053250204	0.263226570588664	-0.27433519041612	-0.27676934430065	0.138077181151399	-0.179874856823838	-0.0581833638558602
10q	10	59100000	59200000	1078	-0.494102891365661	-0.214475366954844	-0.134819223224613	-0.360740988364598	-0.105216329180996	0.0256917789673801	0.104372991451428	-0.198865327833418	0.214369390924113	-0.311663080776135	-0.333802943741601	0.10238545858514	-0.327037497448279	0.0927365961600823
10q	10	59600000	59700000	1079	0.36677848069812	-0.218217658064354	-0.2903983879339	-0.373474611523429	-0.0576309431638226	-0.00925648747217927	-0.00733882067376019	-0.0703830689548819	0.237970592256717	-0.427734250651339	-0.157641158792334	0.0587089278080058	-0.239394256287373	0.0461690128155653
10q	10	65600000	65700000	1082	0.392801957850343	-0.0675417952656631	-0.170492807362093	-0.335971770212024	-0.212321099517315	0.0620612359245461	-0.0194570883208674	-0.133418828740615	0.323003332262081	-0.257131093872894	-0.344431661620679	0.15098397565895	-0.126657402245823	0.0991498353624129
10q	10	70500000	70600000	1084	-0.476440765355221	-0.302947062159537	-0.466837916295624	-0.502058116501728	-0.389668713331041	-0.101474688857236	-0.0139915785638113	-0.146432107968582	0.255242250205263	0.144811695463172	-0.410419773060121	0.114180154033076	-0.241512160567247	0.399438879987592
10q	10	71300000	71400000	1085	-0.522735044822158	-0.183905405050704	-0.202969887167939	-0.466022428450095	-0.20989426246099	-0.0291404937006815	0.0407306338423901	-0.20730119350211	0.312484192013839	0.469832500472626	-0.353375505195818	0.076488350509531	-0.101889830362623	-0.278775580263313
10q	10	71600000	71700000	1086	-0.480174773452801	-0.0958115933827943	-0.344815244520146	-0.514103560186445	-0.0765096227592	0.00968324605816509	-0.0912684336190404	-0.290461526129424	0.267649574682059	0.470192525417856	-0.517630979011534	0.0633998048513457	-0.273412566348358	-0.47999427006035
10q	10	72100000	72200000	1087	-0.519782924494158	-0.168055615867449	-0.30083045017173	-0.40970298342242	-0.199070166354732	0.037864826804584	-0.0250760084258343	-0.193942043926311	0.322255168414121	0.378898734113887	-0.444411860283868	0.0568947408399453	-0.21373108639669	-0.316201623094646
10q	10	74200000	74300000	1088	-0.492394748273208	-0.204720560102522	-0.29274632015414	-0.350982915386666	-0.185381331198588	-0.0329521624948875	0.0435626494676714	-0.111710047980382	0.161006489127579	0.375072298407866	-0.279317572939502	0.129286334266439	-0.146354190150605	-0.130970578833727
10q	10	74500000	74600000	1089	-0.471053610752514	-0.191299641028646	-0.381742517326654	-0.42777292525161	-0.313744642726349	-0.0624537099130493	-0.000263937527741182	-0.219027042598085	0.224111594953073	0.305733084317965	-0.448334919120142	-0.00354751546565394	-0.275777832244962	-0.203853920776908
10q	10	74900000	75000000	1090	-0.526963513704099	-0.151043906563768	-0.232781710639781	-0.463407402219741	-0.319171864759372	-0.0655410968631005	0.106447410278458	-0.188046574596889	0.123004525506392	0.485930490036937	-0.228564938764912	0.109214194252069	-0.235884274370819	-0.067884014268118
10q	10	76100000	76200000	1091	-0.485256426987534	-0.258669214550624	-0.417241968784374	-0.466432705645904	-0.429071421578453	-0.197642150297413	0.125845838623013	-0.158290738825368	0.153940094945216	0.388699578486248	-0.357818058118026	0.0779120521617007	-0.206701147297193	-0.256967167195791
10q	10	76900000	77000000	1092	-0.487300250825298	-0.122770951809844	-0.273970448861746	-0.459530900884461	-0.325706910160792	-0.0143770210465182	-0.169499760697793	-0.200808643890512	0.191926261592046	0.61362523898149	-0.383476783130172	0.0655308007211901	-0.269181172092348	-0.109269336398638
10q	10	77800000	77900000	1093	-0.470747067729443	-0.0987223973404557	-0.214902862858368	-0.447536745075244	-0.173135876619085	-0.0989632134204885	0.120160546056981	-0.286428377402138	0.22547853427415	0.880073174958173	-0.453007985336919	0.0516227603959724	-0.230506451712925	-0.37613624316967
10q	10	78100000	78200000	1094	-0.468490874004856	-0.127440410943178	-0.312449022502514	-0.41841378582677	-0.238216609681625	-0.0304629267150998	0.0230012357397674	-0.156879729137227	0.168755665985817	0.879246838798383	-0.357159799813478	0.0930951018821619	-0.140746340183638	-0.322177579219393
10q	10	85300000	85400000	1098	-0.503903677239206	-0.0585492014419515	-0.199301742516398	-0.169215883986167	-0.117143524778229	-0.0352612443546993	-0.0866107938851243	-0.229814828334085	0.160134956003553	-0.652050515671553	-0.141723586178671	0.177061642562718	-0.114816784845158	-0.422285691124392
10q	10	87300000	87400000	1099	-0.458927580351337	-0.204418923359959	-0.192393651149651	-0.334068126658102	-0.0247880297385747	0.11811303885776	-0.0310743096941158	-0.171433868679848	0.150599927327262	-0.776132657228545	-0.230941743036802	0.0749729677689096	-0.162867451933975	-0.328404632954217
10q	10	91100000	91200000	1100	-0.345149999816139	-0.130400573123129	-0.165580873045016	-0.343986847681354	-0.232967228072065	-0.00543698859047596	0.0409934444929857	-0.0554969934698166	0.183909705306526	-0.721890211258614	-0.342781105888363	0.0550063759131487	-0.237430514864769	-0.367630532585149
10q	10	93400000	93500000	1101	-0.48421309402982	-0.0581928419622865	-0.216799047849531	-0.42364665594653	-0.218451932389235	0.00950139171286687	-0.020129706578902	-0.250660177262963	0.290728845662367	-0.676906440170486	-0.284220823072523	0.164211388616907	-0.220307015712745	-0.289255444565386
10q	10	95500000	95600000	1102	-0.434025670237885	-0.153397996012235	-0.242891391551602	-0.354260205768844	-0.109242818089086	-0.131493835381927	0.0466932094014624	-0.115103644098952	0.2635045403558	-0.677178467557636	-0.2585472690542	0.0521739534563045	-0.180423295429224	-0.389216493293407
10q	10	96700000	96800000	1103	-0.60661626118112	-0.119176071695474	-0.331845536764153	-0.341259724330448	-0.109177539974607	-0.503743029759535	0.00140036254064385	-0.218057180589267	0.211718806125729	-0.705296173789971	-0.330682508680627	0.0113005059110478	-0.0801965839604295	-0.453943511811566
10q	10	97800000	97900000	1105	-0.383098082410699	-0.197840328224996	-0.362044943066218	-0.458241733186714	-0.192358592215128	-0.637149937285386	0.0347401684653086	-0.145291796287497	0.226045962074968	-0.734948615867837	-0.183782185924687	0.0265493694875514	-0.200641197956995	-0.185202805913561
10q	10	99200000	99300000	1107	-0.431417213848544	-0.172715514833373	-0.287547577117241	-0.407088178479662	-0.225812960932015	-0.479858099477667	-0.070246903074483	-0.108022372006354	0.112931707840051	-0.692340881017182	-0.421593472757868	0.117560317071275	-0.149775719245315	-0.120359964997521
10q	10	99500000	99600000	1108	-0.440762529250021	-0.21748272081007	-0.406925225011641	-0.48630823527556	-0.135023252552317	-0.546038855504948	-0.0689617500013077	-0.214035274688801	0.123977733342232	-0.745768205665262	-0.526096304453376	0.101003012624371	-0.266055912423277	-0.274119411811819
10q	10	102700000	102800000	1109	-0.324113089362211	-0.145830419947805	-0.390902594894655	-0.476602526164999	-0.277189788583339	-0.499444341753545	-0.103521911570017	-0.210853918318381	0.0787234468788849	0.699725334412327	-0.430685096495378	0.0861285298551895	-0.208627365600349	-0.346887949520302
10q	10	104800000	104900000	1110	-0.319058494375421	-0.137979407374493	-0.257239851951914	-0.429430136105847	-0.614071944809321	-0.515833134709416	-0.0238500396365378	-0.0919500454252059	0.215085985700844	0.75718203370938	-0.246972391847436	0.123452523606187	-0.155113644309225	-0.0843036602389142
10q	10	107500000	107600000	1111	-0.537462473404888	-0.216995377248253	-0.151402103577909	-0.341689779811429	-0.590376378777568	-0.466773713345051	-0.0502577220633603	-0.304339075513414	0.109836633366221	-0.1943478559081	-0.178845310868213	0.169183951020717	-0.0872555477873227	-0.453594029385512
10q	10	107800000	107900000	1112	-0.485547620295634	-0.269104796396643	-0.193240063037771	-0.263533738260599	-0.7075195329284	-0.567625047149073	0.0164345896547369	-0.186675753870198	0.144165598758567	-0.340290530851358	-0.138625051980908	0.119833866641523	-0.255769904963621	-0.516559589713542
10q	10	108900000	109000000	1113	-0.413753964993578	-0.130476146410005	-0.205809338504254	-0.299795795381292	-0.617132878116536	-0.588197445326429	-0.019964370940912	-0.110372555778863	0.0963254421882366	-0.187038038467423	-0.213039853893664	0.175519639299325	-0.230005599138254	-0.376203671628419
10q	10	110800000	110900000	1114	-0.461476202103371	-0.0866579787836557	-0.0167518881523039	-0.318461768577818	-0.476922164633253	-0.536935852426964	0.0240471154008572	-0.113693932452846	0.395240810540415	-0.157389594195934	-0.166421475209803	0.233646129094248	-0.104238298137746	-0.311024358221353
10q	10	111100000	111200000	1115	-0.417420307264703	-0.103609720147877	-0.086727934582308	-0.239962279248446	-0.514181637689449	-0.459197503310762	-0.00969981889651692	-0.116507053281457	0.42078517681474	-0.229749231451964	-0.185490445315779	0.0889750659007907	-0.170685759633865	-0.337549790150747
10q	10	111500000	111600000	1116	-0.337014006657032	-0.169559870262709	-0.157716496595993	-0.272907523077011	-0.777837084112522	-0.42307072256569	-0.0516194609999993	-0.141009355318287	0.400645710065737	-0.150695341662196	-0.285198288270424	0.133718817239248	-0.111318487987618	-0.420143836955917
10q	10	111600000	111700000	1117	-0.338460841502551	-0.112701772153287	-0.215897304426203	-0.410994617790809	-0.636852121312262	-0.45956383439083	0.0124476928397434	-0.210006790800033	0.269092586173033	-0.285214743714991	-0.273947317348699	0.0482892643988604	-0.168811260652945	-0.157109167863804
10q	10	114500000	114600000	1119	-0.392339518142983	-0.199708802861149	-0.318992823684076	-0.57374853998537	-0.663115702773555	-0.517145557130751	0.0909894740528104	-0.189312750485347	0.371302510173444	-0.331454121733277	-0.388986725123355	0.0827226005699972	-0.272621247066104	-0.224067809584112
10q	10	115100000	115200000	1120	-0.424978928144503	-0.124684665574464	-0.199831520496344	-0.336242459908757	-0.454981767894935	-0.5030499196655	0.0886640166783427	-0.106708932758032	0.366736049613611	-0.21229594794229	-0.2852521623057	0.147442585298845	-0.172219928545027	-0.287520784108946
10q	10	116400000	116500000	1121	-0.462699201699984	-0.183115866674154	-0.253379277357014	-0.432255349898855	-0.710789357536818	-0.493319853212625	0.00331347930324611	-0.0962760522248522	0.29197038117746	-0.295734583400973	-0.304971404729343	0.0490233822259261	-0.298823718050476	-0.197753460922905
10q	10	119800000	119900000	1122	-0.456700412537084	-0.157481050084491	-0.223941560408902	-0.454273891628202	-0.694178464290619	-0.167352502819843	0.0265711904025753	-0.184457084450391	0.293878188735077	-0.209931395544017	-0.316462971391025	0.0256748827075921	-0.307607684578763	-0.39060409366962
10q	10	126600000	126700000	1124	-0.4651737264666	-0.199717562585304	-0.360813835525475	-0.414467770277166	-0.717496811787618	-0.0958584944277072	-0.037653249162532	-0.205204607216204	0.332217596869963	-0.22755265911622	-0.401969292276614	0.0692604390227931	-0.258682723107002	-0.17754191002452
10q	10	128200000	128300000	1125	-0.499846226248744	-0.131827866810847	-0.206491655557317	-0.401847111695639	-0.43739784471692	-0.043112469388635	0.0580652522652742	-0.224867424889154	0.330486459439543	-0.182572708085525	-0.272127498917824	0.184386393249504	-0.119695272632378	-0.384980256661704
10q	10	128300000	128400000	1126	-0.507704868687088	-0.20107405130378	-0.243098313238626	-0.415964272396825	-0.524944691161076	0.0607874688644609	0.0143300111580231	-0.263736367763795	0.315297104792305	-0.254285833969397	-0.344683103573377	0.165000667904676	-0.224671169648777	-0.494751263696448
10q	10	129300000	129400000	1127	-0.388913231923372	-0.0950570542378686	-0.299985576279566	-0.336478363413583	-0.54222682825393	0.102842681466432	0.110369490976608	-0.242132061169873	0.27349806381142	-0.335464423087063	-0.290248569568153	0.144239016269175	-0.0520980652550423	-0.409495769388444
10q	10	130300000	130400000	1128	-0.509571260439463	-0.170158582453141	-0.148606521032047	-0.307331122883649	-0.556939727066464	0.0617543794972281	-0.0506504036074262	-0.220217677434358	0.286401691277469	-0.18381212476653	-0.327666829395292	0.152912497146665	-0.19385511633854	-0.470754645609582
10q	10	1.31e+08	131100000	1129	-0.512178335680401	-0.175581006052353	-0.117298754559399	-0.415756224842195	-0.552932083026667	0.10496430054419	-0.0434625160788693	-0.144965536080976	0.278885198930109	-0.19025886691413	-0.323951969738213	0.194024882245695	-0.142843583396814	-0.327517906478204
10q	10	1.33e+08	133100000	1130	-0.551384476925607	-0.153181950678345	-0.189198006809875	-0.344837535912237	-0.419323024978999	0.052169995895206	-0.0881364630876041	-0.416976233389471	0.191132533623823	-0.245795106371625	-0.363962460473155	0.29657049159557	-0.165345300605393	-0.494078770041562
10q	10	134800000	134900000	1131	-0.451513404389537	-0.17689232306928	-0.322985938294425	-0.51587501139581	-0.508342818272281	0.12603834660481	-0.0939188940099228	-0.342159427013945	0.354844017516506	-0.152190527900816	-0.436469546878678	0.0264343881290782	-0.17193413763066	-0.411319243452624
11p	11	2500000	2600000	1132	-0.45270050979838	0.0320585441899949	-0.311363922648105	-0.00614048386524298	0.230954162584645	0.0132943470644538	-0.0566716553719573	-0.315368938674975	-0.0745888183254393	-0.256195856979278	-0.598037226261714	0.0725071291633978	0.210435478667124	-0.353237567298736
11p	11	4100000	4200000	1133	-0.327271300186338	0.0864714316905278	-0.323846177032664	0.143485642511735	0.266751234718884	-0.00548889847126784	-0.100596817700674	-0.131809189869449	-0.040683760006814	-0.201620503522979	-0.20219799672004	0.203594461749729	0.304569250549898	0.0179244433737342
11p	11	5500000	5600000	1134	-0.478968140363899	0.180524799502139	-0.20258000873217	0.0303025368172879	0.259781441236423	0.0436393525015548	-0.0807685684919775	-0.191124947463905	-0.038731398451705	-0.239065255345787	-0.382368949357009	0.170243766777061	0.304235882205167	-0.236786468674337
11p	11	6200000	6300000	1135	-0.326591129968758	0.114042398035173	-0.169894623300731	0.16296847961998	0.277011309526343	0.119782459716864	0.0608794102015108	-0.122793646413338	-0.0700921521825867	-0.230655873185891	-0.246370345239939	0.0828133225625466	0.348946486917191	-0.0607158019933911
11p	11	8200000	8300000	1136	-0.473935585388128	0.147379325383729	-0.225558374045576	0.0472814347767836	0.186939270137948	0.0836820287448399	-0.0439959251651577	-0.190840760975538	-0.111562021344678	-0.18768090695984	-0.444153869284114	0.136727549414064	0.21751784994782	-0.263525534827101
11p	11	9900000	10000000	1137	-0.459037624054748	0.0154919459469872	-0.473975897168287	-0.150214424581355	0.0859711220947057	-0.25681673118325	-0.0564416043078058	-0.102200315003869	-0.0768469994750088	-0.321082245540568	-0.432492560564197	0.199223570837663	0.205597641309698	-0.0424987046076117
11p	11	11800000	11900000	1138	-0.472317335710652	0.00230502575585509	-0.225798516152226	-0.0403890847796882	0.0748087860998831	-0.153600396317603	-0.0314512990359943	-0.200217039898986	0.0109295916498892	-0.29984905516939	-0.387345601324172	0.12972289481145	0.226838854453245	-0.105099216701896
11p	11	13800000	13900000	1139	-0.377678478843431	0.101197858774043	-0.137825166082766	0.0759114699220429	0.262349618120708	0.100312895174847	-0.012246401813808	-0.199286857891006	-0.0218431807790376	-0.236179618884713	-0.303016460227051	0.116698465775944	0.287516853539366	-0.202774695219208
11p	11	13900000	14000000	1140	-0.473212843234967	0.00633767472265081	0.0948148150320852	0.0431344477952187	0.317211615581715	0.0759142304785377	-0.0245022915686904	-0.196225200411334	-0.0343388627842169	-0.161761854336065	-0.324396112214218	0.0521381550076465	0.216060547380575	-0.141086180083944
11p	11	15100000	15200000	1142	-0.331949017667789	0.0990436670734413	-0.183428837077803	0.0213503988442794	0.270773147181128	0.0727006196346365	0.00751203427709356	-0.215448278959503	-0.0176879166552899	-0.191273631198127	-0.178386109163672	0.0189049911198838	0.249306551136865	-0.0705703709312059
11p	11	17300000	17400000	1144	-0.419358728531328	0.0619238500502831	-0.245240544080711	-0.00547082574639805	0.183151767845012	-0.149542046136924	-0.0589082508821796	-0.182413568444565	-0.0388459870692186	-0.230066261880051	-0.266184845945571	0.0750335062210692	0.192763666264033	0.109046722023278
11p	11	20900000	21000000	1145	-0.557344155407846	0.105486567630118	-0.136792658365477	0.106928204475486	0.369357880530854	0.0861955864217522	0.0496224087379738	-0.121620757032001	-0.013115783875841	-0.315820120061546	-0.242899363058953	0.118717498979889	0.241963417910601	-0.20753258249231
11p	11	24800000	24900000	1146	0.146920845095827	0.0149392283889128	-0.255879020571108	0.0879805528144647	0.075328442116288	-0.0212948746346082	-0.0523085269764946	-0.240745371283632	-0.0832055034108884	-0.243039736566971	-0.182743233500147	-0.0071369902723723	0.133554486204859	-0.299823729855967
11p	11	27700000	27800000	1148	0.328397689640123	0.114975122174687	-0.116642229536209	0.237577948181335	0.224507186557093	0.071643059082419	-0.0427289132594463	-0.139748539652128	-0.0448960435490419	-0.210691785708475	-0.20583901675992	0.225948101477912	0.318394191300053	-0.0780999352026126
11p	11	29900000	30000000	1149	0.337759277388947	0.0584424082798236	-0.114870702356657	0.243935005258859	0.27617885984188	-0.0158777501898921	-0.0310498860524437	-0.112409151915841	-0.165880232179865	-0.188871563521389	-0.101216482525716	0.196201935752349	0.203563247491381	-0.29492629943153
11p	11	30800000	30900000	1150	0.342908600635828	0.0957948517357711	-0.142063887703814	0.0797944973016259	0.223161521472758	0.0349571099966441	0.0421086129745601	-0.134791448976676	-0.069864213589169	-0.188539026877807	-0.316658926604314	0.129841789827637	0.201827783715056	-0.190999441512297
11p	11	31700000	31800000	1151	0.172559629294399	-0.0112413377161524	-0.356210833363773	0.0170610087139617	0.106604617694115	-0.0774021351534345	0.00402170083223286	-0.260863113259754	-0.118505381764458	-0.261665744921606	-0.274198995799971	0.127091197073542	0.181770916347982	-0.255338165489951
11p	11	32300000	32400000	1152	0.225317734751368	0.0671379208481796	-0.239756316145663	0.0899152088284913	0.205442719447483	0.0839159773589281	-0.0160357983763581	-0.265557828990011	-0.0224121936170283	-0.113040826503179	-0.30669307765934	0.148852887574067	0.24345907075946	-0.171493173570595
11p	11	3.3e+07	33100000	1153	0.380737186042018	0.0210278473182115	-0.193293063427525	0.0683821927332034	0.261528420272179	0.0255871442086391	0.0350675910643035	-0.0835039519245544	0.223460053136764	-0.208885011034428	-0.26853615641667	0.137300448881856	0.162502721136497	-0.0931328626948005
11p	11	33500000	33600000	1154	0.37393289103541	0.071023821961158	-0.172794965823777	0.122525173594508	0.310697021110352	0.0937143276333168	0.0477825410813474	-0.0895721605060973	0.207422441998863	-0.0891062717045709	-0.331081387572987	0.129256978565498	0.300540577682234	-0.207864689099475
11p	11	35800000	35900000	1155	0.328649101563011	0.134489513454968	-0.22466872437158	0.0362378438221326	0.0724158920308971	0.0344220379812785	-0.0800076225482504	-0.163069896894522	0.212633653301827	-0.239468948710054	-0.322805263052643	0.122050423930306	0.254112352882104	-0.169348035209234
11p	11	35900000	36000000	1156	0.390614298300254	0.0694180307777126	-0.139351371958896	0.106844158916248	-0.0460513036945727	-0.181719240196926	-0.0501798797528507	-0.275996562024004	0.0948712505404934	-0.193979166592806	-0.334744676117855	0.153962079820901	0.116018106814996	-0.0534225306785568
11p	11	36200000	36300000	1157	0.334830111612239	0.0809358393830131	-0.316067983391831	0.0740808656857328	0.106416142286939	0.125026641963757	-0.0624161693362156	-0.128254254333485	0.123065083610981	-0.194172646620751	-0.272663684616524	0.182295579123546	0.171709899516405	-0.194361306412508
11p	11	37900000	38000000	1158	0.228811205882551	0.0154676112273945	-0.318907932141603	0.0794047310966082	0.114105377721533	-0.176543797343347	-0.108954795613896	-0.127197550648094	0.147365149756575	-0.1945439223921	-0.279491494230425	-0.00387938060742316	0.133302624517815	-0.303360645973458
11p	11	3.9e+07	39100000	1159	0.231740789399063	-0.0120858987054536	-0.203381894394095	0.121004446719411	0.130973655706876	-0.0360570992655356	-0.0480354666746843	-0.153621697334208	0.0436879027120998	-0.202164394234086	-0.216022630583901	0.0998232376814337	0.165230989716552	-0.348027438068545
11p	11	41300000	41400000	1161	0.250349599708877	0.0708195731746298	-0.108139214761249	0.0365728610924512	0.144762594818645	0.00725009448805497	-0.0306462930750555	0.616144241811139	0.0780820142640236	-0.280008667057645	-0.248928650603933	0.138310049985673	0.179961299141326	-0.183490055361852
11p	11	44500000	44600000	1162	0.329940510078749	0.192642645842044	-0.144812796148264	0.160530045973439	0.213353880125418	0.0244968673129456	0.0150637455565776	0.306777864633597	0.174960405717572	-0.156130715228348	-0.35350518035699	0.0985871895532939	0.213792094222372	-0.0639631768383248
11p	11	45100000	45200000	1163	0.330657760720746	0.182531131166546	-0.201691548129573	0.0937791100615755	0.160575764312307	0.0219292106805769	-0.0243301548397816	0.317452268045876	0.117290213729833	-0.239363360801895	-0.369152777772651	0.170729584976136	0.227774966860439	-0.0953855801439374
11p	11	46400000	46500000	1164	0.361908146823563	0.0952620664535055	-0.263492626949992	-0.0164880744115883	0.155158726650935	-0.0155397175658124	-0.107739430711873	0.244763480083919	0.187821504499157	-0.203413775027218	-0.393231121159453	0.167589660287	0.189537899418184	0.00592710492715508
11p	11	47200000	47300000	1165	0.0733807101472841	0.0635920089574537	-0.337006466383457	-0.150752779656501	0.0557274610269328	-0.063972629620811	-0.100426021930826	0.126725853224932	0.0872354773269026	-0.212329457549464	-0.378871697152662	0.0741310006331059	0.26144704759769	-0.00083220509042665
11p	11	47300000	47400000	1166	0.0289773776766931	0.166850523521302	-0.205858383970997	0.099217405439824	0.283928708716445	0.0346113184846661	-0.0540728816413461	0.319864677437051	0.20459520882022	-0.185394561132236	-0.31764031281782	0.271353757518601	0.304366830735528	0.0833510711277411
11p	11	49600000	49700000	1168	-0.108711775585937	0.015475374068262	-0.149162305075812	0.128478317906925	0.204147824599859	0.070349209450754	-0.0160378257587054	0.168214299751697	0.0691277028453288	-0.249163078831091	-0.29764087898392	0.0575260336216791	0.174152316408713	-0.259338590471907
11p	11	50200000	50300000	1169	-0.105386772539926	0.11224373827702	-0.00253202295202192	0.191319099347147	0.331345412267331	0.102190207228491	-0.112037338809251	0.179637603401783	0.146583821620186	-0.114162171476985	-0.151696998216994	0.197081433189471	0.281648178064034	-0.0889193275342286
11q	11	58700000	58800000	1170	0.080202249915174	0.0802501031830527	-0.125952456575209	0.0519670131232166	0.157341756983478	-0.0350519121885053	-0.05035548144173	0.329155964111371	0.166063666620152	-0.215101461726936	-0.254860445448893	0.118348230941751	0.210315339787872	-0.103388660862641
11q	11	6e+07	60100000	1171	-0.0955666898561074	0.0130935000151899	-0.24030144893346	-0.0124561041872978	-0.637189180150039	-0.119630740418612	0.0873344247045612	0.293891327814685	0.09294582761201	-0.219559232294531	-0.331141396973625	0.144713327958313	0.182570981043405	-0.158772271494107
11q	11	61200000	61300000	1172	-0.0564204777406256	0.0872879946299273	-0.388893076258269	-0.123767147014193	-0.772919259409184	-0.0764438684251784	-0.0973710543203194	0.184032638390594	0.106782178775043	-0.225852152288901	-0.520474818200564	0.105707390942442	0.18335884703773	0.0362697407566274
11q	11	63300000	63400000	1173	-0.0563119644910389	0.00374350347262726	-0.440016918479857	-0.0409755621085634	-0.725753082921002	-0.0784392405715659	-0.10257744682253	0.261490344394854	0.188453422435543	-0.331384120791768	-0.248639435267142	0.0289474973545525	0.194047494252828	-0.133167530810659
11q	11	6.5e+07	65100000	1174	0.0703317873551739	0.0307373388705057	-0.260235631519513	0.0809445685510982	-0.604206592299201	0.378599476047567	-0.0225650765839525	0.175075922433656	0.185218276006268	-0.249016739202006	-0.442706055025248	0.123930265802495	0.387243420185339	-0.0589844031538521
11q	11	73100000	73200000	1176	-0.301177066125022	0.120013275833011	0.281887386281223	0.0986686463940842	-0.623950122446184	0.00669759299302064	0.0415085766107296	0.33614588041919	0.46118901111796	-0.200553961059567	-0.306272663182444	0.22952618847856	0.703417738045122	0.087764294758082
11q	11	74100000	74200000	1177	-0.414901321700525	0.124526107282086	0.0959921508339725	0.0629237160077739	-0.655743014156186	-0.082944970060992	-0.0502940576650306	0.272484966822313	0.428638271413337	-0.190499440409367	-0.19466237056743	0.113604873177269	0.609441764563609	-0.116967018306929
11q	11	75300000	75400000	1178	-0.393840503621562	0.180311847911394	0.250410790248105	0.0380628558758905	-0.623769069531475	0.410965008833644	0.00308218546549792	0.35287293052162	0.445242950260067	-0.0890621215263926	-0.411536137458617	0.15481843665136	0.562326184633319	-0.269431131783474
11q	11	7.6e+07	76100000	1179	-0.364275755506242	0.0725685747841504	0.18010968738146	0.0583366794899102	-0.54366476490069	0.456650204863539	-0.0434637143536793	0.165606417534544	0.358134166154159	-0.185126885397408	-0.29760756125397	0.024527502901459	0.497307959818597	-0.0862949241934114
11q	11	78600000	78700000	1180	-0.458858951845697	0.0917991606150004	0.825375706427528	0.149492868459191	-0.486876255660225	0.48083816474771	0.0515627258778047	0.232590348704051	0.287399229884865	-0.2519227201318	-0.326461616392562	0.124180222422447	0.597651373741666	-0.251273417069158
11q	11	80300000	80400000	1181	-0.397809761951514	0.0451450779625372	0.831781505075847	-0.0018035594587837	-0.603021832933425	-0.102568899105801	0.059450712973816	0.218672627492695	0.392792990606756	-0.274064771431728	-0.186795053074698	0.0364106402770009	0.49469562478677	-0.300453560652921
11q	11	81800000	81900000	1182	-0.565743028595098	0.037091399454153	0.441233383266476	0.174472020216171	-0.592444888460245	0.65967441590345	0.0585979800527958	0.300382505543559	0.395787035642951	-0.230726004984449	-0.100208433326348	0.124661472154737	0.617518333697365	-0.265711928232934
11q	11	82300000	82400000	1183	-0.560008699517656	0.055154582448296	0.927868169273302	0.0854310598980126	-0.680626820716657	0.616148602191574	-0.0249185318343017	0.275018319496311	0.398411303384761	-0.25871210808086	-0.262057155395266	0.148758078932156	0.676360449326522	-0.309017267886616
11q	11	83100000	83200000	1184	-0.426657138951519	0.175308142957724	0.740506303689457	0.0563087536833272	-0.643715015690957	0.741578050954563	-0.0383618781936009	0.329228227855135	0.432268937278227	-0.262837098195923	-0.235167319086025	0.103547884803483	0.654254354814876	-0.240158276135523
11q	11	83500000	83600000	1185	-0.520859846154445	0.143917574053435	0.61882316440655	0.0135754739010767	-0.616851017053789	0.662841980115994	-0.0101743226310049	0.222265228750649	0.31538914425989	-0.14436770214593	-0.306732169083208	0.169272026947176	0.633370527237685	-0.30487840261891
11q	11	85200000	85300000	1187	-0.470630631447412	0.194660112814392	1.21281525677421	0.0864447933981358	-0.609754509018343	0.111642855567965	-0.019048811111381	0.101606112020216	0.342276825928342	-0.232015281720106	-0.282452909007214	0.140357679491901	0.637498928585034	-0.222869896974499
11q	11	85400000	85500000	1188	-0.382315612326813	0.134544023066454	1.08582888171587	0.178677027684382	-0.725935611768539	-0.171591263642524	-0.0250182128340286	0.0911916327171545	0.405227147354105	-0.245436510671581	-0.267241966127357	0.00375677394481137	0.487948994403442	-0.176705130435092
11q	11	86100000	86200000	1189	-0.459873745694671	0.0861464647472282	0.81995663647945	-0.051956574216411	-0.5561611374195	-0.426878297911338	-0.0637098135729187	0.118059482400387	0.453477123474698	-0.236812086564186	-0.37254355577747	0.161802461401084	0.595697584268295	-0.2195805170592
11q	11	86400000	86500000	1190	-0.455983995733833	0.0925698627879929	0.681864543492536	-0.0152330935604424	-0.747874237445783	-0.574583812406011	-0.0213260754367851	0.0890844154337838	0.344283679888702	-0.280521545049737	-0.336241297387121	0.00180355099695128	0.50432788560884	-0.165977482215629
11q	11	88500000	88600000	1191	-0.499870690797448	0.121761624567869	0.183743644685836	0.0646274908783367	-0.681807881674296	-0.562400590264832	-0.00231912886423827	0.0242352779067057	0.383040421162059	-0.1371590544057	-0.328112655122591	0.214131111070626	0.577513267225089	-0.29993674823689
11q	11	92200000	92300000	1192	-0.522222833760648	0.101455466338189	0.597237558743803	0.111676104813568	-0.49571858540129	0.0592322007833744	0.0134359863875055	-0.0196621465801023	0.316069877521581	-0.290654404474978	-0.324906687703769	0.156184795515599	0.535023357004831	-0.251431894035154
11q	11	9.5e+07	95100000	1193	-0.422374749303945	0.174334276027027	0.958840993054374	0.0906679598649095	-0.456797940037152	-0.472959266782173	0.00824499989513753	-0.00787447652111558	0.403295588143703	-0.101887217742305	-0.411090851962897	0.240224792473879	0.584869797684902	-0.0844927737318072
11q	11	105100000	105200000	1196	-0.507857348806332	0.118726149824276	1.28803453475287	0.139433607187636	-0.676987769840792	-0.589923937961499	0.00611859676314536	0.100663669287803	0.443062605198815	-0.200540814518463	-0.268200535635472	0.017878577038599	0.36806774305344	-0.601598289703307
11q	11	105300000	105400000	1197	-0.545625061249772	0.0599437487243667	0.483974737496838	0.131057507213519	-0.689615449080086	-0.59860023451364	-0.075481816287645	0.0388499555066715	0.399394754426891	-0.205257388205272	-0.380427958373104	0.114138417532127	0.329720368680759	-0.549578071173589
11q	11	1.07e+08	107100000	1198	-0.456613527851683	0.135844879993146	-0.673211189398578	0.0929056404002561	-0.397964571694211	-0.388268060897014	-0.0483549064353431	0.0586442950899028	0.441666602181663	-0.231769748611066	-0.239330009232901	0.178260661347242	0.37812664011275	-0.55203781091744
11q	11	1.09e+08	109100000	1200	-0.415775448187298	0.146195188895963	-0.734326405636126	0.0607356453728317	-0.566268781058162	-0.470123117466434	-0.125426977068525	0.0523843851359067	0.386575213798604	-0.136378179733604	-0.256820290809266	0.122966726227143	0.14961289282966	-0.428079827544034
11q	11	109100000	109200000	1201	-0.452024495441997	0.0889167355023547	-0.690122932051622	0.0242675435070111	-0.57598445133541	-0.446729977852227	-0.112315857427751	0.0120833123607828	0.307480091849437	-0.168742272274655	-0.219399275363259	0.0987239903754416	0.183343259144556	-0.474803009245937
11q	11	111200000	111300000	1202	-0.485723527217406	0.0767809483492912	-0.796068274166043	-0.0322017166074742	-0.632239717986528	-0.515686165016979	0.0738562846920341	0.060776031804393	0.407128669128375	-0.298091454230901	-0.337373038581976	0.0447160124587981	0.0956643619246947	-0.488205836648544
11q	11	116200000	116300000	1204	-0.488537827233179	0.0569645767638807	-0.852901948457384	0.0603175860044809	-0.687947838153193	-0.551393670035859	-0.0742749714664369	-0.0590628048106012	0.426029492310787	-0.131694418840276	-0.373206466411672	0.0842277320086205	0.103265898861583	-0.561924555544604
11q	11	117700000	117800000	1206	-0.457444126398904	0.0647939630396114	-0.309817229471153	0.011948193861907	-0.71218194293261	-0.491335078406095	-0.0471812241314034	-0.0825135113995863	0.400714191289555	-0.200037678423576	-0.350395092595621	0.0880848767414436	0.1216976968259	-0.541913018424561
11q	11	118300000	118400000	1207	-0.463255001810797	0.0967037649323406	-0.250760364353666	0.0895151137918487	-0.753082447112354	-0.649520174019254	-0.092803374870059	0.0538943030447124	0.474542294492177	-0.222894922834525	-0.330380333295033	0.156024809694035	0.140167594180935	-0.297204192525494
11q	11	118700000	118800000	1208	-0.390652413085383	0.0569031308026433	-0.326981740134891	-0.0586402112998874	-0.914988695062907	-0.667834068463847	-0.0304048366190085	-0.0282261463970807	0.375609419918369	-0.166349406909148	-0.431083587583978	0.0258380951473955	0.0683928197541327	-0.44028796753774
11q	11	125200000	125300000	1209	-0.435292148926207	0.0280502084891916	0.265849976381497	0.106836324792947	-0.500901740556161	-0.389474974945703	-0.00921098279120238	-0.0158278857871333	0.37274905199856	-0.27566496090449	-0.485385392075635	0.16583899719987	0.141882197123642	-0.638492628890734
11q	11	125600000	125700000	1210	-0.382902208058343	0.147884630905518	-0.187939533391911	0.0695553924655215	-0.491410078481361	-0.472197075124497	-0.0274549994829615	0.151384676272772	0.398583118150444	-0.29426985242099	-0.238585725699537	0.00827939438809495	0.218734414256782	-0.403021593683421
11q	11	126900000	127000000	1211	-0.336926183350736	0.111244856623067	-0.13345014516328	0.074277671426855	-0.586291301747875	-0.555293113392932	0.0280237659016223	0.113246696835708	0.305786427225908	-0.174308301186662	-0.255829870593537	0.206228590430937	0.236544867988947	-0.469430190369814
11q	11	127600000	127700000	1212	-0.464936568341333	0.111366852146474	-0.0901516576161535	0.109492534792043	-0.604395790286081	-0.668611836133247	-0.00553870322226625	0.032321541063153	0.328908681551681	-0.210386803488542	-0.294714786336312	0.22584233647762	0.189308144652612	-0.578417234002007
11q	11	130100000	130200000	1213	-0.540849910970082	0.0804775345231773	-0.289197961055839	0.0213638622085021	-0.673539528419943	-0.642558963566024	0.0643302497162391	0.123711821352955	0.361623725670666	-0.260188345514195	-0.330236261480707	0.110490015336383	0.140315314861301	-0.331246564120378
11q	11	130400000	130500000	1214	-0.557225454279639	0.104880958896057	-0.0594224447363317	0.116173267855571	-0.664536871973025	-0.555635981021594	-0.0149229597990238	0.0690909296730877	0.245860343947749	-0.0985347713656502	-0.326315050439525	0.169946941796891	0.223738278570096	-0.422289686217288
11q	11	133400000	133500000	1215	-0.593611953049567	0.080506866636552	-0.0293772122986718	0.0130088780001272	-0.49504244517821	-0.345254586255491	-0.0225166160145013	0.0571836750263186	0.239084757354432	-0.186087442526843	-0.210581187991503	0.173386734522512	0.180026640401399	-0.546976307336262
11q	11	133800000	133900000	1216	-0.632502048112039	0.0937503881500028	-0.25656251309983	0.0322408142580494	-0.798406255816335	-0.493295803995935	-0.0323451739234769	-0.171730828933973	0.126214335745754	-0.184623343805817	-0.476962094908909	0.050841033084518	0.0549440903101504	-0.65079554653312
12p	12	5600000	5700000	1219	0.34694015388624	0.0563622421891204	-0.164693800109354	0.149060559539417	-0.173613829338483	0.364146715865443	-0.00777156372034889	0.388325103841129	0.207355271704386	0.15911973323727	-0.110859689905865	-0.319940055028828	-0.194124900712224	-0.431470861260583
12p	12	8600000	8700000	1220	0.342756979471039	0.0400007308262655	-0.217408711846495	0.118778331001125	-0.586728884242336	0.378587297497504	0.0401594209932165	0.343134105665738	0.0837533400921245	0.0392921456324299	-0.0453644487373897	-0.31747190285786	-0.165139515352062	-0.208921707623193
12p	12	1e+07	10100000	1221	0.30567786912477	0.143007031839118	-0.235125547608207	0.0434780304414162	-0.59333536147571	0.303435297026573	-0.00164222684797894	0.353834492759659	0.112058795492071	0.0688013006816659	-0.0820399127622822	-0.345867189356317	-0.0918987715126125	-0.242564778948471
12p	12	10400000	10500000	1222	0.39173515528373	0.0179191976005502	-0.328205974162845	-0.0726236393222696	-0.645864289380473	0.285300719588481	-0.00452493466154336	0.403417777678596	0.114302416144527	0.0442477827087811	-0.0348251698491572	-0.339132658033472	-0.181890303962486	-0.438987220718478
12p	12	11600000	11700000	1224	0.343736144826315	0.0478869317132411	-0.269520300670192	0.103306141839031	-0.544087715427796	0.412550976230094	-0.054976289745156	0.422480077394828	0.150856348452704	0.0981619363730913	-0.0788670182222335	-0.241262958699399	-0.180006383961853	-0.405393713604898
12p	12	11900000	12000000	1225	0.488687350559337	0.0805003413889076	-0.178168151780382	0.223736285199088	-0.542937663719118	0.40067772074359	0.103430274186782	0.460626367722358	0.290042578665083	0.125972804458272	-0.23998612978427	-0.229394232330095	-0.0080305099857238	-0.053157087096996
12p	12	13200000	13300000	1226	0.413579428930527	0.0283157469165752	-0.248222596680119	0.0481470720555584	-0.648538892178834	0.319461549784004	0.0936846122019989	0.496959347432879	0.202132522217258	0.0769773888234486	-0.170456708060133	-0.24456527278363	-0.169532525319197	-0.239855875197567
12p	12	14100000	14200000	1227	0.345183936145295	0.114802258332988	-0.0924806839948746	0.108726197773083	-0.562778586342123	0.49143207546989	0.0270580723237389	0.35610326253544	0.18904474592522	0.0928144710205602	-0.00256421059864993	-0.307693276115773	-0.160928196411095	-0.339184418480963
12p	12	14800000	14900000	1228	0.317063471748938	0.0591043660910824	-0.185907687301542	0.0702980632805069	-0.563282883070111	0.285141050470423	0.0473082395931246	0.479969704403544	0.277636139127177	0.0733670607090673	-0.136025823759931	-0.164938758762845	-0.162843090872277	-0.235667643835873
12p	12	17400000	17500000	1229	0.298744251555373	0.0720663313330611	-0.273164931381308	0.131847957295237	-0.536918930289167	0.427908494285855	-0.0473613644472654	0.431328385374403	0.102629350457333	0.105711520108995	0.0172038477435174	-0.330727055005926	-0.130601895252213	-0.424930525140822
12p	12	18200000	18300000	1230	0.210838008453132	0.00702506317254438	-0.179778811282221	-0.023598963145329	-0.712960684783988	0.367753550332069	0.0114791057999305	0.432940940057441	0.144178689871631	0.111705719611106	-0.000400551540575589	-0.332534503786717	-0.150945655093596	-0.459713652983957
12p	12	18800000	18900000	1231	0.276906401717343	-0.00185030623511661	-0.278202635794248	-0.0804326532318634	-0.650865750377858	0.451916902811186	0.106751060696798	0.364327966103227	0.187663624314825	0.0927166750544725	0.00330642271174947	-0.315751596074381	-0.262940442958975	-0.347276704112992
12p	12	19100000	19200000	1232	0.381333230810211	0.0199566880684684	-0.162936854132548	0.0431902898788336	-0.578486397279618	0.334987352537666	-0.0331190306844723	0.448778977252107	0.164898294199814	0.0649273422955899	-0.0444761823491415	-0.28107598416521	-0.250330026438466	-0.315665754848429
12p	12	22900000	23000000	1237	0.382232985087412	0.0795186000163527	0.969242521030211	0.144264690708126	-0.53061436903808	0.310536879520828	0.0376534313431872	0.249713220658912	0.231752249923435	0.181872751677439	0.0141278455091869	-0.279671204673061	-0.0764677296103735	-0.198954514577016
12p	12	23900000	24000000	1238	0.279945913160584	0.00590048172156893	0.922139106820501	0.124192475423172	-0.819568395497863	0.392702108273795	0.0603952068485506	0.187030113880154	0.110406130211153	0.118279307870005	-0.138587742833493	-0.320683593039504	-0.201465967556573	-0.452587306749596
12p	12	25400000	25500000	1239	0.35930916740781	0.143243676489597	0.995626301823075	-0.0353311676682257	-0.641760159905802	0.381993193511312	0.0758818265603775	0.248752802591105	0.252748220386037	0.00466589133781892	-0.0998525410206114	-0.328619330747891	-0.35475962132021	-0.275869373309364
12p	12	25600000	25700000	1240	0.336068561137942	0.0125204483999011	0.993368927324737	0.0205299977703488	-0.700302833925006	0.281693272277092	0.10327709436893	0.227329120879833	0.14387836047258	0.060685632604182	-0.0356373593565777	-0.340668713955756	-0.139620471072302	-0.315038682477461
12p	12	26400000	26500000	1241	0.363231816685705	0.0498089742747358	1.01820311554949	0.162153769012404	-0.637403451717039	0.284018141236197	-0.018924910984607	0.312236048322609	0.125937380966129	0.012404264171211	-0.4821056748395	-0.440854544663769	-0.151759345949679	-0.263175724662883
12p	12	28100000	28200000	1244	0.366289048471774	0.0190897070818265	1.20070081876664	-0.0161332486068751	-0.722139851710307	0.310243310955201	0.029020302003822	0.165446497902764	0.145054144163693	0.0459792759916494	-0.00828929191445929	-0.313935419329453	-0.202745697348234	-0.397147012120965
12p	12	2.9e+07	29100000	1245	0.348765526274156	0.062493443896693	0.251251090292014	0.104891610158787	-0.628489524430986	0.446279080607579	0.0216620663333594	0.255114390688071	0.183335078431444	0.0545614220952004	-0.148996925563411	-0.252790841773897	-0.117670105806925	-0.346370088176782
12p	12	29100000	29200000	1246	0.352666578736928	0.0795202223083467	0.174175792955817	-0.0315042398166891	-0.658198273565905	0.199465732074368	-0.0356692395977664	0.161001253180245	0.0688126383983494	-0.0842092240098283	-0.128912877089886	-0.372665811333455	-0.147574328831567	-0.415362001313128
12p	12	31300000	31400000	1247	0.39016340748914	0.1548012569182	0.175914376391725	0.0763344236225742	-0.458371169028299	0.413453037515815	0.0460423351346546	0.209815803693321	0.171331774297563	0.0245897555816906	-0.0539940427797307	-0.193675856729088	-0.205606213856265	-0.27166873661659
12p	12	31400000	31500000	1248	0.399299100497806	0.0825273466769223	0.0860446710144335	0.000100008603466251	-0.782145049310834	0.378784754212411	0.0488848820903658	0.23975794074638	0.236325729655939	0.0694201792168963	-0.029624539854019	-0.30272270949582	-0.237362078509079	-0.163159760688847
12p	12	32200000	32300000	1249	0.434329762917065	0.0203516971364039	0.197755138451271	-0.0267140939176484	-0.654182080835183	0.421872621940234	0.00658619961504649	0.227412571854242	0.175709919213083	0.0461951308901953	0.0231080166818856	-0.20690903073522	-0.153543103290817	-0.161260539353445
12q	12	40900000	41000000	1250	0.471325287253266	0.34793537606874	0.299327374210898	0.171562739897512	-0.57922941471541	0.450164964989685	0.018917717004854	-0.211401176927801	0.155821960277739	0.073727410005011	0.0648078465391869	-0.370308194267815	-0.141095875509681	-0.433103052293381
12q	12	43700000	43800000	1251	0.391981203363301	0.298101406339114	0.783648984406496	0.109447169286296	-0.662353233174914	0.357414973206268	0.0494223347790901	-0.110440872773195	0.156449165732761	0.0959919079028376	0.0336420060766332	-0.408043955850579	-0.120624299980464	-0.33292767347576
12q	12	44700000	44800000	1252	0.497664036383942	0.261885275516787	0.788712192044059	0.0889013233336069	-0.464706777235219	0.47413031163795	0.0576919608190296	-0.111169142772681	0.143927141094345	0.00988438338809577	0.062093949259767	-0.33487029223547	-0.157826806551646	-0.298755886516645
12q	12	45200000	45300000	1253	0.355638081112894	0.259867410755353	0.783231867207726	0.0995490984614626	-0.730173833513658	0.237411232578287	0.0939061377402165	-0.242675951127703	0.154676035019336	0.0012294055976474	-0.037088287934637	-0.420126234066002	-0.0554868419581242	-0.311019936176134
12q	12	46400000	46500000	1254	0.402517577082818	0.311560158607512	0.795947302637035	0.135479879328991	-0.085298988362297	0.484585050670302	-0.0442585106667689	-0.176400294702331	0.154873788362335	0.111614512256716	0.0737603524482071	-0.27244071695907	-0.109166765646033	-0.243997815568458
12q	12	46700000	46800000	1255	0.460178748913473	0.301897380870076	0.678412569251415	0.186115009274358	-0.114461911422584	0.430889516622262	-0.00533358028275449	-0.266948749400289	0.132936503492284	-0.011321734549761	-0.0918239324763912	-0.300276462027783	-0.0831925866236278	-0.147085356224598
12q	12	47700000	47800000	1256	0.400547425693791	0.340267133418469	0.318182972880626	-0.0172836136695342	-0.138036268505529	0.400217111739172	-0.0487825286268039	-0.0855957872143291	0.281923894422736	-0.0128313661911565	0.069551779034001	-0.280383319874614	0.0183294672554158	-0.156433207785458
12q	12	5.1e+07	51100000	1259	0.357643409578821	0.25610406120296	0.0849371373263031	-0.0766484450693117	-0.350365617137993	0.154538588511883	-0.00784548398174039	0.0636014892922588	0.182810871471495	-0.0849471454740815	-0.146227985100951	-0.362900700882315	-0.252749239609746	-0.12912529874008
12q	12	51800000	51900000	1260	0.34693368983798	0.333920373553224	0.141182779192339	-0.0187655742676344	-0.171395813384913	0.356558142053857	0.0319716321986032	0.0494776926451996	0.168072630585364	0.0789426328321663	-0.0116891275889303	-0.357543780286482	-0.154027818761927	-0.112862890066306
12q	12	5.6e+07	56100000	1261	0.0927234409631869	0.327922426541329	0.326694538856329	0.140230346778066	-0.0424247589523886	0.565905201404653	0.0173870612234234	0.152242217893062	0.196439519554711	0.161918873622534	-0.151630431202349	0.518868985018602	-0.0258695307577458	-0.25510046880098
12q	12	56400000	56500000	1262	0.0454074312727705	0.296577004307237	0.0611638058740237	0.0168410637353389	-0.328941081876179	0.337710021559398	-0.0147439716647911	0.0721362571756118	0.164301610288529	0.253097482901497	-0.19294498120642	0.419900289515221	-0.136833938240116	-0.10838793807626
12q	12	60600000	60700000	1263	-0.221170802262257	0.186388502646494	0.0138937150424912	0.121300777057335	-0.276383433322142	0.340578225711725	0.00660571504905561	0.00269111860458444	0.234045632163563	-0.113927776585443	0.00916754261381256	0.384629382216161	-0.245261490359505	-0.434108933216676
12q	12	62200000	62300000	1264	-0.0534461564095421	0.275901723687773	0.864247965088234	0.155121089678959	-0.0628096652614427	0.288890868597912	0.0435627261195633	0.0274634433770898	0.112965845344826	0.0957198536286639	-0.0711107182729384	0.506122730445637	-0.144288043267429	-0.361166004128912
12q	12	63100000	63200000	1265	0.0652618594076464	0.302250657660173	0.724068045501779	0.0256522789451597	-0.083830695174508	0.331194574770963	0.023032297778863	0.0931102563784471	0.150396897817835	0.0622696827889992	-0.0785027422560798	0.301137788449646	-0.193049906090854	-0.127008463820744
12q	12	65900000	66000000	1266	-0.0165641283732152	0.258429118399487	0.174183945704412	0.109487922876716	-0.0922011320969624	0.498904829191008	-0.0377916868697131	0.00211729071983598	0.189019134262119	-0.0016734130796356	-0.29277697110183	0.33769274710892	-0.102078457103126	-0.316485147657645
12q	12	67900000	68000000	1267	-0.0866290062852086	0.245214165768812	-0.187221545083135	-0.0167429199199187	-0.250188262060789	0.273238964177141	0.0826100140396144	-0.0654114996677088	0.157937370863775	0.0272300566970037	0.0592390127049166	0.275596204059967	-0.204491854952829	-0.370735429376622
12q	12	68500000	68600000	1268	0.0345587618543379	0.366798994552434	-0.159571471390442	0.153362263718669	-0.0694324180897348	0.432978685717912	0.064876685084969	0.0323595185017998	0.211561851638328	0.10385442426502	-0.0430049037911934	0.431434546922149	-0.0723931645633434	-0.217702998338029
12q	12	68600000	68700000	1269	0.0073608739772816	0.293677999665064	-0.149897792208225	0.0772194021901358	-0.0720205797474291	0.422452672414371	-0.0867790873613531	0.00482639802309131	0.226643800405298	0.0596305305900638	-0.0635116349600752	0.411916680255808	-0.106602895714849	-0.184133136744891
12q	12	73100000	73200000	1271	-0.0438581752982464	0.258139460264592	-0.140705729819373	-0.378580486215495	-0.0839911919248932	0.410613217541762	-0.084423026830717	0.0384329216634174	0.14472444958599	0.0110850380779268	-0.0233127326402969	0.496594308856767	-0.135927672696211	-0.342105615150893
12q	12	76100000	76200000	1272	0.0324891149325902	0.290367682004284	-0.281585968209534	-0.0316275238551922	-0.247740129264896	0.280532285827978	0.0832329583837519	0.0582474898090903	0.258840485134224	-0.000758662971100827	-0.0600496950792715	0.385469765315769	-0.113663776832724	-0.235470139892352
12q	12	78600000	78700000	1273	-0.0406928137015656	0.30065661490779	-0.133798087211636	0.172977946946345	-0.0654354876082381	0.394431927355297	-0.0104046281150516	-0.0168166581570266	0.0338774462066282	0.0632359770282593	0.082059932158261	0.400324451910494	-0.21939489250978	-0.30133276619656
12q	12	79800000	79900000	1274	-0.0664106195987748	0.205835899912733	-0.383036386031014	0.0704840206147981	-0.21193606924059	0.334972234164581	-0.00938746059936576	0.104752407232412	0.184390221761392	0.0293832306339029	-0.033660271796338	0.350144703144132	-0.0935616369510917	-0.395222990339653
12q	12	80300000	80400000	1275	0.269718252010891	0.307642862814785	-0.317482411492809	0.017329381554064	-0.183573051168006	0.355511815444721	0.00495666105234576	0.081812905792241	0.216626303979095	-0.0565700180855651	-0.102759219942628	0.400138866992398	0.0161031615035286	-0.230414444943081
12q	12	81600000	81700000	1276	-0.138796055168471	0.146197308231028	-0.199809495981564	0.0990054614629289	-0.23516350212261	-0.0044853122259412	0.044331590191252	0.0127438559001362	0.0212821928907624	0.0301231007092472	-0.0520869363580697	0.445712819790477	-0.194385517363514	-0.432168989678955
12q	12	81800000	81900000	1277	-0.123849670495437	0.22674770021307	-0.194278369877486	0.116106353125283	-0.203841524347098	-0.0346552485495883	0.108481676299958	0.0106223460734672	0.0802425604728786	0.153236686795904	-0.0305324508765146	0.33820665664855	-0.140382840441325	-0.451565328807641
12q	12	83100000	83200000	1278	-0.0365438717278936	0.249050831891841	-0.238231631831504	0.181215924168675	-0.211677869929096	-0.046436371062143	0.00585512795420314	0.100487098415015	0.171318299770826	0.0163814905829221	-0.0929360437597063	0.362810661449426	-0.135550027451763	-0.299439764480912
12q	12	83700000	83800000	1279	-0.149864416613959	0.301107094138806	-0.0979165571094315	0.0559907903351502	-0.137200154747618	0.0577028728713181	-0.0357748664172174	0.0428615320596629	0.129335773094718	0.132852741206372	0.0464599565444365	0.42992222989899	-0.100624904546704	-0.488771982277324
12q	12	83900000	84000000	1280	-0.123623913511266	0.289263079740243	-0.112877550824865	0.186706292957765	-0.124085104404209	0.0610446162979571	-0.0300737616738076	0.0550509811902477	0.150316639629415	0.112961237156195	0.150036695605153	0.417074551841402	-0.0939196491228197	-0.302275255384598
12q	12	88200000	88300000	1281	-0.0456053790624636	0.242170099499874	-0.310337985704636	0.103805528306388	-0.233126770042112	0.0523379756194212	-0.0385885781397803	0.11518355356923	0.127788781652219	-0.0192892423910365	-0.153201147088181	0.358552840649393	-0.0962942819122483	-0.369150358351037
12q	12	91400000	91500000	1282	-0.0959950045549096	0.185305164588217	-0.151285257301138	0.0556941111826218	-0.110214019397846	-0.007576154763828	0.00246526115705659	0.0990098670358738	0.0679275796388111	-0.0592912915377735	-0.0358455778047426	0.316490673014908	-0.175388455845709	-0.51010550583166
12q	12	9.2e+07	92100000	1283	0.0384515103596067	0.212825945627853	-0.223144917448472	-0.0078234834214143	-0.22233380364603	-0.0848270684508905	-0.0107903854547614	0.0384029706954669	0.190665360755807	0.12358505160942	-0.0970097222074112	0.460301492074741	-0.14126498685622	-0.291488967358634
12q	12	92900000	93000000	1284	-0.0112177520885763	0.180067913612481	-0.779031481494638	-0.0716760439446694	-0.234812901764785	-0.114840234544123	0.0041234962806052	0.0696660468156426	0.234537194343471	-0.0534466082792323	-0.0970937684754444	0.36328535049391	-0.204378711600373	-0.170336727038924
12q	12	94200000	94300000	1285	0.0475360805951285	0.312741224621762	-0.109450994113926	0.121235236592539	-0.152271950689385	0.0123609067480791	0.0462367851502227	0.103104771948414	0.24800614145158	0.0676458012198416	-0.14206290023267	0.469223330931057	-0.0811097146729795	-0.306265801581007
12q	12	103600000	103700000	1286	0.0818418758765563	0.268772085041739	-0.732327380857293	0.0889095720918119	-0.21503628435576	0.0128454217183491	-0.0510430771063902	0.163499830399762	0.0115996634501506	0.0108124917505352	0.0773430834191898	0.522057142813365	-0.121915777074282	-0.232504595336703
12q	12	1.04e+08	104100000	1287	0.0530481260041354	0.439852559510857	-0.732121553233793	0.039027877830839	-0.245870571775165	0.0865614052769988	0.0277309981020658	0.158785105705936	0.137568564183022	0.119597866867958	0.0799710807658789	0.532894532180723	-0.0677359905523893	-0.237280417698507
12q	12	107400000	107500000	1288	-0.0575937736656566	0.293934462052979	-0.452558519211073	0.0729410375474464	-0.255736038422469	-0.122655070507326	-0.0207100477608471	0.0612338543411568	0.00735901835488421	-0.0843113585151398	-0.0558639771190041	0.396776328184267	-0.219076335779149	-0.247483765226598
12q	12	109800000	109900000	1289	0.0636093521181866	0.281390245925639	-0.206015377171308	-0.0292682101069635	-0.159439163776318	-0.018362927046403	-0.0624196168638872	0.0999839327391509	0.0569290325983984	0.0764458703055666	-0.0972703502489216	0.447551960046066	-0.0343359093617477	-0.181506986150324
12q	12	110500000	110600000	1290	0.149753215768833	0.267204258691288	-0.291979926032356	0.0450622800721492	-0.161184817836065	-0.0762741819125234	-0.0339923249306643	0.0664902438330342	0.160832929201086	0.0469353571199655	-0.193021285131586	0.467725659253345	-0.171904687199529	-0.159344733849588
12q	12	119200000	119300000	1292	0.571708646440408	0.346329765652229	-0.0561228653245784	0.114103609192465	-0.0179633630491252	0.167724042064216	0.0867202853824728	0.09411075622754	0.075128438477278	0.0947029793348813	0.0692226172852424	0.524908933320508	-0.144494767749248	-0.239957674573008
12q	12	120200000	120300000	1293	0.581703319511069	0.240786861760093	-0.146522137174538	-0.0078650530898536	-0.248992054179623	-0.109122954954735	0.0442577024842916	0.0442096995733736	0.112901551497299	0.0235415475753996	-0.161703721419641	0.513892559657172	-0.133310946818319	-0.156266142930971
12q	12	121800000	121900000	1294	0.692341094940258	0.264356844949327	-0.252618301518229	-0.010819854934911	-0.231110729386607	-0.0244045225332587	-0.144839255583701	0.101153510985064	0.0994519406337585	0.0366155677513386	-0.0412663727322935	0.466558665427744	-0.111515975297331	-0.107139571928814
12q	12	123400000	123500000	1295	0.635446411348155	0.376462544336029	-0.291130796821445	-0.0102838203066863	-0.18459378897931	0.0516232114291669	-0.0368812024119993	-0.0498677441383914	-0.00452434343894244	0.115810712513988	-0.243300149422665	0.490803269573743	-0.105897726855014	-0.199395150497419
12q	12	125300000	125400000	1296	0.59645459985992	0.20752727301894	-0.465266084970424	-0.158424371657537	-0.437162842878736	-0.101233654021547	-0.0180064374987997	0.0434592610378276	0.00331829446569003	-0.0485079289606158	-0.258297657913275	0.370671085340591	-0.198195844426142	-0.160650139003591
12q	12	127100000	127200000	1298	0.554951493632773	0.29940266238353	-0.103627894839186	0.121873369970265	0.0292547561348441	0.208627607440443	-0.0806345301304424	0.107833437706714	0.109470594756744	0.166133914607621	0.0981599267176608	0.46117328122802	-0.0979848288688855	-0.343108140008965
12q	12	129200000	129300000	1299	0.577865581537689	0.25285535404873	-0.202899400794362	0.0797061078127524	-0.0853451192377202	0.13927780238187	0.0143809751601828	0.0152633162390325	0.0602902727050987	0.00952400183673177	-0.125897661892705	0.415675307164298	-0.0975782687631971	-0.335318246804349
12q	12	1.31e+08	131100000	1300	0.531713205883102	0.265675091175918	0.657875743626497	0.13132830661693	0.0671903745502198	0.305125894998362	-0.0489469342495314	0.0678406440895575	-0.032121281487994	0.0997784777963233	-0.0316016420319013	0.485980069927042	-0.0845831970787427	-0.370891738958239
13q	13	19800000	19900000	1301	0.212604447258017	0.389821939019032	-0.193166786088102	-0.235656651447027	-0.549042713650777	0.089954151936353	-0.0933174644529401	-0.150414169305233	0.0550858427286056	0.185386752835109	0.123740729220099	0.0128814349033881	0.369322075148062	0.453468547384736
13q	13	22400000	22500000	1302	0.268840030069869	0.285299307286747	-0.0349824307101198	-0.275137943475998	-0.457211910396525	0.119810854314545	0.0301263401711987	-0.100720309357485	0.0189562998035772	0.228187584457358	-0.0747684284499563	0.0360664361567883	0.256925215638899	0.538968078028942
13q	13	30400000	30500000	1304	0.212925453335556	0.245596990519977	-0.461481833600294	-0.489265676052403	-0.709456474503118	-0.154111732957398	0.016851199483073	-0.225377792584862	-0.0686832233979475	-0.0321043327348607	-0.166555127075478	-0.0904438963057274	0.0923391041608868	0.465989146541155
13q	13	30700000	30800000	1305	0.243916406648965	0.213530588925214	-0.207030978537808	-0.408215660463823	-0.638388597617514	0.117162604791996	0.0942838842326141	-0.207232235295295	-0.0917549152384603	0.105317507329993	-0.189844945348889	-0.064022409118614	0.173019029550117	0.439866756970393
13q	13	3.1e+07	31100000	1306	0.349218702222857	0.194202677683963	-0.318677562896035	-0.372879992095456	-0.663395782856942	-0.0119543071181789	-0.00841073742369658	-0.208019462103277	-0.0213456289409785	0.152197094609828	-0.196523787602002	0.024722338137251	0.182240292868684	0.575099926167703
13q	13	31300000	31400000	1307	0.294266253523318	0.188785636756091	-0.139450969988801	-0.269907370934504	-0.695460234461302	0.0930514646910922	0.0870952699408426	-0.201432595846751	-0.0665077458999379	0.11840927242272	-0.157560594242326	-0.170714415014752	0.196086796699814	0.525789252579959
13q	13	34600000	34700000	1308	0.211620826247932	0.157462455188109	-0.225487573636109	-0.213628304160079	-0.656506834362753	-0.0168824942804431	-0.0252221456868465	-0.17172041931416	-0.0573123764479909	0.0959550154598124	-0.0203784933697436	-0.172260671385422	0.203387310075964	0.563710423852775
13q	13	35700000	35800000	1309	0.00418480440406424	0.0559932854833743	-0.284798121962713	-0.3603030445496	-0.81281219815667	-0.123961386697707	0.0627103796193291	-0.184859704124284	-0.0977153252552855	0.0368858096981464	-0.168578973706507	-0.166212742221562	0.041705373313029	0.227881785017333
13q	13	37700000	37800000	1311	0.245769829688951	0.227339088024717	-0.0342162396063409	-0.317109934286032	-0.489795683782291	-0.0351874681035922	-0.0911521168319877	-0.125168436353032	-0.0459903497745734	0.162821085230273	-0.083283501049495	-0.0207025917859566	0.22871233977091	0.567185954396648
13q	13	3.8e+07	38100000	1312	0.0526779637398581	0.142660269938878	-0.15832598790941	-0.472807152871022	-0.580879767875855	-0.0363775773183034	-0.0812673285383356	-0.183859385354528	0.0124213854713755	0.0506417563877197	-0.0806747197159554	-0.229169270471543	0.298744327416406	0.518155851207015
13q	13	39500000	39600000	1314	0.219213885018345	0.18374652704702	-0.249004029691665	-0.469282162081829	-0.601631146321503	0.0276353387193483	0.0607833707186624	-0.105167543266786	0.0835302063600598	0.0461505386274595	0.000713798604017528	-0.0898809904216167	0.12438016673408	0.449837703182109
13q	13	40900000	41000000	1315	0.272093234798324	0.257896002219069	-0.253899731701546	-0.356958473378017	-0.586536622699474	0.0469970609773495	-0.0154948228377089	-0.218298449997044	-0.0579373494232961	0.137065846338473	-0.142796857217224	-0.166313651659195	0.155371004772972	0.45017761689484
13q	13	44200000	44300000	1316	0.157547841138647	0.484243048601433	-0.308254010023264	-0.360600250214933	-0.78380519121144	-0.0790875252354199	0.0209177054242826	-0.238191318368583	-0.0931554621773536	0.036516352232847	-0.122239377433294	-0.182130458203282	0.143394893198396	0.430059747753806
13q	13	44900000	45000000	1317	0.303385567216797	0.250131012526972	-0.224654333255079	-0.350855945620063	-0.530495747458202	-0.066332036282147	-0.0274184610786093	-0.186187829358769	-0.0399034425172066	0.0622978004538482	-0.100561520016485	-0.045226755239391	0.200978120626871	0.574446929171904
13q	13	46200000	46300000	1318	0.277888908442787	0.200003700102812	-0.190909273209296	-0.347216177391961	-0.58502004753486	0.0315038489708047	0.0275584398270851	-0.212059640286937	-0.0237661057154926	0.146398050213824	-0.170687147444476	-0.114491479531756	0.188943894353223	0.429487762272133
13q	13	50800000	50900000	1319	0.223805585268323	0.172811947517982	-0.2769709841162	-0.449374160239107	-0.821061816707834	-0.149096223087848	0.0443083291193561	-0.207957261824531	-0.0330693351293313	-0.0171636089908514	-0.133794626723024	-0.19903772520366	0.126693949462292	0.536370667803343
13q	13	51400000	51500000	1320	0.334924748170656	0.247678855475566	-0.183858068089169	-0.290460287421053	-0.646334140933325	-0.000274555818997226	0.0143344089649167	-0.173298444133114	-0.00873550602307368	0.105613323494322	-0.110403516784186	-0.0204304124621972	0.15920761853382	0.569846092094869
13q	13	53600000	53700000	1321	-0.143502059984804	0.285247716316548	-0.157836457780501	-0.286242448586542	-0.607300179467926	0.110618781435748	-0.0395114998306421	-0.190411474169881	-0.0075471425321597	0.063778125392183	-0.0886484375419087	-0.00545794557667631	0.203101501087734	0.46036813750826
13q	13	54600000	54700000	1323	-0.178162735308373	0.151802302327614	-0.343378165502955	-0.358693176989607	-0.665502631118099	-0.00680531727812424	-0.00508958561104598	-0.183859710811449	-0.0787026567272993	0.153751091793861	0.0565539073962237	-0.130704706644056	0.185937685403476	0.384868020508299
13q	13	56600000	56700000	1324	-0.323205190011851	0.292717243068117	-0.171858426857992	-0.266111738801293	-0.684348448547075	-0.0780180597653802	-0.00119397056523116	-0.16927376104912	-0.107943329855496	0.0531086961023868	0.0702995338413928	-0.04317969252109	0.205806340376682	0.430957451689767
13q	13	57300000	57400000	1325	-0.359991919404531	0.176097399332722	-0.234272957610862	-0.305212466917882	-0.726889872684081	-0.116567384270911	-0.0313490741895684	-0.167601651441843	-0.0587477142982797	0.0405378723748782	-0.00392484414274697	-0.198143787589151	0.175967068246204	0.361773841937144
13q	13	5.9e+07	59100000	1326	-0.251617671818963	0.167761261542315	-0.20766203064701	-0.338356183275769	-0.582931399843079	0.0443515712354495	-0.0309637703760674	-0.169139656100203	-0.0623312196714965	0.53729555039246	-0.173736086833283	-0.0893748873231661	0.0985519165472032	0.450757550182741
13q	13	59700000	59800000	1327	-0.120108363065463	0.196130285264216	-0.222223699235798	-0.318082769223216	-0.55019276009367	-0.106940277179486	-0.0392631107143968	-0.157012370956065	0.0210291096620735	0.670810531948577	-0.00876251571468433	-0.146652404140598	0.119397331621496	0.432676464151155
13q	13	61800000	61900000	1328	-0.16614815650634	0.158524736867242	-0.0818291588826363	-0.239004204836284	-0.719693299779923	-0.0090473189901732	0.0173285241753268	-0.188244134350481	-0.115110926472577	0.714806893760717	-0.0985496922314891	-0.0998824969341688	0.18864976398617	0.393377954575879
13q	13	63100000	63200000	1329	-0.378909221560989	0.0770079831619299	0.241912000392079	-0.253648496240279	-0.721014799703322	0.0497734927040985	-0.00542611410522143	-0.0682799503279312	-0.0604155439892353	0.773411836426982	-0.0377894014944903	-0.202091357086942	0.0768307833447402	0.283000804313697
13q	13	63400000	63500000	1330	-0.327704246013725	0.0764710657740395	0.207615865984164	-0.285712481776013	-0.727612368584917	0.0295464871996743	0.0175159382253619	-0.144598187967324	-0.0913875030052212	0.797086862089116	0.0158371974109677	-0.172601099574456	0.143424203767483	0.280755506862163
13q	13	63900000	64000000	1331	-0.330036491314959	0.166504436289501	0.13653447877461	-0.279917537956712	-0.645107748616301	0.0442300590358581	-0.000379772852856639	-0.178449002820527	-0.130881255505488	0.784309801202578	0.117378179154764	-0.140703148209982	0.065026171705337	0.301273168145871
13q	13	65100000	65200000	1332	-0.274770194007554	0.126763263732675	0.21482437244064	-0.308495415452443	-0.727094213683473	-0.0261522816058824	0.100532765161281	-0.288863876214214	-0.0558059821900843	0.764098243949579	-0.0168781114393726	-0.208520546480396	0.118680249909582	0.254087009404207
13q	13	6.6e+07	66100000	1334	-0.334868726877092	0.138145812598043	0.0863829638746735	-0.361673155743527	-0.830428391493361	0.0933536082173602	0.0758597617349993	-0.207184747909769	0.0012843561819078	0.748432437931582	0.00821466314457393	-0.138155853406518	0.0877181785600574	0.195439067527615
13q	13	70800000	70900000	1337	0.142633381802577	0.206427758766378	0.13519392431745	-0.292467367598489	-0.694314669419583	0.0120107327035614	0.0718886595033352	-0.17570505657642	-0.31725877154724	0.062756517277961	-0.0612025273439588	-0.0400402114436562	0.216071010523027	0.466478001174403
13q	13	7.4e+07	74100000	1338	0.191089849539419	0.204062076537013	0.0658060311254671	-0.390618608517169	-0.645345852505743	-0.0613169215394987	-0.0479364545229309	-0.214358254917623	-0.339299932087592	0.0723478116294885	-0.0933095105248414	-0.113976309567693	0.224066009284763	0.531040564960217
13q	13	77700000	77800000	1340	0.113065722351134	0.162335106904717	0.157852049831232	-0.29398166006059	-0.834073374873162	-0.155853372362552	0.010879783882129	-0.156051632082185	-0.459775767354433	0.0280021550478572	-0.142725527952044	-0.144386746345838	0.178007094702197	0.513133354141554
13q	13	81800000	81900000	1342	0.203839052985184	0.153746570003756	0.135971281585873	-0.384049692142942	-0.631941086361944	-0.0215637670767425	0.00801710531232566	-0.0946412879943612	-0.449757352836411	0.0809157741878625	-0.0252218551429964	0.00241954893474542	0.174627113885228	0.430275089052374
13q	13	82500000	82600000	1343	0.126460019557443	0.0828475208724188	0.223400448494968	-0.330994241764028	-0.829247063780716	-0.0909970226344702	0.0398138276948401	-0.250192844269911	-0.495547989768594	0.0774594895725384	-0.00738229785105743	-0.0588495490228692	0.219229140786143	0.371269440715509
13q	13	84600000	84700000	1344	0.0430951838437618	0.0689283207543919	0.0992693015871605	-0.38134167616365	-0.741289583991925	0.00490492495852313	0.106187228437856	-0.184598363506963	-0.511968189019259	0.0488083548749515	-0.0270693276743922	-0.181579823523495	0.0981061683475806	0.334976485558685
13q	13	87500000	87600000	1345	0.11527809074545	0.154957728019477	0.0653099167163945	-0.471168789316199	-0.6984990175872	-0.118551033311463	0.0644496255074872	-0.234795777162737	-0.439086331749539	0.0222271790758792	-0.0733502986404459	-0.169124214048699	0.00757080787470152	0.291987208804827
13q	13	87700000	87800000	1346	0.0264603826384623	0.0275032150211467	0.104463994544145	-0.404591724972909	-0.858121825872974	-0.0300877468354811	0.090388709969166	-0.261133577865132	-0.442011899257555	-0.0395398142783507	-0.157518786217905	-0.153905817699371	0.0687815311416817	0.20781670607486
13q	13	88300000	88400000	1347	-0.0822216113282409	0.123076444686047	0.12785670679964	-0.459368858739397	-0.896587423068044	-0.013908157542211	0.0565422614196847	-0.146441951952098	-0.519818048187628	0.0413314165752151	-0.0474361146330394	-0.247896182648685	0.0734343380978768	0.258820763071228
13q	13	91200000	91300000	1348	0.0388691580489588	0.137401061255688	0.0213809244532799	-0.386014229349855	-0.669552679759279	-0.0877797227334014	0.0620444624378486	-0.164271299823845	-0.251561232891446	-0.0292264481662184	-0.0680054264453839	-0.139678932746711	0.123702910920943	0.407298064155765
13q	13	92300000	92400000	1349	0.102869493688244	0.13668608026523	0.203818465740985	-0.328447989004693	-0.656779169300576	-0.171556360632745	-0.0385809261901112	-0.170001903295423	-0.257079956328704	-0.00309984842573621	-0.121143196217738	-0.069163893584459	0.135287163393214	0.406326207746514
13q	13	93400000	93500000	1350	0.168315022080738	0.191412959636789	0.188126419806619	-0.372321577991168	-0.560926366738408	0.114900113794925	-0.0639590065183587	-0.123832457087572	-0.215503724299791	-0.0151207897088319	-0.100568925692863	-0.153424130456023	0.228302025562804	0.376501704312655
13q	13	94900000	95000000	1351	0.323275265892549	0.278288272002997	0.302376637586506	-0.412902302760524	-0.672782972060991	-0.016299700060545	0.0559535548072546	-0.19677709462615	-0.166070147117642	0.0520393328370552	-0.124266480275579	-0.0586026787417039	0.230414061400587	0.480377932476289
13q	13	95800000	95900000	1352	0.393661372627439	0.292930172661101	0.121273071903823	-0.402821909672934	-0.532295319491695	0.0506583176847559	-0.0336694146088365	-0.0967916791880841	-0.234720999867508	0.116547115968315	-0.0609215326436794	-0.0161456854348252	0.241754985636146	0.562328652647418
13q	13	101300000	101400000	1353	-0.182010780916756	0.22665972395183	0.189014994161367	-0.414577907729763	-0.564241477271607	0.0780691556931878	0.0643749795513228	-0.22083906142013	-0.215384023477814	0.0733079463701427	-0.0798436373674498	0.00250017873137713	0.272723212703326	0.525638641427953
13q	13	106700000	106800000	1354	-0.123668712467579	0.141694657742888	-0.287069092213452	-0.393442321604364	-0.624033238492322	-0.0351014464775129	-0.0145079855373661	-0.208729297872573	-0.0997718162012528	0.0140419182245319	-0.146617037003927	-0.164769277169056	0.101258100413978	0.564828528117622
13q	13	107100000	107200000	1355	-0.170699577256211	0.19584791966893	-0.215969609780805	-0.30538721715225	-0.71450695491465	-0.0516725563219297	0.00689668446089241	-0.140000851190622	-0.0830281970981075	-0.00605929643348816	-0.250023531729392	-0.085026421553334	0.176308063457411	0.605215589953361
13q	13	112600000	112700000	1356	-0.170543242363738	0.338645052640521	-0.195058712873666	-0.394060844117352	-0.452825549048843	0.197916773483626	-0.0400026499258254	-0.120770761524043	-0.108859770682129	0.21768014415822	-0.123816617429116	-0.0494864488651873	0.309721830072324	0.41921097133687
13q	13	112800000	112900000	1357	-0.212563581342242	0.257535650369081	-0.186867858376224	-0.359699703876042	-0.561957518070653	0.221602828256326	-0.0890521468156853	-0.231845778855533	-0.121766683501754	0.170232301092842	-0.151150314283597	-0.0132355083980349	0.181096803791062	0.483375123716894
14q	14	20700000	20800000	1358	-0.0648174412858232	-0.231760767271048	-0.322678123323761	-0.374276581105657	-0.205569875173328	-0.108354359815191	-0.0056495799458642	-0.222037929949158	-0.0736951311174753	0.0947879435938498	-0.149573160582973	0.180641279232077	-0.0978246218419504	0.284229805817252
14q	14	22300000	22400000	1360	-0.0593178804678009	-0.194894151372652	-0.16390852886107	-0.368489137348566	-0.152155570392903	0.110314570357606	-0.0268221910944448	-0.181941996992483	-0.0810525075482169	0.117368464551975	-0.0196775396684126	0.122477902464708	-0.00268851803841452	0.153566138300322
14q	14	23600000	23700000	1361	-0.0314739935996313	-0.0807733104782157	-0.263022289561151	-0.304515277600295	-0.285535671675655	-0.138567121120419	-0.031336456350322	-0.203021742550044	0.0135344728000627	0.0866672291171256	-0.248535321963632	0.198478598462968	-0.202953250085297	0.173062950019809
14q	14	2.4e+07	24100000	1362	-0.0121825282765478	-0.183581843828178	-0.271933447739578	-0.491455201035074	-0.188323150028597	0.0391871274799733	-0.0216024254475649	-0.224948086139637	-0.06233646488821	0.0170868692639735	-0.228334461004499	0.18676286297982	-0.142757544387891	0.237636849572582
14q	14	24100000	24200000	1363	-0.043814460851435	-0.101193896698897	-0.223005726614618	-0.40500493156317	-0.135427839564537	-0.077107445442677	0.0428481761673839	-0.231729225024566	-0.125535484007877	0.0819921292874497	-0.154552224942357	0.201925031421016	-0.102234687952628	0.114729701990219
14q	14	29200000	29300000	1365	-0.175625661130736	-0.185193369207008	2.04409145308217	-0.41305700280992	-0.254967095159235	-0.0754753099638317	0.0161420292723466	-0.251330496586537	-0.13283259808522	0.0389784933638883	0.224975733125853	0.130562054482028	-0.273201245656527	-0.0282566738369459
14q	14	36300000	36400000	1368	-0.0773783233815327	-0.208811565555015	1.04163153090428	-0.466026435001346	-0.135407300026354	-0.0645400655778401	0.0123889118081954	-0.223968087461591	-0.0905388736286137	0.113683272854801	-0.0717480989274775	0.147148873298087	-0.198309361374196	0.139699424584043
14q	14	36800000	36900000	1369	-0.0525850198302298	-0.0996545491119915	1.3778473963187	-0.356138343664832	-0.136501999160963	0.00281735437789971	-0.0514309427332133	-0.174879888952797	0.00532560179327745	0.102741730627693	-0.0947491826609061	0.199924160933569	-0.24263628887531	0.0726392833872648
14q	14	37600000	37700000	1372	-0.0447128812158679	-0.18253492766572	1.51291369544372	-0.389723885458243	-0.302506492440232	0.00410012237882909	-0.0379349360543087	-0.102161053846885	-0.110377253022784	0.06246868469419	-0.0755205243269202	0.179143226775155	-0.0789255897114087	0.09574712590275
14q	14	42500000	42600000	1375	-0.186916652515005	-0.191485398947275	2.14258287617724	-0.33358325813537	-0.205607211523912	-0.0942494945777348	-0.0258347010651328	-0.249079620988353	-0.18705075056392	-0.00238310438610003	-0.0602417242383275	0.137951560351166	-0.166619626840407	-0.0857256795315188
14q	14	45600000	45700000	1376	-0.113219853764905	-0.2525968202992	1.76341077383798	-0.254226089686866	-0.117274045028034	-0.0814006443376406	-0.058989379407133	-0.232143404302734	-0.0338132180808897	-0.209736987469916	-0.0261535082393711	0.238957976608861	-0.139299670720173	0.204337018540079
14q	14	48100000	48200000	1377	-0.0960971774294376	-0.179472600316561	1.44288756003925	-0.341674638647081	-0.168072922510784	-0.0237300641861633	-0.0488731284035494	-0.218078945798592	-0.18154613405261	0.0927715335935236	-0.103576416566131	0.218201738999405	-0.191440793305019	-0.103094062962088
14q	14	49800000	49900000	1378	-0.0653172388074357	-0.0881278528877305	0.59044374456367	-0.306944584107711	-0.0659887426411436	-0.00349164155548059	-0.0552638540641623	-0.0738864825645074	-0.0974915043633741	0.146687418778406	-0.0468651862788841	0.308290906930493	-0.0862844381779748	0.122492130682069
14q	14	51800000	51900000	1379	-0.0692420104440747	-0.249026937517081	-0.224537219986034	-0.38504053847385	-0.192818501002009	0.0711891263134729	-0.0343464692947189	-0.23852924809753	-0.088424279576071	0.0782694311593041	-0.148834805978538	0.130114022544341	-0.130302475943553	0.0169483911404042
14q	14	51900000	52000000	1380	-0.05524274034813	-0.171453500674121	-0.181371895416552	-0.26798237233222	-0.295563951794058	-0.0247455457958067	-0.034231219250095	-0.105039888456815	-0.113676905232534	0.0691461667370732	-0.21250559733245	0.228326672602604	-0.123093889194512	0.0826792554849693
14q	14	5.2e+07	52100000	1381	-0.156244077738325	-0.270935309096321	-0.32524998670484	-0.418250629437923	-0.312592902519436	-0.169217408569796	-0.0488304711466734	-0.178855142451317	-0.187195809992585	0.0338363544852235	-0.235517689103183	0.175654625182848	-0.2555054895359	0.0790624353833991
14q	14	52100000	52200000	1382	-0.0495916018927094	-0.255529700092495	-0.183402679484492	-0.368958697142557	-0.214779298511563	-0.111722160322284	0.0221250895664004	-0.200949576198602	-0.154375378166277	0.0367175819247461	-0.116784497399077	0.103822166957322	-0.179070900007638	0.030075920094153
14q	14	54700000	54800000	1383	-0.0313697695004563	-0.221173484624246	-0.197651971342081	-0.227191666488045	-0.170415924596517	0.0420058929681567	0.0428583353093554	-0.104264926872276	0.10445262541826	0.0681023089289929	-0.0928157561294447	0.253736286359474	-0.0962271226272985	0.0712007720277871
14q	14	55300000	55400000	1384	-0.010419714593066	-0.203703564023631	-0.317373838468158	-0.547111479536779	-0.295270217463372	-0.0407187000921662	-0.0339572545182319	-0.214397940679361	-0.154919539635746	-0.0583586683013491	-0.0334238772353338	0.131638551682115	-0.126437676600797	0.124077152360433
14q	14	60300000	60400000	1385	-0.025860590491023	-0.0607440368718935	-0.180111934734239	-0.399071586405541	-0.244492581348555	-0.025262511392943	-0.025718696758859	-0.152037080721027	-0.330941185988059	0.0832240933226276	-0.0757495899097917	0.284244269703402	-0.11623379722809	0.139812931886439
14q	14	65100000	65200000	1386	-0.0489492276524821	-0.0956852307336983	-0.25119051483053	-0.332862417216716	-0.116126122681412	-0.0102726649836407	0.10991221094114	-0.138686879656613	-0.280689822418978	0.113401729864354	-0.16432165523317	0.245493015087857	-0.138854140937123	0.232337268007126
14q	14	65700000	65800000	1387	0.00092062139796798	-0.242634879541876	-0.277879745466186	-0.409867761664214	-0.319217001872347	-0.147208433179652	-0.046564261388669	-0.190745596402527	-0.33128613053849	-0.0237906661267315	-0.0968237734329753	0.0329142446914492	-0.184377421633092	0.123440075954097
14q	14	68200000	68300000	1388	-0.0212082168947054	-0.172748549723526	-0.337107426377923	-0.353693903451993	-0.158155390227803	0.030810053714653	0.0399589418323022	-0.107276722951657	-0.337304891096563	-0.0204633105447994	-0.0842743264478852	0.194625481952438	-0.205130954730193	0.25057140905049
14q	14	68300000	68400000	1389	0.0207831473411881	-0.102432662279856	-0.0164306939298635	-0.381393650105653	-0.255753626789127	-0.139587690492976	0.0165842421643775	-0.191796629816593	-0.196541262220168	-0.164972011355184	-0.105697364779339	0.213032187084193	-0.180303965222041	0.172956852799129
14q	14	69700000	69800000	1390	0.00995847082476474	-0.197675551704213	-0.2115684871212	-0.33704771715116	-0.191541897921785	-0.0379348337180471	0.0101569655266142	-0.249376334639153	-0.327205676697741	0.0143625153798927	-0.152198623539375	0.245653871174696	-0.162062801657654	0.0143714864129596
14q	14	71500000	71600000	1391	-0.0588567440702435	-0.257508975154535	-0.248572366344026	-0.343202324303364	-0.251879823655225	-0.131574188101459	-0.033765969431948	-0.236497082955478	-0.259947125996555	0.013219644027165	-0.0600556032484647	0.102172949100635	-0.235524608795871	0.195480989925255
14q	14	72500000	72600000	1392	0.00412164006355957	-0.0977718506411225	-0.210493692234901	-0.393653994495389	-0.215471579055152	-0.0727724326133588	-0.0336387996851436	-0.204989792614292	-0.267233862825092	0.111435557245751	-0.0290329831795315	0.253883201009732	-0.214044377118651	0.079411854382107
14q	14	7.3e+07	73100000	1393	-0.00631365069891528	-0.124997121219543	0.00763685682095207	-0.233346127913287	-0.064468003007883	0.0728963520672467	0.0639090060553618	-0.126731940797802	-0.339103206050732	0.127026718963449	-0.135919522115721	0.281929060307509	-0.152289156214091	0.0157459414087718
14q	14	75200000	75300000	1394	0.00488346106098582	-0.245821803042186	-0.271037920990691	-0.488964767453347	-0.261662839000242	-0.046911577320411	-0.0678445460616271	-0.13863732364677	-0.233567092497317	0.112799670238356	-0.0603651606872734	0.150902024346238	-0.251631960875866	0.178825648234581
14q	14	78100000	78200000	1395	0.0583077443357537	-0.149776600691507	-0.216676049515481	-0.392553330152108	-0.34117082666733	-0.636170953069824	0.000329108002352027	-0.154513790670965	-0.298249626974448	0.0380621614618719	-0.0641317870987751	0.179455185423551	-0.151380199229152	0.333280738812059
14q	14	78900000	79000000	1396	0.019177468006676	-0.186325320120272	-0.0775222803539518	-0.29057242850289	-0.0013317816640214	-0.491884565679298	0.0572568972423592	-0.171169305178708	-0.21527917395379	0.128565142019234	-0.0303129011605591	0.255727748995105	-0.187047813410059	0.0366488945848615
14q	14	82400000	82500000	1397	0.00153764683374934	-0.194121293228472	-0.110482462246961	-0.375607341013005	-0.122287735575039	0.0434995870284428	0.0185918715544895	-0.155106578623438	-0.222659955728514	0.0947228553568752	-0.0566697389002481	0.214646027779391	-0.170352334294818	0.0710338797530565
14q	14	84400000	84500000	1398	-0.0321527587636649	-0.171495589810846	-0.0793542597486705	-0.274880889902223	-0.224129483951852	-0.442859905465951	-0.0650680122405084	-0.101513467437755	-0.355121917705924	0.0156494557790134	-0.0765811570173425	0.163194253280719	-0.103256583643805	0.00446353229728517
14q	14	84500000	84600000	1399	-0.112225550338902	-0.120334668347689	-0.0964877771164927	-0.312340655575258	-0.162837567806672	-0.480311284968683	-0.0232143029653662	-0.11503876009212	-0.312299626953509	0.0248805125011292	0.0562455082244676	0.130669075053112	-0.378296514096931	-0.0626655608947186
14q	14	84800000	84900000	1400	-0.224392629181206	-0.205485663994241	-0.193953998872769	-0.394184413559506	-0.212030201410801	-0.463006322969678	-0.124521766297376	-0.129739774082967	-0.323828957079589	-0.00393248417288771	-0.0603774003186173	0.12200688738228	-0.27725873030491	-0.0910659975054952
14q	14	88400000	88500000	1402	-0.0621321631950126	-0.229935909903845	-0.204903709870738	-0.316008370251712	-0.0625014415563955	-0.57162207771198	0.0404496076070617	-0.174299814698906	-0.342101179579628	0.0299358570557942	-0.0855725273834941	0.141670135061882	-0.212696782071868	0.106326163595609
14q	14	89100000	89200000	1403	-0.116274493314061	-0.313469787541677	-0.161027941446178	-0.39007812228652	-0.248023107519028	-0.500734819106871	0.0225030260730415	-0.118090928768313	-0.284915014270133	0.00897480043218965	-0.123144526666538	0.0974796987654276	-0.261449398050131	-0.0774592936229313
14q	14	9e+07	90100000	1404	0.0281591657359078	-0.0404654017542184	-0.126941477702021	-0.492134351376843	0.0475970000063377	-0.339569661723193	-0.031217263037694	-0.11693495956301	-0.372688891551456	0.0978908535017375	-0.0522459189902858	0.25979929476424	-0.098173882693643	0.161866091933211
14q	14	90700000	90800000	1405	0.0905727545441337	-0.1232079753699	-0.251356780646001	-0.342828451637956	-0.0898338383320895	-0.545878555406544	0.0326483156933932	-0.196592848492503	-0.312079981691131	0.093346565317927	-0.0806213100398087	0.246533535826738	-0.0818419681364312	0.21667708136582
14q	14	91500000	91600000	1406	0.0531021450945588	-0.100911797331684	-0.218738226958815	-0.373789791653711	-0.0962970473267348	-0.478366782574214	0.0366950879327358	-0.0413033789221711	-0.313759746677262	0.113894575695686	-0.141708372088064	0.216656488659378	-0.000861954687249661	0.298600720917131
14q	14	94100000	94200000	1409	-0.0432088106690591	-0.071618085383629	-0.128433640977215	-0.329894824584412	-0.156441232130546	-0.500205877916278	0.0854917062262382	-0.15263299316116	-0.314028771809094	0.0223298312827318	-0.158519557938282	0.215871377555215	-0.16365798248566	0.0129973065382
14q	14	96300000	96400000	1410	-0.0272536781449993	-0.152834783911142	-0.106822805623482	-0.316049394793669	-0.179265242572572	-0.471777107527313	0.0182538691063366	-0.102016987584833	-0.234188654487981	0.143135249017078	-0.101630492493839	0.257533284669884	-0.186431474438113	-0.00241313188939505
14q	14	99500000	99600000	1411	-0.00136777465357772	-0.190723511304469	-0.174142084198755	-0.233855034742051	-0.018488792386555	0.0917054322927526	-0.0992843844424038	-0.197304148015991	-0.320563505602039	0.108924553315692	-0.071936705981881	0.238896604480182	-0.110705791106873	0.156689564565915
14q	14	99700000	99800000	1412	-0.0717779265460806	-0.203446788882386	-0.176480948098644	-0.367374868761514	-0.140121108818343	-0.02244801198341	0.0335580578337828	-0.265839466687762	-0.385958205562094	0.0241129516390758	-0.172822663298435	0.0968017923193931	-0.247488069952334	-0.0334237110127634
14q	14	99900000	100000000	1413	-0.0139658793246574	-0.126213345308304	-0.232532037049593	-0.309222392186528	-0.22926107113278	-0.105149209457908	-0.0510384413916197	-0.237025045492813	-0.288054328207686	0.0619448863546267	-0.273893722780049	0.148055809695445	-0.156520143907588	0.20250750223902
14q	14	101600000	101700000	1414	-0.127112915446498	-0.146639038957125	-0.170314268260019	-0.429943325698178	-0.0821789284424253	0.00369656750967781	-0.0368356703238368	-0.288239542586262	-0.329981056908791	0.069373410616867	-0.162015214470459	0.162044566992614	-0.196656875282454	-0.0405133750039285
14q	14	103600000	103700000	1415	-0.0314646111841101	-0.234745589260693	-0.380997927482514	-0.543480491383868	-0.385133203012841	-0.0029696376315214	-0.10773861343483	-0.241269452794705	-0.309728541635955	-0.0060609257702273	-0.265507227651629	0.051380297728192	-0.137671055417191	0.0960608358483991
14q	14	104100000	104200000	1416	-0.0160086209238715	-0.263816520406316	-0.343282296574544	-0.411246628960086	-0.272852304631374	-0.0570611976124042	-0.138881813882861	-0.303724623477699	-0.406456376418263	0.0260743138030694	-0.227181050632639	0.20326521036972	-0.164888818056311	0.173442952076769
14q	14	106900000	107000000	1417	-0.166653194882997	-0.267885530578053	-0.166444009100567	-0.495256472964367	-0.157215936212305	0.0701397144822824	-0.0332628433973526	-0.233558771572806	-0.347781880774873	-0.0885171851507656	0.0234973319783007	0.182424842079984	-0.33133398673369	0.0687499733332373
14q	14	107100000	107200000	1418	-0.0688321968754656	-0.287752298729644	-0.135687931648163	-0.282787203781873	-0.242033077229132	0.0290522256742269	-0.0737521097356706	-0.0903781464317923	-0.295106813252615	-0.0640462615903428	-0.050454519655135	0.189956129333083	-0.272813944015022	0.0161392040223881
15q	15	23700000	23800000	1419	-0.605164639565588	0.262770315140498	-0.10250882724684	0.114173740690188	0.175126246370881	0.00637883570717366	-0.0117407334187067	-0.189190007172114	0.212737769351684	-0.202127964692883	-0.00911830174040987	-0.261610377765744	-0.321570876018855	-0.422407246746285
15q	15	24800000	24900000	1420	-0.467262802162424	0.369077150180127	0.037917358452745	0.234002573616892	0.213888964316343	0.104777870697661	-0.0566817015387364	-0.21080188020113	0.165893434816404	-0.371409556587641	-0.0121036849793754	-0.202164375650153	-0.194274165865863	-0.340693867520131
15q	15	25500000	25600000	1421	-0.535974644115664	0.25465002767603	-0.10703823910788	0.125428137274007	0.0373831968431149	-0.051095272253362	0.0356362125220153	-0.178729769239266	0.0688439360024222	-0.29568806483418	0.0318263180971321	-0.337788786068177	-0.257995042414901	-0.356176474504331
15q	15	26100000	26200000	1422	-0.576162976823669	0.254479343121265	-0.213318097328336	0.155606190088711	0.120291491918672	0.00513954065515178	-0.0644647734427911	-0.252478798229573	-0.0512804300672361	-0.264690162341818	-0.143555822997252	-0.342686069248136	-0.290714894471125	-0.382705609388079
15q	15	2.7e+07	27100000	1423	-0.493645648605928	0.265379179148829	-0.175524279390614	0.152994712508624	0.187114465733311	-0.0346185616614469	-0.095799866753093	-0.149144908284862	-0.014663846483044	-0.199620269268987	0.00268430785363573	-0.329997352917802	-0.164891295536139	-0.444528977800937
15q	15	34200000	34300000	1424	-0.489860973987992	0.210037765672438	0.772878457351135	0.0690056327295732	0.0446075995222058	-0.128824475063323	0.0165769011880407	-0.270712569406229	0.0805963732316479	-0.242644292028562	-0.136205576138295	-0.31633303116357	-0.319226163949873	-0.347529256820805
15q	15	41100000	41200000	1426	-0.396926053704573	0.201837316092243	0.208712655752995	0.0403195471764273	-0.156435163658868	-0.192919123344517	-0.0144126829790413	-0.229839949044667	0.137339724151242	-0.317897401239299	-0.182786770420879	-0.253896269078002	-0.33837840203432	-0.305965313421745
15q	15	41500000	41600000	1427	-0.404803274481232	0.253345921027474	0.154661146687892	-0.0881727317074795	0.0291511509162777	-0.178807489597428	-0.0978756154896316	-0.201528510188314	0.11290395943951	-0.347641393842742	-0.124454279666904	-0.335602509534283	-0.165417727961544	-0.0679645056769008
15q	15	42200000	42300000	1428	-0.49618698990605	0.235615372978146	0.264183301731191	0.0939079599147942	0.101260385202496	-0.0238514010465983	-0.0548650533884793	-0.194847996062433	0.1322186421134	-0.256245928501821	-0.154139759869608	-0.385565622815113	-0.231158301686742	-0.257620580318469
15q	15	42300000	42400000	1429	-0.557819043199386	0.202731470805984	0.252075392831253	0.0745828159749175	0.0560343068249059	-0.0415452348243909	-0.00207904859127497	-0.253846037124892	0.141110767732584	-0.28256108835117	-0.201257676492568	-0.427275031302017	-0.24314024952309	-0.369608851587322
15q	15	44700000	44800000	1430	-0.476917015982619	0.184872425854686	0.195255921620437	0.0138990185660026	-0.0385307001807204	-0.152054043218403	-0.035534347237663	0.0444635860445062	0.11576984625368	-0.203366684644523	-0.0311203023171137	-0.31444347973865	-0.378765617484034	-0.111712994566101
15q	15	47800000	47900000	1432	-0.446087986132303	0.228097552902126	0.404536650923468	0.0469706485081904	0.0586117689618489	-0.134340907170492	-0.0473039972758105	-0.0428125984977193	-0.0640106577614844	-0.0559738801836711	0.0371275873829506	-0.248634691528162	-0.314971159380912	-0.396468546532927
15q	15	58800000	58900000	1436	-0.330751335101267	0.352375629185999	-0.183322494411924	0.0869868372017264	0.231000466068756	-0.0148724049954199	-0.062922911736256	0.0706711544077907	0.116701814994622	0.0642956772359125	-0.0407344987036178	-0.349810138440159	-0.208346625556156	-0.164260387410907
15q	15	62100000	62200000	1437	-0.483989159163715	0.267460395988306	-0.187311236784062	0.049274107599149	0.092246892246543	-0.0859599975015855	-0.0748319822163966	-0.0282272046706764	0.0117733888082962	-0.15634973330828	-0.0555191330510709	-0.460932365491754	-0.229853870367674	-0.224319088333446
15q	15	63100000	63200000	1438	-0.56342291791641	0.204488311662936	-0.265484423017105	-0.0395517765044071	0.147411636819126	-0.0823188046295504	0.0691046264235213	0.0138218887647176	-0.0352678529353478	-0.0643820833254333	-0.151288594282886	-0.373858243929692	-0.28959987392575	-0.343898275029356
15q	15	6.5e+07	65100000	1439	-0.400559224043031	0.358067518422509	-0.242724559431171	-0.0519913037399405	0.101413608753524	0.0864054858104691	-0.0933059391520088	0.0230402381656578	0.216420258388641	0.0546473792820699	-0.123792576858008	-0.177218870184056	-0.139645140194059	-0.205915116186653
15q	15	65400000	65500000	1440	-0.462560510289138	0.263246549611555	-0.285204982559873	-0.0407713917378148	-0.0309482918921336	-0.153091137780811	-0.0127298437936249	-0.0308748661433126	0.108013094127377	-0.115451259365582	-0.101099502501403	-0.354588911592814	-0.276324581318275	-0.210609560655588
15q	15	67800000	67900000	1441	-0.327822884583072	0.164041555811924	-0.247316222748462	-0.0343485847514496	0.0278251331896346	-0.0700413831752408	-0.0450357036769405	0.00178928018073718	0.0916739122491051	0.0314683103480026	-0.0334315442250188	-0.379860659236913	-0.319316024715323	-0.202487244135951
15q	15	7e+07	70100000	1442	-0.409596455610182	0.356455490725972	0.0855569828000696	0.189843777545495	0.116190055220145	-0.000365562836013036	0.012891051749617	0.0792487098343953	0.209019784871999	0.0670480168648084	-0.16720409017059	-0.280076533751979	-0.127307708019361	-0.267932407893773
15q	15	70900000	71000000	1443	-0.465324343052405	0.268983777703709	-0.147989409236544	0.0705290516764862	-0.00041938789905312	-0.139315635737297	0.00455567586675845	0.0416324775426769	0.145725630117034	-0.0913647664840387	-0.0963991524468464	-0.45452417820957	-0.269521128343264	-0.23372576488734
15q	15	72400000	72500000	1444	-0.530842012566828	0.227783953220434	0.040997693498278	-0.00809887215639922	0.314417235577011	-0.110680874992159	0.0203060791227444	0.023501483339368	0.0773337457730248	0.0150407454882373	-0.225132893208598	-0.290185361561935	-0.348963443979253	-0.26737667339941
15q	15	77700000	77800000	1445	-0.401280401692508	0.305624398852813	0.117645195448915	0.0788912709974284	0.314085867138823	-0.113145731295128	-0.0224360916252404	0.122863657466978	0.15426056065153	-0.0522921749006712	-0.0972527452762387	-0.236255131990809	-0.388639575507788	-0.169653093855853
15q	15	77800000	77900000	1446	-0.563292209565108	0.178108851604518	0.0368030499937803	-0.00477745823393987	0.362197381332695	-0.118746196699724	-0.00955878638701498	-0.142842693238271	0.0953417260801505	-0.0360528980493589	-0.410369926586686	-0.443831562281231	-0.378818115601403	-0.500445363074611
15q	15	79900000	80000000	1447	-0.483106858078552	0.280932642006698	0.164475856734034	0.0570051762851011	0.426271944864838	-0.0414274068377118	0.0280191225996199	0.0950027240194876	0.173401082082189	0.00737194551466386	0.0226068919507253	-0.32628761858752	-0.265398721830042	-0.301512731924138
15q	15	81400000	81500000	1449	-0.345763117635515	0.321490539998691	0.095887137797125	0.154089483064553	0.461310766576663	0.074417308598353	-0.0954444109653266	0.0388874446402504	0.149703403641089	0.0905875389464176	0.00366662023448339	-0.195862096707962	-0.126384527320153	-0.315675596215994
15q	15	81700000	81800000	1450	-0.43304616175745	0.174429196538629	0.0929904006588111	0.0366947357748518	0.401470947629926	-0.10378497691176	-0.0287060011079032	-0.0213861094128997	0.125331760120318	-0.0265755673192281	-0.140071620033825	-0.325970500771553	-0.241550848211675	-0.376298899958302
15q	15	84600000	84700000	1451	-0.513352724340158	0.236864823279499	0.174613363045733	0.117367859472385	0.435901388675918	0.0555069333235459	0.037860504719491	0.0113708020819117	0.190270565082869	0.0254582634197525	-0.197167557615682	-0.323221651029128	-0.303401790478064	-0.253485489952112
15q	15	85800000	85900000	1452	-0.446873940429009	0.238917491497493	-0.00325279841311631	-0.0773138847423027	0.382846609814504	-0.0321461304621599	-0.0139217746183145	0.10207827570291	0.0329301357976378	-0.12300569241381	-0.107575975816903	-0.358458068242157	-0.343637196629336	-0.355423456762565
15q	15	87100000	87200000	1453	-0.400861769721043	0.243560540146173	0.0609903119214973	0.10383401366426	0.515266411612088	-0.0444592981244354	-8.29415165567195e-05	0.0860529426380409	0.170272776517952	-0.0661645094988918	-0.0334937275759507	-0.332023718802627	-0.29037289772106	-0.341828615407334
15q	15	91100000	91200000	1454	-0.322301991285016	0.295485558219696	0.0971138382275187	-0.0221304765650679	0.36772990603561	-0.0332378931623273	0.0655984057022919	-0.0216448742189033	0.330737095728571	0.0429381338764984	-0.15342143581429	-0.188028691875523	-0.14958222900061	-0.0618566556741569
15q	15	91800000	91900000	1455	-0.472131608488966	0.349569079371446	0.221743085656772	0.136205613313199	0.573136846853294	-0.0558265449493252	0.0819917941647124	0.0550684938007378	0.353359437160787	0.00385880478737	-0.0272189204542196	-0.229176745693144	-0.183161627489378	-0.210903682935507
15q	15	92800000	92900000	1456	-0.353424612089006	0.298957376492597	0.227626560652607	0.198826002829392	0.533986442461282	0.0478346582035795	0.0890479893851838	0.0352608820072517	0.300385056553112	0.0962615358247623	-0.0329927870695526	-0.310078947011309	-0.246273454970129	-0.295442709519956
15q	15	96500000	96600000	1457	-0.513229528687139	0.259693912114335	0.120370268023924	0.056158235223915	0.30362370155817	-0.251662689675865	0.0723894549548546	0.00811595189161685	0.27524863651564	-0.0342110494235384	-0.110752777032654	-0.322279720381245	-0.245391078294497	-0.449444698069524
15q	15	100600000	100700000	1458	-0.411989658037425	0.378555596265781	0.182214931577786	0.130831817484756	0.560061912714157	0.0658734613237373	-0.0270800273367838	0.0441336477514044	0.269287592752431	-0.00085702314078021	-0.104870438530732	-0.263113823367798	-0.251671993801106	-0.218458250552508
15q	15	100900000	101000000	1459	-0.546515714248733	0.319785759123966	0.169922167349764	0.166716677978518	0.487621671216012	-0.0804603974581722	0.00857504500268537	0.0918872934523954	0.264807577439271	0.0523225226935876	-0.0934336748509969	-0.244032081713577	-0.151996326386332	-0.255486540199901
15q	15	101400000	101500000	1460	-0.459979753031275	0.274791819708368	0.119644724438626	-0.323419160887674	0.49111268288157	0.0897133164916562	-0.00592403629326756	0.122762891674437	0.236505376510083	0.113692470050481	-0.124357224662592	-0.187735161780228	-0.246454817597949	-0.29694868292242
15q	15	1.02e+08	102100000	1461	-0.412800709716631	0.37280074597979	0.139509066282605	-0.510168254557332	0.469188789236325	-0.0363292593748122	-0.0616908181371873	0.0575265769652028	0.225179151560604	0.0628180338769665	-0.285721525511657	-0.382925502054558	-0.303236345944946	-0.291926507431283
16p	16	2e+05	300000	1462	-0.13239538859596	-0.0589670239416769	-0.000758950276901143	0.0247577084148006	0.507629192853784	-0.126512706369611	-0.084669133046255	-0.0239939190413973	-0.153481959623555	0.0241246380154442	0.0299376342896296	0.136491757650159	0.0644321216315198	-0.256363132257753
16p	16	6400000	6500000	1463	-0.00172683832719483	-0.0670647983308462	0.24411820110953	0.262508119017508	0.89179075247994	0.143987762915521	-0.0691017256585791	0.0491894432708978	-0.0664543406308028	0.080847223586335	0.177568774399549	0.275401133539701	0.236596636758277	-0.149984289870469
16p	16	10300000	10400000	1464	-0.246562274899046	-0.196071627762965	0.179850637289744	0.0343291280719972	0.742550967559229	0.0390659832576055	0.000376547174414874	-0.00507206167596683	-0.0800440293552173	-0.0643314243152335	0.0784462847642015	0.0887571986321896	0.227835787890296	-0.0526876499712781
16p	16	11500000	11600000	1465	-0.0992970265354723	-0.141598653628409	-0.0243854517390667	0.121152326820542	0.700208618067912	0.0183574050237771	-0.0531435689678621	0.0544579367624414	-0.0580869885496048	0.0367909675101841	-0.0596480518843482	0.0770082358370823	0.242507544529006	-0.126116331493264
16p	16	20600000	20700000	1467	-0.0760928297591813	-0.0671787363287063	0.210030298740927	0.0423086484363254	0.813092878160207	-0.0636675408736134	-0.023540265910964	0.0150269041442934	0.0391042495019828	0.0228824804432539	0.202912176598267	0.202460465531968	0.252840638407304	-0.146585434088378
16p	16	2.2e+07	22100000	1468	0.0396241910136812	-0.114322252946245	0.109182966798444	0.0285276155236245	0.644277256687031	-0.0321064942802322	-0.0306012257470419	-0.00492704329090364	-0.00369440358949253	0.0371240074476694	-0.017315422143021	0.0817191494760349	0.141143766053877	0.0259821249214424
16p	16	23600000	23700000	1469	-0.0773029100802596	-0.106246358472916	-0.0357245663453062	0.0476179855549054	0.6188178124437	-0.0635294422344442	-0.0991523478289203	-0.0435322100635271	-0.0549101314442493	-0.0157354644000659	0.119380820993756	0.0704948622238664	0.161076470648521	0.0526049665928072
16p	16	29700000	29800000	1470	0.106399185884629	-0.0149046868023455	0.182508240055067	0.0297373889220143	0.756448868493367	0.180493539844101	-0.00737447687909682	0.0700080944887711	-0.00993074831063418	0.0772368553892494	0.047878267668952	0.145837098506546	0.241765042842754	0.185012220058255
16p	16	30600000	30700000	1471	0.0828600592612314	-0.0374752026560901	0.208084766050125	0.152229468456826	0.622082353038339	0.0433097031419978	-0.038834706187859	0.0574576665570862	-0.0844484292139603	0.123737945291077	0.00340858090824704	0.335222025306353	0.266131296201877	0.251177756989968
16p	16	31200000	31300000	1472	-0.112881974292293	-0.145249092434247	-0.149136523981322	0.0514196395618235	0.635456965612636	0.0109327692596619	0.0274647011855686	0.0428983777778323	0.0107091774990567	0.14237001240259	-0.057978638278599	0.300400935514427	0.2896548998915	-0.0221713820103169
16q	16	46600000	46700000	1473	-0.0895621932628133	0.0977715392252459	-0.133539445138497	-0.412488960904387	0.226230142246469	0.15371695803966	-0.0302986446311802	0.0298388306364921	-0.230549403582047	0.115013399130441	0.0603238400522539	0.19949036070532	0.161504851472106	-0.07584110907626
16q	16	48200000	48300000	1474	0.0248066958499421	0.0663645504465152	-0.232239879608627	-0.260780662204603	0.116262216732075	-0.00271220746184398	-0.00125877843697044	0.179302575273239	-0.289588670015644	0.112373190608275	0.0157998381630404	0.098138491149095	0.2097904106089	-0.0436683349894999
16q	16	48400000	48500000	1475	-0.045457607118624	0.0166026232886107	-0.281755885265831	-0.472933462090154	0.202339484452207	-0.0717691030700852	-0.071226150979048	0.0501997929434669	-0.20210487285725	0.0831457186571593	0.100584733240037	0.0991142849796041	0.165502141155671	0.0403113406893463
16q	16	5e+07	50100000	1476	-0.0989074359286325	0.0720654977191991	-0.212546379357202	-0.516533719752877	-0.642098859012272	-0.0181319646634914	-0.0395350072752358	0.0482679545926594	-0.274773862163225	0.165174937631375	0.0837408562313203	0.119634469131981	0.175797701883852	0.0329266877511984
16q	16	50300000	50400000	1477	-0.0233600358831237	0.132714856727417	-0.21895893600142	-0.419025882625338	-0.625328606800291	0.080068947456526	-0.0242358223163635	0.0609434220272826	-0.293973650395013	0.0341781259057799	-0.0131589290113692	0.15189214899564	0.226742975564852	-0.0319200709608011
16q	16	51500000	51600000	1478	-0.0748295461416246	0.135541094534296	-0.0651920719509183	-0.274817208520842	-0.491927337196048	-0.00499651788416343	-0.104425047364502	0.0670442809523763	-0.242229806191599	0.107736634371896	0.155868614608683	0.129469086236061	0.223387027141276	0.0190561238208755
16q	16	51900000	52000000	1479	-0.00663115558112717	0.0456618823193243	-0.0706271122705398	-0.378556701109145	-0.527185138805851	0.0379962336563007	0.0103859682216004	0.0789789022866327	-0.331492510336965	0.201791549762457	0.184157127020008	0.0155092142548868	0.218462404318892	-0.101675965945805
16q	16	54900000	55000000	1481	-0.209843413015688	0.0388218031307701	-0.302929059376055	-0.405811191985646	-0.846844064080705	-0.171128741717838	-0.0100922828069995	0.00392126546422936	-0.237339888540234	-0.0199390944537863	-0.00339356237163919	0.0971344414184036	0.189654716744897	-0.119154023435901
16q	16	56900000	57000000	1482	-0.00558286332964917	0.0360546493242084	-0.178351236963534	-0.406625957135717	-0.692493644890393	0.00299506207986913	-0.0750938977826879	0.0221033915472876	-0.26391434890368	0.104391682362751	0.0280185146796728	0.115298597181289	0.247065587144298	-0.0337099410713997
16q	16	61300000	61400000	1483	-0.123510085198511	0.0464739929445999	0.304280931041025	-0.298573578763238	-0.674667136314417	0.0478102459799297	-0.0570183486057216	0.0131824587048715	-0.150850418380598	0.0605789612144653	0.172869337843916	0.0679220013103527	0.12432133504317	-0.124403687635677
16q	16	61400000	61500000	1484	-0.0514239685318704	0.111473922707944	0.257754640355041	-0.323247522526866	-0.585880918821034	0.0711543723761669	0.0604755189876151	-0.00247604424891235	-0.181205675683362	0.0867074147653323	0.104811086730549	0.107284099987673	0.126698444700339	-0.247305545312636
16q	16	62800000	62900000	1485	-0.171318501291996	0.0389840956526378	0.306638894957945	-0.294098736670464	-0.626085696896244	-0.0241348579327367	0.0108520652732061	0.0365997551980539	-0.148156453789127	-0.0630131088521936	0.18597473153539	0.133005771188918	0.161766535254643	-0.233459085075436
16q	16	63100000	63200000	1486	-0.155714088648821	0.0145397164355948	0.279943320862108	-0.315400799668872	-0.620373595317747	-0.0662246650112737	0.0279476451697067	0.039992158937375	-0.100091199546322	-0.0694396259944426	0.085733388338347	0.136931692534859	0.180590349295218	-0.182023419842306
16q	16	63600000	63700000	1487	-0.0900242472181462	-0.00187014735788985	0.265499267114087	-0.401728538051911	-0.612181621804142	-0.110258280499087	-0.00333226406603382	0.117027652104793	-0.188021723987325	-0.0465579117553467	0.137573345854275	0.152794874862245	0.0998948600850493	-0.152225925904656
16q	16	64600000	64700000	1488	-0.13238400588101	0.0292442680648867	0.228714655954559	-0.297005071426157	-0.7399524273547	-0.0354958634829435	-0.00523317546026602	0.141717149066797	-0.145761382611596	0.00171490019134803	0.189325592170938	0.110254510489814	0.0834934467433469	-0.211822226572867
16q	16	66600000	66700000	1489	0.00258922603111584	-0.0279899256179763	0.220313710073962	-0.295040167469857	-0.528529900568845	-0.00582722351123922	-0.0405543786521892	0.0527377490879114	-0.136080767852309	0.122563042619894	0.0817714664014551	0.0992384666808385	0.255124919829102	0.128061014295643
16q	16	67400000	67500000	1490	-0.0230304283151138	0.0860836175560527	0.0379393188709962	-0.467151568809013	-0.669532353941381	-0.149706119599593	-0.0876532851041332	0.00352750810254139	-0.150136686822129	0.063351235392194	-0.0416344067373648	0.0897860689624833	0.100973038878659	-0.00286578563005418
16q	16	68400000	68500000	1491	-0.0690605038163625	0.0810154193304241	0.0966241634091457	-0.363885517620637	-0.711508358438538	-0.0795114266659967	0.0150604744305791	0.0367627072550079	-0.153713613914273	0.0851217297077687	-0.0100363021134136	0.113053856328716	0.133261000875178	-0.0391209009980115
16q	16	68500000	68600000	1492	0.0252461231528843	-0.00806829342433159	0.0546743839090315	-0.478332130216752	-0.758787449207771	-0.0798402813368372	-0.0359382269008124	-0.0269020246812096	-0.140132305999014	0.111105083694338	0.0244235985740376	0.0758972165226952	0.126275747343632	-0.0369544051292911
16q	16	71600000	71700000	1494	-0.127624617775636	0.053305846405082	0.351643614365313	-0.574198645255681	-0.869476854971296	-0.0823952761511471	0.0137404498462942	0.0551254096305205	-0.134116163756369	-0.0373244662511439	0.0604284660798809	0.111257539947168	0.0650871499417534	-0.0547672808259326
16q	16	75600000	75700000	1495	0.777305359225122	0.127823515763758	0.159524641210002	-0.358747208169276	-0.717653459445171	0.0137246476927401	0.0911022700342236	0.078434830059475	-0.108777028618051	0.144795241143603	0.0993738972409747	0.134007828012684	0.195992361653198	0.119546970853861
16q	16	76100000	76200000	1496	0.586021374771729	-0.115951891679453	0.24204881101362	-0.321083480297158	-0.712583739590479	-0.0493162514904133	0.0339876644177687	0.0979956044249362	-0.141478767703041	0.0649338385909858	0.253533570866685	0.120268246623556	0.225685035806857	-0.166285176174143
16q	16	77900000	78000000	1497	0.568286335111509	0.0854542098517059	0.0909357320220741	-0.493628255809351	-0.666479612188256	0.0326646107770654	-0.00433395697804727	0.0306595301973941	-0.141243556411067	0.0770369263650555	0.146508576888733	0.102514017599768	0.124664030267052	-0.0805379298244722
16q	16	80100000	80200000	1498	0.572395924833696	0.0176292798948915	0.26824062738649	-0.407054835630806	-0.644666104448353	-0.000962236183700957	0.0426512101114699	0.140394520228602	-0.0327742448207601	0.0723668337578163	0.137102726099194	0.126646695803835	0.19419230057541	-0.173452267062215
16q	16	80800000	80900000	1499	0.641081476849092	0.02017798708213	0.28419394040238	-0.466587885857068	-0.863081026683145	-0.129309721029937	-0.0105545681726427	0.216476674250098	-0.0709844830705315	0.110210035936912	0.106455769881411	0.148084482364701	0.258521535522392	-0.109357143996477
16q	16	82500000	82600000	1500	0.619592684859532	0.0933793360567222	0.222607548677952	-0.412243627674072	-0.535604377723957	0.0611436928384029	0.133803960099988	0.169399950955458	-0.0575907229324014	0.0982789147972573	0.189719700907196	0.179236653781788	0.221752037762765	-0.0985510040942155
16q	16	8.4e+07	84100000	1501	0.56795437902129	0.000770149067991605	-0.272049643074323	-0.368783262273791	-0.61213281452994	0.0623862473837622	-0.0189265809109497	0.107279275483371	-0.100242134351476	0.100044618925618	-0.11314829520092	0.126694824490731	0.0730010279159074	-0.215835247822193
17p	17	7e+05	800000	1502	-0.304781869645901	0.0413384677757211	-0.402532435940717	-0.270551966577889	0.182590494012506	-0.0747658865875402	-0.0706079839639221	-0.237284552467376	-0.0396416597101639	-0.296906186517453	-0.48177664808544	-0.196288106381933	-0.49638704059478	-0.346922054670923
17p	17	3400000	3500000	1504	-0.374154803048773	0.0474183152998208	-0.334651768563451	-0.457219084397855	0.143039883606852	-0.460052785427156	-0.150789033002787	-0.0555350210098773	-0.125634266723338	-0.291331850417662	-0.488411266466239	-0.234114135636802	-0.52344916913969	-0.289159067365721
17p	17	3700000	3800000	1505	-0.207847143320169	0.166944177898242	-0.307829458656715	-0.158957782671151	0.196775942423624	-0.468155908207959	-0.146569769920065	0.0446227274948939	-0.0633811865566607	-0.207839753061193	-0.338775351227944	-0.191357647183776	-0.497194705996912	-0.179325509218169
17p	17	8600000	8700000	1507	-0.38935519709609	0.110120064889166	-0.163180079343689	-0.293949020792767	0.182995118517937	-0.56060245486067	0.0341246806322152	0.0663896657350031	-0.0857367545710685	-0.173612906015392	-0.329159590184063	-0.224238968127745	-0.465399296665558	-0.255774181298152
17p	17	13900000	14000000	1510	-0.334394080043605	-0.15839491040703	-0.249177340573194	-0.347137113987777	0.0877443103036839	-0.53225223153697	-0.0339189361252211	0.0548824417828844	-0.127081328353348	-0.16691584742882	-0.277340792473096	-0.355071375055885	-0.555185989627326	-0.300078226139497
17p	17	1.5e+07	15100000	1511	-0.380241591353893	0.116334243611356	-0.0784772765031582	-0.286308348616579	0.211153836847742	-0.524673757416206	0.0388885156694716	-0.0866631881172124	-0.0646101211203069	-0.169827103041149	-0.23398665210105	-0.307397055081028	-0.378906771009773	-0.309192892943549
17p	17	18100000	18200000	1514	-0.189880372058645	0.149511500418919	-0.394663393358787	-0.448293816322912	0.123750565203376	-0.602360990815878	-0.064750879251356	-0.00693462169097911	-0.0979775615412458	-0.0764697276097482	-0.415952058864192	-0.274288137304058	-0.493242760969995	-0.113693211951831
17p	17	19400000	19500000	1516	-0.399918156184267	0.0587392388207993	-0.340751813330357	-0.560236690157056	0.0811906335420405	-0.442303141110197	0.0327175006316839	0.022033413412479	-0.0438691457839246	-0.223946806434941	-0.41195080770766	-0.30231265639714	-0.491167192141156	-0.294977728730763
17p	17	19600000	19700000	1517	-0.441501678913474	0.00635099067389849	-0.299569103044042	-0.594224857791283	0.118065396088991	-0.448261988341269	-0.137371979030555	0.0208132697291083	-0.121609691611179	-0.273287151745646	-0.429235709829618	-0.294470498902038	-0.546194864500516	-0.438507729688791
17q	17	25900000	26000000	1519	-0.248890122018898	0.122958662519092	0.265645779842166	0.238294868306942	0.289773995886619	0.417601447291431	-0.0294099007313983	-0.014404910402291	0.00921551996450382	-0.11102550931957	-0.414888189644248	0.214269580303945	0.124928685748839	-0.0450120858904421
17q	17	27600000	27700000	1520	-0.326653346340431	0.122945995976734	0.0865530650115714	0.00171492473747555	0.0466139948310374	0.102242233847846	0.0155078230492251	0.120534636870351	-0.101933633394173	-0.294157418186602	-0.379468393493325	0.102649554907487	-0.0223511884292819	0.162843314223557
17q	17	33300000	33400000	1522	-0.217405245540944	0.0982916302052494	0.240115816075365	0.0969062495399414	0.228095552054559	0.173405193890251	0.00870681396306347	0.0515005882406958	0.0180439349737792	-0.291800875283302	-0.246754641998851	0.116488190217316	0.0262423459973497	0.186992190551309
17q	17	36800000	36900000	1523	-0.326351115714947	0.15300071336649	0.0549228789401516	-0.0197757791823204	0.0102672246153062	0.124824179537058	-0.055176502397272	-0.0385166300093612	0.544026532221543	-0.295715529586645	-0.449342489787264	0.075373256568973	-0.159787999789054	0.067248862794242
17q	17	40200000	40300000	1526	-0.302598957762902	0.146196760740196	0.163365821304901	0.180341814734978	0.111939747275162	0.223105685990927	-0.0725629878227465	0.0454716598497818	-0.0380685672432453	-0.338315285407934	-0.463024433331336	0.0604794503949513	-0.0340032999992239	0.121286813815216
17q	17	42100000	42200000	1527	-0.223718807880277	0.166620984097458	0.151469387756079	0.111619404269858	0.0408213388092488	0.203378744505105	-0.157367207393515	0.0186824035992076	-0.259149866531428	-0.198229582884166	-0.37555386843448	0.0607626597380155	0.106891894136885	0.204927191414429
17q	17	46200000	46300000	1528	-0.459167844012115	0.104948668291464	0.244098548931889	0.0579345743223839	0.217687521826841	0.178281067728774	0.0209998427698496	0.101520663595676	0.20354859441358	-0.245823538019846	0.137661745840712	0.0834377223086109	0.00621992850465147	0.111385828570485
17q	17	46300000	46400000	1529	-0.373451716617914	-0.118149470695525	0.173842645505149	0.022153618938346	0.217990150027754	0.133617400860933	0.0800807318929004	-0.00862350515656674	0.175052894903857	-0.275701934631073	0.0836317339000204	-0.030112927156734	-0.06384002654123	-0.0517308120010281
17q	17	50700000	50800000	1531	-0.411106854767952	0.100540197817571	0.306332144396195	0.201770209877857	0.785763396767587	0.242976165469343	-0.0491921594881155	-0.200845009633632	-0.269080161649656	-0.213183446743655	0.114481717096111	-0.379743509268198	-0.0370860100932743	0.00978866038008194
17q	17	53200000	53300000	1532	-0.361470194726537	0.113387820362768	0.263352651688318	0.0643075069931209	0.719338209853894	0.199050526737626	0.068711490917476	-0.206130571370999	-0.350008632509544	-0.223859770702552	0.10091964962791	-0.32525356537732	-0.000467254593381547	-0.131482595309123
17q	17	53900000	54000000	1533	-0.395132481251908	0.114372118278812	0.203834874818888	0.15308541604797	0.740115400463206	0.260968925268311	0.0175700249453549	-0.215132271082866	-0.322496094798274	-0.236784323008743	0.0947327203859988	-0.307555074922959	0.0181591383093425	-0.0202645986104521
17q	17	58200000	58300000	1535	-0.281404843375405	0.0748581105140241	0.201197018627551	0.0601123396095093	0.637770163114293	0.229668809035853	0.0332380391095535	-0.245540241625723	0.80709145282614	-0.303095699465757	-0.03640521322246	-0.302912110325501	0.0161578497541129	0.14272722539396
17q	17	61500000	61600000	1536	-0.481273165333918	0.0630512706100386	0.111657996161141	-0.00565050119589872	0.620594814109817	0.236387983786436	0.0132551128266887	-0.252652712970402	0.635078368766495	-0.184142641511398	-0.0826075034541422	-0.359608474297567	-0.0724083945200065	-0.0772613437629516
17q	17	61900000	62000000	1537	-0.316025227571804	0.125456160901089	0.0763768110022345	0.169638371606604	0.797035261913446	0.197258892268822	-0.0447908960647112	-0.172219668425079	0.812202035776121	-0.267664746148081	-0.0442266310579471	-0.418403390536945	0.0141873084950709	0.073032955453225
17q	17	65100000	65200000	1540	-0.348808726660496	0.076874636750019	0.0860715303526421	0.0383592825267245	0.884457158515253	0.0327466843911015	0.0128200802042396	-0.174924037602611	0.142422740197233	-0.304300965950636	0.0852811869549085	-0.423555599540865	-0.0592872078727591	0.0691234280865038
17q	17	6.6e+07	66100000	1541	-0.385249977488958	0.0809248586867548	0.0261708749504292	0.0553982561857638	0.770516193002177	0.0945186992830846	-0.0733348127438748	-0.226937298857691	-0.0274633036150517	-0.250668715163338	-0.00313420553169235	-0.264514830072551	0.0496005734229066	0.20632479378518
17q	17	67400000	67500000	1542	-0.491415869475479	0.121632599669152	0.210313775394627	-0.019836525231488	0.880800983764182	0.290409491745872	-0.0912197632354812	-0.173276324720612	-0.480645360695272	-0.115374284824555	0.0683820232409997	-0.299273230648078	-0.0295334602261314	0.136716070455579
17q	17	75300000	75400000	1546	-0.329239907990749	-0.0609633275098364	-0.0731965596255438	-0.106536987890671	0.733658803070632	0.0849405408117136	-0.0843230499078862	-0.329437481925188	0.393257379536268	0.0132511674083164	-0.245860730619395	-0.413655487377189	-0.10708132556553	0.0414901822924512
17q	17	78200000	78300000	1547	-0.25922591279821	0.00604611773104786	-0.0345520855564787	-0.0468329204810193	0.691543176788352	0.0302770337297623	-0.122055438609202	-0.22208288469647	-0.360095469005984	0.152499840685598	-0.0247155206598885	-0.232653367689731	-0.111584770967517	0.196369765527384
17q	17	78300000	78400000	1548	-0.281762896662127	0.0389717864452728	0.0162418941994062	0.028986151270555	0.701881605575402	0.168886925794275	-0.077205088918754	-0.177447182340583	-0.317644360664591	0.09988932471314	0.000570085852203007	-0.302846015730081	0.0227528521245562	0.047915182395021
18p	18	6e+05	700000	1549	4.21235301179144e-05	-0.16407289714276	-0.250145902531244	-0.383927975964579	-0.204991218618542	-0.0700361616701152	-0.0634121566486349	0.078938739823296	-0.202167110441207	0.0386584418277681	-0.0368014483837375	0.065629239492305	-0.574735795777626	-0.279500076558943
18p	18	7e+05	800000	1550	-0.000132071507414817	-0.152994707981765	-0.237788101090076	-0.375684243485848	-0.321420298073523	-0.0600854029542775	-0.0155480222889878	0.0271728269110595	-0.149387337887673	-0.0231914934695175	0.0721431799694111	0.0040663357624445	-0.570447879273805	-0.209490250496694
18p	18	3e+06	3100000	1552	0.138819845972691	-0.116038274252478	-0.0907348606708422	0.479608536398302	-0.181279783961681	0.0420865224465874	0.00476599649387018	0.0864023943601797	-0.105960239256531	0.111739934244707	-0.0298414030956779	0.0997073897074244	-0.489760538587094	-0.174082978364567
18p	18	4600000	4700000	1553	0.131132359349632	-0.178909981666454	-0.0237515034031476	0.557980147008035	-0.0574136826926704	0.107785152283933	-0.0353032716129819	0.0335666882008605	-0.0528633092814098	0.275192380763134	0.197486653030272	-0.257306272093149	-0.352958752003591	-0.285785524501941
18p	18	4800000	4900000	1554	-0.0075045744113671	-0.138563314501883	0.0118061175119589	0.564801053254717	-0.0336472473664324	0.0240201812500127	-0.0719201077126452	0.0461291191903412	-0.081102232211021	0.101963547823839	0.187702905215488	-0.257310444491115	-0.511507716265545	-0.292983735732273
18p	18	5800000	5900000	1555	0.00781109630068332	-0.177202907678094	-0.114707085486391	0.457386312991006	-0.0959155665640168	0.0785159394201359	0.0362904291889565	0.122663206021487	-0.141417885384046	0.0371194559868266	0.0707339226719229	-0.242309253620297	-0.459649221224141	-0.465724609089601
18p	18	6700000	6800000	1556	0.0617702539327654	-0.122843952709214	-0.0920145197596597	0.442735055677966	-0.0539327136039672	0.0877299373972066	-0.0903190008672625	0.105890366558425	-0.122221201865721	0.0375747988462826	0.158646142582583	-0.258165543932088	-0.463293522935157	-0.374798015395457
18p	18	8400000	8500000	1557	0.0522628969030694	-0.197772661134261	-0.0303767267216894	0.455031637457201	-0.177211986858938	0.0352017251195918	0.0177346046156527	0.109385701394001	-0.105562157583932	0.166044644298585	0.0155798188142205	-0.248857672887547	-0.407518522328147	-0.32531390459891
18p	18	9e+06	9100000	1558	0.0321106619214636	-0.132979321665985	-0.137943909031161	0.416467603660245	-0.177251038398893	-0.0741176329460383	-0.103533616197859	0.0850588661792669	-0.152680574953429	0.0207370991362014	0.0712116925660802	-0.397465827618054	-0.446861157907826	-0.181706777927002
18p	18	10300000	10400000	1559	0.108042253483903	-0.130577640941266	-0.0718444813614431	0.0782230693632256	-0.168236520820387	0.0267002423932672	-0.0626682031671771	0.0959052597219535	-0.0659991657516221	0.147313064440211	0.0626353416863564	-0.289018245274613	-0.393261109148063	-0.32738054557554
18p	18	12500000	12600000	1560	-0.0355335466078086	-0.326990336070762	-0.298459628110267	-0.0600530558753192	-0.33794371144095	-0.174598607012801	0.0080056851049359	0.100963153609698	-0.204603358262425	0.108164704007135	0.117557388679607	-0.300739667432353	-0.428172556434615	-0.339893356484803
18q	18	20800000	20900000	1563	0.076862066332904	-0.234464569894835	-0.120689579813341	0.111049546730027	-0.108105212897266	0.0453612676877473	-0.0944208903275644	0.0356103866591959	-0.20244380701178	0.159790179029769	-0.0227894198922625	-0.261134858009521	-0.452160123159842	-0.83159080752112
18q	18	22400000	22500000	1565	-0.0190415050799409	-0.213607827739944	-0.0767484893038009	0.125364525598541	0.0166018653770499	0.0846582282524342	-0.0219408846043801	0.098211389792789	-0.245154434604078	0.143011164863944	0.0411991109281172	-0.241992110315064	-0.44183048268034	-0.95721301240174
18q	18	24600000	24700000	1566	0.00390473799149987	-0.156086081794482	-0.920177994657952	0.09586821786542	-0.0934226742457157	-0.0576613711525043	-0.0437597361124822	0.0852490864360957	-0.244384878649374	0.157312706241104	0.173633360333673	-0.355495690834979	-0.414750887171871	-0.883681614928973
18q	18	28800000	28900000	1572	-0.0672925224215807	-0.198923454284418	-0.870563585258286	0.0578840837803325	-0.224793677372735	-0.0756345014440185	0.00976133832940113	0.0384502486506372	-0.16263332937305	0.104660286061915	0.114650706913294	-0.496303306872452	-0.571216357552342	-0.84522078867955
18q	18	29700000	29800000	1573	-0.00331121560274763	-0.144075709559227	-0.703402918881613	0.0412174966815778	-0.245991034907535	-0.0245497348386634	-0.0585380171846601	-0.00431817110961248	-0.10466239111807	0.169937045399633	0.120229600573137	-0.361472434678428	-0.553080378224732	-0.998716597592322
18q	18	31900000	32000000	1574	0.0427186454306088	-0.229440337562186	-0.740617371551491	0.124315947779728	-0.0901787043381138	-0.122144424906813	-0.0391613063833934	0.0467646778160605	-0.210660490083522	0.46413253496885	0.247759582246373	-0.307829231565792	-0.592032742768004	-0.900977500364155
18q	18	32600000	32700000	1575	0.141347475180116	-0.163263237339186	-0.753296545590052	0.0978715132216464	-0.153382170428512	-0.0686171749833941	0.0822280619597536	0.0451777542724555	-0.268885934276204	0.542326998968614	0.0135736152425994	-0.336003713723956	-0.371226254103984	-0.790922958142805
18q	18	33400000	33500000	1576	0.0924280008577598	-0.118238918721818	-0.749239238781302	0.159245327769674	-0.112372258797864	0.0892821887315328	-0.0207479688544642	0.0045768700829464	-0.232578832759946	0.572687897796954	0.040339197425858	-0.325921233258506	-0.327480920535708	-1.06206119780876
18q	18	33500000	33600000	1577	0.0174500624444616	-0.0833029707743202	-0.927051553575186	0.20581888041954	-0.184971839007657	-0.0342980224769417	-0.015468838005211	0.103326755036247	-0.218623935108038	0.576979359437087	0.0832056359758555	-0.295556059466253	-0.471703246934044	-0.773920718841302
18q	18	34100000	34200000	1578	0.00884866083007839	-0.145261085056734	-0.771176126616752	0.135969309324977	-0.120654557256735	-0.0355344022514648	0.0101913886903545	-0.00978789271186402	-0.227370604778602	0.675087508630109	0.0509670255854095	-0.337631318926581	-0.531565869430939	-0.961891135895133
18q	18	35300000	35400000	1579	0.068112570238008	-0.137680720255594	-0.79488495907402	0.211839310742057	-0.0589372176194893	0.0957956074929483	0.019246771906426	0.0502695362792778	-0.323184950972698	0.58704085084611	0.157543952815181	-0.275441428026681	-0.40509087645095	-0.9651483666281
18q	18	3.7e+07	37100000	1582	-0.0890932059592123	-0.247825329836924	-0.853330433899385	0.00701436159869155	-0.172971007176569	-0.112360087923933	-0.00442817370757157	-0.00980215955669861	-0.390899381134167	-0.776248545274363	0.0992660904930046	-0.338100078217028	-0.58646265695596	-1.06780583548767
18q	18	37600000	37700000	1583	-0.07744442624829	-0.236340858988602	-0.773897801329402	0.145660422204732	-0.072622122148146	-0.019128594869807	-0.0195384775735375	0.141045972686942	-0.34744369649075	-0.65144054252609	0.1436556668008	-0.250312610976423	-0.545856132881654	-0.866052701400556
18q	18	39400000	39500000	1586	0.00729589021589628	-0.25624786850878	-0.511399425324105	0.132952824057346	-0.219842937203813	-0.072033315316748	-0.0344023431373195	0.0398552610784356	-0.218356913129873	-0.793106380556157	0.101857771474189	-0.182107307961585	-0.496704717907257	-0.978244594838415
18q	18	39600000	39700000	1587	-0.0393691710841009	-0.2349052112195	-0.687819171849495	0.0857677685616138	-0.246720031630263	-0.149950715218215	-0.0358860947728735	0.00852024161880967	-0.312343506344935	-0.710604548294523	0.0457836144306068	-0.280052230045068	-0.581370688803073	-0.965651673575002
18q	18	40900000	41000000	1588	-0.0304241209938872	-0.168380181676301	-0.533327140508302	0.149113399472977	-0.0889115956255665	0.0342646371341878	0.0432407161209982	0.071993263322277	-0.256317311666473	-0.672862233896874	0.117844049563843	-0.366973631928012	-0.366499200546314	-0.89144085201862
18q	18	42500000	42600000	1590	0.0325035668012246	-0.202037722512667	-0.529898203773823	0.135122819957776	-0.157622454200416	-0.0339678384935706	-0.00468916372674973	-0.0160622677287094	-0.330957720521171	-0.713551089249326	-0.00693096957511024	-0.267900025378732	-0.474389332518086	-0.330952900654164
18q	18	43100000	43200000	1591	0.0563468934270903	-0.227764868040533	-0.502760303146411	0.146901943178501	-0.162697808534734	-0.0202908540805498	0.0263854971749607	0.0310585330074531	-0.210064642120479	-0.635423408818444	0.00284264200603487	-0.237072957484522	-0.500063760873584	-1.00579736174994
18q	18	46500000	46600000	1592	-0.0363430719461912	-0.28225132785923	-0.682921409554694	0.0404357125304407	-0.197735832915736	-0.129712030272385	0.0112672430512808	-0.00882302252576619	-0.25627704225055	-0.7044537577536	-0.0224079329840678	-0.33757743866018	-0.558982375004358	-1.01386548192599
18q	18	47600000	47700000	1594	0.0998142969827409	-0.205529767070486	-0.808107596038158	0.143088764670714	-0.253635574497182	-0.0239157589213741	0.0136200641441567	0.00511874393270703	-0.336951203695608	-0.628780286397723	0.0614540902774084	-0.305994153145129	-0.475274383899509	-1.06033246510546
18q	18	51800000	51900000	1596	0.0418594857102411	-0.29451324412636	-0.699938993685561	0.0323871820551477	-0.341076401156202	-0.112584669934403	-0.0197317172393344	0.0101237002537862	-0.297776496902521	-0.597324980228735	0.0297318857946058	-0.329451009856581	-0.601955886634659	-0.875996647163704
18q	18	52800000	52900000	1597	0.102411625295631	-0.199892904344887	-0.693392784430624	0.185486701655246	-0.075448009889535	0.0704347113059953	0.0168369737596269	0.114708648412751	-0.238990227101536	-0.673533275572458	0.128012825461125	-0.383602767084526	-0.465104713642271	-0.993499456194022
18q	18	5.3e+07	53100000	1598	-0.0600496983909535	-0.144102068500881	-0.735889617031172	0.212011935296792	-0.118587222221209	-0.0541356640919863	0.00745805079875843	0.0862853269612511	-0.269012576086027	-0.692202939475807	0.0133800268651558	-0.335587262228077	-0.465964944378423	-1.05934725583646
18q	18	53200000	53300000	1599	-0.0191407992242045	-0.256064078246237	-0.765005785551746	0.147597714041946	-0.206115953578358	-0.0120026654679866	-0.00522674086102287	0.0957929126781131	-0.213706555874015	-0.717582136691679	0.176152728398602	-0.332736818500656	-0.590862560516317	-0.929424026019298
18q	18	53400000	53500000	1600	-0.0725392472864233	-0.194994290772735	-0.75370870239194	0.168511575523635	-0.305787588060412	-0.0420083346645717	0.010095645727866	0.0219269052333347	-0.337999817076504	-0.736290546741744	0.0943791752342673	-0.470750835831612	-0.519964792007823	-0.921122067108177
18q	18	54200000	54300000	1601	0.0178110844526412	-0.163472501625713	-0.727372637360938	0.0691376412543252	-0.194500953440319	-0.0647696388546202	0.0741417102458008	0.0256074000707174	-0.340260552745197	-0.741544632538435	0.0447817152296415	-0.313263370970665	-0.407102718881789	-0.825892141064063
18q	18	54400000	54500000	1602	-0.168764448387399	-0.339247560812029	-0.598291669287031	0.0793544300332249	-0.270692552802723	-0.155912624320901	-0.130071511200374	0.0324604354096891	-0.298528997327183	-0.74878255822772	0.0809655296242918	-0.369724958551347	-0.555001667026505	-0.929618938271466
18q	18	55500000	55600000	1603	0.080851498511126	-0.204891639757436	-0.735237770049833	-0.0424468065966874	-0.172982129268351	-0.0678552229242092	0.0400001905080665	0.0797629218313783	-0.293874811850852	-0.756588587021614	0.128439512115995	-0.33706338514547	-0.496807741199356	-0.759557645721416
18q	18	55800000	55900000	1604	0.0507224692980729	-0.144924691305877	-0.968381053208143	0.0280216190058185	-0.338934389321452	-0.146870617871818	0.131047189496519	-0.0618149133051478	-0.307385201134304	-0.78280256623128	-0.0620948967024171	-0.221122651777626	-0.66283540484616	-0.903846702095894
18q	18	60400000	60500000	1606	-0.532406274436864	-0.196740030881632	-0.68121302652945	0.0588223901680106	-0.243519849998587	-0.128718357607472	0.0372543776428428	0.0429889229641425	-0.292629092813588	-0.740678196428024	0.0609642221262476	-0.269336281658378	-0.554325835803415	-0.262852373668154
18q	18	61700000	61800000	1607	-0.501005316639292	-0.138120502075017	-0.573560102446873	0.0677835231829627	-0.245727859993836	-0.0474768320466084	-0.0303726046213546	0.0625956309326829	-0.31320581504526	-0.607399696061732	0.0920863602307483	-0.34146125405247	-0.428865802734097	-0.438966679984713
18q	18	71300000	71400000	1609	-0.486924857552729	-0.0778110644311773	-0.672686912906672	0.127010005484055	-0.161305567685577	-0.0330559604666059	-0.0536797888027202	0.0414195996211904	-0.244826144787716	-0.136520459265449	0.165206802064816	-0.36535969719006	-0.459072857425004	-0.35838950957586
18q	18	71800000	71900000	1610	-0.458529212551879	-0.0706157361957963	-0.740505942055578	0.169796251182586	-0.112147320031414	0.0401032040703539	0.00553523842319874	0.00522506289084588	-0.297794572620762	-0.687075706761763	0.139118600449493	-0.351416957695648	-0.396013421584623	-0.229574436101937
18q	18	74100000	74200000	1611	-0.532208735546688	-0.177171876498999	-0.645285301324844	0.0512340247215596	-0.0627377782486704	-0.0582502348723543	0.0409981029924229	0.0326424589794895	-0.22884903498885	-0.684296651923258	-0.0724543700456088	-0.20343469907827	-0.343711494788995	-0.285698836795731
18q	18	77400000	77500000	1612	-0.471853662501733	-0.182360846033913	-0.565726639830057	0.161492607752896	-0.108956580505252	-0.014801391162829	-0.147694657523928	-0.0235457974084939	-0.344089455775099	-0.717888082352493	-0.0143497209621171	-0.170451312966308	-0.453629610268473	-0.445715746450597
19p	19	6900000	7000000	1613	-0.423072655690377	-0.0343017082594896	-0.239421090260826	-0.266143639761435	-0.0811938547848009	-0.0381762682684726	-0.0921375420333746	-0.141825280781378	-0.211139916524002	-0.280465201331434	0.0998517814399514	-0.272900199161914	-0.0876422247334284	-0.174026307688779
19p	19	9800000	9900000	1614	-0.300687485999863	-0.0690456215417776	-0.717487408137526	-0.366938091779606	-0.111509240809005	-0.135439269526684	-0.0500042580171475	-0.133988261003873	-0.0714885980883331	-0.228880388834635	-0.0463523376240952	-0.273455345637832	-0.0208955103933807	-0.0775980320782178
19p	19	19700000	19800000	1622	0.0898722668718142	-0.144108146669885	-0.364293792666617	-0.341268570100328	0.11022346182081	-0.0974823350452848	-0.0233836799731031	0.418301427066675	-0.00429385185691266	-0.258347309972085	-0.165812643352711	0.0140055369248792	-0.0693801277843038	-0.148652132135484
19q	19	28400000	28500000	1624	-0.0190954297245015	-0.116566621743758	-0.0457577930506509	0.266745869575578	0.31323905206203	-0.477325528905569	-0.0737167247487032	0.24472671648237	0.173528100247308	-0.190617781192593	-0.0761618872288415	-0.0874269564123322	-0.127041265909518	-0.400163455783409
19q	19	31100000	31200000	1626	0.0630370377522135	-0.192914370848678	-0.176495117411788	0.147955179749032	0.152698586263	-0.00338357012686372	-0.0192212371429771	0.213576981941765	0.239977826756911	-0.237572574745489	-0.133449721026373	-0.0741896523029409	-0.0608969583010016	-0.426705777863782
19q	19	32200000	32300000	1627	-0.0389350820326936	-0.0853148344400331	-0.158619610455798	0.130357035502201	0.328082062305669	0.033567451877027	0.0180459756880627	0.267429921219151	0.348006034997812	-0.18019404719647	-0.0791053240491121	-0.0862104553845041	0.00760191083779074	-0.44425728130992
19q	19	38200000	38300000	1629	0.136293836978161	0.303961356085593	0.418700301773354	0.216129390348533	0.142791977608261	-0.0419735029353961	-0.0875599563645545	0.301388855732713	0.280600576304813	-0.200537460385072	-0.113235205894699	-0.00404242782832626	-0.0359127676655382	-0.175943439927567
19q	19	3.9e+07	39100000	1630	0.0601237105613942	0.31039206031269	0.299830659016059	0.0688001140474679	0.0762537696473247	0.0656237062221906	-0.117169694871852	0.173644085995989	0.205007688063564	-0.133358578631335	-0.244146578237847	-0.0202208745128623	-0.107512812561156	-0.369757292086883
19q	19	48200000	48300000	1634	0.226800463550905	-0.226470829626734	0.175111832551486	-0.0861567704503012	0.0206356007945966	-0.0549387545012897	-0.0718005163980597	0.131378318034597	0.142358697595149	-0.269057697940361	-0.293116909584926	-0.117464883021498	-0.154570865501451	-0.193429686911644
19q	19	51600000	51700000	1635	0.178346783103381	-0.124517357621742	0.590036962007995	0.152250889099786	0.366675394695429	0.191085690101064	0.0225685140092506	0.236684614136351	0.245915856238956	-0.0671420360425577	-0.162883336181543	0.0841164623739858	0.00122854990224871	-0.248279295447619
19q	19	5.2e+07	52100000	1636	0.107978863528923	-0.123253290846877	0.645582910830043	0.14773484976015	0.281058946147258	0.16945888288007	-0.113125036005624	0.324052027071801	0.173742437660549	-0.109105699572743	-0.0806509236737002	0.00721559043636458	0.00869113579649837	-0.263326711431123
19q	19	52400000	52500000	1637	0.164129146730334	-0.0614046381933869	0.50527010587406	0.100203827200563	0.143341646885849	-0.138139040920812	0.027590033861913	0.332010695234301	0.246170235916675	-0.180853626978365	0.0281162589578869	-0.0121416496390359	-0.075087263993098	-0.0320394250265962
20p	20	2200000	2300000	1639	0.949509237908561	0.147958185646178	0.0767467059655594	0.117483908023559	-0.238286830559094	-0.0236726889810408	0.0684034821888949	0.39712817242104	-0.239398437727649	0.413764388133644	0.205024047228975	0.152671685334446	0.156066792952831	0.914738724271411
20p	20	2800000	2900000	1640	0.97991287822946	0.138989195796402	0.118774866833837	0.0794721265535118	-0.30994999171641	-0.0198744190300665	0.0145232307363343	0.429491669256157	-0.326298425644821	0.398720077675639	0.200455223200071	0.152683260945838	0.122417780349478	0.971756417286569
20p	20	6200000	6300000	1641	0.967568386826401	0.168819603089896	0.256338964130603	0.0971313868291383	-0.190544811667233	0.0979569694385733	-0.00800103619811502	0.393674875479394	-0.211197697577799	0.458968745890675	0.127175666505605	0.0641183214831776	0.221289760579955	0.773060676248909
20p	20	6500000	6600000	1642	0.926058215497104	0.0286451858452034	0.27706857912653	0.0422766946492551	-0.378482029484471	-0.0112202109371678	0.0487167870946643	0.388163588441088	-0.233467705916162	0.393741854794823	0.10504805066998	0.0221666323271378	0.0983509611558828	0.84275124786104
20p	20	7400000	7500000	1643	0.814522048933447	0.022130337544216	0.241086961538528	0.0548434360458676	-0.159334935498563	0.00286603314249208	-0.043353077825619	0.402486408687903	-0.248087903244957	0.409592160002566	0.219211337503227	0.104048419699629	0.06492142486368	0.764431481323129
20p	20	11500000	11600000	1645	0.919867476125847	0.0169818163853812	0.206830891375761	-0.021621065176245	-0.154639047823862	-0.0504264640739633	0.0709281700550442	0.438980197929823	-0.151053003633092	0.436697756935238	0.12614633971414	0.145742376638549	0.0894577345854607	0.78201466888028
20p	20	1.3e+07	13100000	1646	0.91257850182545	0.0839856890610843	0.258732315610094	-0.00329763905938493	-0.13200267077362	-0.0170861233071418	0.0343231141777547	0.415474439569541	-0.244613572314914	0.399918862175563	0.315812905221565	-0.0048661541584663	0.177566695774354	0.856929288284255
20p	20	13500000	13600000	1647	0.807740363098909	-0.0141696413662248	0.0830288239802719	-0.00179540332590901	-0.196309857167649	-0.0267369211821887	-0.0255592877628518	0.387277805194478	-0.303472324413215	0.407429405831962	0.140758001585024	0.105384262945748	0.100947310533026	0.903148697375448
20p	20	16700000	16800000	1649	0.91349603386178	0.0956708269902042	0.235681220480923	0.124488119048505	-0.150709819238547	0.102615369668354	-0.0876079940322529	0.365399156532433	-0.200681197224777	0.401135494298997	0.250533488698146	0.106388771882783	0.293265451935673	0.857605663358221
20p	20	16800000	16900000	1650	0.86478027401873	0.148536519083521	0.329576395630597	0.172202648266592	-0.0525898298792122	0.0880593938104612	-0.0813332244876779	0.451838997266848	-0.221082269705921	0.441968874552829	0.146853000873844	0.209823512587517	0.247167721850881	0.837256126358155
20p	20	21100000	21200000	1651	0.899144864612378	0.102805515132581	0.309081993856696	0.068581254241352	0.0608766757371138	0.117862253840501	0.0387881649423864	0.406134285906642	-0.170679561594614	0.436961106732987	0.180687376810816	0.230072376159106	0.177226681969016	0.93562212569467
20p	20	23300000	23400000	1653	1.02787777492998	0.0468543162082524	0.225156687903273	0.194911701239603	-0.0477107489269889	0.0166943435208357	0.0287923165856529	0.463701507468146	-0.133124469028263	0.447397511844051	0.160394179011987	0.0801858621630623	0.232029313577261	1.02907765992299
20p	20	24500000	24600000	1654	0.90052715665374	0.0760775192354121	0.361455754315185	0.18255245050595	0.842337651385105	0.0535628328975626	0.021916002998492	0.341109530789419	-0.1253040112206	0.453900671621822	0.266345895526915	0.196225791322129	0.140688643373602	0.702017849190428
20q	20	3e+07	30100000	1655	0.87545582808659	0.148568357181938	0.564528675102688	0.152785154351124	0.824470627293854	0.0136086320930327	-0.00153521477724522	0.306501504585987	0.241152550554045	0.47975471481465	0.240679638112219	0.155498483462561	1.06015223119789	0.845093765170464
20q	20	34600000	34700000	1657	0.971175103932	0.0724550887726887	0.413102166438212	0.0301892191060815	0.70787327672051	0.344729664908968	-0.097842243319991	0.432576575088403	0.210389245905443	0.250963544722912	0.169590802713682	0.0170241291847657	1.00370710331101	0.914619863760297
20q	20	51700000	51800000	1666	0.874077646554949	0.0687481801664198	0.538178154519185	-0.0402883667589951	1.00904340474982	0.0400583499138679	-0.0249346178361632	0.371864687943867	0.338387303321281	0.143518509771427	0.324822832449602	0.00652317014589007	1.01623251092833	0.921938042980497
20q	20	57200000	57300000	1667	0.934199515334622	0.0459251043651714	0.46462854833784	0.149867108006157	0.827383568546672	0.922644543330311	-0.0807638299478224	0.359882567232255	0.329347988632763	0.145098716225204	0.0581467682577399	0.13502849727743	1.03815709025342	0.864121986818233
21q	21	16500000	16600000	1668	-0.406876537394467	0.0201289757595958	0.408475682134912	-0.323097310769961	0.091988764470408	-0.223901715807818	0.0369206615812164	-0.0955633891026427	-0.367594421754184	0.107120826289173	0.0299200957554781	-0.385128423084836	0.050740097306735	-0.270445537140067
21q	21	17700000	17800000	1669	-0.532671393025746	0.0648909154549482	0.400675470020452	-0.378361621653053	0.138427611076029	-0.125853972000355	0.0337920691723204	-0.0986711895038075	-0.471628567106042	0.137597920208478	0.0853261596317391	-0.433256826308753	-0.163626061278021	-0.456275304065745
21q	21	20500000	20600000	1670	0.393381070884093	-0.0383684419205597	1.19964125227206	0.123196310078109	0.226787683124713	-0.0869385192976575	-0.0322857504336244	-0.179316225444013	-0.259743830946086	0.167787429083723	0.246497029288714	-0.326015895002693	-0.162674729410601	-0.433467173052103
21q	21	25700000	25800000	1671	-0.592325326534532	-0.00359934688695123	0.83273126181382	0.208792410953015	0.168093685248141	-0.177670506210938	0.0163268008261044	-0.130965372379553	-0.443087344563931	-0.00696447011557425	0.231134308215946	-0.374160927802658	-0.131635227304195	-0.579045580148083
21q	21	2.8e+07	28100000	1672	-0.408452979415624	0.150029714914525	1.50583149730813	0.177677936866773	0.177620601474513	-0.121834862453954	0.022149591818048	-0.0841420852988713	-0.363635108319402	0.0555123285540447	0.109829343737157	-0.382963856785659	-0.187823634366619	-0.53653763155333
21q	21	3e+07	30100000	1673	-0.602667063863496	0.0478126088072963	1.34061100550342	-0.180351517114005	0.0933618169797543	-0.210022583326789	-0.0304072636480646	-0.118383019485394	-0.222346462648744	0.0366738780153654	0.0556792420042503	-0.344881960516853	-0.281310583909109	-0.383669969011714
21q	21	31700000	31800000	1674	-0.318182094837935	0.0910908130795753	-0.115520558486619	0.164771574322886	0.227319065237957	0.0542404624270452	-0.0447964882272712	-0.0344650552861052	-0.297871481067559	0.135605280639897	0.176415588000396	-0.364349308637151	-0.0977493338197808	-0.39327636545667
21q	21	3.3e+07	33100000	1675	-0.331049662578597	-0.0210235451694208	-0.260528846670437	-0.0499245280368851	0.038596436313184	-0.232335644113169	-0.111785312750387	-0.10070444551928	0.194581219344112	0.0236818551197773	0.098017464711704	-0.410456843652633	-0.0795510411980496	-0.195445362463366
21q	21	33800000	33900000	1676	-0.398588227112986	0.161695094646889	-0.144643555157393	-0.0384628266519521	0.125124004343828	0.047329668039608	-0.0764191972662001	-0.217913115002436	0.213218907154665	0.155049867635118	0.054858248631973	-0.311089673648513	-0.152355957941336	-0.129363357777184
21q	21	34300000	34400000	1677	-0.44998298468118	0.12236094099682	-0.278961140293035	-0.311253366631259	0.286428601977975	0.0406159016819522	0.083403549750181	-0.165231303635083	0.236871960829925	0.174559303419326	0.0428587573323794	-0.345290471537359	0.0218523613370233	-0.338425315627806
21q	21	4e+07	40100000	1679	-0.411865771542333	0.0993115629046925	-0.22216698953954	-0.423127290086712	0.213926410055596	-0.0994359256744064	0.0248435853629438	-0.0593145455046042	-0.301663789628856	0.215047628534958	0.0448489010518612	-0.258811860348636	-0.152222024586962	-0.396277288896153
21q	21	42200000	42300000	1681	-0.384705709056824	0.141736660702078	-0.162036935009226	-0.369614466007318	0.239925947132903	-0.174461279161538	0.0151183375613392	-0.11719952164902	-0.211320499655478	0.181349096502118	0.106438383807825	-0.252025887285476	-0.0406760916481194	-0.389693051606309
21q	21	42400000	42500000	1682	-0.45181500505509	0.174211084580813	-0.216753822967338	-0.479464317342839	0.199613137244295	-0.0531044152259876	-0.0104842574597118	-0.12749386372933	-0.194094749755128	0.0690201585503739	0.129324084235413	-0.249295709928019	-0.113233655819046	-0.338731520423838
21q	21	45400000	45500000	1683	-0.286860945805765	0.0482505535893955	-0.313709034711294	0.0653643954655295	0.211112476031972	-0.105045868592163	-0.126117771795343	-0.126614829341176	-0.205245022992252	0.0915783916366385	0.0606683492470947	-0.200938816137229	-0.0864902977093697	-0.217576021002891
21q	21	47700000	47800000	1685	-0.28730441509245	0.0980497884177099	-0.353015971011544	-0.0111206643360875	0.0938536301264719	-0.0734657384965469	-0.123493768757078	-0.209037256061791	-0.352251434939848	0.131798949910797	0.0553022013913605	-0.171902374695092	-0.178617870052373	-0.210352257029185
22q	22	17800000	17900000	1686	-0.479351197133841	-0.203724851530308	0.397157954333646	0.0348450397682986	-0.857417523744917	-0.192243742288404	-0.119409900059752	-0.244881085077562	-0.215929197104216	0.184761717984248	0.152760284421175	-0.316910428418252	-0.258718973454356	-0.321983621729653
22q	22	26400000	26500000	1687	-0.451617301481346	-0.207344927062719	0.225076831922172	0.11231826030487	-0.728297592908981	0.0107341444470833	-0.0556228862292847	-0.153731055194607	-0.295862530330493	-0.0129807572633275	0.130872649848631	-0.289691246967937	-0.223973581728161	-0.379477520248871
22q	22	29800000	29900000	1688	-0.578142676675667	-0.319730716944632	0.0994254872366431	0.0435096759274711	-0.79345201839312	0.0190779203161521	0.0258783112848542	-0.269393138660832	-0.322984177078505	-0.0183178429447113	-0.0247569953679671	-0.298131903319316	-0.269236823484935	-0.252769265021104
22q	22	40400000	40500000	1690	-0.495391340741985	-0.153159089329297	0.688271856276386	0.0205766574129791	-0.920400687100713	-0.580044586630941	-0.0621384881772023	-0.193050230991741	-0.243276901702109	0.0233803598145465	-0.0256252785925081	-0.327934639420938	-0.247460855262894	-0.195849064911986
22q	22	40600000	40700000	1691	-0.420245552797268	-0.110467127116879	0.762488735363866	0.0221206319088269	-0.889679107534129	-0.655623956450697	0.0127903694549662	-0.0718704591167885	-0.244655073591292	-0.00914743704507521	0.055350288553549	-0.384081687278755	-0.10879271214667	-0.0639023938286268
22q	22	42100000	42200000	1693	-0.419340631050867	-0.109474024398764	0.716121453955786	-0.0213255089727777	-0.628804306634802	0.0552082447416597	-0.072296616732729	-0.290675960698565	-0.294892954521744	-0.336237625028428	0.0503909799137952	-0.228004935034743	-0.131563294511282	-0.192092037912974
22q	22	42300000	42400000	1694	-0.384468810671251	-0.23671412216095	0.521913009681263	-0.0263872865352137	-0.83874320775211	-0.0553325248943205	-0.194651186490917	-0.292482402566482	-0.336414510341043	-0.238231738632398	-0.170570896473369	-0.305363262680131	-0.208598257245789	-0.258693602577958
22q	22	42400000	42500000	1695	-0.354663168801003	-0.125644312167566	0.745637096533732	0.0535969537498829	-0.758753524351515	-0.0157150207163984	-0.0428515004992995	-0.132333290589362	-0.292942634900765	-0.080479718087208	0.0614559091414516	-0.287945305219251	-0.0485642646315072	-0.0626941126758044
22q	22	45300000	45400000	1696	-0.473358874341715	-0.0947729048370543	0.759882899244734	0.0352359425939376	-0.553882491205996	-0.128148512953128	-0.0601390854751486	-0.309146625310316	-0.316421922036874	-0.200572174002001	-0.0214201424649522	-0.272046423696052	-0.174184316267586	-0.115583254410274
22q	22	45600000	45700000	1697	-0.608286786928964	-0.17194740453673	0.685188750767383	-0.0223805252392368	-0.664242212119223	-0.0370750654149714	-0.0652403554478294	-0.251217214539644	-0.346873829703042	-0.315805106534461	-0.17249234506726	-0.335388727184858	-0.181076838426831	-0.0361247645636487
22q	22	47600000	47700000	1698	-0.462775938307088	-0.12486286314667	0.824980224976584	0.07201252183908	0.225336099850315	0.0163864266531545	-0.0582432343326308	-0.241796688542348	-0.262530109369436	-0.243882591477328	-0.111413453690202	-0.305183904575554	-0.0914293270682736	-0.0638669128817474
