# Supplementary material for: Multimodal analysis of cell-free DNA whole-methylome sequencing for cancer detection and localization
Source: Nat Commun. 2023 Sep 27;14:6042. doi: 10.1038/s41467-023-41774-w (PMC10533817; doi:10.1038/s41467-023-41774-w)
Supplement: Supplementary file 6 — Source Data [file 41467_2023_41774_MOESM6_ESM.zip › Source Data/SuppFig.3.txt]

tSNE_1	tSNE_2	Hospital	Diagnosis	Feature	Patient_ID
-30.7763299527161	1.06835038093158	3	HEALTHY	MFR	GCH0282
-48.5411987990113	-14.756970104732	3	HEALTHY	MFR	GCH0231
-42.5920605477096	-12.0211489762978	2	HEALTHY	MFR	GCH0205
2.69059793526502	1.20187263605826	2	HEALTHY	MFR	GCH0281
-4.03522621503293	1.30888923032661	3	HEALTHY	MFR	GCH0285
4.06532443767397	-9.66964070948701	2	HEALTHY	MFR	GCH0286
8.86848916034725	-19.0676867486244	2	HEALTHY	MFR	GCH0268
-42.8940283048544	-12.1162229997367	2	HEALTHY	MFR	GCH0222
-48.6730410480266	-14.644996734349	2	HEALTHY	MFR	GCH0229
-4.29822430856397	-6.9352178375261	3	HEALTHY	MFR	GCH0218
29.1594834682544	-20.6722030192259	3	HEALTHY	MFR	GCH0227
-8.96190685020841	-6.61947572033434	3	HEALTHY	MFR	GCH0213
-13.6126416984257	-2.59595017418986	2	HEALTHY	MFR	GCH0250
-40.0532598798935	-12.314565601233	3	HEALTHY	MFR	GCH0287
-34.2858287039604	-1.68886774720579	2	HEALTHY	MFR	GCH0284
-28.8102174078603	12.1272929100868	3	HEALTHY	MFR	GCH0246
-27.4229009614182	-2.14456956760341	2	HEALTHY	MFR	GCH0248
-2.48590097414749	-3.91636486769965	2	HEALTHY	MFR	GCH0265
0.566637628546655	-0.126020485678794	3	HEALTHY	MFR	GCH0276
20.5224690217998	1.65922585909321	2	HEALTHY	MFR	GCH0273
20.3281578115594	-12.2476720416339	2	HEALTHY	MFR	GCH0230
20.8452382772958	-12.56728171136	3	HEALTHY	MFR	GCH0292
32.4708477473177	-21.7666444123303	2	HEALTHY	MFR	GCH0283
-29.102798434037	11.9777184497512	3	HEALTHY	MFR	GCH0195
-28.9253576413172	15.3725926094927	3	HEALTHY	MFR	GCH0216
1.63593357895251	1.1790330045769	3	HEALTHY	MFR	GCH0211
-2.90982397606712	-0.518717625742561	3	HEALTHY	MFR	GCH0203
-14.7261283443367	20.023446289723	3	HEALTHY	MFR	GCH0196
-6.19556910314152	2.39337378686591	2	HEALTHY	MFR	GCH0260
-28.3705395821039	-3.50463213764792	3	HEALTHY	MFR	GCH0291
-24.9729788589582	12.6607797844075	3	HEALTHY	MFR	GCH0296
11.3944966360576	-22.6092794686201	2	HEALTHY	MFR	GCH0297
-27.4737955598768	13.8211467651113	3	HEALTHY	MFR	GCH0259
-33.8943805494795	-6.38081986734776	3	HEALTHY	MFR	GCH0215
19.725966429772	-5.95292027057743	2	HEALTHY	MFR	GCH0223
-28.0115568221993	3.2903941585628	2	HEALTHY	MFR	GCH0201
-27.2315303973577	18.1063128175113	2	HEALTHY	MFR	GCH0224
30.2952721477727	-20.1619635746828	3	HEALTHY	MFR	GCH0204
-28.3287565649837	2.26833856849893	2	HEALTHY	MFR	GCH0202
-24.3799282903	10.8016584247574	3	HEALTHY	MFR	GCH0293
13.407931300325	20.9144988943777	2	HEALTHY	MFR	GCH0197
-32.4318501381229	-4.0655685670272	2	HEALTHY	MFR	GCH0209
-2.23519737729361	19.5191728946925	2	HEALTHY	MFR	GCH0228
-31.3054718842487	-0.262272622324886	2	HEALTHY	MFR	GCH0217
28.4486048880121	-21.0795546896024	2	HEALTHY	MFR	GCH0262
-21.1618751856419	17.3545535721271	2	HEALTHY	MFR	GCH0225
28.2125041055922	-9.22763600934658	3	HEALTHY	MFR	GCH0200
9.8612932135765	24.0561531243322	3	HEALTHY	MFR	GCH0220
-25.4339146267539	13.0715815672653	2	HEALTHY	MFR	GCH0253
-33.0887829102853	-4.47522980431108	2	HEALTHY	MFR	GCH0247
-28.7354671469036	-3.50558053880187	3	HEALTHY	MFR	GCH0199
-0.222338493037151	1.38342799218338	2	HEALTHY	MFR	GCH0288
-28.280477802681	17.9153737168077	3	HEALTHY	MFR	GCH0233
-13.8107612840362	-2.60437652771444	3	HEALTHY	MFR	GCH0208
12.8336197427699	-22.5074707557827	3	HEALTHY	MFR	GCH0226
-2.50962385270371	1.83003845651681	3	HEALTHY	MFR	GCH0206
-27.4060068082474	13.506269028339	3	HEALTHY	MFR	GCH0294
-30.8808753759244	15.2280468342149	2	HEALTHY	MFR	GCH0290
-6.19066161915312	-1.90860242041493	2	HEALTHY	MFR	GCH0280
3.50268661220989	-6.1590374909298	3	HEALTHY	MFR	GCH0207
-3.22906739965629	1.80662284894771	2	HEALTHY	MFR	GCH0194
2.74786052555706	-7.87701559178747	3	HEALTHY	MFR	GCH0295
-30.4206219514751	-0.319066799542031	3	HEALTHY	MFR	GCH0212
-29.04310528388	15.4027191899857	3	HEALTHY	MFR	GCH0214
-20.8700951350608	17.379763247192	2	HEALTHY	MFR	GCH0219
-1.5218492395044	3.58366574782883	3	HEALTHY	MFR	GCH0221
19.0472191579923	-4.18099510239624	3	HEALTHY	MFR	GCH0289
-3.83718728221765	20.1644447524261	2	HEALTHY	MFR	GCH0198
-1.01687448215234	11.8136666195998	3	HEALTHY	MFR	GCH0210
-0.743891544158	11.502812787001	2	HEALTHY	MFR	GCH0257
-1.04813019452697	2.67336554591971	3	HEALTHY	MFR	GCH0252
19.1579273172833	-4.58700831390119	2	HEALTHY	MFR	GCH0243
-27.1095921923972	-3.73874365310298	2	HEALTHY	MFR	GCH0486
-5.4444077577844	-0.937235772271861	2	HEALTHY	MFR	GCH0447
16.1278465772891	-19.9840199985378	2	HEALTHY	MFR	GCH0405
10.3747052017396	-19.1300833398841	2	HEALTHY	MFR	GCH0390
3.69006897715451	-7.82960454167771	2	HEALTHY	MFR	GCH0488
-48.7527016307954	-13.5079858702107	2	HEALTHY	MFR	GCH0368
-45.3630780479314	-10.4230668452769	2	HEALTHY	MFR	GCH0412
17.7234679115371	8.41060933775045	2	HEALTHY	MFR	GCH0403
34.2549873446734	-21.81284182178	2	HEALTHY	MFR	GCH0418
-6.24173354590837	27.3249072800728	2	HEALTHY	MFR	GCH0438
15.3567847629287	-12.6566326806395	2	HEALTHY	MFR	GCH0378
26.7524463912732	-0.888155875412188	2	HEALTHY	MFR	GCH0349
6.1319348452135	-21.1337735884211	2	HEALTHY	MFR	GCH0478
-31.3794564208981	2.16257855268758	2	HEALTHY	MFR	GCH0475
-49.6002617742669	-14.5758630180978	2	HEALTHY	MFR	GCH0336
-30.2479486391171	-2.82967767975295	2	HEALTHY	MFR	GCH0306
-15.2025281128022	-2.85332117361103	2	HEALTHY	MFR	GCH0430
2.97227320387962	-3.01174677949469	2	HEALTHY	MFR	GCH0423
9.47106947349633	9.20752092274213	2	HEALTHY	MFR	GCH0456
-1.08272827491172	22.9141701114964	2	HEALTHY	MFR	GCH0482
-21.1391487925063	1.72778572247154	2	HEALTHY	MFR	GCH0299
-42.1820383793472	-10.0512139179568	2	HEALTHY	MFR	GCH0321
-35.0192632466771	-8.13282010289827	2	HEALTHY	MFR	GCH0362
15.7865460080202	6.61192137505983	2	HEALTHY	MFR	GCH0484
2.04889223794271	3.30696029614827	2	HEALTHY	MFR	GCH0428
32.6513901825828	-22.3511328008219	2	HEALTHY	MFR	GCH0455
29.5196492482325	0.0979484262850509	2	HEALTHY	MFR	GCH0342
25.3079991653486	-10.3130730473664	2	HEALTHY	MFR	GCH0437
-7.34225481791072	-0.527185188348976	2	HEALTHY	MFR	GCH0357
16.3436290862374	14.8482331672764	2	HEALTHY	MFR	GCH0319
-3.4637966480758	21.8807171634583	2	HEALTHY	MFR	GCH0364
7.62869620679898	-5.03421925351109	2	HEALTHY	MFR	GCH0308
-29.518418158247	-6.07960564324216	2	HEALTHY	MFR	GCH0443
12.8737820685618	27.8487459250244	2	HEALTHY	MFR	GCH0470
-36.8759820071918	-1.27285761619869	2	HEALTHY	MFR	GCH0361
-37.1545954665955	-7.18464166739574	2	HEALTHY	MFR	GCH0346
13.0338704467897	-16.9828317432972	2	HEALTHY	MFR	GCH0463
-8.8605326001528	-2.38035347949311	2	HEALTHY	MFR	GCH0324
-25.5221487612537	-1.74824751222262	2	HEALTHY	MFR	GCH0425
-23.7027283088861	-0.389709616422274	2	HEALTHY	MFR	GCH0339
32.284905155797	-20.8014482067968	2	HEALTHY	MFR	GCH0451
-31.7768555449823	-5.22704117211558	2	HEALTHY	MFR	GCH0337
-16.0387782733227	10.4775017475857	2	HEALTHY	MFR	GCH0448
-13.3885761692697	12.3612334946736	2	HEALTHY	MFR	GCH0458
22.3599718797588	10.1699656622049	2	HEALTHY	MFR	GCH0389
19.1767437925639	-11.2782407215478	2	HEALTHY	MFR	GCH0439
13.5787498598637	-17.9262676153427	2	HEALTHY	MFR	GCH0350
8.47567029292976	-10.1173954821829	2	HEALTHY	MFR	GCH0415
25.2178167920432	-16.4399444931153	2	HEALTHY	MFR	GCH0427
11.4922272309521	7.47298468358604	2	HEALTHY	MFR	GCH0355
20.4010618883239	-13.8108543152837	2	HEALTHY	MFR	GCH0450
14.5709603493202	-23.5122457725423	2	HEALTHY	MFR	GCH0302
20.72898770853	8.42384549168488	2	HEALTHY	MFR	GCH0338
19.7352488375072	-21.2736076634321	2	HEALTHY	MFR	GCH0460
-2.08960910845272	-9.84898413509222	2	HEALTHY	MFR	GCH0429
1.38256356215267	-13.6786767976837	2	HEALTHY	MFR	GCH0419
3.52845396324243	26.7254420579306	2	HEALTHY	MFR	GCH0304
11.6160463252618	3.59230200157021	2	HEALTHY	MFR	GCH0417
9.8805348783377	-6.04103317112597	2	HEALTHY	MFR	GCH0459
-9.68098797936063	21.9148876079777	2	HEALTHY	MFR	GCH0300
28.9888150980262	-3.17512224427819	2	HEALTHY	MFR	GCH0399
-25.2679526970259	-4.63860921865807	2	HEALTHY	MFR	GCH0392
-0.342772002348714	16.2725998136359	2	HEALTHY	MFR	GCH0380
-5.68567148344657	22.2741741859598	2	HEALTHY	MFR	GCH0309
-3.12965257670343	16.5718240505783	2	HEALTHY	MFR	GCH0377
-28.9732035762677	-1.29194902492283	2	HEALTHY	MFR	GCH0477
34.9171984961503	-6.39805420155805	2	HEALTHY	MFR	GCH0310
8.97604588500318	-7.42760425472924	2	HEALTHY	MFR	GCH0457
13.9161558022498	-3.11469471455097	2	HEALTHY	MFR	GCH0421
25.4994116181467	-14.7579761625032	2	HEALTHY	MFR	GCH0416
25.5913946072872	-26.9018794288672	2	HEALTHY	MFR	GCH0329
23.1276340474687	-14.6192674624086	2	HEALTHY	MFR	GCH0316
5.87617223327758	-10.9433495831879	2	HEALTHY	MFR	GCH0394
17.3764179635275	11.02541196597	2	HEALTHY	MFR	GCH0473
17.9163321020799	-26.1173106377592	2	HEALTHY	MFR	GCH0487
-16.8183853938572	15.1043246895575	2	HEALTHY	MFR	GCH0406
-19.9140492607407	-3.98868964891617	2	HEALTHY	MFR	GCH0385
-5.44758793033847	-3.67333341603106	2	HEALTHY	MFR	GCH0323
21.9322500531721	-13.0785409510172	2	HEALTHY	MFR	GCH0374
18.7231552015274	-20.7242626201135	2	HEALTHY	MFR	GCH0465
-4.37364998214754	7.21722392090802	2	HEALTHY	MFR	GCH0387
-29.7462046703513	-8.14318906194095	2	HEALTHY	MFR	GCH0441
25.097170872927	-12.62817781422	2	HEALTHY	MFR	GCH0474
-0.947663037422388	-12.1421896745795	2	HEALTHY	MFR	GCH0328
28.2256567049139	8.60403620799702	2	HEALTHY	MFR	GCH0379
-12.7839451237532	-0.890994238886323	2	HEALTHY	MFR	GCH0352
-38.7412507254208	-12.6170033006333	2	HEALTHY	MFR	GCH0396
5.390688173737	-7.68730107154095	2	HEALTHY	MFR	GCH0445
17.1070123475549	25.0905014084646	2	HEALTHY	MFR	GCH0434
23.1122002840135	-11.7053439287441	2	HEALTHY	MFR	GCH0404
-3.6357642412111	-2.99963616869311	2	HEALTHY	MFR	GCH0305
14.5007736603643	-12.2078347490389	2	HEALTHY	MFR	GCH0483
32.2377061541748	-18.5817185255512	2	HEALTHY	MFR	GCH0481
19.9992272380084	-18.8320161577246	2	HEALTHY	MFR	GCH0433
-23.1920620020344	-2.79880354711475	2	HEALTHY	MFR	GCH0462
0.480048784427554	29.6532342080763	2	HEALTHY	MFR	GCH0353
8.49986068814846	13.2432308305805	2	HEALTHY	MFR	GCH0435
-22.8097498804236	-11.5807133417204	2	HEALTHY	MFR	GCH0408
0.595740287384304	6.84268037499328	2	HEALTHY	MFR	GCH0464
19.5595220131434	4.61699898545161	2	HEALTHY	MFR	GCH0347
-6.10751701156609	6.36151311328943	2	HEALTHY	MFR	GCH0363
34.5604107459254	-4.74337769609914	2	HEALTHY	MFR	GCH0436
15.7977201243406	19.202939042208	2	HEALTHY	MFR	GCH0298
-24.6424550698248	2.89031459903476	2	HEALTHY	MFR	GCH0303
28.2348308235931	1.76005924567942	2	HEALTHY	MFR	GCH0331
32.8347899812819	0.584860013819267	2	HEALTHY	MFR	GCH0311
10.9286294164194	-20.2400446065429	2	HEALTHY	MFR	GCH0318
-5.11820097870454	19.4152462701436	2	HEALTHY	MFR	GCH0383
5.42730884232886	17.3276018628712	2	HEALTHY	MFR	GCH0401
-4.50574936260628	17.8467358403568	2	HEALTHY	MFR	GCH0373
0.861292544687334	20.2552401166221	2	HEALTHY	MFR	GCH0315
26.5538574533853	-16.1735435518604	2	HEALTHY	MFR	GCH0370
-12.8762802582649	-7.34364410767098	2	HEALTHY	MFR	GCH0358
3.52723616236255	-19.009048900846	2	HEALTHY	MFR	GCH0395
-33.8359191302374	-7.54977554630779	2	HEALTHY	MFR	GCH0351
-0.556987724790618	15.6803892027606	2	HEALTHY	MFR	GCH0453
-36.6458705567974	-7.44444713297577	2	HEALTHY	MFR	GCH0409
-2.04205655285396	-6.62535583722499	2	HEALTHY	MFR	GCH0494
24.483363712513	6.35508907030374	2	HEALTHY	MFR	GCH0454
18.2097576022256	-15.458806137866	2	HEALTHY	MFR	GCH0325
22.2466122272084	5.86382366568965	2	HEALTHY	MFR	GCH0332
20.8504987941638	-20.8016346014389	2	HEALTHY	MFR	GCH0424
-27.7027359343057	-5.26058350218074	2	HEALTHY	MFR	GCH0366
-36.1618001970909	-8.7190784249142	2	HEALTHY	MFR	GCH0388
17.8410813508189	-22.8634266218436	2	HEALTHY	MFR	GCH0307
21.9755239408816	3.64939032601224	2	HEALTHY	MFR	GCH0354
10.6774076508702	-11.5002484721042	2	HEALTHY	MFR	GCH0444
6.61258110576436	-8.85742992459686	2	HEALTHY	MFR	GCH0493
-2.17136233980391	12.7573899690661	2	HEALTHY	MFR	GCH0391
-5.50028337115368	-6.87241034135307	2	HEALTHY	MFR	GCH0402
10.9289792806814	2.39454868795698	2	HEALTHY	MFR	GCH0371
-9.913408284803	-6.32648424574214	2	HEALTHY	MFR	GCH0341
-36.4362980945705	-6.27434644192703	2	HEALTHY	MFR	GCH0492
9.56672730671485	-1.80470063626227	2	HEALTHY	MFR	GCH0410
-11.4333604306061	20.8162852214121	2	HEALTHY	MFR	GCH0485
-5.74632554954172	-9.58188499299389	2	HEALTHY	MFR	GCH0400
27.8961854810301	-18.370780428438	2	HEALTHY	MFR	GCH0313
30.3622057377036	3.49968936307907	2	HEALTHY	MFR	GCH0466
17.7336162552208	11.9277476706961	2	HEALTHY	MFR	GCH0317
26.9106435937714	5.58450471290953	2	HEALTHY	MFR	GCH0398
2.87963136897275	21.7189851566553	2	HEALTHY	MFR	GCH0397
5.93939458675167	-2.7802799741807	2	HEALTHY	MFR	GCH0301
18.5908059564319	17.2329605107546	2	HEALTHY	MFR	GCH0407
-29.6802940255791	-10.5586820614862	2	HEALTHY	MFR	GCH0372
-7.244156692871	19.8968496640969	2	HEALTHY	MFR	GCH0359
8.219181386798	20.415039580532	2	HEALTHY	MFR	GCH0330
-9.07597643640727	1.43731774185113	2	HEALTHY	MFR	GCH0469
-15.0233663070723	18.5683167145883	2	HEALTHY	MFR	GCH0326
8.73865922268115	-6.44580617789479	2	HEALTHY	MFR	GCH0489
20.0189577698018	7.88162011211915	2	HEALTHY	MFR	GCH0420
30.7509356389992	-9.41583084657914	2	HEALTHY	MFR	GCH0495
5.75511596252976	0.214263766168304	2	HEALTHY	MFR	GCH0322
-9.19677805173214	6.76298966674224	2	HEALTHY	MFR	GCH0312
-39.7745084597563	-7.56377379867207	2	HEALTHY	MFR	GCH0393
-4.14702575368435	19.3446209731101	2	HEALTHY	MFR	GCH0497
12.5492930878413	7.55270107416255	2	HEALTHY	MFR	GCH0422
21.771254877911	18.4379648922941	2	HEALTHY	MFR	GCH0476
-13.2495123438083	16.0681026157059	2	HEALTHY	MFR	GCH0496
-6.77264429671553	21.304555731774	2	HEALTHY	MFR	GCH0490
-7.65934053496284	24.2561678690509	2	HEALTHY	MFR	GCH0491
28.6686026602416	-11.2614942121131	2	HEALTHY	MFR	GCH0440
-6.33303948587725	10.9699424430615	2	HEALTHY	MFR	GCH0467
19.0582716036627	14.3035404171354	2	HEALTHY	MFR	GCH0431
18.4219297975337	5.50298390895599	2	HEALTHY	MFR	GCH0479
13.3886594414717	17.7987101447257	2	HEALTHY	MFR	GCH0446
12.9812556018378	12.2039433263529	2	HEALTHY	MFR	GCH0360
6.15758351856946	16.9427069862053	2	HEALTHY	MFR	GCH0327
6.31013974855223	11.6141300586979	2	HEALTHY	MFR	GCH0468
-1.91188681871613	8.72559862741942	2	HEALTHY	MFR	GCH0334
24.6825292665736	3.29919406511246	2	HEALTHY	MFR	GCH0382
-6.90785035968887	13.3536340965286	2	HEALTHY	MFR	GCH0386
3.84231850830804	-11.9687465658057	2	HEALTHY	MFR	GCH0376
15.6164592097657	2.88856620707276	2	HEALTHY	MFR	GCH0343
17.5625948194728	2.34272589765884	2	HEALTHY	MFR	GCH0314
-10.4102616576191	16.7374021940044	2	HEALTHY	MFR	GCH0369
26.6607138532969	-5.68430296281938	2	HEALTHY	MFR	GCH0480
34.937010813404	-3.79544801384132	2	HEALTHY	MFR	GCH0442
-10.8254075713657	-13.7718324639842	2	HEALTHY	MFR	GCH0411
11.2086293355549	11.766530126276	2	HEALTHY	MFR	GCH0356
13.9994724503566	-8.52503479309765	2	HEALTHY	MFR	GCH0384
-10.6398404782312	18.6780116971879	2	HEALTHY	MFR	GCH0414
1.64926551235143	-3.90948069320778	2	HEALTHY	MFR	GCH0381
-6.72212466134946	17.9595351523076	2	HEALTHY	MFR	GCH0348
16.3699666656085	1.71064049429113	2	HEALTHY	MFR	GCH0432
0.67517522231541	16.9263801460785	2	HEALTHY	MFR	GCH0333
-14.374361491609	12.0659515746003	2	HEALTHY	MFR	GCH0365
13.4238237193601	6.72262327108746	2	HEALTHY	MFR	GCH0472
7.10260413770119	10.7627579521664	2	HEALTHY	MFR	GCH0367
-35.0970183369735	-13.5569547387631	2	HEALTHY	MFR	GCH0375
26.4095040091639	-3.85024205397994	2	HEALTHY	MFR	GCH0340
-14.7477219588204	13.7682655793648	2	HEALTHY	MFR	GCH0452
25.1615501184243	8.74954201836099	2	HEALTHY	MFR	GCH0461
-14.5488221089646	15.1750316774241	2	HEALTHY	MFR	GCH0471
20.1975674921317	10.7719272762769	2	HEALTHY	MFR	GCH0413
17.7641871511559	20.6102313749232	2	HEALTHY	MFR	GCH0449
5.77510672345816	19.9613495723997	2	HEALTHY	MFR	GCH0344
-1.9204823040224	-2.42905445319389	2	HEALTHY	MFR	GCH0335
-9.06998514548002	17.772312545585	2	HEALTHY	MFR	GCH0345
-2.79078360336767	18.4572778813148	2	HEALTHY	MFR	GCH0320
12.1662593246484	-6.75238067191748	2	HEALTHY	MFR	GCH0426
1.85140418167135	-6.59764360493092	3	HEALTHY	MFR	GCH0133
-40.0395350737953	-15.2171252314789	3	HEALTHY	MFR	GCH0278
-42.8468296928346	-15.0470623634885	3	HEALTHY	MFR	GCH0093
16.0654815100241	-17.1928163911989	3	HEALTHY	MFR	GCH0041
30.5290939661764	-22.6683783508273	3	HEALTHY	MFR	GCH0070
0.13813258226967	-5.40870033838816	3	HEALTHY	MFR	GCH0088
2.379244200034	4.14322223525341	3	HEALTHY	MFR	GCH0266
-27.5468836683234	0.536540952554752	3	HEALTHY	MFR	GCH0003
-36.632002719124	0.203602651754177	3	HEALTHY	MFR	GCH0236
-32.5600326261633	0.132580595905377	3	HEALTHY	MFR	GCH0049
14.116855856707	-15.290115071496	3	HEALTHY	MFR	GCH0240
-44.1033961843373	-13.7658577981783	3	HEALTHY	MFR	GCH0066
-39.7831877424545	-10.3243496303374	3	HEALTHY	MFR	GCH0032
-15.7084808859865	-0.377520829920157	3	HEALTHY	MFR	GCH0255
-7.18896031759308	28.3802199550196	3	HEALTHY	MFR	GCH0056
-47.5275548287004	-13.4109507867212	3	HEALTHY	MFR	GCH0005
21.1219513663807	-25.07143378889	3	HEALTHY	MFR	GCH0271
-19.8942226997347	-0.197683172610683	3	HEALTHY	MFR	GCH0123
-9.30750264104796	12.7307496966799	3	HEALTHY	MFR	GCH0264
9.3151226261945	-13.2955928453382	3	HEALTHY	MFR	GCH0160
-26.858662479786	-10.543335442186	3	HEALTHY	MFR	GCH0020
-41.4621509139941	-10.8814340675781	3	HEALTHY	MFR	GCH0081
18.0492468629843	-2.01504877706385	3	HEALTHY	MFR	GCH0279
-46.3803229826149	-10.3117317415483	3	HEALTHY	MFR	GCH0042
-43.7703525910414	-9.81286461092985	3	HEALTHY	MFR	GCH0039
10.5317557246545	-23.6039215294668	3	HEALTHY	MFR	GCH0060
11.3595008858504	-16.256831465131	3	HEALTHY	MFR	GCH0075
23.7938412428994	-8.78882635789391	3	HEALTHY	MFR	GCH0027
11.7972608164124	5.81012015638152	3	HEALTHY	MFR	GCH0058
-45.6613296114887	-15.3951529411187	3	HEALTHY	MFR	GCH0169
33.9970895438903	-14.2658794870273	3	HEALTHY	MFR	GCH0165
9.80957947622497	15.8899022617129	3	HEALTHY	MFR	GCH0012
-10.2578460197373	-2.86742538918839	3	HEALTHY	MFR	GCH0270
23.7173153434468	-20.0741309548329	3	HEALTHY	MFR	GCH0086
-15.4251789578856	15.7277089031059	3	HEALTHY	MFR	GCH0022
-1.8861563407369	26.3528134106918	3	HEALTHY	MFR	GCH0051
-8.07731126530395	-4.85242874371328	3	HEALTHY	MFR	GCH0261
26.1895766151224	1.40214629334543	3	HEALTHY	MFR	GCH0178
-17.1553397735838	4.42437026949542	3	HEALTHY	MFR	GCH0183
-3.95059586329871	3.63011609063969	3	HEALTHY	MFR	GCH0102
8.217754628403	3.87514395941996	3	HEALTHY	MFR	GCH0035
-4.03068348701622	-8.10280618341456	3	HEALTHY	MFR	GCH0067
24.5622234293255	-9.68259355200272	3	HEALTHY	MFR	GCH0263
31.0415665692953	-14.4633167917006	3	HEALTHY	MFR	GCH0076
-34.9698696336572	-10.4005855549957	3	HEALTHY	MFR	GCH0036
10.1543352554968	-2.77394343610625	3	HEALTHY	MFR	GCH0085
-16.6067546378402	-7.13490189936981	3	HEALTHY	MFR	GCH0125
-9.68540581952232	-8.3866522433603	3	HEALTHY	MFR	GCH0131
3.57454715260918	-4.143154850242	3	HEALTHY	MFR	GCH0140
8.44244364536086	3.05624461306288	3	HEALTHY	MFR	GCH0191
-17.5690680496369	12.6675433800819	3	HEALTHY	MFR	GCH0232
-37.390360573636	-10.7469138147756	3	HEALTHY	MFR	GCH0103
-41.3278457637361	-5.33694767827204	3	HEALTHY	MFR	GCH0009
2.5669838455874	-2.08683851286737	3	HEALTHY	MFR	GCH0128
25.4526009293637	-18.323556479848	3	HEALTHY	MFR	GCH0092
4.50476544177755	17.8850775112815	3	HEALTHY	MFR	GCH0244
21.4761445801891	-10.7811206763311	3	HEALTHY	MFR	GCH0256
-6.8598998925785	-2.66402532151042	3	HEALTHY	MFR	GCH0017
-42.0384723324385	-13.3398767277221	3	HEALTHY	MFR	GCH0101
0.913506111661413	-21.6976857613781	3	HEALTHY	MFR	GCH0048
-45.2053074570471	-12.4078958525215	3	HEALTHY	MFR	GCH0016
-3.89582481578396	-5.40672713630465	3	HEALTHY	MFR	GCH0098
6.39685931058375	3.5991407172379	3	HEALTHY	MFR	GCH0239
-10.1391700505325	1.33982481928365	3	HEALTHY	MFR	GCH0235
-32.7206838383239	-9.3217931276901	3	HEALTHY	MFR	GCH0237
12.4557762102713	18.5699803588876	3	HEALTHY	MFR	GCH0147
-32.4523179549709	-2.86204933788745	3	HEALTHY	MFR	GCH0001
-1.59476401885777	20.3256254171395	3	HEALTHY	MFR	GCH0115
32.571647577773	11.8461775738141	3	HEALTHY	MFR	GCH0090
5.21876704952697	-5.40002068952886	3	HEALTHY	MFR	GCH0031
2.46198133059724	7.17898243458707	3	HEALTHY	MFR	GCH0192
5.89563327427856	-13.912601824007	3	HEALTHY	MFR	GCH0130
14.6058371864294	13.7229866625858	3	HEALTHY	MFR	GCH0110
-15.4967725752753	27.5548258769517	3	HEALTHY	MFR	GCH0109
5.41372567072524	3.18544097923388	3	HEALTHY	MFR	GCH0024
27.4530073498808	3.23928204668047	3	HEALTHY	MFR	GCH0078
-4.19585121497594	-12.3138942702807	3	HEALTHY	MFR	GCH0159
-22.1640987813949	19.5156723715724	3	HEALTHY	MFR	GCH0096
5.93671930217118	23.5794471786992	3	HEALTHY	MFR	GCH0073
20.7933724029729	-8.95475133402204	3	HEALTHY	MFR	GCH0137
-12.5920521694726	17.9743158639061	3	HEALTHY	MFR	GCH0114
-15.8057966893555	-6.3490382009936	3	HEALTHY	MFR	GCH0055
0.909811596669957	-17.0723430133598	3	HEALTHY	MFR	GCH0025
25.4680631197805	-23.0525723249145	3	HEALTHY	MFR	GCH0071
-47.3512024050561	-13.8887591678087	3	HEALTHY	MFR	GCH0139
-36.1819328293436	-4.25122172834055	3	HEALTHY	MFR	GCH0127
15.8842405965577	10.0368990858608	3	HEALTHY	MFR	GCH0275
29.5777166702767	-16.3079903864141	3	HEALTHY	MFR	GCH0126
9.82586447374854	-16.0768359378403	3	HEALTHY	MFR	GCH0117
13.1673570910128	-3.69201103975113	3	HEALTHY	MFR	GCH0177
3.76838273509103	-15.2710607649722	3	HEALTHY	MFR	GCH0045
-4.87182859958863	15.0883333710834	3	HEALTHY	MFR	GCH0010
13.3079409556285	8.68379030554314	3	HEALTHY	MFR	GCH0068
34.6583645350355	-10.8285102939292	3	HEALTHY	MFR	GCH0135
25.6910604379339	-8.37360221794607	3	HEALTHY	MFR	GCH0118
0.916664887011343	19.3745920697524	3	HEALTHY	MFR	GCH0274
-11.8291888163362	12.0152081711784	3	HEALTHY	MFR	GCH0104
13.3681434971011	-0.121476766497922	3	HEALTHY	MFR	GCH0095
15.5235025506304	-2.99817630311732	3	HEALTHY	MFR	GCH0069
-10.7742632970001	24.6536065315104	3	HEALTHY	MFR	GCH0063
25.8675413192902	19.8477496153108	3	HEALTHY	MFR	GCH0269
-13.5058728418198	10.7362179934616	3	HEALTHY	MFR	GCH0164
17.3007145536812	0.347140358234183	3	HEALTHY	MFR	GCH0152
4.14337989751742	14.5443669131172	3	HEALTHY	MFR	GCH0277
0.178925390219873	-2.86447115637412	3	HEALTHY	MFR	GCH0188
0.333744311637829	-9.78339013158907	3	HEALTHY	MFR	GCH0134
-11.9212116200629	16.0975689866834	3	HEALTHY	MFR	GCH0059
27.8409301414559	-14.9008387802605	3	HEALTHY	MFR	GCH0047
24.9067841351232	-3.64073413273625	3	HEALTHY	MFR	GCH0077
-29.5937909651489	-4.37934079343255	3	HEALTHY	MFR	GCH0002
-42.1693562175658	-8.6193828066649	3	HEALTHY	MFR	GCH0187
-3.31795994367292	7.50931636450863	3	HEALTHY	MFR	GCH0258
19.8830568038448	-22.5376752101455	3	HEALTHY	MFR	GCH0124
-19.2073944045697	23.925517818071	3	HEALTHY	MFR	GCH0176
15.2560104718514	0.0204749770436928	3	HEALTHY	MFR	GCH0097
11.2277899753125	-13.2521916516906	3	HEALTHY	MFR	GCH0074
-12.9021549206953	-4.58494114513483	3	HEALTHY	MFR	GCH0100
-8.08015451808695	-7.65249659896115	3	HEALTHY	MFR	GCH0168
-8.75366844572125	16.0939957333924	3	HEALTHY	MFR	GCH0030
20.6586830692854	6.77194566818999	3	HEALTHY	MFR	GCH0193
-1.75248623430121	-15.0277001410838	3	HEALTHY	MFR	GCH0019
-18.0900567552174	23.8639411359986	3	HEALTHY	MFR	GCH0242
8.32823526107561	11.0351419231276	3	HEALTHY	MFR	GCH0249
2.27833363793452	16.453801395118	3	HEALTHY	MFR	GCH0162
-22.4893430436201	16.1297562500244	3	HEALTHY	MFR	GCH0046
-18.4738144123593	8.21188183064953	3	HEALTHY	MFR	GCH0251
-27.1918021900176	-7.31755292419915	3	HEALTHY	MFR	GCH0034
17.061923681641	-6.95257338580668	3	HEALTHY	MFR	GCH0119
-4.16402487888669	10.5714128104331	3	HEALTHY	MFR	GCH0254
25.5443496867293	-0.95322697948613	3	HEALTHY	MFR	GCH0113
-4.08842986106169	24.4469896799286	3	HEALTHY	MFR	GCH0026
18.3251755680032	-13.2712833637597	3	HEALTHY	MFR	GCH0141
13.7296023330205	11.4356324805678	3	HEALTHY	MFR	GCH0006
-8.3742486436131	-11.4730144364704	3	HEALTHY	MFR	GCH0116
26.7065583543938	-12.2760007260632	3	HEALTHY	MFR	GCH0151
33.5743165432495	7.09589287320238	3	HEALTHY	MFR	GCH0018
20.5541481000668	-15.7402858690553	3	HEALTHY	MFR	GCH0050
-30.0476429880242	-10.2649718362774	3	HEALTHY	MFR	GCH0094
9.45365394881892	6.59838863270172	3	HEALTHY	MFR	GCH0111
-5.85801884727862	-15.5465018398563	3	HEALTHY	MFR	GCH0186
-10.1346737172886	15.4434824927052	3	HEALTHY	MFR	GCH0008
32.9759269602821	-18.0846223950201	3	HEALTHY	MFR	GCH0028
19.2934513073894	9.44961527150499	3	HEALTHY	MFR	GCH0136
-2.34348630655324	10.3608810471133	3	HEALTHY	MFR	GCH0011
-38.4272679045197	-5.71874820659462	3	HEALTHY	MFR	GCH0007
4.11818938868645	-2.06397946770141	3	HEALTHY	MFR	GCH0142
24.2323271452331	-0.0588355498518801	3	HEALTHY	MFR	GCH0180
12.5485227836034	13.7427365580319	3	HEALTHY	MFR	GCH0014
-6.93719477270759	3.08952839347737	3	HEALTHY	MFR	GCH0080
-15.0188594425726	7.86716045220521	3	HEALTHY	MFR	GCH0037
15.2996920950108	13.2890903475843	3	HEALTHY	MFR	GCH0043
-1.6734168934798	-4.82973682114244	3	HEALTHY	MFR	GCH0163
20.7054672884085	-2.35040261816108	3	HEALTHY	MFR	GCH0122
-10.0344625722332	18.0654031827247	3	HEALTHY	MFR	GCH0038
-11.7717877765844	9.27954082122767	3	HEALTHY	MFR	GCH0138
27.0958039275631	-16.7528918239487	3	HEALTHY	MFR	GCH0106
16.1835629120647	-10.2770612966058	3	HEALTHY	MFR	GCH0153
-7.42776750915165	15.7375932073105	3	HEALTHY	MFR	GCH0015
17.0940695180442	-8.34584350343733	3	HEALTHY	MFR	GCH0121
28.5129771645109	5.27473115740348	3	HEALTHY	MFR	GCH0174
6.77148764194767	14.9245163527116	3	HEALTHY	MFR	GCH0054
2.55252083174417	11.1659673243812	3	HEALTHY	MFR	GCH0107
27.1544271743816	2.16517960431107	3	HEALTHY	MFR	GCH0082
-32.2367162797341	-7.55291001388789	3	HEALTHY	MFR	GCH0004
1.45664713348337	-7.9950318262828	3	HEALTHY	MFR	GCH0087
38.0051634884806	0.544503005512326	3	HEALTHY	MFR	GCH0245
24.3505379623175	15.2464756891095	3	HEALTHY	MFR	GCH0172
11.6546124921185	9.08087076483086	3	HEALTHY	MFR	GCH0079
14.3032670979176	14.9673810960081	3	HEALTHY	MFR	GCH0072
13.3695174948268	1.84297949399307	3	HEALTHY	MFR	GCH0161
28.430757688438	-13.4879496003802	3	HEALTHY	MFR	GCH0182
2.45755290371235	-9.12203681448793	3	HEALTHY	MFR	GCH0021
7.91327456972996	17.9839513706383	3	HEALTHY	MFR	GCH0144
21.8624786893131	23.1166132795891	3	HEALTHY	MFR	GCH0272
19.087077859607	7.40567676967688	3	HEALTHY	MFR	GCH0065
37.2449720867722	-15.7172278880223	3	HEALTHY	MFR	GCH0143
-0.62445401521091	-7.85927755936069	3	HEALTHY	MFR	GCH0108
-21.0714393805244	0.351120436044709	3	HEALTHY	MFR	GCH0112
30.2964380440805	-11.7129126657552	3	HEALTHY	MFR	GCH0105
5.96227455021126	-15.2060551048017	3	HEALTHY	MFR	GCH0150
22.702048346254	-16.7970693422265	3	HEALTHY	MFR	GCH0158
15.6081826009218	-6.48204354731493	3	HEALTHY	MFR	GCH0170
-13.1313886798	2.51557439529113	3	HEALTHY	MFR	GCH0146
-2.89642973556639	-19.3807428404759	3	HEALTHY	MFR	GCH0171
-37.7989387491022	-8.60029225093863	3	HEALTHY	MFR	GCH0089
28.6406275914911	-11.3074705768681	3	HEALTHY	MFR	GCH0132
15.4421446075647	7.22312181358264	3	HEALTHY	MFR	GCH0013
7.8432865155539	28.2775895877409	3	HEALTHY	MFR	GCH0099
-13.4510062456449	-11.1372048612621	3	HEALTHY	MFR	GCH0064
-18.1835540034855	18.6371609462595	3	HEALTHY	MFR	GCH0029
6.62182685588945	-16.9647469092601	3	HEALTHY	MFR	GCH0057
29.4113496029451	16.3401435420027	3	HEALTHY	MFR	GCH0179
6.93611136052977	7.60158173314315	3	HEALTHY	MFR	GCH0062
6.23018733917308	-25.3210792401986	3	HEALTHY	MFR	GCH0148
30.6101175861688	-6.25867875549933	3	HEALTHY	MFR	GCH0190
21.41886452213	-4.58457286464908	3	HEALTHY	MFR	GCH0044
-13.1463274830801	19.4756913274461	3	HEALTHY	MFR	GCH0120
-24.7170232140915	-7.07629327827451	3	HEALTHY	MFR	GCH0061
22.2211334812926	-22.596657540572	3	HEALTHY	MFR	GCH0241
-32.036698360043	-11.8984716223054	3	HEALTHY	MFR	GCH0234
-9.08181721731759	11.4623470062217	3	HEALTHY	MFR	GCH0184
10.5565842111477	-10.1949159673067	3	HEALTHY	MFR	GCH0181
1.26285637523094	24.2641249174066	3	HEALTHY	MFR	GCH0154
22.5090357304365	8.03385067935714	3	HEALTHY	MFR	GCH0157
20.7968972503036	-1.52060531973737	3	HEALTHY	MFR	GCH0167
21.7799380977742	12.9176029011824	3	HEALTHY	MFR	GCH0084
6.02789571456358	9.74608324444999	3	HEALTHY	MFR	GCH0185
27.976001498982	12.5138852792919	3	HEALTHY	MFR	GCH0155
22.6274534211624	-1.99843384246937	3	HEALTHY	MFR	GCH0023
-9.3311866166889	19.5200610648678	3	HEALTHY	MFR	GCH0040
-9.45448813170247	-19.3551842406765	3	HEALTHY	MFR	GCH0189
9.64144836581047	-0.670592330243557	3	HEALTHY	MFR	GCH0238
1.88877513798967	-11.0306028848748	3	HEALTHY	MFR	GCH0156
17.245807641796	4.95564986376056	3	HEALTHY	MFR	GCH0145
23.5824412092099	3.18084914204415	3	HEALTHY	MFR	GCH0083
-17.9066104139422	-11.8157066797481	3	HEALTHY	MFR	GCH0129
30.3536641191273	-7.26384510938709	3	HEALTHY	MFR	GCH0175
24.7248801575946	11.7134656258111	3	HEALTHY	MFR	GCH0052
-0.411590708426802	14.5806160523733	3	HEALTHY	MFR	GCH0033
21.4988457529492	-0.184606351001608	3	HEALTHY	MFR	GCH0166
-12.0249219066502	13.8797795188584	3	HEALTHY	MFR	GCH0053
-21.0949510287822	-7.55355541968947	3	HEALTHY	MFR	GCH0173
-43.8847254200017	-12.6159962372465	3	HEALTHY	MFR	GCH0149
-44.1425284769091	-11.2888564960005	3	HEALTHY	MFR	GCH0091
17.5241193506594	-5.70751223211432	3	HEALTHY	MFR	GCH0267
35.8046336044615	30.4500224314595	3	HEALTHY	FEM	GCH0282
79.2773034847687	19.0260084998032	3	HEALTHY	FEM	GCH0231
-38.0991207139504	51.2326679496908	2	HEALTHY	FEM	GCH0205
-49.4006857979734	7.87354365013545	2	HEALTHY	FEM	GCH0281
-45.2939924561471	53.960256235669	3	HEALTHY	FEM	GCH0285
33.619988504762	31.2415913735098	2	HEALTHY	FEM	GCH0286
-47.7201990763788	5.04623208181177	2	HEALTHY	FEM	GCH0268
-36.3435076142904	50.9361456794742	2	HEALTHY	FEM	GCH0222
61.3330677280905	13.3632030004452	2	HEALTHY	FEM	GCH0229
3.24537358808494	-10.6359875788126	3	HEALTHY	FEM	GCH0218
-40.597205138427	11.6840320142279	3	HEALTHY	FEM	GCH0227
87.2259880185227	31.4509447026855	3	HEALTHY	FEM	GCH0213
94.1193001157149	30.3476223679748	2	HEALTHY	FEM	GCH0250
-40.9983394961106	8.61629627156063	3	HEALTHY	FEM	GCH0287
-52.4790896740547	5.63973353201602	2	HEALTHY	FEM	GCH0284
108.563692686559	8.65207772742591	3	HEALTHY	FEM	GCH0246
85.4746428088371	31.2081463437673	2	HEALTHY	FEM	GCH0248
87.0318732183168	22.2449931644035	2	HEALTHY	FEM	GCH0265
108.829470153339	-0.0611316835894055	3	HEALTHY	FEM	GCH0276
-43.2812426241098	53.086212914668	2	HEALTHY	FEM	GCH0273
88.3418641805972	36.5181114504828	2	HEALTHY	FEM	GCH0230
90.922543284391	32.1737314370089	3	HEALTHY	FEM	GCH0292
-40.9989336248977	51.2385303846959	2	HEALTHY	FEM	GCH0283
111.75727982269	0.418531071635458	3	HEALTHY	FEM	GCH0195
95.9023207711707	-5.20296063790339	3	HEALTHY	FEM	GCH0216
92.9235098065853	-5.91597268563622	3	HEALTHY	FEM	GCH0211
94.7238992942273	24.9747214339056	3	HEALTHY	FEM	GCH0203
-48.5723795400996	-20.5931915578177	3	HEALTHY	FEM	GCH0196
-30.295034082954	55.1168474547493	2	HEALTHY	FEM	GCH0260
91.1466610880625	26.3621447376029	3	HEALTHY	FEM	GCH0291
98.321386458714	-0.261091614298371	3	HEALTHY	FEM	GCH0296
98.9399828096266	-2.1929659992045	2	HEALTHY	FEM	GCH0297
94.6659811313451	28.5234942098338	3	HEALTHY	FEM	GCH0259
94.6021245101557	-12.2755785054038	3	HEALTHY	FEM	GCH0215
1.97302410514477	-12.5654494364898	2	HEALTHY	FEM	GCH0223
99.6629685733079	3.33149337660155	2	HEALTHY	FEM	GCH0201
101.420322344133	-4.58507944677183	2	HEALTHY	FEM	GCH0224
-45.8723300816465	7.93865727718199	3	HEALTHY	FEM	GCH0204
97.5987329013492	5.24845038433911	2	HEALTHY	FEM	GCH0202
111.989556936155	2.56813162722187	3	HEALTHY	FEM	GCH0293
-43.1680019834397	9.57375996625297	2	HEALTHY	FEM	GCH0197
86.9025139234177	26.5798432484539	2	HEALTHY	FEM	GCH0209
-43.6479131816417	12.0167475985619	2	HEALTHY	FEM	GCH0228
100.447207200318	5.37508815669649	2	HEALTHY	FEM	GCH0217
97.8822759347547	-6.96607983480158	2	HEALTHY	FEM	GCH0262
96.3807505408955	23.2640379406914	2	HEALTHY	FEM	GCH0225
-48.750571760767	6.24273351630318	3	HEALTHY	FEM	GCH0200
92.9293888193261	-8.30798715638767	3	HEALTHY	FEM	GCH0220
98.2063987439026	1.94240244880561	2	HEALTHY	FEM	GCH0253
87.8880301038867	25.0784643471012	2	HEALTHY	FEM	GCH0247
89.6621748384917	27.1534819257299	3	HEALTHY	FEM	GCH0199
111.202803308128	5.0379649822715	2	HEALTHY	FEM	GCH0288
102.894082778175	-2.45207450772511	3	HEALTHY	FEM	GCH0233
92.2412983893581	28.9996353465493	3	HEALTHY	FEM	GCH0208
103.506336899019	-0.117243950471388	3	HEALTHY	FEM	GCH0226
105.632502825974	4.8837078057878	3	HEALTHY	FEM	GCH0206
94.2843239151292	18.7454988879504	3	HEALTHY	FEM	GCH0294
100.809582727497	0.0833112760693242	2	HEALTHY	FEM	GCH0290
95.9748931023462	-13.5306297850302	2	HEALTHY	FEM	GCH0280
97.3953199391899	-11.6030581436958	3	HEALTHY	FEM	GCH0207
103.43836892005	4.2322132141935	2	HEALTHY	FEM	GCH0194
82.9065538851478	19.8655091761578	3	HEALTHY	FEM	GCH0295
83.6472071491872	17.5239912746944	3	HEALTHY	FEM	GCH0212
106.910811196364	1.76340431342902	3	HEALTHY	FEM	GCH0214
-15.3306246083119	29.084098514825	2	HEALTHY	FEM	GCH0219
109.344272534743	6.19221894438351	3	HEALTHY	FEM	GCH0221
90.8486782266705	20.5441218102955	3	HEALTHY	FEM	GCH0289
89.1050780937591	18.7860596863203	2	HEALTHY	FEM	GCH0198
87.2464774751821	34.7195832309574	3	HEALTHY	FEM	GCH0210
89.5434875501368	34.4777592111697	2	HEALTHY	FEM	GCH0257
108.874994807281	4.11458232045734	3	HEALTHY	FEM	GCH0252
89.6945056620088	22.0320852195191	2	HEALTHY	FEM	GCH0243
-75.3790421454622	-0.721247669765027	2	HEALTHY	FEM	GCH0486
-73.1412450129338	-1.65234122040597	2	HEALTHY	FEM	GCH0447
-69.5481279733579	15.4730552078652	2	HEALTHY	FEM	GCH0405
-44.468863428454	48.002195213033	2	HEALTHY	FEM	GCH0390
-70.2795710204832	18.1232514817236	2	HEALTHY	FEM	GCH0488
-27.0979312122368	25.0586475819601	2	HEALTHY	FEM	GCH0368
-56.523062633238	32.0685304530931	2	HEALTHY	FEM	GCH0412
-78.9815255475189	15.9766323943059	2	HEALTHY	FEM	GCH0403
-75.53267840244	15.2940303298312	2	HEALTHY	FEM	GCH0418
-54.6486504922195	24.8595134978034	2	HEALTHY	FEM	GCH0438
-10.4831604986345	10.6991580385514	2	HEALTHY	FEM	GCH0378
31.9090909921253	38.7958929572826	2	HEALTHY	FEM	GCH0349
-75.0705216634316	3.76622966633183	2	HEALTHY	FEM	GCH0478
-76.7363075359808	13.4555596404603	2	HEALTHY	FEM	GCH0475
28.4997872053063	19.7109778386522	2	HEALTHY	FEM	GCH0336
-41.8314465580944	48.591112761459	2	HEALTHY	FEM	GCH0306
-77.5424963560758	-2.42793570764287	2	HEALTHY	FEM	GCH0430
17.1021103732607	41.954040002546	2	HEALTHY	FEM	GCH0423
-5.40217301615792	-23.6592564464176	2	HEALTHY	FEM	GCH0456
-72.6593600741164	19.4040452915574	2	HEALTHY	FEM	GCH0482
-1.57854243965191	-30.12829706405	2	HEALTHY	FEM	GCH0299
-1.35732068575737	-21.0276826612146	2	HEALTHY	FEM	GCH0321
-46.7234481199826	-16.1430630796797	2	HEALTHY	FEM	GCH0362
-52.5155875365791	31.3710820303496	2	HEALTHY	FEM	GCH0484
-29.8933546459319	14.1178012869248	2	HEALTHY	FEM	GCH0428
9.38978127704833	31.6672202103995	2	HEALTHY	FEM	GCH0455
-30.8360673872606	-32.5023820106118	2	HEALTHY	FEM	GCH0342
52.9155532822624	-8.74947348687075	2	HEALTHY	FEM	GCH0437
-30.8948829642626	21.3720650332995	2	HEALTHY	FEM	GCH0357
-23.3403851446894	-27.1563262189709	2	HEALTHY	FEM	GCH0319
-76.1300470770071	11.9614009819348	2	HEALTHY	FEM	GCH0364
-63.9589384841694	14.1732770612184	2	HEALTHY	FEM	GCH0308
-20.1840870218296	-46.1337904558756	2	HEALTHY	FEM	GCH0443
-68.4182173504304	-20.2662835952755	2	HEALTHY	FEM	GCH0470
-30.1920752176009	17.3483996151943	2	HEALTHY	FEM	GCH0361
34.158560915884	39.5104301128586	2	HEALTHY	FEM	GCH0346
-51.4687317044332	26.6799899305473	2	HEALTHY	FEM	GCH0463
-21.3502105702403	-27.9469865529266	2	HEALTHY	FEM	GCH0324
-31.9509160193775	45.3673109304946	2	HEALTHY	FEM	GCH0425
-46.4287865591649	-17.5793726298693	2	HEALTHY	FEM	GCH0339
26.9644717654475	-20.0302553418554	2	HEALTHY	FEM	GCH0451
6.9941890716563	-8.26922209330233	2	HEALTHY	FEM	GCH0337
-7.77298312481149	-54.997692287612	2	HEALTHY	FEM	GCH0448
3.60707418461968	14.2247729330676	2	HEALTHY	FEM	GCH0458
-27.6135752660598	-27.1911747617782	2	HEALTHY	FEM	GCH0389
-65.7890263189062	-20.2897224383826	2	HEALTHY	FEM	GCH0439
-29.7266871807085	-0.743370188585584	2	HEALTHY	FEM	GCH0350
-23.7399983249994	30.3406177836505	2	HEALTHY	FEM	GCH0415
-48.628581415448	-43.3451381873941	2	HEALTHY	FEM	GCH0427
21.001108079423	-23.8606909492526	2	HEALTHY	FEM	GCH0355
-26.2934300074173	-25.6879617524067	2	HEALTHY	FEM	GCH0450
-31.1413244034868	18.6323846209807	2	HEALTHY	FEM	GCH0302
-31.7048393859731	46.7864014411694	2	HEALTHY	FEM	GCH0338
-6.72384364886737	42.1590609868875	2	HEALTHY	FEM	GCH0460
-8.99533794019972	44.6562801764872	2	HEALTHY	FEM	GCH0429
-50.2388095003453	-27.8779293871365	2	HEALTHY	FEM	GCH0419
-33.2520080654846	14.1891155425182	2	HEALTHY	FEM	GCH0304
-11.1874569850658	45.2107162356247	2	HEALTHY	FEM	GCH0417
21.7688046471926	-27.5089857492413	2	HEALTHY	FEM	GCH0459
-62.5670966543687	14.8782979310174	2	HEALTHY	FEM	GCH0300
-45.9657038416553	48.0219012334816	2	HEALTHY	FEM	GCH0399
-32.7074953969295	-31.3442299772239	2	HEALTHY	FEM	GCH0392
-25.8521600216247	26.4477494620489	2	HEALTHY	FEM	GCH0380
-41.2861718844978	-54.4999901337292	2	HEALTHY	FEM	GCH0309
9.22901962181895	29.7509869652547	2	HEALTHY	FEM	GCH0377
-7.76653543230555	-16.1733385882273	2	HEALTHY	FEM	GCH0477
15.7817985369788	32.7260867815544	2	HEALTHY	FEM	GCH0310
50.5322750154809	-5.25311418291344	2	HEALTHY	FEM	GCH0457
1.86774170485489	22.942162984033	2	HEALTHY	FEM	GCH0421
-8.91749144932076	-56.3131155261086	2	HEALTHY	FEM	GCH0416
51.1488232724869	1.77307778788924	2	HEALTHY	FEM	GCH0329
-6.84491305463475	49.4549173369899	2	HEALTHY	FEM	GCH0316
-1.32426910048884	19.499917255358	2	HEALTHY	FEM	GCH0394
20.4841614335184	-26.2840642864371	2	HEALTHY	FEM	GCH0473
-58.2124753910948	-23.930113334299	2	HEALTHY	FEM	GCH0487
-44.4614149165527	-40.6079436855699	2	HEALTHY	FEM	GCH0406
28.1899030642404	15.7359261321213	2	HEALTHY	FEM	GCH0385
6.70965837553662	9.1581221647421	2	HEALTHY	FEM	GCH0323
-6.35256104859691	40.5051515479535	2	HEALTHY	FEM	GCH0374
4.26438546129957	10.1453009357533	2	HEALTHY	FEM	GCH0465
-2.93673756021065	-26.5568451718204	2	HEALTHY	FEM	GCH0387
7.32755913098122	28.2764177840692	2	HEALTHY	FEM	GCH0441
49.9178196733949	-8.36299859956937	2	HEALTHY	FEM	GCH0474
7.27387194625721	-6.61185605549382	2	HEALTHY	FEM	GCH0328
1.5635982864974	-27.1173696882155	2	HEALTHY	FEM	GCH0379
-51.3512371933891	33.8393459888946	2	HEALTHY	FEM	GCH0352
-6.94956340849757	-25.4089015694267	2	HEALTHY	FEM	GCH0396
9.6788487382693	8.17458901536891	2	HEALTHY	FEM	GCH0445
-19.3585459653359	-25.4228870184331	2	HEALTHY	FEM	GCH0434
-31.678299830397	-29.0467297344917	2	HEALTHY	FEM	GCH0404
-25.093990593786	20.4289796991631	2	HEALTHY	FEM	GCH0305
-55.7826141532876	27.2000184323898	2	HEALTHY	FEM	GCH0483
-9.11453348527697	49.4331473574371	2	HEALTHY	FEM	GCH0481
-36.415348258606	36.1714011806923	2	HEALTHY	FEM	GCH0433
-20.0760213468897	-41.7588352333185	2	HEALTHY	FEM	GCH0462
-25.0970279387573	-57.5661404667546	2	HEALTHY	FEM	GCH0353
-12.9791349546608	-20.4844393335573	2	HEALTHY	FEM	GCH0435
-33.5024144832242	11.387602315314	2	HEALTHY	FEM	GCH0408
-25.2098848214368	29.6409888088713	2	HEALTHY	FEM	GCH0464
-68.3977959393637	18.9297302266057	2	HEALTHY	FEM	GCH0347
-21.9071902518492	-31.4735106609502	2	HEALTHY	FEM	GCH0363
-36.7671324794855	-29.4264909178797	2	HEALTHY	FEM	GCH0436
4.05419708152272	-32.9981132179728	2	HEALTHY	FEM	GCH0298
-37.7528664989796	6.40700456301234	2	HEALTHY	FEM	GCH0303
32.4997758877077	7.16564602474549	2	HEALTHY	FEM	GCH0331
-30.1516252841474	-2.53340528480106	2	HEALTHY	FEM	GCH0311
-35.1923027900513	-27.0950470275662	2	HEALTHY	FEM	GCH0318
-38.3857639946099	-39.4655187836938	2	HEALTHY	FEM	GCH0383
-13.2078955473647	-18.9349642903091	2	HEALTHY	FEM	GCH0401
-61.8883320985287	6.13956453934664	2	HEALTHY	FEM	GCH0373
-9.56320752117733	-26.195309652759	2	HEALTHY	FEM	GCH0315
12.3956056848366	7.33517801530023	2	HEALTHY	FEM	GCH0370
-53.3155410995785	-16.7535601586919	2	HEALTHY	FEM	GCH0358
-58.4481575118486	-13.1840693619821	2	HEALTHY	FEM	GCH0395
35.1233107073121	19.2439306677858	2	HEALTHY	FEM	GCH0351
-9.50516767916139	43.0278655086304	2	HEALTHY	FEM	GCH0453
29.6851110991452	36.5584410107649	2	HEALTHY	FEM	GCH0409
41.6211194179083	-27.4369292531198	2	HEALTHY	FEM	GCH0494
-9.14278678262406	-23.7149058126929	2	HEALTHY	FEM	GCH0454
46.3665626895745	-26.2782807957764	2	HEALTHY	FEM	GCH0325
24.4411770590098	-22.1178794732153	2	HEALTHY	FEM	GCH0332
-4.4011934863732	-24.9595484292022	2	HEALTHY	FEM	GCH0424
18.2240744959824	-37.8668724277262	2	HEALTHY	FEM	GCH0366
29.9442921560126	16.6620086566893	2	HEALTHY	FEM	GCH0388
-32.5732542489563	8.93479410188375	2	HEALTHY	FEM	GCH0307
29.0914787991772	-20.5786497622644	2	HEALTHY	FEM	GCH0354
0.6237509786566	17.3982869673078	2	HEALTHY	FEM	GCH0444
15.0521901231601	43.9692416146241	2	HEALTHY	FEM	GCH0493
-36.3773679067282	38.1933040068025	2	HEALTHY	FEM	GCH0391
30.4226637358584	-5.22611910367539	2	HEALTHY	FEM	GCH0402
-45.03267142429	32.0688428314673	2	HEALTHY	FEM	GCH0371
-73.8972614026774	18.1114273424559	2	HEALTHY	FEM	GCH0341
-27.2752762523708	-22.7194749194133	2	HEALTHY	FEM	GCH0492
33.5049756547536	-23.496063774628	2	HEALTHY	FEM	GCH0410
-43.8049618894755	22.8990915742368	2	HEALTHY	FEM	GCH0485
50.0975635406702	-11.0959221072604	2	HEALTHY	FEM	GCH0400
-33.455268220804	-50.4976722559616	2	HEALTHY	FEM	GCH0313
18.8858426809652	-32.4396769776984	2	HEALTHY	FEM	GCH0466
5.71162560103061	-12.3934834734162	2	HEALTHY	FEM	GCH0317
1.01342906554226	-17.1235528395247	2	HEALTHY	FEM	GCH0398
-45.7813930795168	-20.2883255483601	2	HEALTHY	FEM	GCH0397
-43.6198646253236	-55.2254436718374	2	HEALTHY	FEM	GCH0301
-75.6255086981508	5.97659336719757	2	HEALTHY	FEM	GCH0407
-20.3558856632994	-56.7406879430029	2	HEALTHY	FEM	GCH0372
-35.1259425136593	-54.4677533005125	2	HEALTHY	FEM	GCH0359
-33.5245063780484	35.4207534984077	2	HEALTHY	FEM	GCH0330
-30.798159964753	-55.4628631160917	2	HEALTHY	FEM	GCH0469
1.87232336057469	-29.5558888962831	2	HEALTHY	FEM	GCH0326
31.9455166948881	-22.902153885565	2	HEALTHY	FEM	GCH0489
11.4616821150884	33.3402121799136	2	HEALTHY	FEM	GCH0420
-67.0878850299177	10.8669236439596	2	HEALTHY	FEM	GCH0495
52.1647363386549	22.0762141127298	2	HEALTHY	FEM	GCH0322
-32.0797221316578	7.19948032084852	2	HEALTHY	FEM	GCH0312
-30.2757719761295	-49.6034044585067	2	HEALTHY	FEM	GCH0393
-44.9189214273092	24.1216012946457	2	HEALTHY	FEM	GCH0497
14.5843950784286	-39.7192759105681	2	HEALTHY	FEM	GCH0422
-18.945953658279	-54.4449703956195	2	HEALTHY	FEM	GCH0476
-28.501822637962	-54.4700884474067	2	HEALTHY	FEM	GCH0496
18.6100791611751	-35.0878523629595	2	HEALTHY	FEM	GCH0490
27.9257573862234	-44.2093455685779	2	HEALTHY	FEM	GCH0491
-2.37690734576424	24.9892288633779	2	HEALTHY	FEM	GCH0440
35.9982903815939	-41.1813685104823	2	HEALTHY	FEM	GCH0467
22.2799307718481	-39.901055393661	2	HEALTHY	FEM	GCH0431
-47.9723766663404	33.5199426213532	2	HEALTHY	FEM	GCH0479
16.5530741077294	-42.1227665848548	2	HEALTHY	FEM	GCH0446
17.1318608791102	-40.0905887745615	2	HEALTHY	FEM	GCH0360
-10.1992242899176	-16.5169294628412	2	HEALTHY	FEM	GCH0327
-31.5957523626877	-52.7552623748507	2	HEALTHY	FEM	GCH0468
-46.4067185406725	25.249955326051	2	HEALTHY	FEM	GCH0334
31.8968898288444	9.83186816588691	2	HEALTHY	FEM	GCH0382
-50.3273934486803	-45.241009981502	2	HEALTHY	FEM	GCH0386
24.6203012792751	-20.5797790554622	2	HEALTHY	FEM	GCH0376
-46.3171113161259	-32.1218468111776	2	HEALTHY	FEM	GCH0343
-0.14888717012458	-19.9484175871003	2	HEALTHY	FEM	GCH0314
28.8159564030876	-42.01440733995	2	HEALTHY	FEM	GCH0369
49.870683515425	23.5442910548891	2	HEALTHY	FEM	GCH0480
55.5356867066837	-13.1277262452542	2	HEALTHY	FEM	GCH0442
37.154119537611	-18.1799866973957	2	HEALTHY	FEM	GCH0411
10.7296061718232	27.0796357641463	2	HEALTHY	FEM	GCH0356
53.7898759179768	-11.8166685412676	2	HEALTHY	FEM	GCH0384
47.3723055948279	-29.3282320552408	2	HEALTHY	FEM	GCH0414
-40.984408176914	-40.0867028950803	2	HEALTHY	FEM	GCH0381
-49.734713623931	31.5529832491872	2	HEALTHY	FEM	GCH0348
-38.5758681626852	-55.1905592979339	2	HEALTHY	FEM	GCH0432
49.2618979389803	16.907085792677	2	HEALTHY	FEM	GCH0333
25.0253140857677	14.0813776324977	2	HEALTHY	FEM	GCH0365
2.40257169351557	-30.9375613094049	2	HEALTHY	FEM	GCH0472
42.7592877718254	-25.8798762486553	2	HEALTHY	FEM	GCH0367
-28.3495045286687	-48.5468110803123	2	HEALTHY	FEM	GCH0375
52.7154776345649	12.0756138538864	2	HEALTHY	FEM	GCH0340
51.9399846692244	-13.0309960635542	2	HEALTHY	FEM	GCH0452
27.8665147994204	-38.479147424995	2	HEALTHY	FEM	GCH0461
36.790801199772	18.8955688547068	2	HEALTHY	FEM	GCH0471
18.910678522305	-44.7666265409904	2	HEALTHY	FEM	GCH0413
57.752581124389	7.44667500842158	2	HEALTHY	FEM	GCH0449
36.9098771689678	38.9585658619085	2	HEALTHY	FEM	GCH0344
2.54374688129762	24.3107727931081	2	HEALTHY	FEM	GCH0335
19.3170927199435	-42.5599540865431	2	HEALTHY	FEM	GCH0345
12.0911350454261	23.3082483391201	2	HEALTHY	FEM	GCH0320
-42.0858481303876	-52.86639719084	2	HEALTHY	FEM	GCH0426
-75.6681309312214	30.3959674961521	3	HEALTHY	FEM	GCH0133
-12.0774634816448	13.1039245122383	3	HEALTHY	FEM	GCH0278
2.75871350182878	18.2298043349236	3	HEALTHY	FEM	GCH0093
-78.2539542304836	-4.06922792977307	3	HEALTHY	FEM	GCH0041
-67.4536608816694	1.00167651698974	3	HEALTHY	FEM	GCH0070
-35.9281974484304	-41.7496606441421	3	HEALTHY	FEM	GCH0088
-58.9949503200325	-21.3709037413511	3	HEALTHY	FEM	GCH0266
-64.2948426464066	-23.7154916133434	3	HEALTHY	FEM	GCH0003
-68.301100401043	35.1287081356569	3	HEALTHY	FEM	GCH0236
-68.5041996891651	-2.10305298444332	3	HEALTHY	FEM	GCH0049
-73.1355845214979	3.81402841409588	3	HEALTHY	FEM	GCH0240
-64.5349869470395	7.43503155034815	3	HEALTHY	FEM	GCH0066
-65.5747760205398	-18.4125834085122	3	HEALTHY	FEM	GCH0032
9.30406144589678	37.6210067915784	3	HEALTHY	FEM	GCH0255
-65.0448745850126	-10.5932047628218	3	HEALTHY	FEM	GCH0056
-12.9866608726345	15.5636082555255	3	HEALTHY	FEM	GCH0005
-67.1355166653352	4.23965782808502	3	HEALTHY	FEM	GCH0271
-52.716989540207	-26.2081614906143	3	HEALTHY	FEM	GCH0123
-73.8286234581564	36.5932416864281	3	HEALTHY	FEM	GCH0264
2.04883866937182	51.3961388032015	3	HEALTHY	FEM	GCH0160
-35.9659370479725	-30.6087544114152	3	HEALTHY	FEM	GCH0020
33.6521043964939	13.9599869287909	3	HEALTHY	FEM	GCH0081
-69.9805179611158	-20.5492683969884	3	HEALTHY	FEM	GCH0279
38.9803885256634	-20.252150960863	3	HEALTHY	FEM	GCH0042
-19.1647942272291	-28.5511408920696	3	HEALTHY	FEM	GCH0039
-48.1764162229699	-12.4269218122022	3	HEALTHY	FEM	GCH0060
3.34630042660478	50.1465065204285	3	HEALTHY	FEM	GCH0075
-73.098354314544	32.053511324989	3	HEALTHY	FEM	GCH0027
53.0775052673532	-4.38953993647807	3	HEALTHY	FEM	GCH0058
-25.9570833343463	32.6895174790601	3	HEALTHY	FEM	GCH0169
-43.8762680996207	43.176636487906	3	HEALTHY	FEM	GCH0165
-46.7859366865948	-35.0234192782136	3	HEALTHY	FEM	GCH0012
-71.2496473632943	34.0232190595876	3	HEALTHY	FEM	GCH0270
-4.88498094044544	46.9885666206886	3	HEALTHY	FEM	GCH0086
-13.358011168441	18.1887651449799	3	HEALTHY	FEM	GCH0022
-66.0535086806214	8.10470222709679	3	HEALTHY	FEM	GCH0051
-37.9308927716691	-6.49223206762197	3	HEALTHY	FEM	GCH0261
0.622923895289443	12.8205736777475	3	HEALTHY	FEM	GCH0178
-6.33923409792392	51.4248887421146	3	HEALTHY	FEM	GCH0183
22.65631009077	0.292248187254088	3	HEALTHY	FEM	GCH0102
-14.2984601566567	45.2273295376938	3	HEALTHY	FEM	GCH0035
-17.3368370970765	-50.1630895865746	3	HEALTHY	FEM	GCH0067
-66.0472246845728	31.0883992983357	3	HEALTHY	FEM	GCH0263
-8.11302908782772	-50.1988765975503	3	HEALTHY	FEM	GCH0076
-3.74149743626079	15.4659007337613	3	HEALTHY	FEM	GCH0036
-76.2234172809787	8.73773438097131	3	HEALTHY	FEM	GCH0085
-43.5294460119536	-43.200768560227	3	HEALTHY	FEM	GCH0125
-42.4334185932111	41.6868928508903	3	HEALTHY	FEM	GCH0131
-25.2145533950288	-47.048972293794	3	HEALTHY	FEM	GCH0140
47.7590915745452	23.8976308778819	3	HEALTHY	FEM	GCH0191
-45.1898446252984	-12.2825497765816	3	HEALTHY	FEM	GCH0232
-51.0921685800335	-15.1368551220622	3	HEALTHY	FEM	GCH0103
-47.4297669690745	-39.1776576743513	3	HEALTHY	FEM	GCH0009
-28.6922039351273	55.4238618439819	3	HEALTHY	FEM	GCH0128
54.3080807995453	23.7898391055228	3	HEALTHY	FEM	GCH0092
-69.9145847799152	30.6777755710081	3	HEALTHY	FEM	GCH0244
20.6055921453835	-8.03919366237093	3	HEALTHY	FEM	GCH0256
-33.6914450423481	-47.8844894313938	3	HEALTHY	FEM	GCH0017
-63.8038832953504	30.173237532493	3	HEALTHY	FEM	GCH0101
17.5186414733558	40.0057069426155	3	HEALTHY	FEM	GCH0048
17.3056528978808	4.60158981018046	3	HEALTHY	FEM	GCH0016
24.2241195416578	-15.926428107256	3	HEALTHY	FEM	GCH0098
-40.7006643240644	-4.17642791405452	3	HEALTHY	FEM	GCH0239
-42.8517753835006	-3.80553825888119	3	HEALTHY	FEM	GCH0235
-24.6533061850652	-14.0302721827739	3	HEALTHY	FEM	GCH0237
3.67682335204654	-15.1689160928279	3	HEALTHY	FEM	GCH0147
13.6301810800915	43.2670599850769	3	HEALTHY	FEM	GCH0001
-54.9326793248699	-39.6321310902193	3	HEALTHY	FEM	GCH0115
-36.5293463891074	-7.93601398570489	3	HEALTHY	FEM	GCH0090
56.7174631729798	18.4687512588872	3	HEALTHY	FEM	GCH0031
48.6644085947775	-0.188494755381484	3	HEALTHY	FEM	GCH0192
-19.199990049165	29.4684689282111	3	HEALTHY	FEM	GCH0130
-21.3014420213658	28.0003084550537	3	HEALTHY	FEM	GCH0110
-54.8755309500511	-16.279060047819	3	HEALTHY	FEM	GCH0109
-38.2916202225434	-19.9299143108134	3	HEALTHY	FEM	GCH0024
-15.6167910599073	-17.4613907574213	3	HEALTHY	FEM	GCH0078
-39.1687788545021	38.8760583400438	3	HEALTHY	FEM	GCH0159
-18.9226863876059	-52.5237398107967	3	HEALTHY	FEM	GCH0096
8.38311549179996	-15.2598913740787	3	HEALTHY	FEM	GCH0073
2.59178721162185	7.32878582321625	3	HEALTHY	FEM	GCH0137
7.22498946181065	-20.5762836284581	3	HEALTHY	FEM	GCH0114
-39.9199562492059	-37.1314747138755	3	HEALTHY	FEM	GCH0055
-68.5773936473856	10.4026506752492	3	HEALTHY	FEM	GCH0025
-39.4072183370393	-16.2624617571151	3	HEALTHY	FEM	GCH0071
22.9969274627132	34.5651288844689	3	HEALTHY	FEM	GCH0139
21.8988222472879	2.55741946528709	3	HEALTHY	FEM	GCH0127
-24.750090843728	39.1362558814763	3	HEALTHY	FEM	GCH0275
-58.4999431459582	-17.3357545156663	3	HEALTHY	FEM	GCH0126
-13.8539994882352	33.6381182011836	3	HEALTHY	FEM	GCH0117
-63.1935295404358	28.4450118201338	3	HEALTHY	FEM	GCH0177
21.143843051244	-3.84241076344985	3	HEALTHY	FEM	GCH0045
-53.7140833930145	27.162514750603	3	HEALTHY	FEM	GCH0010
26.2575421442558	-0.288345732318165	3	HEALTHY	FEM	GCH0068
43.3051684929519	-14.2431971687196	3	HEALTHY	FEM	GCH0135
45.7471397201592	-11.8507382829365	3	HEALTHY	FEM	GCH0118
-3.36211931991386	47.9889656590128	3	HEALTHY	FEM	GCH0274
-22.2675701257355	-9.18216127259794	3	HEALTHY	FEM	GCH0104
-22.0188302120933	-2.57665384575648	3	HEALTHY	FEM	GCH0095
-33.3765943118319	-17.2080281579758	3	HEALTHY	FEM	GCH0069
-32.9127789550268	-9.14601656734991	3	HEALTHY	FEM	GCH0063
-34.1278255619891	-36.2782024078342	3	HEALTHY	FEM	GCH0269
-13.903930521761	-44.5302327279941	3	HEALTHY	FEM	GCH0164
-49.7245550611548	-37.9601480224913	3	HEALTHY	FEM	GCH0152
-3.92638903074441	29.0309796645018	3	HEALTHY	FEM	GCH0277
-22.401630969211	-6.49090358792942	3	HEALTHY	FEM	GCH0188
-60.7992315556424	-14.2376050287481	3	HEALTHY	FEM	GCH0134
14.9886940892644	-35.728994017083	3	HEALTHY	FEM	GCH0059
60.0857353637597	16.9643043653726	3	HEALTHY	FEM	GCH0047
27.449863954624	35.9507132208537	3	HEALTHY	FEM	GCH0077
-30.8959854169486	-35.9115603860204	3	HEALTHY	FEM	GCH0002
-4.39336162728532	-42.6004003627008	3	HEALTHY	FEM	GCH0187
-62.6790949433597	-13.0595896230485	3	HEALTHY	FEM	GCH0258
-52.089163390129	23.8159551527794	3	HEALTHY	FEM	GCH0124
35.3138306315036	-37.5245829604087	3	HEALTHY	FEM	GCH0176
12.3197900783508	30.2351232946134	3	HEALTHY	FEM	GCH0097
25.9617026153443	36.99865563745	3	HEALTHY	FEM	GCH0074
47.1394938437522	3.89248193814069	3	HEALTHY	FEM	GCH0100
-66.8443179691654	20.5086587886274	3	HEALTHY	FEM	GCH0168
14.4701573677919	39.5018124961082	3	HEALTHY	FEM	GCH0030
-21.2018777715965	-4.91380874440897	3	HEALTHY	FEM	GCH0193
-20.2397951033941	42.7694731986293	3	HEALTHY	FEM	GCH0019
25.374636227064	3.87721797214296	3	HEALTHY	FEM	GCH0242
-42.9188805845801	-26.7378341172514	3	HEALTHY	FEM	GCH0249
44.0232148716581	-20.1709417448765	3	HEALTHY	FEM	GCH0162
40.3977755994972	8.88677833635837	3	HEALTHY	FEM	GCH0046
-68.6753029542399	33.2490683101242	3	HEALTHY	FEM	GCH0251
-22.2999770654644	-45.801070716319	3	HEALTHY	FEM	GCH0034
20.5184066503467	34.5111175529526	3	HEALTHY	FEM	GCH0119
-18.6936520602121	43.0405732436242	3	HEALTHY	FEM	GCH0254
32.2941535399429	11.5143901896768	3	HEALTHY	FEM	GCH0113
17.4483903254115	6.26484120052729	3	HEALTHY	FEM	GCH0026
25.390781168516	-4.22085396399646	3	HEALTHY	FEM	GCH0141
15.419015229723	-28.2711028079207	3	HEALTHY	FEM	GCH0006
31.1249307862077	-42.2831902626247	3	HEALTHY	FEM	GCH0116
32.4597609986011	0.947509106114512	3	HEALTHY	FEM	GCH0151
-36.8073465055455	-10.2616322719052	3	HEALTHY	FEM	GCH0018
11.9620745584362	36.1035458277722	3	HEALTHY	FEM	GCH0050
-8.58352755641386	-40.8902693688174	3	HEALTHY	FEM	GCH0094
-2.76432774553928	16.8406068828489	3	HEALTHY	FEM	GCH0111
-49.3220042596904	28.7864919899316	3	HEALTHY	FEM	GCH0186
-12.5642858417671	-56.7203688798484	3	HEALTHY	FEM	GCH0008
23.5731412270112	-6.57426860631129	3	HEALTHY	FEM	GCH0028
28.4003020631461	-2.74027954161647	3	HEALTHY	FEM	GCH0136
-23.6854576179582	-11.8535215044006	3	HEALTHY	FEM	GCH0011
-12.536255942262	-53.4483302653852	3	HEALTHY	FEM	GCH0007
-18.2071343934622	-42.3036185099018	3	HEALTHY	FEM	GCH0142
21.4250300923827	41.9374976900898	3	HEALTHY	FEM	GCH0180
-15.6808955760135	-52.6530766890448	3	HEALTHY	FEM	GCH0014
-52.0884675773446	-38.6703827715254	3	HEALTHY	FEM	GCH0080
19.3219437097714	7.83203366487495	3	HEALTHY	FEM	GCH0037
-3.48403437421288	27.5524196479171	3	HEALTHY	FEM	GCH0043
-12.9406446251931	-46.2151480391653	3	HEALTHY	FEM	GCH0163
-8.16174426773923	53.6658889523207	3	HEALTHY	FEM	GCH0122
-29.342609074365	40.9032711276636	3	HEALTHY	FEM	GCH0038
38.5118458698094	-16.8132821849938	3	HEALTHY	FEM	GCH0138
-18.356186250541	-4.80164729281808	3	HEALTHY	FEM	GCH0106
19.3446981563182	38.7613197637109	3	HEALTHY	FEM	GCH0153
-43.6078108453871	-31.281965819128	3	HEALTHY	FEM	GCH0015
36.7260743001774	2.26960673029671	3	HEALTHY	FEM	GCH0121
-27.0189169099005	-35.6675210178685	3	HEALTHY	FEM	GCH0174
-4.11063641610638	12.2260259991025	3	HEALTHY	FEM	GCH0054
-14.4282847191145	-42.1131309934522	3	HEALTHY	FEM	GCH0107
53.7235333987043	15.8444800976888	3	HEALTHY	FEM	GCH0082
-59.9329831891223	30.8501512698514	3	HEALTHY	FEM	GCH0004
-8.14211810259374	-52.7460503103643	3	HEALTHY	FEM	GCH0087
49.8671864145256	18.9700279490721	3	HEALTHY	FEM	GCH0245
-24.5513346639252	-7.59789300343984	3	HEALTHY	FEM	GCH0172
26.4138261890135	-36.9145479752839	3	HEALTHY	FEM	GCH0079
-42.520517829479	-12.2634642608844	3	HEALTHY	FEM	GCH0072
-25.7967963136064	37.7171238784978	3	HEALTHY	FEM	GCH0161
57.4773875684101	24.0378511077483	3	HEALTHY	FEM	GCH0182
53.741756969296	10.5326803592937	3	HEALTHY	FEM	GCH0021
47.1860450672936	7.79594975857435	3	HEALTHY	FEM	GCH0144
-16.421802295348	-5.59988849100844	3	HEALTHY	FEM	GCH0272
56.5347174492228	4.77553054297473	3	HEALTHY	FEM	GCH0065
44.3972221376353	7.08231419565546	3	HEALTHY	FEM	GCH0143
54.8147717540553	-10.0547319877299	3	HEALTHY	FEM	GCH0108
-14.8905135121814	-2.41699534169038	3	HEALTHY	FEM	GCH0112
43.0541948423427	-22.6953889779616	3	HEALTHY	FEM	GCH0105
42.394112172229	7.36156907565186	3	HEALTHY	FEM	GCH0150
54.3727921529157	20.6589531147219	3	HEALTHY	FEM	GCH0158
-46.0438856318168	-53.9537973738792	3	HEALTHY	FEM	GCH0170
5.2695675317735	-14.3477368343239	3	HEALTHY	FEM	GCH0146
28.3751269282748	0.490199014857084	3	HEALTHY	FEM	GCH0171
-47.4211380735776	-29.4669906855051	3	HEALTHY	FEM	GCH0089
58.4665867383007	13.2922439049853	3	HEALTHY	FEM	GCH0132
19.9212135670967	9.86402065988804	3	HEALTHY	FEM	GCH0013
-37.7903191694595	-18.5756216952473	3	HEALTHY	FEM	GCH0099
21.1738200060418	-43.3952803344913	3	HEALTHY	FEM	GCH0064
-25.4333737968635	-36.2055979786149	3	HEALTHY	FEM	GCH0029
24.4428161683489	-7.97674625846032	3	HEALTHY	FEM	GCH0057
-2.41866176212758	-44.3488290664412	3	HEALTHY	FEM	GCH0179
44.7077643358862	-23.1808077604894	3	HEALTHY	FEM	GCH0062
-34.3446442370531	37.7403169469577	3	HEALTHY	FEM	GCH0148
27.7308166792466	3.90118158956843	3	HEALTHY	FEM	GCH0190
33.7509338948935	-40.6474081827555	3	HEALTHY	FEM	GCH0044
33.0816016773094	-30.0322193915171	3	HEALTHY	FEM	GCH0120
-40.5367494992617	-35.5240878696406	3	HEALTHY	FEM	GCH0061
-17.5024992768773	-40.5312538604357	3	HEALTHY	FEM	GCH0241
36.3444150079663	-21.9023099863734	3	HEALTHY	FEM	GCH0234
-10.6128789308553	-46.1221122177322	3	HEALTHY	FEM	GCH0184
56.1829815367796	21.7332795084144	3	HEALTHY	FEM	GCH0181
-7.10252240959012	18.8204640114485	3	HEALTHY	FEM	GCH0154
29.0596210765155	21.8992720282718	3	HEALTHY	FEM	GCH0157
15.0901336281379	34.6393844035264	3	HEALTHY	FEM	GCH0167
-8.81063036217588	35.3287075788607	3	HEALTHY	FEM	GCH0084
-34.3512990325762	-9.61935194096836	3	HEALTHY	FEM	GCH0185
33.281973648889	-27.1879092948891	3	HEALTHY	FEM	GCH0155
30.2909062880677	-44.7190290009222	3	HEALTHY	FEM	GCH0023
-12.3116140299061	34.2917830218019	3	HEALTHY	FEM	GCH0040
22.1951235812063	12.6506235757092	3	HEALTHY	FEM	GCH0189
55.7592117836152	6.71617477693328	3	HEALTHY	FEM	GCH0238
-35.5198289400379	39.8807864523812	3	HEALTHY	FEM	GCH0156
44.9789973377423	2.87889609069279	3	HEALTHY	FEM	GCH0145
27.06343424874	-46.8025911831187	3	HEALTHY	FEM	GCH0083
-25.5263761067989	41.1441787146995	3	HEALTHY	FEM	GCH0129
55.540105412534	14.5506858740742	3	HEALTHY	FEM	GCH0175
10.1550980135602	-32.0526686942694	3	HEALTHY	FEM	GCH0052
47.7031189576113	-10.2233677321182	3	HEALTHY	FEM	GCH0033
50.5049535598436	8.262877518777	3	HEALTHY	FEM	GCH0166
-26.3247058749419	-55.3439097505777	3	HEALTHY	FEM	GCH0053
-66.9616304080952	-8.63923016219003	3	HEALTHY	FEM	GCH0173
33.5899876672928	-32.3935897666681	3	HEALTHY	FEM	GCH0149
31.8753511791259	19.5927922846746	3	HEALTHY	FEM	GCH0091
92.6267379038077	36.3882222442337	3	HEALTHY	FEM	GCH0267
-31.2501614305952	-46.3610282439585	3	HEALTHY	CAFF	GCH0282
-59.8942159879378	-29.2332043927877	3	HEALTHY	CAFF	GCH0231
-59.5736056351989	-22.3103212723065	2	HEALTHY	CAFF	GCH0205
-42.1676190283091	-30.114624020263	2	HEALTHY	CAFF	GCH0281
4.67746468038606	18.5459031645675	3	HEALTHY	CAFF	GCH0285
-31.801215146879	-47.7847844465728	2	HEALTHY	CAFF	GCH0286
-23.431700221943	-42.9824332765824	2	HEALTHY	CAFF	GCH0268
-58.9047956510473	-20.8966529563134	2	HEALTHY	CAFF	GCH0222
-59.551364063393	-27.4148757703635	2	HEALTHY	CAFF	GCH0229
-21.6178377157588	-60.837020465781	3	HEALTHY	CAFF	GCH0218
-64.5855438273959	-4.65034802304296	3	HEALTHY	CAFF	GCH0227
-54.9801940234409	6.72658673208339	3	HEALTHY	CAFF	GCH0213
-28.4648029085196	-37.9039491405208	2	HEALTHY	CAFF	GCH0250
13.7483205581546	63.1697244211639	3	HEALTHY	CAFF	GCH0287
-18.7065392992989	-55.9502442754945	2	HEALTHY	CAFF	GCH0284
-40.3503202374776	-44.3321564815421	3	HEALTHY	CAFF	GCH0246
-58.8735249245055	11.1985421333733	2	HEALTHY	CAFF	GCH0248
-57.8891755730744	9.60760982226007	2	HEALTHY	CAFF	GCH0265
-43.8732368542535	-47.9799007159222	3	HEALTHY	CAFF	GCH0276
11.7876085495888	61.856392551226	2	HEALTHY	CAFF	GCH0273
-42.2110343810985	-55.6697972329468	2	HEALTHY	CAFF	GCH0230
-61.8561770496232	-7.02250729594482	3	HEALTHY	CAFF	GCH0292
-62.6979619980696	-4.25713684419911	2	HEALTHY	CAFF	GCH0283
-38.1145466904382	-42.7692065588224	3	HEALTHY	CAFF	GCH0195
-35.9525561952673	-55.4296878882148	3	HEALTHY	CAFF	GCH0216
-25.6940904241921	-36.2693712284019	3	HEALTHY	CAFF	GCH0211
-62.6443628597196	-15.949932881151	3	HEALTHY	CAFF	GCH0203
32.5621654961907	-12.8520512990457	3	HEALTHY	CAFF	GCH0196
-55.9809917677461	8.26629548794295	2	HEALTHY	CAFF	GCH0260
-45.9687704029322	-53.4215197210044	3	HEALTHY	CAFF	GCH0291
-37.5038280941489	-49.3813029092196	3	HEALTHY	CAFF	GCH0296
-49.1896556746581	-46.6764663524838	2	HEALTHY	CAFF	GCH0297
-9.52320809048163	-51.5018265704889	3	HEALTHY	CAFF	GCH0259
-19.3727897697562	-59.817825235197	3	HEALTHY	CAFF	GCH0215
30.4691975115261	-10.4783359267153	2	HEALTHY	CAFF	GCH0223
-21.0419885319769	-57.3887648072915	2	HEALTHY	CAFF	GCH0201
-24.6223166002429	-58.1510534692315	2	HEALTHY	CAFF	GCH0224
-21.7224094978878	-65.360246379484	3	HEALTHY	CAFF	GCH0204
-21.3508457526184	-56.1492083267282	2	HEALTHY	CAFF	GCH0202
-43.5404306305558	-42.9478526020678	3	HEALTHY	CAFF	GCH0293
8.97704630580553	60.2967451744934	2	HEALTHY	CAFF	GCH0197
-60.5070814465408	-15.9179954562217	2	HEALTHY	CAFF	GCH0209
-0.68921624763845	52.4441581255402	2	HEALTHY	CAFF	GCH0228
-43.4674823360409	-50.4471273938053	2	HEALTHY	CAFF	GCH0217
-22.3449868056803	-40.215660223286	2	HEALTHY	CAFF	GCH0262
19.7903338142766	2.70289181829146	2	HEALTHY	CAFF	GCH0225
-16.1533038538901	-44.9143146589318	3	HEALTHY	CAFF	GCH0200
-11.884842129897	-60.3128658180682	3	HEALTHY	CAFF	GCH0220
-50.1588063658041	-55.5069887871057	2	HEALTHY	CAFF	GCH0253
-59.3503736974145	-17.3660057185196	2	HEALTHY	CAFF	GCH0247
-41.2206412066592	-51.3645115662531	3	HEALTHY	CAFF	GCH0199
-41.7245228399028	-42.28677817322	2	HEALTHY	CAFF	GCH0288
-43.8549588538711	-46.5086605000577	3	HEALTHY	CAFF	GCH0233
-37.6955526164768	-46.3389701246719	3	HEALTHY	CAFF	GCH0208
-42.2307410481073	-52.7648853852398	3	HEALTHY	CAFF	GCH0226
-47.1916604618361	-50.4060668646307	3	HEALTHY	CAFF	GCH0206
-50.9669728953239	-50.5032700713802	3	HEALTHY	CAFF	GCH0294
-46.5119147924438	-40.0140982451433	2	HEALTHY	CAFF	GCH0290
-9.64435351724594	51.6578066923437	2	HEALTHY	CAFF	GCH0280
-27.1871090159923	-59.5267577069865	3	HEALTHY	CAFF	GCH0207
-47.25544395189	-48.0897014191134	2	HEALTHY	CAFF	GCH0194
-55.285102055752	10.1460263933961	3	HEALTHY	CAFF	GCH0295
-39.5383513658244	-47.3442233242741	3	HEALTHY	CAFF	GCH0212
-37.7226816164038	-53.6105638620172	3	HEALTHY	CAFF	GCH0214
21.9448725707354	3.34057155286159	2	HEALTHY	CAFF	GCH0219
-44.2336419017447	-41.1909935910318	3	HEALTHY	CAFF	GCH0221
-59.5003211834211	6.87226056497827	3	HEALTHY	CAFF	GCH0289
7.84147662043861	65.6866369629435	2	HEALTHY	CAFF	GCH0198
-60.3349427431669	-12.2914912121322	3	HEALTHY	CAFF	GCH0210
-59.0810598991612	-13.6666695765415	2	HEALTHY	CAFF	GCH0257
-41.6460681692142	-38.2733008571054	3	HEALTHY	CAFF	GCH0252
-60.7014114058518	9.68564320435526	2	HEALTHY	CAFF	GCH0243
-17.9876553056171	-23.4889840837672	2	HEALTHY	CAFF	GCH0486
31.2474319954929	-18.3142747884506	2	HEALTHY	CAFF	GCH0447
40.2551156107603	-22.6016742851168	2	HEALTHY	CAFF	GCH0405
-43.0383420764725	-32.0226737130527	2	HEALTHY	CAFF	GCH0390
49.4508134163153	-17.4557285770155	2	HEALTHY	CAFF	GCH0488
-64.4875715403951	-25.5607862302196	2	HEALTHY	CAFF	GCH0368
50.4078289109316	-18.7944821346788	2	HEALTHY	CAFF	GCH0412
20.1427496779289	59.5096554664137	2	HEALTHY	CAFF	GCH0403
-9.00166464074559	26.4644379567551	2	HEALTHY	CAFF	GCH0418
2.87308474227646	-10.5624790245679	2	HEALTHY	CAFF	GCH0438
-0.109463959594734	-10.4891248513863	2	HEALTHY	CAFF	GCH0378
17.583941878397	66.4729007106188	2	HEALTHY	CAFF	GCH0349
59.5838224951876	33.8289890769866	2	HEALTHY	CAFF	GCH0478
14.1686950292775	-20.9300149716044	2	HEALTHY	CAFF	GCH0475
-55.8911527870342	-23.5281540362221	2	HEALTHY	CAFF	GCH0336
-56.5465223476785	3.07490335494979	2	HEALTHY	CAFF	GCH0306
23.098545391959	-26.0309295843367	2	HEALTHY	CAFF	GCH0430
-21.8219365957061	-69.7690154929835	2	HEALTHY	CAFF	GCH0423
31.7495983298291	7.68680749989838	2	HEALTHY	CAFF	GCH0456
15.7104315704465	55.7415870768645	2	HEALTHY	CAFF	GCH0482
28.2484656690302	-36.2441434978625	2	HEALTHY	CAFF	GCH0299
64.6005037445438	42.4375986440278	2	HEALTHY	CAFF	GCH0321
9.9358664566344	-26.8169478160897	2	HEALTHY	CAFF	GCH0362
22.9168608964598	49.0240249687854	2	HEALTHY	CAFF	GCH0484
24.6787665969559	-37.736378947826	2	HEALTHY	CAFF	GCH0428
61.9730081443314	42.7395615612329	2	HEALTHY	CAFF	GCH0455
0.18209657451438	56.9808082951539	2	HEALTHY	CAFF	GCH0342
-10.5439538400509	-14.5463059454623	2	HEALTHY	CAFF	GCH0437
6.413009969359	17.4029761701041	2	HEALTHY	CAFF	GCH0357
3.42679252117301	-67.7906339414182	2	HEALTHY	CAFF	GCH0319
57.196114413081	47.768891139885	2	HEALTHY	CAFF	GCH0364
-44.9504492459258	-31.2494961851438	2	HEALTHY	CAFF	GCH0308
17.6229862849843	-34.426323838398	2	HEALTHY	CAFF	GCH0443
43.0446141303679	-1.08954715180962	2	HEALTHY	CAFF	GCH0470
-16.5406924460857	-63.6898782372019	2	HEALTHY	CAFF	GCH0361
-30.0592838826219	-59.4901346945139	2	HEALTHY	CAFF	GCH0346
-2.4827782859357	-4.69587865038398	2	HEALTHY	CAFF	GCH0463
-7.41677671408637	25.3780940068611	2	HEALTHY	CAFF	GCH0324
-11.244669993499	36.1119958290787	2	HEALTHY	CAFF	GCH0425
19.4344161845213	-28.8042526786987	2	HEALTHY	CAFF	GCH0339
-22.1028544418939	4.9189395303928	2	HEALTHY	CAFF	GCH0451
14.2063691982186	23.9262192469003	2	HEALTHY	CAFF	GCH0337
28.1130682768333	-22.2277007827805	2	HEALTHY	CAFF	GCH0448
47.7627075169661	49.215541472486	2	HEALTHY	CAFF	GCH0458
30.5728729983777	31.7347020740375	2	HEALTHY	CAFF	GCH0389
30.9513801277967	-22.2601107802035	2	HEALTHY	CAFF	GCH0439
-15.7387481150145	-11.5042064033284	2	HEALTHY	CAFF	GCH0350
-9.64319670733077	-60.1534418074345	2	HEALTHY	CAFF	GCH0415
42.325139694598	19.3798319542585	2	HEALTHY	CAFF	GCH0427
7.69974474677097	-22.3918158835596	2	HEALTHY	CAFF	GCH0355
-4.76095354332275	26.9477947339205	2	HEALTHY	CAFF	GCH0450
10.2039828258709	0.601654953924499	2	HEALTHY	CAFF	GCH0302
-29.2326000074513	28.3404509001453	2	HEALTHY	CAFF	GCH0338
-19.0887517375817	22.9054896740874	2	HEALTHY	CAFF	GCH0460
24.9705029852074	53.9507618752349	2	HEALTHY	CAFF	GCH0429
-4.35539593409773	-40.8349156715757	2	HEALTHY	CAFF	GCH0419
-12.0209813162833	37.2673593787026	2	HEALTHY	CAFF	GCH0304
-24.4048304255377	29.1506618500637	2	HEALTHY	CAFF	GCH0417
60.3652708767877	31.0212343700534	2	HEALTHY	CAFF	GCH0459
-29.3122113569588	-40.4092390127354	2	HEALTHY	CAFF	GCH0300
9.40146869712249	41.5472607562571	2	HEALTHY	CAFF	GCH0399
17.950535005044	-42.9669642153299	2	HEALTHY	CAFF	GCH0392
4.94515864055292	41.286390303958	2	HEALTHY	CAFF	GCH0380
36.8010342074489	15.9344854258613	2	HEALTHY	CAFF	GCH0309
35.5423334347264	-38.5598669696587	2	HEALTHY	CAFF	GCH0377
4.63280992573659	-43.6902359369673	2	HEALTHY	CAFF	GCH0477
-24.845906041638	27.5437282620539	2	HEALTHY	CAFF	GCH0310
-11.8815561957995	-5.36145804215364	2	HEALTHY	CAFF	GCH0457
-22.3258848063351	35.0603940789299	2	HEALTHY	CAFF	GCH0421
-1.18084471990304	-34.8292555276102	2	HEALTHY	CAFF	GCH0416
-30.4905130539375	19.0807502317502	2	HEALTHY	CAFF	GCH0329
-20.0647019877316	-8.55313800660131	2	HEALTHY	CAFF	GCH0316
-18.3214207316835	-26.6844998345886	2	HEALTHY	CAFF	GCH0394
37.4513891323334	37.9572161825762	2	HEALTHY	CAFF	GCH0473
13.4021137446994	-18.2981541181912	2	HEALTHY	CAFF	GCH0487
37.5027631397937	-18.6018498180751	2	HEALTHY	CAFF	GCH0406
-16.5405443429618	5.45457363283938	2	HEALTHY	CAFF	GCH0385
10.3319418922402	-44.1042700348594	2	HEALTHY	CAFF	GCH0323
-24.2895920143214	-33.3675281408331	2	HEALTHY	CAFF	GCH0374
-9.64347940429655	-4.26238999894276	2	HEALTHY	CAFF	GCH0465
20.793058729803	-21.272574593467	2	HEALTHY	CAFF	GCH0387
8.55136942618059	-41.099925156858	2	HEALTHY	CAFF	GCH0441
-25.0425630495807	-5.12781523578978	2	HEALTHY	CAFF	GCH0474
-6.27055247968618	50.134935327062	2	HEALTHY	CAFF	GCH0328
48.3264491950374	4.90790547364362	2	HEALTHY	CAFF	GCH0379
53.5918377566371	49.1156542864845	2	HEALTHY	CAFF	GCH0352
28.6939573971026	-31.4653639079483	2	HEALTHY	CAFF	GCH0396
-9.63416296038219	-1.622436663406	2	HEALTHY	CAFF	GCH0445
23.9682589701497	-35.5236328777513	2	HEALTHY	CAFF	GCH0434
-9.55518586464446	-16.5115115548277	2	HEALTHY	CAFF	GCH0404
28.3516984202587	-13.7694202498072	2	HEALTHY	CAFF	GCH0305
-2.57557004486651	29.0553831446799	2	HEALTHY	CAFF	GCH0483
-18.5078214134679	-6.38700715955747	2	HEALTHY	CAFF	GCH0481
29.7968212282921	52.541736100926	2	HEALTHY	CAFF	GCH0433
38.4996140269996	32.3386096537617	2	HEALTHY	CAFF	GCH0462
29.0813577890008	28.6800861556303	2	HEALTHY	CAFF	GCH0353
30.1643367968053	46.8106493209323	2	HEALTHY	CAFF	GCH0435
-57.4598915055033	-35.3534690931494	2	HEALTHY	CAFF	GCH0408
-19.0292451143896	1.50282798337979	2	HEALTHY	CAFF	GCH0464
60.9830323375342	46.9462993925622	2	HEALTHY	CAFF	GCH0347
48.2421472555427	19.6937530721581	2	HEALTHY	CAFF	GCH0363
67.4763228760433	30.6465758775102	2	HEALTHY	CAFF	GCH0436
16.2426680850916	58.746449179862	2	HEALTHY	CAFF	GCH0298
-17.6767273822614	-42.7106530270358	2	HEALTHY	CAFF	GCH0303
-19.8761399128927	-22.1739601093272	2	HEALTHY	CAFF	GCH0331
12.4794366791664	47.5574253231907	2	HEALTHY	CAFF	GCH0311
58.6929146469561	37.7257151256449	2	HEALTHY	CAFF	GCH0318
40.7696060006241	-9.1795412253691	2	HEALTHY	CAFF	GCH0383
41.7481564136991	46.2825978273126	2	HEALTHY	CAFF	GCH0401
26.2244185743331	16.3556572847311	2	HEALTHY	CAFF	GCH0373
21.0938766901027	47.281552866407	2	HEALTHY	CAFF	GCH0315
-7.75561798192714	-18.0392967189636	2	HEALTHY	CAFF	GCH0370
-13.6149131783107	-14.442751770983	2	HEALTHY	CAFF	GCH0358
-2.07928063015554	-46.5525238921145	2	HEALTHY	CAFF	GCH0395
-54.1012655172632	-22.3032028572375	2	HEALTHY	CAFF	GCH0351
-17.6560076479566	8.270352874047	2	HEALTHY	CAFF	GCH0453
-58.8101241903898	-31.9840441541102	2	HEALTHY	CAFF	GCH0409
0.401591733801266	-36.6114212960146	2	HEALTHY	CAFF	GCH0494
43.5162923876205	14.453426292896	2	HEALTHY	CAFF	GCH0454
-35.2012273196761	-10.9613479722161	2	HEALTHY	CAFF	GCH0325
-36.610289330295	-15.5384797477906	2	HEALTHY	CAFF	GCH0332
46.6844371098867	14.4846629037902	2	HEALTHY	CAFF	GCH0424
56.8821778531929	41.905624618715	2	HEALTHY	CAFF	GCH0366
24.650276854209	38.4638395608455	2	HEALTHY	CAFF	GCH0388
7.40409135557829	13.0950057638014	2	HEALTHY	CAFF	GCH0307
4.90941492220841	-59.4509745196224	2	HEALTHY	CAFF	GCH0354
49.3092407448642	31.2303809593445	2	HEALTHY	CAFF	GCH0444
-23.2375789434118	-28.9667247239058	2	HEALTHY	CAFF	GCH0493
10.3074072555628	64.5702452383625	2	HEALTHY	CAFF	GCH0391
-9.35256787870428	32.9845171014551	2	HEALTHY	CAFF	GCH0402
11.1618782242684	43.1522778401021	2	HEALTHY	CAFF	GCH0371
51.0380350657681	25.0977937290194	2	HEALTHY	CAFF	GCH0341
35.9199316778809	27.4122183237684	2	HEALTHY	CAFF	GCH0492
-2.21677142086633	2.87597255699626	2	HEALTHY	CAFF	GCH0410
39.6582172068798	46.4474491371434	2	HEALTHY	CAFF	GCH0485
57.4730288523263	29.8687661707957	2	HEALTHY	CAFF	GCH0400
45.908916154553	33.0749585843347	2	HEALTHY	CAFF	GCH0313
9.41955938657874	-35.8130977186728	2	HEALTHY	CAFF	GCH0466
48.1031163713527	-25.5555212125833	2	HEALTHY	CAFF	GCH0317
-19.463925070475	10.9991971034202	2	HEALTHY	CAFF	GCH0398
22.9499059151263	51.4983974719723	2	HEALTHY	CAFF	GCH0397
-1.46032090071097	-16.8161937143732	2	HEALTHY	CAFF	GCH0301
66.4740996871754	32.8783007392749	2	HEALTHY	CAFF	GCH0407
52.1739438891236	-4.6546968443832	2	HEALTHY	CAFF	GCH0372
22.9534292536147	45.8478659147206	2	HEALTHY	CAFF	GCH0359
23.621242973382	12.7748569115951	2	HEALTHY	CAFF	GCH0330
22.6568103260616	67.8722652366372	2	HEALTHY	CAFF	GCH0469
-22.0861452800254	-37.6373534116436	2	HEALTHY	CAFF	GCH0326
-6.62764716823878	23.3260535112082	2	HEALTHY	CAFF	GCH0489
-24.4784878830112	24.8224735767366	2	HEALTHY	CAFF	GCH0420
41.4911441354975	14.1170349654214	2	HEALTHY	CAFF	GCH0495
-29.9810843019404	30.4179014556101	2	HEALTHY	CAFF	GCH0322
33.3971370498323	62.0690758624144	2	HEALTHY	CAFF	GCH0312
41.959501432778	36.6165610625029	2	HEALTHY	CAFF	GCH0393
55.0762140520293	51.9394948597133	2	HEALTHY	CAFF	GCH0497
-52.8061099214864	34.1898729088857	2	HEALTHY	CAFF	GCH0422
40.9231521588312	-15.6441869099206	2	HEALTHY	CAFF	GCH0476
42.42628181173	42.7447888096136	2	HEALTHY	CAFF	GCH0496
48.8323112392149	55.6657436795964	2	HEALTHY	CAFF	GCH0490
24.8964981896703	25.8982402724087	2	HEALTHY	CAFF	GCH0491
-27.0485522360619	30.4653873265399	2	HEALTHY	CAFF	GCH0440
-6.95808106706574	-46.0104261488854	2	HEALTHY	CAFF	GCH0467
-25.6257445007731	23.0343508512917	2	HEALTHY	CAFF	GCH0431
-21.7251070628281	26.6922614450267	2	HEALTHY	CAFF	GCH0479
14.1826801687359	39.2058423198786	2	HEALTHY	CAFF	GCH0446
52.8476091357192	45.016011735912	2	HEALTHY	CAFF	GCH0360
48.8594169412775	57.1443728521906	2	HEALTHY	CAFF	GCH0327
43.0466900368207	39.9886050300111	2	HEALTHY	CAFF	GCH0468
69.992000210412	30.5326538261525	2	HEALTHY	CAFF	GCH0334
55.9946407194965	53.081201679401	2	HEALTHY	CAFF	GCH0382
38.2159788799999	15.4629178903566	2	HEALTHY	CAFF	GCH0386
-17.5373882841909	12.2189958607011	2	HEALTHY	CAFF	GCH0376
37.1425739938138	47.8274533349939	2	HEALTHY	CAFF	GCH0343
-31.7899380411335	1.9322816345694	2	HEALTHY	CAFF	GCH0314
8.28697547751285	50.7236165215938	2	HEALTHY	CAFF	GCH0369
16.7642376412834	46.9755488269783	2	HEALTHY	CAFF	GCH0480
40.8987753198424	5.54069725573966	2	HEALTHY	CAFF	GCH0442
-4.99807650058352	-11.081493376659	2	HEALTHY	CAFF	GCH0411
52.0654707304187	50.6676503618228	2	HEALTHY	CAFF	GCH0356
-32.8261854405482	31.0035346561822	2	HEALTHY	CAFF	GCH0384
42.3021685269818	53.2738910378032	2	HEALTHY	CAFF	GCH0414
21.8750560524968	60.9540716386585	2	HEALTHY	CAFF	GCH0381
43.2870509723714	46.5171905793121	2	HEALTHY	CAFF	GCH0348
37.5301148140117	20.2282186442304	2	HEALTHY	CAFF	GCH0432
14.0510951560045	59.4479395750531	2	HEALTHY	CAFF	GCH0333
-32.3073458996238	18.4564709563989	2	HEALTHY	CAFF	GCH0365
19.5142544397488	65.1772217846527	2	HEALTHY	CAFF	GCH0472
7.70350728369288	-38.0850966595619	2	HEALTHY	CAFF	GCH0367
36.9717646358093	-12.7207609320045	2	HEALTHY	CAFF	GCH0375
0.0242039495613175	53.9507900001352	2	HEALTHY	CAFF	GCH0340
52.6461518087313	-3.50148231546063	2	HEALTHY	CAFF	GCH0452
52.6475836626042	-22.7267064066821	2	HEALTHY	CAFF	GCH0461
-22.7840966981131	19.0094996389193	2	HEALTHY	CAFF	GCH0471
-11.9732055134395	-41.3875644137872	2	HEALTHY	CAFF	GCH0413
10.0530838108116	-54.5624980725273	2	HEALTHY	CAFF	GCH0449
2.91001222057	66.5080623884062	2	HEALTHY	CAFF	GCH0344
10.1347084635507	51.8837161025407	2	HEALTHY	CAFF	GCH0335
24.6701712044231	21.6473271842737	2	HEALTHY	CAFF	GCH0345
9.09468818955719	54.2506772185654	2	HEALTHY	CAFF	GCH0320
-51.9742776465569	31.8331497365983	2	HEALTHY	CAFF	GCH0426
-14.2558651145406	-58.4908007228414	3	HEALTHY	CAFF	GCH0133
25.235080828209	-31.3447745778694	3	HEALTHY	CAFF	GCH0278
57.5252736049093	27.3634192247304	3	HEALTHY	CAFF	GCH0093
-3.38821922587645	-34.6338334380155	3	HEALTHY	CAFF	GCH0041
-17.7055392677125	-59.0049248228359	3	HEALTHY	CAFF	GCH0070
3.31211942759483	-48.9028788599228	3	HEALTHY	CAFF	GCH0088
33.313917547404	-22.4458918720225	3	HEALTHY	CAFF	GCH0266
12.4148152902353	-25.9807342048417	3	HEALTHY	CAFF	GCH0003
-6.77060686065351	-13.652196418587	3	HEALTHY	CAFF	GCH0236
50.0054810251458	28.5501590014656	3	HEALTHY	CAFF	GCH0049
13.3737272739326	-27.0451711948404	3	HEALTHY	CAFF	GCH0240
-32.469700017241	-67.8154604421088	3	HEALTHY	CAFF	GCH0066
32.8869063164107	-24.5193318086707	3	HEALTHY	CAFF	GCH0032
28.8453749729692	-28.6142982826318	3	HEALTHY	CAFF	GCH0255
38.9041744287379	4.39876052226226	3	HEALTHY	CAFF	GCH0056
-55.0791078017914	-26.0778932826813	3	HEALTHY	CAFF	GCH0005
-12.3682745026897	-56.121794539898	3	HEALTHY	CAFF	GCH0271
7.577297503265	-44.9814459531232	3	HEALTHY	CAFF	GCH0123
34.2038907358579	-10.4012446853813	3	HEALTHY	CAFF	GCH0264
-38.7416917920305	5.05997090325241	3	HEALTHY	CAFF	GCH0160
15.7806866742685	-26.4635496827569	3	HEALTHY	CAFF	GCH0020
12.3217567188195	39.6156706411012	3	HEALTHY	CAFF	GCH0081
-2.64052399683638	-43.9040622900754	3	HEALTHY	CAFF	GCH0279
-6.00701689451594	-33.3720614982171	3	HEALTHY	CAFF	GCH0042
9.51326298626106	-21.7721566443825	3	HEALTHY	CAFF	GCH0039
-20.516744522349	-43.5779161397551	3	HEALTHY	CAFF	GCH0060
-41.2049731543894	11.7596670133559	3	HEALTHY	CAFF	GCH0075
-33.5256987741907	-30.7972187243155	3	HEALTHY	CAFF	GCH0027
-10.1382717586113	-11.9534410890873	3	HEALTHY	CAFF	GCH0058
-55.0441143190013	-35.1118038736692	3	HEALTHY	CAFF	GCH0169
4.0909457033119	72.5540197026085	3	HEALTHY	CAFF	GCH0165
12.7379023530361	-30.0609033980822	3	HEALTHY	CAFF	GCH0012
-51.105797774537	-45.1660062721295	3	HEALTHY	CAFF	GCH0270
-15.8160346567379	8.85688970883784	3	HEALTHY	CAFF	GCH0086
-20.4540239461835	-29.4331283981748	3	HEALTHY	CAFF	GCH0022
36.2770069447559	22.7936436587142	3	HEALTHY	CAFF	GCH0051
50.3246293110046	34.6591883721787	3	HEALTHY	CAFF	GCH0261
66.8440705033489	27.6722143231498	3	HEALTHY	CAFF	GCH0178
-52.3332456413082	7.8205297316026	3	HEALTHY	CAFF	GCH0183
-30.3453975093199	36.3221145799443	3	HEALTHY	CAFF	GCH0102
-27.0069136025898	4.14095066008078	3	HEALTHY	CAFF	GCH0035
61.2249016740041	35.8770018727326	3	HEALTHY	CAFF	GCH0067
61.1417230274749	17.0370390262311	3	HEALTHY	CAFF	GCH0263
25.5667269627802	-24.5789275265688	3	HEALTHY	CAFF	GCH0076
-30.5184840921082	39.4873123829508	3	HEALTHY	CAFF	GCH0036
-21.8546312845631	-71.3769976610664	3	HEALTHY	CAFF	GCH0085
-35.714531107374	-13.6010711133751	3	HEALTHY	CAFF	GCH0125
-49.6891081033588	-7.91177259886029	3	HEALTHY	CAFF	GCH0131
43.0219701235624	21.6483845139607	3	HEALTHY	CAFF	GCH0140
-24.3810500558966	0.0910945502023268	3	HEALTHY	CAFF	GCH0191
0.540420387796265	-65.9829536041669	3	HEALTHY	CAFF	GCH0232
-6.73695111538487	-59.2193548235814	3	HEALTHY	CAFF	GCH0103
33.6665886245352	-20.2179196709965	3	HEALTHY	CAFF	GCH0009
-2.6940465403196	51.9762153767154	3	HEALTHY	CAFF	GCH0128
-26.6804587389536	26.2368008155454	3	HEALTHY	CAFF	GCH0092
25.1795225255407	64.3629895086454	3	HEALTHY	CAFF	GCH0244
-2.27137787069767	-41.8989741358951	3	HEALTHY	CAFF	GCH0256
57.9876275009168	35.2654609626114	3	HEALTHY	CAFF	GCH0017
7.45882505668528	11.4599845387498	3	HEALTHY	CAFF	GCH0101
-42.7549721678635	9.79506188332023	3	HEALTHY	CAFF	GCH0048
-31.976730305477	-66.2434200892859	3	HEALTHY	CAFF	GCH0016
-5.42431794055079	-43.6877091241809	3	HEALTHY	CAFF	GCH0098
13.0550721404249	-14.7466809519482	3	HEALTHY	CAFF	GCH0239
43.1563168662085	9.00473689549028	3	HEALTHY	CAFF	GCH0235
-4.79401307276538	-16.1168257164751	3	HEALTHY	CAFF	GCH0237
32.4067561177646	64.109087657583	3	HEALTHY	CAFF	GCH0147
-17.9307946614481	-8.87110315550024	3	HEALTHY	CAFF	GCH0001
34.2280652244631	22.8475831712597	3	HEALTHY	CAFF	GCH0115
-25.21877449435	34.2731772425585	3	HEALTHY	CAFF	GCH0090
-24.2677949256903	11.5411971260517	3	HEALTHY	CAFF	GCH0031
16.3348899340099	38.093799980784	3	HEALTHY	CAFF	GCH0192
5.79799911242347	66.9702460755344	3	HEALTHY	CAFF	GCH0130
16.9544614964687	53.3145875524129	3	HEALTHY	CAFF	GCH0110
-12.029094287248	-38.550565923111	3	HEALTHY	CAFF	GCH0109
13.3603419881384	-23.7636654070426	3	HEALTHY	CAFF	GCH0024
45.354900536466	41.7392732643251	3	HEALTHY	CAFF	GCH0078
-19.7608628770864	-40.9400733783473	3	HEALTHY	CAFF	GCH0159
20.4944081943997	-23.7885049065978	3	HEALTHY	CAFF	GCH0096
44.615165165474	0.718955102680393	3	HEALTHY	CAFF	GCH0073
34.7301191590966	-36.4943435824331	3	HEALTHY	CAFF	GCH0137
49.7784576527027	45.6430811276532	3	HEALTHY	CAFF	GCH0114
3.70323809610699	-45.259489298333	3	HEALTHY	CAFF	GCH0055
25.7073122661412	48.2915858248513	3	HEALTHY	CAFF	GCH0025
-11.3359391208259	-17.8616752759243	3	HEALTHY	CAFF	GCH0071
-62.7514965733449	-30.4943071771585	3	HEALTHY	CAFF	GCH0139
-8.4987243824611	-6.50627107817865	3	HEALTHY	CAFF	GCH0127
17.3186484374412	42.7466408309189	3	HEALTHY	CAFF	GCH0275
34.2950605147945	-26.3592247937512	3	HEALTHY	CAFF	GCH0126
-61.8188028084852	-1.21426569829631	3	HEALTHY	CAFF	GCH0117
-17.1427963758387	-48.0878320206243	3	HEALTHY	CAFF	GCH0177
-31.0545391571604	-31.2361429135488	3	HEALTHY	CAFF	GCH0045
42.4751346509748	50.6116564109562	3	HEALTHY	CAFF	GCH0010
-33.720654085389	7.61029356393956	3	HEALTHY	CAFF	GCH0068
-21.9585309432824	0.281311784866741	3	HEALTHY	CAFF	GCH0135
48.652316859284	32.7314591035836	3	HEALTHY	CAFF	GCH0118
36.0420514794922	39.9921303606483	3	HEALTHY	CAFF	GCH0274
20.6028775421665	17.722136648871	3	HEALTHY	CAFF	GCH0104
53.7808468712415	41.952544177446	3	HEALTHY	CAFF	GCH0095
-5.73209312608017	-24.11724218636	3	HEALTHY	CAFF	GCH0069
26.1456501824993	18.4059647870924	3	HEALTHY	CAFF	GCH0063
-0.558035979883386	-31.9498903294243	3	HEALTHY	CAFF	GCH0269
-13.1579835362777	-19.8042969087559	3	HEALTHY	CAFF	GCH0164
38.5426681380283	-1.96063978968843	3	HEALTHY	CAFF	GCH0152
17.2417397176949	57.3138921358212	3	HEALTHY	CAFF	GCH0277
-20.5340947158288	-1.81023360367705	3	HEALTHY	CAFF	GCH0188
29.4158735707205	10.8673334376019	3	HEALTHY	CAFF	GCH0134
34.5567493736695	-12.8804588820295	3	HEALTHY	CAFF	GCH0059
-38.9802956037191	16.5922727104465	3	HEALTHY	CAFF	GCH0047
-55.739880456148	-11.6621212017536	3	HEALTHY	CAFF	GCH0077
-12.5512288953522	-26.0862069719064	3	HEALTHY	CAFF	GCH0002
43.5035345084607	25.9333060795054	3	HEALTHY	CAFF	GCH0187
-1.57177163402522	-64.3202351295456	3	HEALTHY	CAFF	GCH0258
46.2995155048766	-25.4330210197894	3	HEALTHY	CAFF	GCH0124
11.9884453912241	-40.0022639960439	3	HEALTHY	CAFF	GCH0176
0.585937071339962	58.8707249390991	3	HEALTHY	CAFF	GCH0097
-40.2909580982708	13.6982515266357	3	HEALTHY	CAFF	GCH0074
-31.1590042840614	-52.3106755787778	3	HEALTHY	CAFF	GCH0100
31.4159239506669	46.0160723898029	3	HEALTHY	CAFF	GCH0168
23.3215247074605	20.5947335429417	3	HEALTHY	CAFF	GCH0030
-51.8943847420064	27.9721110882096	3	HEALTHY	CAFF	GCH0193
36.9358925500501	-28.8213819606541	3	HEALTHY	CAFF	GCH0019
-0.553522246128578	-29.2586348931223	3	HEALTHY	CAFF	GCH0242
26.278544116111	26.848980593925	3	HEALTHY	CAFF	GCH0249
-15.152069916438	-35.9946784168582	3	HEALTHY	CAFF	GCH0162
-23.4296497397953	-22.4271633837308	3	HEALTHY	CAFF	GCH0046
31.6250194379337	-31.8563868523897	3	HEALTHY	CAFF	GCH0251
-23.5239669546055	-53.1557000878675	3	HEALTHY	CAFF	GCH0034
-41.2975215544675	19.9667876186791	3	HEALTHY	CAFF	GCH0119
31.0920167025673	10.1198596031439	3	HEALTHY	CAFF	GCH0254
-3.62341292877383	54.72248859262	3	HEALTHY	CAFF	GCH0113
5.09639844763836	-21.8984906764783	3	HEALTHY	CAFF	GCH0026
-27.4157043060344	-3.01655551846333	3	HEALTHY	CAFF	GCH0141
30.6627031636334	22.8009171441086	3	HEALTHY	CAFF	GCH0006
42.6765202841174	23.4330208960052	3	HEALTHY	CAFF	GCH0116
-26.9162058118568	12.6787152818125	3	HEALTHY	CAFF	GCH0151
2.99078300607506	-4.572395479615	3	HEALTHY	CAFF	GCH0018
-20.7823962521511	6.99862766243492	3	HEALTHY	CAFF	GCH0050
-53.136512318186	-56.8720594358811	3	HEALTHY	CAFF	GCH0094
39.3794822627402	-7.3390838517465	3	HEALTHY	CAFF	GCH0111
18.707279014843	-31.1941944903593	3	HEALTHY	CAFF	GCH0186
22.0922158613702	65.0224690953788	3	HEALTHY	CAFF	GCH0008
-24.2212895002283	-1.73874636144858	3	HEALTHY	CAFF	GCH0028
-34.8447453531349	-9.20620794240929	3	HEALTHY	CAFF	GCH0136
19.9033573265446	56.3337218623367	3	HEALTHY	CAFF	GCH0011
26.8048736053452	12.5186311963747	3	HEALTHY	CAFF	GCH0007
29.1642976895909	16.7428967766836	3	HEALTHY	CAFF	GCH0142
-44.3643768020601	19.1406260124254	3	HEALTHY	CAFF	GCH0180
42.068246915909	-11.1275410707166	3	HEALTHY	CAFF	GCH0014
37.9310681370714	13.2878496593957	3	HEALTHY	CAFF	GCH0080
-23.1498641396523	36.8992131317465	3	HEALTHY	CAFF	GCH0037
26.2342837252618	45.3888483620758	3	HEALTHY	CAFF	GCH0043
-3.18300324123817	-64.5845790961219	3	HEALTHY	CAFF	GCH0163
-48.0210126919135	-8.92308560330867	3	HEALTHY	CAFF	GCH0122
-39.3559205726616	19.8718242147934	3	HEALTHY	CAFF	GCH0038
0.0537873967775952	-60.5921798200458	3	HEALTHY	CAFF	GCH0138
-32.6120436175919	-5.05910820257534	3	HEALTHY	CAFF	GCH0106
-8.78082045239853	8.81697438506274	3	HEALTHY	CAFF	GCH0153
33.8983048283497	39.295610725619	3	HEALTHY	CAFF	GCH0015
-31.9123929006147	12.1486929913849	3	HEALTHY	CAFF	GCH0121
6.0949442609135	-42.4049595516661	3	HEALTHY	CAFF	GCH0174
-23.7982478034338	-20.002800553307	3	HEALTHY	CAFF	GCH0054
31.5160204424242	51.1446287593861	3	HEALTHY	CAFF	GCH0107
-24.6567340074617	9.4736361485761	3	HEALTHY	CAFF	GCH0082
-34.8399741838071	-44.669072205217	3	HEALTHY	CAFF	GCH0004
-26.3914008862588	-12.2104134063285	3	HEALTHY	CAFF	GCH0087
-10.7452368971655	0.647661350347363	3	HEALTHY	CAFF	GCH0245
50.5844977136369	-24.9401892473886	3	HEALTHY	CAFF	GCH0172
-51.4892854244692	29.9793255486333	3	HEALTHY	CAFF	GCH0079
33.794916085286	20.292878263368	3	HEALTHY	CAFF	GCH0072
-16.1244007123959	-39.605190128078	3	HEALTHY	CAFF	GCH0161
-31.450739035544	-23.2322377792917	3	HEALTHY	CAFF	GCH0182
20.6251768535107	44.7498322257647	3	HEALTHY	CAFF	GCH0021
39.8267680575213	41.2162192333979	3	HEALTHY	CAFF	GCH0144
-20.5167047209194	-46.1792893162774	3	HEALTHY	CAFF	GCH0272
20.8476128424459	24.1814095718691	3	HEALTHY	CAFF	GCH0065
-0.469802228310133	-57.4416253104156	3	HEALTHY	CAFF	GCH0143
-9.42972412600542	6.86707688428343	3	HEALTHY	CAFF	GCH0108
-52.8808600194497	-8.68098964510436	3	HEALTHY	CAFF	GCH0112
55.5724067152674	34.7625023935606	3	HEALTHY	CAFF	GCH0105
-34.247709706478	18.7799839008426	3	HEALTHY	CAFF	GCH0150
-39.758591402352	6.066559120204	3	HEALTHY	CAFF	GCH0158
59.7700959401875	43.7861377033963	3	HEALTHY	CAFF	GCH0170
42.0840749249957	-6.14571753891369	3	HEALTHY	CAFF	GCH0146
67.0780584558139	35.4025354939507	3	HEALTHY	CAFF	GCH0171
36.0871242825071	-22.87159847903	3	HEALTHY	CAFF	GCH0089
-25.8382257380299	1.71571727344824	3	HEALTHY	CAFF	GCH0132
-39.9665689724111	33.4664018584009	3	HEALTHY	CAFF	GCH0013
34.3390441162369	-15.9377071289663	3	HEALTHY	CAFF	GCH0099
2.30042788962085	-34.3862561494173	3	HEALTHY	CAFF	GCH0064
15.4127470255382	-35.6002345130245	3	HEALTHY	CAFF	GCH0029
23.3827260540507	31.8118515576707	3	HEALTHY	CAFF	GCH0057
34.489914528453	59.7220533987989	3	HEALTHY	CAFF	GCH0179
16.778968249268	-43.7922431550695	3	HEALTHY	CAFF	GCH0062
-46.9768378793842	20.1749241901009	3	HEALTHY	CAFF	GCH0148
-34.5269740610028	30.5268385867806	3	HEALTHY	CAFF	GCH0190
-37.6528391162727	24.829113707164	3	HEALTHY	CAFF	GCH0044
-7.47266203478259	-64.3246781074103	3	HEALTHY	CAFF	GCH0120
1.74047601850657	-58.6230928628478	3	HEALTHY	CAFF	GCH0061
37.2509135130005	1.15241818834026	3	HEALTHY	CAFF	GCH0241
3.64483680665183	-40.3570683229791	3	HEALTHY	CAFF	GCH0234
35.641829789185	-5.9156757044553	3	HEALTHY	CAFF	GCH0184
-40.7729331403606	3.49314546853363	3	HEALTHY	CAFF	GCH0181
3.36726597256558	73.961703993026	3	HEALTHY	CAFF	GCH0154
-24.7431551602132	-46.2363024873018	3	HEALTHY	CAFF	GCH0157
-40.3170281929749	21.6192045246544	3	HEALTHY	CAFF	GCH0167
14.2388274522986	44.2818120764369	3	HEALTHY	CAFF	GCH0084
11.309288856913	53.9607081988079	3	HEALTHY	CAFF	GCH0185
32.1847057132177	17.6064567241388	3	HEALTHY	CAFF	GCH0155
7.96412338936587	-54.1080351962346	3	HEALTHY	CAFF	GCH0023
-37.0749781786945	29.4853338979544	3	HEALTHY	CAFF	GCH0040
-21.750554663992	22.3297685381215	3	HEALTHY	CAFF	GCH0189
-34.8880173170934	33.4172602314987	3	HEALTHY	CAFF	GCH0238
33.8127251774749	24.7526718309618	3	HEALTHY	CAFF	GCH0156
-3.66640515896377	48.3073430425013	3	HEALTHY	CAFF	GCH0145
28.5291758262274	14.8200840943502	3	HEALTHY	CAFF	GCH0083
18.0630516152534	24.4173238124795	3	HEALTHY	CAFF	GCH0129
-30.5856998483688	24.2666868373689	3	HEALTHY	CAFF	GCH0175
19.3722624184909	49.3890211761779	3	HEALTHY	CAFF	GCH0052
-29.8722888794355	-4.28485091039234	3	HEALTHY	CAFF	GCH0033
-42.062509782801	24.3188914036936	3	HEALTHY	CAFF	GCH0166
24.7272512878039	69.0382682782624	3	HEALTHY	CAFF	GCH0053
-17.2638122633524	-33.842577854978	3	HEALTHY	CAFF	GCH0173
-52.7083846971605	-25.2294865370371	3	HEALTHY	CAFF	GCH0149
-35.2302550388004	3.14168796493502	3	HEALTHY	CAFF	GCH0091
-51.5224770595023	-6.55730589979583	3	HEALTHY	CAFF	GCH0267
16.8899072919933	10.2520308515315	3	HEALTHY	FSI	GCH0282
27.8342997533033	0.583109339116274	3	HEALTHY	FSI	GCH0231
27.8086382991204	-6.67494629320426	2	HEALTHY	FSI	GCH0205
6.26559015710583	7.64971579274272	2	HEALTHY	FSI	GCH0281
10.5069292638016	-0.79512000241321	3	HEALTHY	FSI	GCH0285
3.40248408870425	21.9780839402126	2	HEALTHY	FSI	GCH0286
2.64494479741498	16.2210020652914	2	HEALTHY	FSI	GCH0268
28.8881278113477	-5.96981043455192	2	HEALTHY	FSI	GCH0222
27.8409656368255	0.667500107011512	2	HEALTHY	FSI	GCH0229
0.0550264161501448	27.2619000335429	3	HEALTHY	FSI	GCH0218
1.20793138372839	7.81833263169576	3	HEALTHY	FSI	GCH0227
17.6176668725556	14.0776518827959	3	HEALTHY	FSI	GCH0213
3.13969137289377	29.037744125748	2	HEALTHY	FSI	GCH0250
2.59340818180214	-21.0325275841129	3	HEALTHY	FSI	GCH0287
7.19946667860325	26.7780288099356	2	HEALTHY	FSI	GCH0284
8.73101646916745	29.8327886110693	3	HEALTHY	FSI	GCH0246
20.1526114216164	13.2596619765429	2	HEALTHY	FSI	GCH0248
2.98442228916144	9.2604466342045	2	HEALTHY	FSI	GCH0265
9.12453210216798	31.494804573013	3	HEALTHY	FSI	GCH0276
-2.24423803779639	-36.1051187808832	2	HEALTHY	FSI	GCH0273
-3.68462497409397	34.2459100782312	2	HEALTHY	FSI	GCH0230
-9.5010781095255	19.6615939299775	3	HEALTHY	FSI	GCH0292
3.32767487023454	15.4440759770749	2	HEALTHY	FSI	GCH0283
12.1624220627792	32.9234965477848	3	HEALTHY	FSI	GCH0195
7.55483110195224	3.73864807618504	3	HEALTHY	FSI	GCH0216
5.90903903406534	22.8909101697965	3	HEALTHY	FSI	GCH0211
5.12393232536878	-15.5356884772205	3	HEALTHY	FSI	GCH0203
2.63803909442847	-29.5939587944662	3	HEALTHY	FSI	GCH0196
0.0172653892275995	-27.8627300574729	2	HEALTHY	FSI	GCH0260
20.8765598721562	4.52128733976526	3	HEALTHY	FSI	GCH0291
4.51952868421443	1.01616841429063	3	HEALTHY	FSI	GCH0296
0.31126162043503	33.0452898894505	2	HEALTHY	FSI	GCH0297
6.87609091850863	1.39636582230173	3	HEALTHY	FSI	GCH0259
19.4872427898371	1.04744207684608	3	HEALTHY	FSI	GCH0215
12.5147704595383	19.140933861768	2	HEALTHY	FSI	GCH0223
5.47443178833111	31.9555966099567	2	HEALTHY	FSI	GCH0201
-1.02318640532951	30.9129162220918	2	HEALTHY	FSI	GCH0224
6.78156282270465	8.32845101758748	3	HEALTHY	FSI	GCH0204
8.11791902475736	34.7467845274322	2	HEALTHY	FSI	GCH0202
10.2388991970334	23.8875819375795	3	HEALTHY	FSI	GCH0293
2.66395732089688	-16.0156460559691	2	HEALTHY	FSI	GCH0197
-9.18648348464305	4.48058117606787	2	HEALTHY	FSI	GCH0209
1.12772391595246	-37.576992568187	2	HEALTHY	FSI	GCH0228
3.31294230554328	33.8510383946644	2	HEALTHY	FSI	GCH0217
11.0283966458212	19.2734200536171	2	HEALTHY	FSI	GCH0262
-7.98301621280751	7.84330997779242	2	HEALTHY	FSI	GCH0225
-5.83061018790472	2.17528602558847	3	HEALTHY	FSI	GCH0200
-7.36859622528677	5.98817148973818	3	HEALTHY	FSI	GCH0220
-7.87711702445137	10.3343487639352	2	HEALTHY	FSI	GCH0253
8.68611653005676	21.9452603924503	2	HEALTHY	FSI	GCH0247
15.4346021926391	-6.05219723109231	3	HEALTHY	FSI	GCH0199
8.70339396082999	28.9752659582371	2	HEALTHY	FSI	GCH0288
14.5047620205652	22.1503542603822	3	HEALTHY	FSI	GCH0233
12.7357127278333	27.3172358705827	3	HEALTHY	FSI	GCH0208
1.40429600646548	35.2695669499509	3	HEALTHY	FSI	GCH0226
13.4690770648633	17.8253725155801	3	HEALTHY	FSI	GCH0206
6.62626350273862	3.38415769128288	3	HEALTHY	FSI	GCH0294
13.5322505461118	-18.5815450008948	2	HEALTHY	FSI	GCH0290
5.04840109838799	10.561853058679	2	HEALTHY	FSI	GCH0280
-2.8773913214889	-8.61433462604928	3	HEALTHY	FSI	GCH0207
-5.87205755508089	18.6017886279914	2	HEALTHY	FSI	GCH0194
-8.78688589294307	21.619423055719	3	HEALTHY	FSI	GCH0295
8.31515697413503	25.3960598962273	3	HEALTHY	FSI	GCH0212
-6.61270144128671	10.6696446576725	3	HEALTHY	FSI	GCH0214
4.88781373672311	2.63264898840309	2	HEALTHY	FSI	GCH0219
11.4384089302006	30.4382056420942	3	HEALTHY	FSI	GCH0221
-15.8252514615409	-4.81053703898258	3	HEALTHY	FSI	GCH0289
2.48048587016538	-11.4275230874801	2	HEALTHY	FSI	GCH0198
6.36249546799906	-16.5670149026853	3	HEALTHY	FSI	GCH0210
7.10128981877776	-15.7074247563608	2	HEALTHY	FSI	GCH0257
10.5059791249497	31.5429060814233	3	HEALTHY	FSI	GCH0252
-24.0695429705123	-7.53918370342796	2	HEALTHY	FSI	GCH0243
15.8104731665065	5.04001894333604	2	HEALTHY	FSI	GCH0486
-18.012666325605	9.47199100198075	2	HEALTHY	FSI	GCH0447
-3.92182685317052	14.4953481389835	2	HEALTHY	FSI	GCH0405
4.39743644081053	18.6232554058853	2	HEALTHY	FSI	GCH0390
-18.419806133173	8.67897491468706	2	HEALTHY	FSI	GCH0488
22.2209314560612	-3.80712401425192	2	HEALTHY	FSI	GCH0368
20.6870600224777	-11.6512830920141	2	HEALTHY	FSI	GCH0412
5.29796279913957	-43.3120042738702	2	HEALTHY	FSI	GCH0403
-1.88345402859921	7.50480719212052	2	HEALTHY	FSI	GCH0418
1.38082764259626	23.8020715036724	2	HEALTHY	FSI	GCH0438
-1.59241014632746	25.9228689579854	2	HEALTHY	FSI	GCH0378
-3.48398904941959	-38.1720258505922	2	HEALTHY	FSI	GCH0349
-1.65188321254293	4.08057520584213	2	HEALTHY	FSI	GCH0478
-6.65586584531969	15.2675213387125	2	HEALTHY	FSI	GCH0475
26.3321273569074	-2.62799838453275	2	HEALTHY	FSI	GCH0336
23.0865385094205	2.44693228194506	2	HEALTHY	FSI	GCH0306
-10.506474065657	10.2696652271031	2	HEALTHY	FSI	GCH0430
19.6561607372087	-3.984523622571	2	HEALTHY	FSI	GCH0423
-12.794127676552	-4.15615622548797	2	HEALTHY	FSI	GCH0456
-0.669004549419717	-9.02942289862432	2	HEALTHY	FSI	GCH0482
-0.845156280557629	9.70609275302741	2	HEALTHY	FSI	GCH0299
22.896628569372	-4.89420880657943	2	HEALTHY	FSI	GCH0321
-17.1291799321715	-11.8053200213546	2	HEALTHY	FSI	GCH0362
-7.77889634297188	-25.9132628586817	2	HEALTHY	FSI	GCH0484
-8.1046916219619	23.4357913328012	2	HEALTHY	FSI	GCH0428
-8.8817194197375	12.4365456450395	2	HEALTHY	FSI	GCH0455
3.83007090841207	6.95999303202757	2	HEALTHY	FSI	GCH0342
-12.2349340964623	27.749207515355	2	HEALTHY	FSI	GCH0437
-10.3752431576752	-5.5008643510977	2	HEALTHY	FSI	GCH0357
5.62983229268582	-11.37351518098	2	HEALTHY	FSI	GCH0319
17.4711481484821	-18.4915372065552	2	HEALTHY	FSI	GCH0364
1.74164600724039	24.0710550243948	2	HEALTHY	FSI	GCH0308
-1.44435275901929	35.7079756503999	2	HEALTHY	FSI	GCH0443
1.07470398444926	-3.02142348180816	2	HEALTHY	FSI	GCH0470
22.551646222982	8.43379404909183	2	HEALTHY	FSI	GCH0361
7.75675304752456	0.770623021060546	2	HEALTHY	FSI	GCH0346
-12.2327031036677	24.3170000275132	2	HEALTHY	FSI	GCH0463
-17.8679905245699	4.57826335560547	2	HEALTHY	FSI	GCH0324
-14.545122578243	-28.0795542445095	2	HEALTHY	FSI	GCH0425
15.7897893802038	3.0974882287868	2	HEALTHY	FSI	GCH0339
-3.43660752885845	20.2903949167005	2	HEALTHY	FSI	GCH0451
-19.4703384477773	-5.04542426787459	2	HEALTHY	FSI	GCH0337
4.92509427931198	15.4948511972823	2	HEALTHY	FSI	GCH0448
8.8453676109392	-20.0287183202752	2	HEALTHY	FSI	GCH0458
9.69624955300085	-29.9332175081049	2	HEALTHY	FSI	GCH0389
4.14877000492635	8.21959970465102	2	HEALTHY	FSI	GCH0439
-16.4070847821183	24.660363340083	2	HEALTHY	FSI	GCH0350
-12.3661189499687	35.9084325330093	2	HEALTHY	FSI	GCH0415
-18.5537092831659	-19.3845119417072	2	HEALTHY	FSI	GCH0427
-5.12206395730266	-6.26589274829426	2	HEALTHY	FSI	GCH0355
9.80004367935366	22.5524549007062	2	HEALTHY	FSI	GCH0450
5.2196353948186	19.7074576052965	2	HEALTHY	FSI	GCH0302
-17.9689109799612	-14.5019710837929	2	HEALTHY	FSI	GCH0338
-0.386523348096618	11.607056781477	2	HEALTHY	FSI	GCH0460
10.6997251653111	-17.5487938961615	2	HEALTHY	FSI	GCH0429
1.73877938523955	17.012512632635	2	HEALTHY	FSI	GCH0419
-3.15143889504294	-27.0722266857002	2	HEALTHY	FSI	GCH0304
-22.7819069540709	4.44815415061036	2	HEALTHY	FSI	GCH0417
-15.7706912411639	17.8422129896224	2	HEALTHY	FSI	GCH0459
10.6906081328498	-36.5868323669311	2	HEALTHY	FSI	GCH0300
-3.7010679101952	-27.0742781798642	2	HEALTHY	FSI	GCH0399
-10.0928474766333	7.98566987150435	2	HEALTHY	FSI	GCH0392
-11.915557318319	-16.4972077466194	2	HEALTHY	FSI	GCH0380
7.67944953078307	-22.9506637393082	2	HEALTHY	FSI	GCH0309
-3.25703518632363	-18.6033942707662	2	HEALTHY	FSI	GCH0377
15.0125109544668	6.33701218421736	2	HEALTHY	FSI	GCH0477
0.241635499984112	2.11085305168748	2	HEALTHY	FSI	GCH0310
-11.2589016495614	26.1425595548306	2	HEALTHY	FSI	GCH0457
13.0177348532125	-6.6528371273265	2	HEALTHY	FSI	GCH0421
-17.2368447806979	23.4414308893553	2	HEALTHY	FSI	GCH0416
-9.19532782321832	35.9453372199854	2	HEALTHY	FSI	GCH0329
-12.7744445056038	31.9694877240298	2	HEALTHY	FSI	GCH0316
-2.6396863488656	23.5935362974853	2	HEALTHY	FSI	GCH0394
2.61922859550896	-1.89915901738327	2	HEALTHY	FSI	GCH0473
-16.6833610679813	21.617921781853	2	HEALTHY	FSI	GCH0487
-1.31547755230407	-1.21995779826345	2	HEALTHY	FSI	GCH0406
13.2095867108259	1.03093844725102	2	HEALTHY	FSI	GCH0385
7.55280239398253	16.2782851055006	2	HEALTHY	FSI	GCH0323
-12.3554775197555	32.2392433993554	2	HEALTHY	FSI	GCH0374
-0.136370280843338	26.2965978613759	2	HEALTHY	FSI	GCH0465
1.40681468512835	4.87401044055417	2	HEALTHY	FSI	GCH0387
12.0413347825046	-9.20629343356676	2	HEALTHY	FSI	GCH0441
-14.9718640706737	34.5909144571965	2	HEALTHY	FSI	GCH0474
-9.29637059459807	-30.7275364351617	2	HEALTHY	FSI	GCH0328
-0.896679879684072	6.52762609768183	2	HEALTHY	FSI	GCH0379
3.93908006553331	-9.34704306064405	2	HEALTHY	FSI	GCH0352
10.1097284311714	7.14239303870206	2	HEALTHY	FSI	GCH0396
-7.94335342699409	3.04249922690539	2	HEALTHY	FSI	GCH0445
-8.06386448628172	6.56174139457797	2	HEALTHY	FSI	GCH0434
-1.56635180017485	32.9413925544701	2	HEALTHY	FSI	GCH0404
-6.07148820677778	-1.80757466640751	2	HEALTHY	FSI	GCH0305
-11.1013940567661	12.3420441450991	2	HEALTHY	FSI	GCH0483
-13.2493133166348	30.6099939594778	2	HEALTHY	FSI	GCH0481
-5.72851363957566	7.81342373041117	2	HEALTHY	FSI	GCH0433
16.6098827558744	-0.440219439890311	2	HEALTHY	FSI	GCH0462
3.93372091943246	-27.4973806809929	2	HEALTHY	FSI	GCH0353
4.8319226639431	-22.9829659207034	2	HEALTHY	FSI	GCH0435
-5.60067150058055	15.4230030101105	2	HEALTHY	FSI	GCH0408
-4.93050736744916	22.5634328517363	2	HEALTHY	FSI	GCH0464
10.1107788916166	-23.6907708931837	2	HEALTHY	FSI	GCH0347
-5.35767447734319	-23.4608593618694	2	HEALTHY	FSI	GCH0363
-5.57361159782315	25.0266061115711	2	HEALTHY	FSI	GCH0436
3.37979742022035	-16.620862467898	2	HEALTHY	FSI	GCH0298
-18.8745740348909	-8.87420690904738	2	HEALTHY	FSI	GCH0303
-14.9985064663139	17.4226167177649	2	HEALTHY	FSI	GCH0331
-15.4194971864277	2.16194141033443	2	HEALTHY	FSI	GCH0311
1.85466898774372	19.5840377888439	2	HEALTHY	FSI	GCH0318
15.6353484079344	-15.6582599370486	2	HEALTHY	FSI	GCH0383
6.1709573963918	-38.3349282560286	2	HEALTHY	FSI	GCH0401
11.910562307206	-25.6549307517892	2	HEALTHY	FSI	GCH0373
5.83914602248373	-33.7800945663263	2	HEALTHY	FSI	GCH0315
-8.36701385103417	17.0607389707883	2	HEALTHY	FSI	GCH0370
14.9732102214726	23.9062365600844	2	HEALTHY	FSI	GCH0358
-7.2630675285378	15.1370948935259	2	HEALTHY	FSI	GCH0395
2.50927160813277	30.6786743509074	2	HEALTHY	FSI	GCH0351
7.82058110078262	36.3053073304946	2	HEALTHY	FSI	GCH0453
15.5043453882868	-14.193540210576	2	HEALTHY	FSI	GCH0409
19.565339211463	6.89853038403231	2	HEALTHY	FSI	GCH0494
-4.25641952428006	-20.493546676435	2	HEALTHY	FSI	GCH0454
-18.5977106106854	26.5789951953639	2	HEALTHY	FSI	GCH0325
-5.04194801448728	-20.4999911113327	2	HEALTHY	FSI	GCH0332
-9.24104055250074	22.6281517375595	2	HEALTHY	FSI	GCH0424
3.02052320432319	-22.7232881985476	2	HEALTHY	FSI	GCH0366
19.9206858754687	-7.06562825539629	2	HEALTHY	FSI	GCH0388
4.42497094017172	-29.2520351404875	2	HEALTHY	FSI	GCH0307
-13.6899910776636	-10.041362206627	2	HEALTHY	FSI	GCH0354
-3.26902536782526	10.9608358914317	2	HEALTHY	FSI	GCH0444
-10.4045545585637	32.1669269598713	2	HEALTHY	FSI	GCH0493
-0.915454561087786	-11.5414294359412	2	HEALTHY	FSI	GCH0391
-11.590942500062	9.03862866810106	2	HEALTHY	FSI	GCH0402
-10.4486430594185	-12.70585194781	2	HEALTHY	FSI	GCH0371
4.62199957640432	3.82136642121649	2	HEALTHY	FSI	GCH0341
2.16952394232238	-36.1262134887273	2	HEALTHY	FSI	GCH0492
-17.9533374571278	16.0167730707217	2	HEALTHY	FSI	GCH0410
6.13655283785868	-20.9958207234584	2	HEALTHY	FSI	GCH0485
4.20333077117094	12.7017407436759	2	HEALTHY	FSI	GCH0400
-6.65559825704552	29.2098602594642	2	HEALTHY	FSI	GCH0313
4.78477847357913	-5.10608566194238	2	HEALTHY	FSI	GCH0466
-12.7610709496359	-13.9247683920071	2	HEALTHY	FSI	GCH0317
11.3628985986817	21.6626238666755	2	HEALTHY	FSI	GCH0398
-0.797604215419677	-30.7359045810749	2	HEALTHY	FSI	GCH0397
-2.83938023905405	7.24550250024805	2	HEALTHY	FSI	GCH0301
2.47140759514896	-3.58391656836692	2	HEALTHY	FSI	GCH0407
11.7410130431082	8.99766923537248	2	HEALTHY	FSI	GCH0372
5.65127386198803	-40.7848099877685	2	HEALTHY	FSI	GCH0359
17.3790501530011	-23.2264036747273	2	HEALTHY	FSI	GCH0330
-13.1661899061845	-11.0525708308577	2	HEALTHY	FSI	GCH0469
-2.74336686440847	0.442018961699482	2	HEALTHY	FSI	GCH0326
-3.56917730269876	18.4608390067383	2	HEALTHY	FSI	GCH0489
21.7371344356033	-27.0362703939193	2	HEALTHY	FSI	GCH0420
-16.4068557542927	-9.48939185996415	2	HEALTHY	FSI	GCH0495
-13.3165206653455	-7.11052835807483	2	HEALTHY	FSI	GCH0322
11.4189715991807	-32.5639432992849	2	HEALTHY	FSI	GCH0312
25.0002631099014	-11.0015188334373	2	HEALTHY	FSI	GCH0393
7.06604523400895	-27.5111204145855	2	HEALTHY	FSI	GCH0497
-7.24434810395481	1.02709451746411	2	HEALTHY	FSI	GCH0422
-0.557978113451641	-14.223832146061	2	HEALTHY	FSI	GCH0476
4.91908444569133	-20.4855736038855	2	HEALTHY	FSI	GCH0496
8.64497596999026	-30.2924961383715	2	HEALTHY	FSI	GCH0490
2.98189912266525	-34.9179707436505	2	HEALTHY	FSI	GCH0491
-15.7437516789419	8.17509664684981	2	HEALTHY	FSI	GCH0440
1.17680182432747	-12.8234730215747	2	HEALTHY	FSI	GCH0467
12.4925418337468	12.9403274317565	2	HEALTHY	FSI	GCH0431
-12.3111034920328	3.90434127948695	2	HEALTHY	FSI	GCH0479
-0.818695733987707	-21.8556814895601	2	HEALTHY	FSI	GCH0446
0.303757576577807	-17.2293375609943	2	HEALTHY	FSI	GCH0360
6.05464273540211	-25.3230913721705	2	HEALTHY	FSI	GCH0327
1.17643522690336	-11.2929450382971	2	HEALTHY	FSI	GCH0468
12.4761490020063	-18.0343700099629	2	HEALTHY	FSI	GCH0334
6.56978188661553	-38.2718752466179	2	HEALTHY	FSI	GCH0382
-4.79237219090848	-33.7091087669797	2	HEALTHY	FSI	GCH0386
-13.2934568020083	12.1732777522183	2	HEALTHY	FSI	GCH0376
-0.210625579516987	-19.2034707010113	2	HEALTHY	FSI	GCH0343
-10.6385013824356	-11.4126720808348	2	HEALTHY	FSI	GCH0314
-15.3031371825965	-15.7647289286611	2	HEALTHY	FSI	GCH0369
-14.7945146509433	-10.7248799727627	2	HEALTHY	FSI	GCH0480
-7.06575658692533	21.0553484836462	2	HEALTHY	FSI	GCH0442
-15.936184369343	-7.37718775356837	2	HEALTHY	FSI	GCH0411
-20.7488618876546	-11.67592432595	2	HEALTHY	FSI	GCH0356
-23.3739694269816	11.95333891545	2	HEALTHY	FSI	GCH0384
16.4235417505157	-22.6832430541353	2	HEALTHY	FSI	GCH0414
5.78083965555837	-5.51391370345282	2	HEALTHY	FSI	GCH0381
2.73217190013573	-18.6089613803717	2	HEALTHY	FSI	GCH0348
11.6409797994467	17.473534682997	2	HEALTHY	FSI	GCH0432
12.7704767739233	-12.4963037170919	2	HEALTHY	FSI	GCH0333
15.5385533569256	-9.56197962885742	2	HEALTHY	FSI	GCH0365
-9.37432417406468	-2.23085889895014	2	HEALTHY	FSI	GCH0472
-16.141882898407	1.56886302050809	2	HEALTHY	FSI	GCH0367
0.845412330235123	-17.786422992943	2	HEALTHY	FSI	GCH0375
9.76401164490676	-24.8472888006255	2	HEALTHY	FSI	GCH0340
-5.11458168050546	-4.37730773362766	2	HEALTHY	FSI	GCH0452
-4.53618139580774	20.3421215139163	2	HEALTHY	FSI	GCH0461
10.9563344898189	10.0593108934651	2	HEALTHY	FSI	GCH0471
2.22644959554432	-4.52738909996915	2	HEALTHY	FSI	GCH0413
12.8955897383823	19.5680257569863	2	HEALTHY	FSI	GCH0449
5.83674738476394	-32.4510802214626	2	HEALTHY	FSI	GCH0344
14.6555332240357	-9.23929495609683	2	HEALTHY	FSI	GCH0335
5.69011520166801	-34.1262011256535	2	HEALTHY	FSI	GCH0345
12.6908380537964	-16.0973357776426	2	HEALTHY	FSI	GCH0320
-6.97569483400519	2.54766085964426	2	HEALTHY	FSI	GCH0426
3.09099258319809	24.2445016660982	3	HEALTHY	FSI	GCH0133
25.6705774460968	-0.518398641477574	3	HEALTHY	FSI	GCH0278
19.0614455124167	-14.5592766164376	3	HEALTHY	FSI	GCH0093
-15.8413129240163	27.8378241654624	3	HEALTHY	FSI	GCH0041
-5.45940799532176	31.4715877356501	3	HEALTHY	FSI	GCH0070
-19.2196373541952	30.8966896594389	3	HEALTHY	FSI	GCH0088
-4.39760911268835	29.4295646453427	3	HEALTHY	FSI	GCH0266
-23.3802447290813	16.9718034070002	3	HEALTHY	FSI	GCH0003
-14.2200201252623	24.106027922018	3	HEALTHY	FSI	GCH0236
20.2913994759018	-0.982118643835346	3	HEALTHY	FSI	GCH0049
-4.40225598901655	26.3973775391635	3	HEALTHY	FSI	GCH0240
23.931695898673	-5.66807742020665	3	HEALTHY	FSI	GCH0066
0.798839156134649	31.3631017731512	3	HEALTHY	FSI	GCH0032
1.38506360883451	0.369354493955134	3	HEALTHY	FSI	GCH0255
9.56060945153339	-3.62405272300843	3	HEALTHY	FSI	GCH0056
29.394387212248	-5.76994771015351	3	HEALTHY	FSI	GCH0005
-10.9136975767778	-2.30397321535534	3	HEALTHY	FSI	GCH0271
22.0811242937154	-17.70435725004	3	HEALTHY	FSI	GCH0123
-14.7674847548398	-12.7217050404987	3	HEALTHY	FSI	GCH0264
-15.104640376906	31.80735252077	3	HEALTHY	FSI	GCH0160
-11.3907229428595	22.735961026463	3	HEALTHY	FSI	GCH0020
24.2146961094609	-3.81670552174554	3	HEALTHY	FSI	GCH0081
-18.4592424307117	30.3206799256631	3	HEALTHY	FSI	GCH0279
25.8291812956933	12.1712181385631	3	HEALTHY	FSI	GCH0042
17.5346721419166	4.69250867948196	3	HEALTHY	FSI	GCH0039
-0.732617024895548	32.0930921354212	3	HEALTHY	FSI	GCH0060
12.8109217181835	26.6527737456847	3	HEALTHY	FSI	GCH0075
-3.51678560714197	8.35357296558955	3	HEALTHY	FSI	GCH0027
-25.6569801480848	8.94792850419947	3	HEALTHY	FSI	GCH0058
22.1414633655761	-5.95574790152644	3	HEALTHY	FSI	GCH0169
-26.1509261745182	8.22998838469852	3	HEALTHY	FSI	GCH0165
3.96010212351481	-3.49209809656489	3	HEALTHY	FSI	GCH0012
-5.99483265674537	13.5319458994026	3	HEALTHY	FSI	GCH0270
-15.57648194709	11.2414353373546	3	HEALTHY	FSI	GCH0086
3.1207252399947	-7.3522109035259	3	HEALTHY	FSI	GCH0022
-9.92349931122109	11.0368022070295	3	HEALTHY	FSI	GCH0051
-12.5736678596011	-23.9450317194857	3	HEALTHY	FSI	GCH0261
-9.67507153798445	-0.33333287970409	3	HEALTHY	FSI	GCH0178
3.35504300601475	-24.572794120267	3	HEALTHY	FSI	GCH0183
-11.5571159497745	18.1156012639069	3	HEALTHY	FSI	GCH0102
-27.2768370694285	2.71163295732099	3	HEALTHY	FSI	GCH0035
-12.9461094148546	0.767716921512762	3	HEALTHY	FSI	GCH0067
-22.9524091900613	-16.1387251438205	3	HEALTHY	FSI	GCH0263
-3.55809422213635	31.4976192159318	3	HEALTHY	FSI	GCH0076
-24.84610814875	11.5726585195402	3	HEALTHY	FSI	GCH0036
-18.9383418376032	-20.487981993072	3	HEALTHY	FSI	GCH0085
17.7379596630573	1.54613504595738	3	HEALTHY	FSI	GCH0125
25.1638487219888	-11.8734553361149	3	HEALTHY	FSI	GCH0131
13.2156597744761	13.5965632784573	3	HEALTHY	FSI	GCH0140
-9.74869884225515	28.8270430649642	3	HEALTHY	FSI	GCH0191
13.4692301441704	-12.1450120656749	3	HEALTHY	FSI	GCH0232
20.948600859088	1.42445169292946	3	HEALTHY	FSI	GCH0103
-21.5624623692744	15.9606324785301	3	HEALTHY	FSI	GCH0009
-8.84180876965067	-22.7483044624959	3	HEALTHY	FSI	GCH0128
-14.3810764575195	-8.94386497472512	3	HEALTHY	FSI	GCH0092
-0.769210514401117	-32.4348575794014	3	HEALTHY	FSI	GCH0244
-1.6170974988261	15.7973914902355	3	HEALTHY	FSI	GCH0256
-0.0735643472902099	-23.458333945784	3	HEALTHY	FSI	GCH0017
24.5610202445309	-8.61649391237562	3	HEALTHY	FSI	GCH0101
-19.8171043901945	22.3318469218269	3	HEALTHY	FSI	GCH0048
-5.48190695919212	-14.7423303151384	3	HEALTHY	FSI	GCH0016
-7.5410258097383	34.8360428243268	3	HEALTHY	FSI	GCH0098
4.94002919592513	18.0749536916447	3	HEALTHY	FSI	GCH0239
9.44944981599462	-13.3609299666283	3	HEALTHY	FSI	GCH0235
-24.6144162221369	22.2623217501346	3	HEALTHY	FSI	GCH0237
-1.13375698412499	-17.8154898158036	3	HEALTHY	FSI	GCH0147
-14.948035089426	20.2396528152329	3	HEALTHY	FSI	GCH0001
-4.42155124571157	-31.7560737847494	3	HEALTHY	FSI	GCH0115
-15.2001636831676	14.2065320671705	3	HEALTHY	FSI	GCH0090
-18.9706161445969	-3.49460630724953	3	HEALTHY	FSI	GCH0031
-9.65056312859208	-19.6481558927013	3	HEALTHY	FSI	GCH0192
-19.5863885703183	7.75694713462328	3	HEALTHY	FSI	GCH0130
8.40840162343651	-38.5437290684242	3	HEALTHY	FSI	GCH0110
1.52721600535532	11.4754653411453	3	HEALTHY	FSI	GCH0109
16.0176128544931	24.3929450730474	3	HEALTHY	FSI	GCH0024
5.44604349797451	-42.4088380494115	3	HEALTHY	FSI	GCH0078
21.6211286396769	18.8102881523656	3	HEALTHY	FSI	GCH0159
-8.1640195530318	-2.03494424080152	3	HEALTHY	FSI	GCH0096
-2.04689106225604	-0.942368089346036	3	HEALTHY	FSI	GCH0073
-23.4172189951665	-0.442898339007902	3	HEALTHY	FSI	GCH0137
2.54037210809638	-31.7199844411938	3	HEALTHY	FSI	GCH0114
-4.07697700952187	-10.6865783807107	3	HEALTHY	FSI	GCH0055
-3.27707937097317	-3.50692780019951	3	HEALTHY	FSI	GCH0025
-10.5762805079253	24.5057175189057	3	HEALTHY	FSI	GCH0071
23.861712041094	-1.14622070124233	3	HEALTHY	FSI	GCH0139
-2.86355988464368	21.1227662735602	3	HEALTHY	FSI	GCH0127
-6.1194102610168	-18.6486886072475	3	HEALTHY	FSI	GCH0275
8.4818749436357	-10.5132144265663	3	HEALTHY	FSI	GCH0126
19.2579284946288	1.04527464313969	3	HEALTHY	FSI	GCH0117
-8.01350452583368	-5.07921514813595	3	HEALTHY	FSI	GCH0177
-7.69418909596069	26.0003504766523	3	HEALTHY	FSI	GCH0045
15.0827123317905	-34.2720179440476	3	HEALTHY	FSI	GCH0010
-13.5372462632943	-19.9230597038811	3	HEALTHY	FSI	GCH0068
-12.0060406741449	33.4844418678794	3	HEALTHY	FSI	GCH0135
-12.6511391575117	14.7397147464739	3	HEALTHY	FSI	GCH0118
0.459170952535764	-36.589942629872	3	HEALTHY	FSI	GCH0274
1.50747592445312	-26.1382410691797	3	HEALTHY	FSI	GCH0104
-3.50192231708243	-21.7866255729563	3	HEALTHY	FSI	GCH0095
1.78866829893846	15.0983717879214	3	HEALTHY	FSI	GCH0069
3.45465126030317	-28.5169441206019	3	HEALTHY	FSI	GCH0063
-6.65242190635334	-17.7774184749342	3	HEALTHY	FSI	GCH0269
8.29619919648548	15.6508210435724	3	HEALTHY	FSI	GCH0164
11.0849761963405	3.95336338681615	3	HEALTHY	FSI	GCH0152
12.9714111709778	-21.8648352195631	3	HEALTHY	FSI	GCH0277
-22.150227006371	11.7797560176084	3	HEALTHY	FSI	GCH0188
24.024853503477	4.59609432140425	3	HEALTHY	FSI	GCH0134
-5.31994863417956	-29.1451046575839	3	HEALTHY	FSI	GCH0059
5.72576197980352	11.3656772767381	3	HEALTHY	FSI	GCH0047
-8.48915923118676	-25.9436822648813	3	HEALTHY	FSI	GCH0077
-11.7802956907613	20.8608242449037	3	HEALTHY	FSI	GCH0002
22.2460144817951	-0.0798303810657652	3	HEALTHY	FSI	GCH0187
-24.2319603529001	-4.70011798064963	3	HEALTHY	FSI	GCH0258
-5.50413152298135	29.7694128934171	3	HEALTHY	FSI	GCH0124
-0.765117964630727	-4.72818822461568	3	HEALTHY	FSI	GCH0176
16.1554951051868	-28.217415286473	3	HEALTHY	FSI	GCH0097
-8.82819736225789	-15.7949035916302	3	HEALTHY	FSI	GCH0074
-2.23606307787665	12.9765184830994	3	HEALTHY	FSI	GCH0100
18.6510949906792	-0.592973344094472	3	HEALTHY	FSI	GCH0168
1.69503167367172	-39.0551184238922	3	HEALTHY	FSI	GCH0030
-6.64204951331897	-10.0028190641687	3	HEALTHY	FSI	GCH0193
13.0771208023833	-4.09792875708597	3	HEALTHY	FSI	GCH0019
-13.0223372819404	7.48784428372801	3	HEALTHY	FSI	GCH0242
12.1905601563172	-27.8582920315176	3	HEALTHY	FSI	GCH0249
6.06890592435316	-8.58314548825384	3	HEALTHY	FSI	GCH0162
-13.5363138514949	9.72669542014759	3	HEALTHY	FSI	GCH0046
16.3732954823616	-12.8751556148365	3	HEALTHY	FSI	GCH0251
-14.6672654212137	5.53982250724907	3	HEALTHY	FSI	GCH0034
7.01496640141486	-17.6917698169697	3	HEALTHY	FSI	GCH0119
10.7052508500822	-22.6787898838694	3	HEALTHY	FSI	GCH0254
16.7941143004446	19.6485454343007	3	HEALTHY	FSI	GCH0113
0.549396288608955	-16.0778912822049	3	HEALTHY	FSI	GCH0026
-14.5178285041222	27.7747117997975	3	HEALTHY	FSI	GCH0141
12.6572847088131	-31.1678030823468	3	HEALTHY	FSI	GCH0006
9.71079194776953	-7.05381325498774	3	HEALTHY	FSI	GCH0116
-4.05466391847931	5.5964081345152	3	HEALTHY	FSI	GCH0151
-7.05710303187133	-13.2082640719257	3	HEALTHY	FSI	GCH0018
-9.50502459975394	-10.9544504201195	3	HEALTHY	FSI	GCH0050
1.05328947961316	-21.8775936919915	3	HEALTHY	FSI	GCH0094
0.959761602324418	-10.4489458041445	3	HEALTHY	FSI	GCH0111
-13.3760630375906	-0.341217602615003	3	HEALTHY	FSI	GCH0186
2.87092968888198	-37.7809179278535	3	HEALTHY	FSI	GCH0008
-10.5248555703982	29.181005311646	3	HEALTHY	FSI	GCH0028
-19.9532541665022	19.2259508174812	3	HEALTHY	FSI	GCH0136
-6.57215538421647	-21.5321958647991	3	HEALTHY	FSI	GCH0011
-24.7461980506721	-5.84357877557666	3	HEALTHY	FSI	GCH0007
-10.2970136121672	14.5220051356481	3	HEALTHY	FSI	GCH0142
-5.43960648532373	-8.55755199884432	3	HEALTHY	FSI	GCH0180
9.18267624324733	11.9189702711759	3	HEALTHY	FSI	GCH0014
-9.62470162889827	-32.1795528355392	3	HEALTHY	FSI	GCH0080
7.21941317283153	-2.05630122309554	3	HEALTHY	FSI	GCH0037
7.65958096171064	-33.9274952886743	3	HEALTHY	FSI	GCH0043
-6.45891985802206	35.4614520112822	3	HEALTHY	FSI	GCH0163
7.17713003140436	-13.746135550799	3	HEALTHY	FSI	GCH0122
-0.577852927189984	-40.0386830187817	3	HEALTHY	FSI	GCH0038
-3.53260278541558	-6.37994622073785	3	HEALTHY	FSI	GCH0138
-4.27721220174472	3.49291047227796	3	HEALTHY	FSI	GCH0106
-1.34960864415737	11.5868313387009	3	HEALTHY	FSI	GCH0153
-3.40895827911641	-19.5664444545372	3	HEALTHY	FSI	GCH0015
-6.79706725847813	19.3416257122639	3	HEALTHY	FSI	GCH0121
7.13406901288701	-5.70170032897099	3	HEALTHY	FSI	GCH0174
-1.6912504267607	-33.5982546171374	3	HEALTHY	FSI	GCH0054
1.94141479194259	-22.7198059123263	3	HEALTHY	FSI	GCH0107
4.55055268790259	-12.5333449379845	3	HEALTHY	FSI	GCH0082
15.9794949581839	-3.20514628139088	3	HEALTHY	FSI	GCH0004
-18.6340958888969	-1.2588086809384	3	HEALTHY	FSI	GCH0087
-17.8044907813892	20.00705017709	3	HEALTHY	FSI	GCH0245
-1.4598945621357	-25.0951277588658	3	HEALTHY	FSI	GCH0172
-1.52482743030702	-6.98759311297841	3	HEALTHY	FSI	GCH0079
-1.18873747029008	-16.182965786521	3	HEALTHY	FSI	GCH0072
-5.04750198369209	-12.9016665167506	3	HEALTHY	FSI	GCH0161
-8.73606824285637	34.9454806951186	3	HEALTHY	FSI	GCH0182
-3.5162547935297	-15.0863435772112	3	HEALTHY	FSI	GCH0021
4.51494361845305	-38.0988233548029	3	HEALTHY	FSI	GCH0144
-0.16859758207131	13.5750507213518	3	HEALTHY	FSI	GCH0272
-8.33374485182709	-19.4993567895554	3	HEALTHY	FSI	GCH0065
-11.6437712513384	24.6180217207196	3	HEALTHY	FSI	GCH0143
-9.08512112756131	25.8463031632438	3	HEALTHY	FSI	GCH0108
-3.08117014230777	-12.9361760104359	3	HEALTHY	FSI	GCH0112
-21.6292757829731	25.6772751312533	3	HEALTHY	FSI	GCH0105
-16.4628357184207	20.6434139744605	3	HEALTHY	FSI	GCH0150
-13.195541821485	25.6425324296356	3	HEALTHY	FSI	GCH0158
14.2265916989127	-25.8317391808496	3	HEALTHY	FSI	GCH0170
11.4992862790137	-12.6825010436664	3	HEALTHY	FSI	GCH0146
14.1240726862092	-6.55619573188258	3	HEALTHY	FSI	GCH0171
-9.51522099879698	2.17748090144277	3	HEALTHY	FSI	GCH0089
-0.654952119087965	21.0832905629047	3	HEALTHY	FSI	GCH0132
20.291383022656	-22.0650635913474	3	HEALTHY	FSI	GCH0013
5.13540592256709	-18.950813312235	3	HEALTHY	FSI	GCH0099
-1.81367134378153	19.177905831197	3	HEALTHY	FSI	GCH0064
3.60198185049311	26.3872344678271	3	HEALTHY	FSI	GCH0029
-0.700968639286884	16.1432916256117	3	HEALTHY	FSI	GCH0057
8.42020897331927	-15.8828136107684	3	HEALTHY	FSI	GCH0179
-9.6592373041421	9.61548200361069	3	HEALTHY	FSI	GCH0062
-4.39034503001809	-13.6669217688113	3	HEALTHY	FSI	GCH0148
-11.6679128872724	10.6642408877864	3	HEALTHY	FSI	GCH0190
2.65380149034754	-14.9001277666426	3	HEALTHY	FSI	GCH0044
10.3420436664315	-27.327695721641	3	HEALTHY	FSI	GCH0120
-11.1389006346844	-8.93983025845861	3	HEALTHY	FSI	GCH0061
3.34411174357063	2.95327872684426	3	HEALTHY	FSI	GCH0241
-18.330065781561	13.418739635924	3	HEALTHY	FSI	GCH0234
-7.29074790497533	-5.84380809266918	3	HEALTHY	FSI	GCH0184
-10.7484598247391	17.044901702609	3	HEALTHY	FSI	GCH0181
7.87563684728037	-27.2014468578441	3	HEALTHY	FSI	GCH0154
-2.87211510495008	-5.52281659877562	3	HEALTHY	FSI	GCH0157
-3.53084573914889	-22.9679841878075	3	HEALTHY	FSI	GCH0167
-8.56120515356078	-7.70480172770618	3	HEALTHY	FSI	GCH0084
2.12426822538419	-27.5597910710114	3	HEALTHY	FSI	GCH0185
-12.8621119603598	-9.3278854865777	3	HEALTHY	FSI	GCH0155
-5.27287213723102	3.58379256978755	3	HEALTHY	FSI	GCH0023
0.340017278767449	-38.3057765167382	3	HEALTHY	FSI	GCH0040
8.67092570421809	-25.3128133880775	3	HEALTHY	FSI	GCH0189
2.07491287819586	-7.08344548498351	3	HEALTHY	FSI	GCH0238
-9.86482846019833	-3.64071062098676	3	HEALTHY	FSI	GCH0156
7.98688810373515	-18.9951592875638	3	HEALTHY	FSI	GCH0145
-20.0283218390747	2.0269763971181	3	HEALTHY	FSI	GCH0083
1.5762280340094	-23.7116969239238	3	HEALTHY	FSI	GCH0129
15.3880379729944	19.0161501043597	3	HEALTHY	FSI	GCH0175
-1.02046144127033	-36.7588399625734	3	HEALTHY	FSI	GCH0052
-3.79886679652424	-6.95358915151025	3	HEALTHY	FSI	GCH0033
1.32125825392695	-7.2830278409562	3	HEALTHY	FSI	GCH0166
10.831166180776	-26.3487531741937	3	HEALTHY	FSI	GCH0053
19.4640094177098	2.80459168677628	3	HEALTHY	FSI	GCH0173
26.353615705043	-1.44553557114329	3	HEALTHY	FSI	GCH0149
-13.1186687991371	22.4072042310213	3	HEALTHY	FSI	GCH0091
-11.1091724434314	6.14351019158528	3	HEALTHY	FSI	GCH0267
-11.4375470914296	34.388323896277	1	BRCA	MFR	GCP0040
-2.21516731712297	-13.0337438770476	1	BRCA	MFR	GCP0032
23.3428121902739	-11.1340081869667	1	BRCA	MFR	GCP0013
-9.20374854455234	14.1114405401428	1	BRCA	MFR	GCP0063
-5.23800689386074	15.3249567772199	1	BRCA	MFR	GCP0066
-10.0996982150953	-35.0191777214068	1	BRCA	MFR	GCP0015
-11.9155740879098	-15.9449285477002	1	BRCA	MFR	GCP0010
-3.62496254955038	-16.6149497529616	1	BRCA	MFR	GCP0024
16.9031633685063	0.128781393229819	1	BRCA	MFR	GCP0036
-4.50781781301167	3.21170565394365	1	BRCA	MFR	GCP0023
6.87251461253099	4.18011252614618	1	BRCA	MFR	GCP0048
[truncated: 3,109 more rows]
