# Supplementary material for: Multimodal analysis of cell-free DNA whole-methylome sequencing for cancer detection and localization
Source: Nat Commun. 2023 Sep 27;14:6042. doi: 10.1038/s41467-023-41774-w (PMC10533817; doi:10.1038/s41467-023-41774-w)
Supplement: Supplementary file 6 — Source Data [file 41467_2023_41774_MOESM6_ESM.zip › Source Data/Source Data.xlsx]

## Sheet: Figure 2a
Figure 2. Concordance between WMS and WGS.
a. Log2 ratio over the mean baseline coverage in 100-kb bins across the genome of Patient GCP0088 profiled by WGS and WMS respectively.
Chromosome	Start position	WGS log2 ratio	WMS log2 ratio
1	100900000	-0.208379	NA
1	101000000	NA	-0.311004
1	101500000	NA	-0.33332
1	102100000	-0.376945	NA
1	102300000	-0.468773	NA
1	10300000	-0.0876611	NA
1	103000000	NA	-0.446594
1	104500000	NA	-0.477545
1	107300000	NA	-0.337174
1	109300000	-0.186997	NA
1	109500000	NA	-0.0656142
1	111500000	-0.195217	NA
1	112900000	NA	-0.206167
1	113000000	-0.295589	NA
1	115100000	-0.14256	NA
1	115500000	NA	-0.259209
1	116800000	NA	-0.293749
1	116900000	-0.245419	NA
1	117100000	-0.218721	NA
1	117900000	-0.0695961	-0.167087
1	118500000	NA	-0.261564
1	118700000	-0.389239	NA
1	119400000	NA	-0.280592
1	14600000	NA	-0.414374
1	146800000	NA	-0.210394
1	147100000	NA	-0.0249975
1	150700000	NA	-0.0250942
1	151600000	-0.0626752	NA
1	152800000	-0.177544	NA
1	154200000	0.0407403	NA
1	154400000	NA	0.0366828
1	155300000	0.129534	NA
1	156600000	-0.0666221	NA
1	157700000	-0.25172	NA
1	157800000	-0.271019	NA
1	158100000	-0.182086	-0.0208239
1	158800000	-0.201205	NA
1	159100000	-0.266389	NA
1	159700000	NA	-0.0472619
1	160100000	-0.116164	NA
1	160300000	-0.00116324	NA
1	162900000	-0.143705	NA
1	164500000	NA	-0.205508
1	16500000	NA	-0.243495
1	165400000	NA	-0.221044
1	165700000	-0.0571639	NA
1	166000000	NA	-0.14523
1	166100000	-0.193861	NA
1	166800000	NA	-0.0232367
1	167000000	NA	-0.104207
1	169500000	NA	-0.0702631
1	170400000	NA	-0.178201
1	171400000	-0.0154338	NA
1	171700000	NA	-0.0880262
1	17300000	-0.24093	-0.098113
1	173000000	0.00896826	-0.189783
1	17400000	NA	-0.346701
1	175000000	NA	-0.0317125
1	175100000	-0.174405	NA
1	175900000	NA	-0.0818662
1	177300000	NA	-0.120219
1	177800000	-0.182891	NA
1	177900000	NA	-0.021663
1	178500000	NA	-0.188379
1	180300000	-0.0326947	NA
1	181000000	NA	-0.00275109
1	181500000	NA	-0.220861
1	182000000	-0.106602	-0.102473
1	18600000	-0.544158	NA
1	186800000	-0.105048	-0.125744
1	187000000	NA	-0.213481
1	187800000	-0.250206	NA
1	188200000	-0.409389	NA
1	189600000	NA	-0.273543
1	189700000	-0.250092	-0.324914
1	190700000	NA	-0.394061
1	191200000	-0.389429	NA
1	193000000	NA	-0.0602435
1	193600000	NA	-0.126965
1	194500000	-0.24613	NA
1	195000000	-0.335004	NA
1	195200000	NA	-0.496608
1	195300000	-0.285971	NA
1	198100000	NA	-0.15488
1	198800000	NA	-0.35823
1	200000000	-0.0913643	NA
1	203300000	-0.140687	NA
1	203500000	NA	-0.204547
1	203800000	NA	0.0109875
1	205000000	NA	-0.0947458
1	20600000	NA	-0.393485
1	208200000	-0.165092	NA
1	209200000	NA	-0.13948
1	209500000	NA	-0.254589
1	209900000	-0.0291143	NA
1	211200000	-0.176718	NA
1	21200000	-0.133242	NA
1	212500000	0.0952491	NA
1	213400000	NA	0.0260357
1	213700000	-0.0572887	NA
1	214500000	-0.111055	NA
1	215200000	NA	-0.174985
1	216200000	NA	-0.252259
1	216600000	-0.18837	NA
1	21800000	-0.244032	NA
1	218000000	NA	-0.130897
1	218500000	-0.152337	NA
1	218800000	NA	-0.0514736
1	219400000	NA	-0.103375
1	219600000	NA	-0.0939423
1	220900000	NA	-0.178947
1	223400000	NA	-0.0928697
1	223600000	NA	-0.23179
1	224600000	NA	-0.0013261
1	224800000	NA	-0.139289
1	226100000	0.11133	NA
1	226400000	NA	0.034188
1	227500000	NA	-0.0318025
1	228100000	NA	-0.20183
1	229500000	-0.15159	NA
1	23000000	NA	-0.353525
1	230100000	-0.158631	NA
1	231600000	NA	0.0135685
1	231800000	NA	-0.0572004
1	23400000	NA	-0.271884
1	234700000	-0.00565205	NA
1	236700000	-0.00848715	NA
1	240300000	-0.194804	-0.185834
1	240400000	-0.188761	NA
1	242000000	-0.226605	NA
1	242400000	-0.135746	NA
1	242500000	-0.195447	NA
1	242900000	-0.265451	NA
1	243800000	-0.243466	NA
1	244000000	NA	-0.0886617
1	245000000	-0.0451675	NA
1	245500000	NA	-0.151302
1	245800000	NA	-0.11286
1	246100000	NA	-0.00843815
1	247700000	-0.128554	NA
1	25800000	-0.226401	NA
1	25900000	-0.333446	NA
1	26100000	NA	-0.234561
1	26200000	-0.291786	NA
1	27200000	-0.152984	NA
1	28600000	-0.121607	NA
1	28900000	-0.0579346	-0.116388
1	3000000	-0.549405	NA
1	30400000	NA	-0.364316
1	30900000	-0.556336	NA
1	3200000	-0.473938	NA
1	32000000	-0.365078	NA
1	34000000	-0.427403	NA
1	34900000	-0.380601	NA
1	36700000	NA	-0.074662
1	37000000	-0.535045	NA
1	37900000	-0.24388	NA
1	38500000	NA	-0.347875
1	38600000	-0.424845	NA
1	39000000	-0.35443	NA
1	41100000	-0.174277	NA
1	41200000	NA	-0.228759
1	41300000	NA	-0.258471
1	42000000	-0.393016	NA
1	43900000	NA	-0.283131
1	44500000	-0.295753	NA
1	44900000	-0.208397	NA
1	45400000	-0.179421	NA
1	47300000	NA	-0.240866
1	47500000	NA	-0.380129
1	48500000	NA	-0.330834
1	48600000	NA	-0.321914
1	48900000	NA	-0.334878
1	49900000	NA	-0.366466
1	50100000	-0.394423	NA
1	50400000	NA	-0.484131
1	50600000	NA	-0.310549
1	50700000	NA	-0.391821
1	51400000	NA	-0.214957
1	53300000	NA	-0.316375
1	54100000	-0.492776	NA
1	57300000	-0.464051	NA
1	58600000	NA	-0.300044
1	59800000	-0.185593	NA
1	60400000	-0.327343	NA
1	63000000	-0.192269	NA
1	64200000	NA	-0.349643
1	65400000	NA	-0.123753
1	66400000	-0.487543	NA
1	66700000	NA	-0.200255
1	67700000	-0.27776	NA
1	68200000	-0.168831	NA
1	70000000	NA	-0.441669
1	70800000	-0.281374	NA
1	71000000	NA	-0.282798
1	71800000	NA	-0.40089
1	72900000	-0.355724	NA
1	73300000	NA	-0.478096
1	74200000	-0.437746	NA
1	75200000	-0.382896	NA
1	75400000	-0.270372	NA
1	76000000	NA	-0.326222
1	76600000	-0.46204	NA
1	7900000	NA	-0.321979
1	79500000	-0.562372	NA
1	79800000	NA	-0.437241
1	80800000	NA	-0.474023
1	82500000	-0.448161	NA
1	84000000	NA	-0.205668
1	84600000	NA	-0.37691
1	85100000	NA	-0.255073
1	8600000	-0.04602	NA
1	86000000	NA	-0.277888
1	86200000	NA	-0.335888
1	87300000	NA	-0.191377
1	87700000	-0.381449	NA
1	88400000	-0.323219	NA
1	88700000	-0.293937	NA
1	89200000	NA	-0.224902
1	89600000	NA	-0.243947
1	91400000	-0.244802	NA
1	92000000	NA	-0.299996
1	93200000	-0.207994	NA
1	93400000	-0.282252	NA
1	94600000	NA	-0.319803
1	95800000	-0.34192	NA
1	96400000	-0.435877	NA
1	9700000	NA	-0.156221
1	98400000	NA	-0.557797
1	98500000	NA	-0.438377
1	9900000	NA	-0.206357
1	99500000	NA	-0.45409
2	100000000	0.0209933	NA
2	101400000	NA	-0.19761
2	103500000	-0.271707	NA
2	105600000	-0.18332	-0.205339
2	106000000	NA	-0.15758
2	106600000	-0.205298	NA
2	106800000	NA	-0.0262229
2	107100000	NA	-0.311507
2	107200000	-0.215711	NA
2	107500000	NA	-0.250696
2	10800000	NA	-0.154463
2	108100000	-0.332874	NA
2	108600000	-0.217849	NA
2	108900000	0.00444866	NA
2	11300000	0.104087	NA
2	113000000	NA	-0.0374248
2	114400000	0.0398927	NA
2	114800000	-0.301832	NA
2	115400000	NA	-0.241091
2	116500000	NA	-0.215802
2	118400000	-0.21374	NA
2	11900000	-0.167386	-0.125503
2	119000000	-0.244571	NA
2	119200000	NA	-0.198954
2	119300000	-0.215088	NA
2	121900000	NA	-0.263398
2	12200000	NA	-0.208931
2	122200000	0.00660194	NA
2	122600000	NA	-0.242608
2	124800000	-0.258636	NA
2	125000000	-0.312313	NA
2	125300000	NA	-0.237927
2	126800000	NA	-0.277492
2	127300000	NA	-0.151751
2	129000000	NA	-0.183139
2	129300000	NA	-0.279299
2	130600000	-0.241959	NA
2	13200000	-0.254827	NA
2	134300000	NA	-0.177364
2	135000000	NA	-0.0047729
2	135300000	-0.287249	NA
2	138600000	NA	-0.200383
2	139000000	NA	-0.193733
2	139100000	-0.18287	NA
2	141100000	NA	-0.296498
2	141300000	-0.31485	NA
2	141400000	-0.420652	NA
2	141600000	-0.314629	NA
2	142700000	-0.359306	NA
2	143900000	NA	-0.111085
2	14400000	-0.185291	NA
2	144400000	NA	-0.203847
2	146700000	NA	-0.342802
2	147400000	NA	-0.336602
2	149400000	-0.0347512	NA
2	150500000	NA	-0.0876547
2	150700000	-0.018056	NA
2	151700000	-0.186522	NA
2	151900000	NA	-0.22542
2	152800000	-0.141586	NA
2	153900000	-0.191339	NA
2	156600000	NA	-0.217768
2	158300000	-0.133963	NA
2	159600000	-0.172954	NA
2	159900000	NA	-0.105178
2	160100000	0.0250884	NA
2	160300000	-0.0563876	NA
2	160900000	NA	-0.165729
2	161100000	NA	-0.0289662
2	161300000	-0.261357	NA
2	161400000	NA	-0.133741
2	161900000	-0.0138199	NA
2	16500000	NA	-0.0532527
2	165000000	NA	-0.211885
2	165200000	NA	-0.273323
2	165300000	-0.218328	NA
2	165400000	NA	-0.149098
2	167100000	NA	-0.376251
2	167500000	NA	-0.230498
2	16800000	-0.160545	NA
2	168400000	-0.277286	NA
2	169700000	NA	-0.125711
2	169800000	-0.212949	NA
2	17000000	NA	-0.215359
2	170900000	-0.0485974	-0.100142
2	171700000	NA	-0.12637
2	173000000	-0.0928794	NA
2	173600000	NA	-0.0738567
2	176000000	NA	-0.105992
2	179200000	NA	-0.113751
2	182700000	NA	-0.193443
2	182800000	NA	-0.0801165
2	18300000	NA	-0.226959
2	183600000	-0.078083	NA
2	18400000	NA	-0.197804
2	184500000	-0.332149	NA
2	184600000	NA	-0.256795
2	186500000	NA	-0.190529
2	187000000	-0.157799	NA
2	187300000	NA	-0.13584
2	187400000	NA	-0.103778
2	187500000	NA	-0.128116
2	187900000	NA	-0.259918
2	18800000	NA	-0.107253
2	189400000	NA	-0.366464
2	189500000	-0.17582	NA
2	189700000	NA	-0.151427
2	190800000	NA	-0.152768
2	191500000	-0.0826974	NA
2	193800000	NA	-0.36014
2	194100000	NA	-0.358069
2	194400000	-0.193708	NA
2	195100000	NA	-0.287695
2	195800000	-0.275904	NA
2	196400000	NA	-0.131671
2	196500000	-0.0567477	NA
2	196900000	-0.0665758	NA
2	19800000	-0.151845	NA
2	199900000	-0.241875	NA
2	201000000	NA	-0.154405
2	201400000	-0.132244	NA
2	202800000	NA	-0.291183
2	202900000	-0.181113	NA
2	203700000	0.0475666	NA
2	204100000	NA	0.0291419
2	204900000	-0.257458	NA
2	205000000	-0.225131	NA
2	205100000	NA	-0.162614
2	207000000	NA	0.0332178
2	207800000	-0.192811	NA
2	208300000	-0.0755937	-0.039881
2	208800000	NA	-0.0733833
2	209000000	-0.131176	NA
2	209800000	NA	-0.211755
2	209900000	-0.230445	NA
2	210000000	-0.3242	NA
2	211300000	NA	-0.131398
2	212800000	-0.305374	NA
2	213000000	NA	-0.403718
2	213600000	NA	-0.277197
2	213900000	-0.220814	NA
2	215500000	NA	-0.203787
2	216100000	NA	-0.195292
2	216400000	NA	-0.213685
2	217500000	NA	-0.116323
2	217700000	NA	-0.196188
2	218600000	NA	-0.210522
2	221500000	NA	-0.224522
2	223300000	-0.243122	NA
2	22400000	NA	-0.265836
2	224600000	NA	-0.0940159
2	224800000	-0.159607	NA
2	22500000	-0.290304	-0.234572
2	227300000	-0.150779	NA
2	227500000	NA	-0.177969
2	227600000	-0.181686	NA
2	22800000	-0.354298	NA
2	228200000	-0.0898837	NA
2	229100000	-0.256425	NA
2	23000000	NA	-0.223665
2	230300000	NA	-0.215289
2	230500000	-0.344435	-0.201182
2	231600000	0.0715238	NA
2	232700000	-0.182274	NA
2	233300000	-0.321672	NA
2	233700000	NA	-0.190967
2	236200000	-0.156325	NA
2	238100000	-0.275433	NA
2	238700000	NA	-0.167201
2	240200000	-0.148677	-0.228978
2	241700000	-0.351999	NA
2	24300000	-0.0345772	NA
2	25700000	NA	0.0141091
2	25800000	-0.0839578	NA
2	26300000	0.0331986	NA
2	27400000	-0.140064	NA
2	29400000	NA	-0.300132
2	31200000	-0.237081	NA
2	31300000	-0.23797	NA
2	31600000	NA	-0.119926
2	31700000	NA	-0.31977
2	31900000	-0.158002	NA
2	33400000	-0.181122	-0.0805902
2	33500000	-0.108607	NA
2	34600000	NA	-0.209592
2	35200000	-0.252893	NA
2	37200000	0.0525819	NA
2	37700000	-0.19247	-0.18289
2	38200000	NA	-0.0992767
2	38500000	-0.060128	NA
2	39000000	0.0298591	NA
2	39200000	NA	-0.0270069
2	39300000	-0.0179238	0.00376443
2	40000000	NA	-0.131704
2	4100000	-0.23921	NA
2	41800000	NA	-0.231171
2	42000000	-0.139378	NA
2	42700000	NA	-0.147364
2	4300000	NA	-0.159887
2	43700000	-0.0462689	NA
2	43800000	NA	-0.033715
2	43900000	-0.181569	NA
2	45300000	NA	-0.174591
2	47200000	NA	-0.188765
2	47900000	-0.142392	-0.121046
2	4800000	-0.153706	NA
2	48100000	NA	-0.0661884
2	49000000	NA	-0.234511
2	49700000	NA	-0.321138
2	49800000	-0.336774	NA
2	49900000	NA	-0.271586
2	51900000	NA	-0.413999
2	53200000	NA	-0.276798
2	53400000	-0.292602	-0.274205
2	53500000	NA	-0.228952
2	53700000	NA	-0.169754
2	5400000	-0.303157	NA
2	54100000	NA	0.0889577
2	54200000	-0.019244	NA
2	55200000	0.003427	NA
2	55300000	0.0212258	NA
2	55900000	NA	-0.0854507
2	56600000	NA	-0.218963
2	56800000	NA	-0.323735
2	57000000	NA	-0.217946
2	57600000	NA	-0.281757
2	57700000	-0.390284	NA
2	58400000	-0.18034	NA
2	60600000	-0.0552969	NA
2	60700000	0.0353612	NA
2	60900000	-0.0521286	NA
2	61900000	-0.00508971	NA
2	63200000	-0.162906	NA
2	63800000	NA	-0.0879359
2	65200000	0.0728713	NA
2	65700000	-0.145395	NA
2	65900000	-0.27734	NA
2	66000000	-0.335981	NA
2	66400000	NA	-0.2031
2	67200000	-0.22233	NA
2	67900000	NA	-0.269822
2	68100000	-0.124426	NA
2	69400000	-0.190186	NA
2	70400000	NA	0.0867388
2	70700000	NA	-0.0808397
2	71100000	NA	-0.249969
2	72200000	-0.25681	NA
2	72800000	-0.0628006	NA
2	73100000	NA	-0.154172
2	74800000	NA	-0.126262
2	7500000	-0.327256	NA
2	75900000	-0.128232	NA
2	7600000	NA	-0.277883
2	77000000	-0.227707	NA
2	77500000	NA	-0.375863
2	78300000	-0.189261	NA
2	78500000	-0.249182	NA
2	79900000	NA	-0.131865
2	80600000	-0.243208	NA
2	81000000	NA	-0.151521
2	81300000	NA	-0.381154
2	8200000	NA	-0.162896
2	82100000	NA	-0.428312
2	82400000	NA	-0.352171
2	82600000	NA	-0.375758
2	82900000	NA	-0.277881
2	83300000	NA	-0.218708
2	85000000	-0.179474	NA
2	85600000	NA	-0.04553
2	86200000	-0.0144574	NA
2	88900000	NA	-0.126497
2	8900000	0.015767	-0.0774617
2	900000	NA	-0.313358
2	9100000	NA	-0.0594833
2	9600000	0.0732153	NA
3	101300000	NA	0.316416
3	101800000	0.218957	NA
3	10200000	0.0635447	NA
3	102100000	NA	-0.00682639
3	103400000	0.0293535	NA
3	103800000	0.0395444	NA
3	104500000	0.00412763	NA
3	10500000	-0.356847	NA
3	105900000	NA	0.0234648
3	106400000	0.00642366	NA
3	10700000	-0.533679	-0.237633
3	108000000	0.076041	NA
3	108700000	0.126864	NA
3	109000000	0.0806035	NA
3	110000000	NA	0.0240988
3	111700000	NA	0.153064
3	112000000	NA	0.148965
3	112400000	NA	0.138599
3	112500000	NA	0.209743
3	112800000	NA	0.162164
3	114000000	0.0962498	NA
3	114600000	NA	0.014538
3	115400000	NA	0.0662071
3	115900000	NA	0.0830996
3	116600000	0.00183262	NA
3	116700000	NA	0.0920111
3	117000000	-0.00848058	NA
3	118700000	0.0600956	NA
3	118800000	NA	0.0709876
3	119000000	0.169923	NA
3	119100000	0.261657	NA
3	120100000	0.104261	NA
3	120500000	0.0993315	NA
3	121200000	NA	0.243304
3	122500000	NA	0.219118
3	123000000	NA	0.0113555
3	123200000	NA	0.113849
3	123500000	0.175873	NA
3	125000000	NA	0.102674
3	125700000	NA	0.0419624
3	127000000	NA	-0.0240343
3	128000000	0.0226023	NA
3	128200000	0.0545976	NA
3	129000000	NA	0.0996716
3	130800000	0.154988	NA
3	132700000	NA	0.0101014
3	134100000	0.0664668	NA
3	134400000	NA	0.0939277
3	134700000	0.0134008	NA
3	135900000	0.149896	0.22491
3	136200000	0.183136	NA
3	137500000	NA	0.0698253
3	138600000	NA	0.241028
3	138700000	0.0392838	NA
3	139300000	NA	0.193891
3	139400000	0.0657164	NA
3	140100000	NA	0.0842923
3	140300000	0.00941537	NA
3	140700000	NA	0.0886496
3	140900000	0.156532	NA
3	141500000	0.17199	0.189467
3	14200000	NA	-0.175589
3	144400000	NA	-0.133878
3	145200000	NA	0.0755446
3	145400000	NA	0.100763
3	146500000	-0.111683	NA
3	147500000	-0.00605519	NA
3	149200000	0.129608	NA
3	150600000	NA	0.175157
3	151700000	NA	-0.0501692
3	153000000	NA	0.0766583
3	153300000	0.0691634	NA
3	153400000	NA	0.0269496
3	155100000	NA	0.285789
3	155500000	0.25095	NA
3	156100000	NA	0.0368122
3	15800000	-0.188658	NA
3	159800000	NA	0.122329
3	160400000	0.163394	NA
3	161300000	NA	0.00157764
3	161700000	-0.0747944	NA
3	162000000	-0.00406931	NA
3	162100000	NA	-0.120549
3	162200000	-0.0167526	NA
3	163400000	0.00435101	NA
3	163800000	-0.0323084	NA
3	164600000	-0.137391	NA
3	16500000	-0.37121	NA
3	16600000	-0.421483	NA
3	166100000	NA	-0.0512621
3	166300000	NA	0.00402332
3	166500000	NA	0.00578097
3	168400000	NA	0.043503
3	168800000	NA	0.0639992
3	169000000	0.103185	NA
3	169400000	0.200569	NA
3	169600000	NA	0.2753
3	170500000	NA	0.196964
3	170700000	0.0871806	NA
3	171100000	NA	0.194586
3	171800000	NA	0.21827
3	171900000	0.305084	NA
3	17200000	-0.192831	NA
3	172400000	NA	0.199583
3	172500000	NA	0.230267
3	175400000	NA	-0.444135
3	175500000	-0.276295	NA
3	175800000	NA	-0.455473
3	176300000	-0.352176	NA
3	177300000	NA	-0.160167
3	177400000	NA	-0.197872
3	177500000	-0.268692	NA
3	179800000	NA	-0.303881
3	182200000	NA	0.165506
3	183100000	NA	0.211133
3	18400000	-0.258014	NA
3	184000000	0.245492	NA
3	184600000	NA	0.157937
3	18500000	-0.309199	NA
3	185200000	NA	0.296902
3	186900000	NA	0.138334
3	188300000	NA	0.298175
3	188900000	NA	0.226223
3	189500000	0.0234134	NA
3	189600000	0.11882	NA
3	190000000	0.0276968	NA
3	191400000	0.0432866	NA
3	192400000	NA	0.0106309
3	194100000	NA	0.251663
3	194400000	NA	0.137844
3	194900000	0.169606	NA
3	196200000	NA	0.3339
3	19700000	-0.38282	NA
3	197700000	0.173918	NA
3	19900000	-0.274115	NA
3	22400000	NA	-0.530792
3	22500000	-0.455718	NA
3	23500000	NA	-0.423836
3	2400000	-0.391394	NA
3	25300000	NA	-0.320095
3	26100000	NA	-0.298879
3	26300000	NA	-0.290283
3	26600000	-0.363522	NA
3	26700000	-0.278807	NA
3	27200000	-0.301413	NA
3	27300000	-0.331109	NA
3	29100000	-0.335076	NA
3	33300000	-0.234208	NA
3	33500000	NA	-0.134295
3	33600000	-0.278606	NA
3	34300000	-0.318656	NA
3	35100000	NA	-0.419534
3	35500000	NA	-0.47549
3	35800000	NA	-0.432054
3	3600000	-0.23131	NA
3	36300000	NA	-0.369389
3	36600000	NA	-0.35929
3	37400000	NA	-0.155243
3	38000000	-0.232815	NA
3	39400000	NA	-0.268879
3	41100000	-0.345411	-0.330102
3	41200000	NA	-0.277875
3	41400000	-0.334035	NA
3	42200000	-0.339417	NA
3	42700000	-0.431104	NA
3	42800000	-0.106132	NA
3	43200000	NA	-0.305315
3	44100000	-0.457757	NA
3	4500000	NA	-0.235991
3	46000000	NA	-0.271908
3	46300000	NA	-0.37378
3	46400000	NA	-0.249162
3	47300000	-0.115809	NA
3	47800000	NA	-0.244768
3	48600000	-0.981832	NA
3	51200000	-0.258613	NA
3	51500000	NA	-0.0478713
3	52100000	NA	-0.263322
3	5500000	-0.379967	NA
3	55100000	0.806839	NA
3	58100000	0.174606	NA
3	58500000	NA	0.12454
3	59300000	0.00473721	NA
3	59800000	NA	0.117431
3	60300000	NA	0.104324
3	60700000	NA	0.144531
3	61100000	0.151207	NA
3	62500000	-0.011988	NA
3	63300000	0.164276	NA
3	6400000	NA	-0.476257
3	65500000	0.247616	NA
3	66600000	NA	0.123831
3	67300000	NA	0.158084
3	67900000	0.0823776	NA
3	68100000	NA	0.1635
3	69800000	-0.0129562	NA
3	69900000	NA	0.0230703
3	70400000	0.0305275	NA
3	70700000	NA	0.00833853
3	71300000	0.228657	NA
3	71500000	0.330381	NA
3	73000000	0.298836	NA
3	73200000	0.0955705	NA
3	73800000	-0.0427434	NA
3	73900000	NA	0.0536141
3	74800000	NA	0.00368591
3	75300000	0.123648	NA
3	76200000	0.155649	0.0606712
3	76500000	NA	0.102751
3	76600000	NA	0.00786643
3	77000000	-0.387335	NA
3	77100000	-0.362925	NA
3	77300000	NA	-0.371827
3	78500000	-0.422382	NA
3	78900000	-0.482263	NA
3	800000	NA	-0.414287
3	81700000	0.216444	NA
3	85900000	-0.0721253	NA
3	86000000	NA	-0.115973
3	87400000	0.0843199	NA
3	90000000	-0.0027086	NA
3	93600000	NA	0.178891
3	9400000	NA	-0.165391
3	94000000	0.0889119	NA
3	94700000	NA	-0.038028
3	95100000	NA	-0.0367882
3	95800000	NA	-0.0327396
3	97900000	NA	-0.0982387
3	98600000	0.0439983	NA
3	99200000	0.124756	NA
3	99400000	-0.0393252	NA
3	99500000	NA	0.16362
3	99700000	0.183401	NA
4	100400000	NA	-0.236845
4	101700000	NA	-0.402901
4	102200000	-0.273002	NA
4	10300000	-0.483244	NA
4	103300000	-0.362012	NA
4	103700000	NA	-0.0540706
4	104700000	-0.387964	NA
4	105900000	-0.260242	NA
4	106200000	-0.269864	-0.220783
4	107600000	NA	-0.438688
4	107800000	NA	-0.451754
4	108800000	-0.356626	NA
4	108900000	NA	-0.230301
4	109200000	-0.448605	NA
4	109500000	NA	-0.240378
4	109600000	-0.458693	NA
4	11000000	-0.272468	NA
4	110000000	-0.454867	NA
4	110100000	-0.522394	NA
4	110200000	NA	-0.553462
4	111200000	-0.390513	NA
4	111500000	-0.331687	NA
4	112000000	NA	-0.340215
4	112900000	-0.403275	NA
4	113000000	NA	-0.293964
4	113600000	NA	-0.279078
4	114100000	NA	-0.444482
4	114300000	NA	-0.368822
4	114500000	-0.317977	NA
4	115800000	-0.521565	-0.532078
4	115900000	NA	-0.503943
4	117600000	NA	-0.530281
4	119200000	-0.317468	NA
4	120600000	-0.301026	NA
4	120700000	-0.368095	NA
4	121800000	-0.533209	NA
4	123100000	-0.333605	NA
4	123600000	NA	-0.35917
4	124700000	-0.371922	NA
4	124900000	-0.495405	NA
4	125600000	-0.460069	NA
4	12700000	NA	-0.380789
4	127100000	NA	-0.501433
4	130300000	NA	-0.331028
4	134400000	-0.425412	NA
4	135100000	NA	-0.387808
4	136200000	-0.506518	NA
4	136500000	-0.395837	NA
4	138300000	-0.500812	NA
4	138400000	NA	-0.379517
4	138900000	NA	-0.341276
4	139200000	NA	-0.354103
4	140400000	-0.375359	NA
4	140600000	NA	-0.0443973
4	140700000	NA	-0.112255
4	143300000	-0.269151	-0.37357
4	143900000	-0.351768	NA
4	145100000	NA	-0.507413
4	145900000	-0.257816	-0.367492
4	14600000	-0.451766	NA
4	146400000	NA	-0.292621
4	150100000	NA	-0.455836
4	150800000	-0.471128	NA
4	151600000	NA	-0.32102
4	151800000	NA	-0.332206
4	152100000	NA	-0.208278
4	153500000	-0.251292	NA
4	153700000	-0.130099	NA
4	154000000	-0.363758	NA
4	155000000	-0.345871	NA
4	155400000	-0.322149	NA
4	155700000	-0.334071	NA
4	155800000	NA	-0.320849
4	15600000	-0.0748438	NA
4	156400000	-0.333855	NA
4	157800000	NA	-0.402557
4	158300000	NA	-0.476152
4	16200000	-0.22992	NA
4	162000000	NA	-0.53121
4	162100000	-0.473432	NA
4	163900000	-0.494588	NA
4	164600000	NA	-0.448762
4	167200000	NA	-0.628025
4	167400000	-0.503834	NA
4	167900000	-0.680214	NA
4	168100000	-0.649887	NA
4	1700000	-0.258903	NA
4	171500000	-0.495861	NA
4	171600000	-0.438088	NA
4	172600000	-0.587016	NA
4	173100000	-0.606999	NA
4	173200000	NA	-0.401283
4	173800000	NA	-0.379649
4	17400000	NA	-0.314672
4	174500000	NA	-0.399559
4	17700000	-0.365893	NA
4	177600000	-0.533075	NA
4	178500000	NA	-0.450739
4	179000000	NA	-0.564182
4	181300000	NA	-0.434779
4	182000000	-0.496837	NA
4	182500000	-0.480952	NA
4	18500000	NA	-0.354227
4	186000000	-0.344629	NA
4	187500000	NA	-0.289444
4	187600000	NA	-0.403471
4	18800000	-0.3183	NA
4	188600000	-0.422083	NA
4	189500000	NA	-0.375085
4	19900000	-0.367303	NA
4	2200000	NA	-0.367434
4	22200000	-0.257904	NA
4	23600000	NA	-0.391574
4	23900000	-0.34808	NA
4	2500000	-0.218349	NA
4	26800000	NA	-0.207584
4	27300000	-0.457718	NA
4	28200000	-0.426307	NA
4	28400000	NA	-0.476069
4	28700000	NA	-0.489038
4	29000000	-0.481627	NA
4	300000	NA	-0.125323
4	30200000	-0.436457	NA
4	30700000	-0.459715	NA
4	31500000	NA	-0.475726
4	32700000	NA	-0.493235
4	33200000	-0.355984	NA
4	33700000	NA	-0.37416
4	35700000	-0.441713	NA
4	37500000	-0.229311	NA
4	37800000	-0.207685	NA
4	38000000	NA	-0.269883
4	38100000	NA	-0.30027
4	38400000	-0.169624	NA
4	39800000	-0.250055	NA
4	40000000	NA	-0.045886
4	4200000	-0.23938	NA
4	42600000	-0.290953	-0.334337
4	4300000	NA	-0.336582
4	4400000	NA	-0.272968
4	44100000	NA	-0.428457
4	45500000	-0.460978	NA
4	46800000	NA	-0.35166
4	47200000	NA	-0.363393
4	48100000	-0.293182	-0.097719
4	500000	-0.454101	NA
4	5300000	NA	-0.452437
4	53100000	-0.381716	-0.387917
4	53600000	-0.366152	NA
4	5400000	-0.483477	NA
4	5500000	-0.478078	NA
4	55300000	NA	-0.340081
4	55700000	-0.454646	NA
4	57100000	NA	-0.261462
4	58300000	-0.415707	NA
4	59000000	-0.430367	NA
4	59200000	NA	-0.384359
4	59800000	NA	-0.572983
4	6000000	NA	-0.466736
4	61100000	-0.531248	NA
4	61900000	-0.566596	NA
4	62100000	NA	-0.541266
4	62500000	-0.445961	NA
4	62600000	NA	-0.427668
4	63200000	NA	-0.568631
4	63400000	-0.522699	NA
4	64300000	NA	-0.494842
4	64400000	NA	-0.457022
4	64800000	NA	-0.513715
4	65500000	NA	-0.45791
4	65600000	NA	-0.52187
4	65800000	NA	-0.410136
4	65900000	-0.482022	NA
4	67500000	NA	-0.425329
4	70400000	-0.367745	NA
4	71400000	-0.354764	NA
4	7200000	-0.551531	NA
4	72400000	-0.324925	NA
4	72600000	NA	-0.426209
4	73200000	NA	-0.36336
4	73400000	NA	-0.389021
4	74000000	NA	-0.341258
4	74500000	-0.201745	NA
4	75000000	-0.351915	NA
4	75500000	NA	-0.360803
4	7600000	NA	-0.526901
4	76100000	-0.350093	NA
4	76300000	-0.26542	-0.264206
4	76900000	-0.306141	NA
4	77300000	NA	-0.355937
4	78500000	-0.382284	NA
4	79000000	NA	-0.308154
4	80000000	-0.352444	NA
4	80100000	-0.430493	NA
4	80300000	-0.679019	NA
4	82000000	-0.442408	NA
4	84300000	NA	-0.20418
4	84500000	-0.324118	NA
4	84800000	-0.491798	NA
4	85700000	-0.385082	NA
4	85800000	-0.32095	NA
4	85900000	NA	-0.301648
4	86000000	-0.389226	NA
4	87400000	NA	-0.403979
4	88200000	NA	-0.256562
4	88700000	-0.407279	NA
4	89500000	NA	-0.149329
4	90500000	-0.482625	NA
4	91800000	-0.401563	NA
4	92600000	NA	-0.380699
4	93800000	NA	-0.500931
4	94100000	NA	-0.535716
4	94400000	NA	-0.500499
4	94600000	-0.448807	NA
4	94700000	-0.347779	-0.422107
4	95000000	-0.425629	NA
4	96200000	-0.525471	NA
4	97200000	NA	-0.47586
4	97300000	NA	-0.406834
4	97500000	-0.473601	NA
4	98500000	NA	-0.479694
4	98900000	NA	-0.343795
4	99700000	NA	-0.371056
5	100000	NA	0.221827
5	100200000	-0.26118	NA
5	100600000	-0.466702	NA
5	100800000	NA	-0.443986
5	101200000	NA	-0.395032
5	101500000	-0.421685	NA
5	102300000	NA	-0.39401
5	102500000	-0.236688	NA
5	102700000	-0.304347	NA
5	103300000	NA	-0.228006
5	104100000	NA	-0.454261
5	106000000	NA	-0.447358
5	107400000	-0.435132	NA
5	107700000	-0.318948	NA
5	108700000	NA	-0.220906
5	10900000	0.157331	NA
5	109500000	NA	-0.370061
5	11000000	NA	0.302322
5	111300000	-0.373016	-0.369519
5	111500000	-0.31381	NA
5	112600000	-0.371578	NA
5	11300000	0.238036	NA
5	113000000	NA	-0.32928
5	113600000	-0.469946	NA
5	115400000	-0.203072	-0.231418
5	116300000	-0.28371	NA
5	117000000	-0.498942	NA
5	117100000	NA	-0.368288
5	119700000	-0.436487	NA
5	120500000	NA	-0.506209
5	120900000	-0.342593	NA
5	121100000	NA	-0.442289
5	121300000	NA	-0.296075
5	123200000	-0.330425	NA
5	123500000	NA	-0.314336
5	123600000	NA	-0.297182
5	124200000	NA	-0.304092
5	124500000	-0.382788	NA
5	12500000	0.162431	NA
5	125600000	-0.360869	NA
5	127000000	-0.297508	NA
5	127600000	-0.355012	NA
5	127800000	NA	-0.371532
5	128200000	-0.401797	NA
5	128800000	-0.428125	NA
5	130300000	NA	-0.270015
5	133100000	NA	-0.403987
5	133400000	NA	-0.224286
5	133700000	NA	-0.104336
5	134700000	NA	-0.212849
5	135100000	-0.438742	NA
5	135200000	-0.430215	NA
5	135400000	NA	-0.325846
5	136100000	-0.383916	NA
5	136200000	-0.361673	NA
5	139300000	-0.276675	NA
5	139500000	-0.179425	NA
5	139700000	NA	-0.0954022
5	140600000	-0.206506	NA
5	141100000	-0.392844	NA
5	142400000	-0.245479	NA
5	143900000	-0.378795	NA
5	144200000	-0.425111	NA
5	144600000	-0.43238	NA
5	146200000	NA	-0.469301
5	146300000	-0.421228	NA
5	148300000	-0.20547	NA
5	149000000	NA	-0.252542
5	149400000	-0.201679	NA
5	149500000	-0.257984	NA
5	149900000	-0.164575	NA
5	15000000	NA	0.199313
5	15100000	0.335621	NA
5	151700000	-0.244777	NA
5	151900000	NA	-0.401134
5	152400000	NA	-0.332605
5	152500000	NA	-0.409414
5	153400000	NA	-0.353304
5	156200000	-0.371498	-0.33918
5	156500000	NA	-0.255909
5	157300000	NA	-0.23909
5	157700000	NA	-0.3899
5	157800000	-0.377583	NA
5	15800000	0.302857	NA
5	158400000	NA	-0.396209
5	159000000	NA	-0.336563
5	159500000	NA	-0.0426359
5	161300000	NA	-0.484838
5	163100000	NA	-0.366457
5	164900000	NA	-0.53169
5	165000000	-0.472604	NA
5	166200000	-0.283213	NA
5	166300000	-0.525944	NA
5	166700000	NA	-0.419703
5	167200000	-0.463294	NA
5	168100000	NA	-0.404584
5	168600000	NA	-0.388198
5	171100000	NA	-0.271422
5	171500000	NA	-0.123662
5	174300000	NA	-0.369884
5	174800000	NA	-0.458746
5	175000000	-0.322701	NA
5	175800000	-0.186756	NA
5	176100000	NA	-0.37355
5	176400000	NA	-0.0338964
5	176600000	NA	-0.0588649
5	17700000	NA	0.318251
5	179400000	-0.185892	NA
5	18100000	NA	0.150727
5	18300000	0.126838	NA
5	18400000	0.0928952	NA
5	19400000	0.172706	NA
5	21200000	NA	0.103092
5	21700000	NA	0.111322
5	23000000	0.179471	NA
5	23400000	NA	0.180779
5	24000000	NA	0.212916
5	24600000	NA	0.0342196
5	24900000	NA	0.0921063
5	25100000	NA	0.105333
5	25400000	0.100145	NA
5	25600000	0.111355	NA
5	26400000	NA	0.310009
5	26600000	0.128903	NA
5	27900000	0.0349543	NA
5	2800000	0.2937	NA
5	28300000	0.114264	NA
5	28400000	0.18094	NA
5	29000000	NA	0.0359278
5	31700000	NA	0.302711
5	31900000	0.264189	NA
5	33000000	NA	0.311246
5	33900000	0.320998	NA
5	36200000	NA	0.231076
5	36400000	NA	0.320613
5	36500000	NA	0.260983
5	37200000	0.430687	NA
5	37700000	NA	0.451984
5	3900000	NA	0.25873
5	39000000	NA	0.366183
5	39800000	0.122683	NA
5	40300000	0.378393	NA
5	40800000	0.454991	NA
5	40900000	NA	0.332401
5	42300000	NA	-0.313082
5	42900000	NA	-0.123139
5	44300000	-0.500759	NA
5	44700000	NA	-0.426627
5	45000000	NA	-0.54023
5	4700000	0.277092	NA
5	4900000	NA	0.29926
5	5000000	0.315903	0.354582
5	52100000	-0.312352	NA
5	54200000	NA	-0.36686
5	5500000	NA	0.261569
5	55300000	NA	-0.152916
5	56200000	NA	-0.150532
5	56400000	NA	-0.180112
5	56800000	-0.383177	-0.237762
5	57900000	NA	-0.324136
5	59800000	NA	-0.36144
5	6100000	0.273986	NA
5	6200000	0.307366	NA
5	63300000	-0.424276	NA
5	63600000	-0.409038	-0.350757
5	64800000	-0.159203	NA
5	65800000	-0.33803	NA
5	67800000	NA	-0.326574
5	6800000	NA	0.323542
5	68300000	-0.133451	NA
5	71400000	-0.441384	NA
5	72900000	NA	-0.315046
5	74000000	-0.222428	-0.311127
5	74400000	NA	-0.202278
5	74700000	NA	-0.177821
5	75800000	-0.219788	NA
5	76600000	-0.368866	-0.432271
5	77300000	-0.21377	NA
5	78300000	NA	-0.309396
5	78600000	NA	-0.202064
5	79100000	NA	-0.169706
5	79500000	-0.14106	NA
5	82700000	-0.245221	NA
5	83100000	NA	-0.39403
5	84400000	-0.594069	-0.546068
5	84500000	-0.503804	NA
5	85200000	-0.512044	NA
5	85300000	-0.567543	NA
5	8600000	0.116075	NA
5	87100000	-0.356033	NA
5	87300000	-0.391495	NA
5	87900000	NA	-0.365406
5	88100000	-0.28591	NA
5	90500000	NA	-0.20203
5	92200000	NA	-0.43083
5	93000000	NA	-0.307547
5	95100000	-0.228271	NA
5	95900000	-0.226423	NA
5	96000000	-0.140433	NA
5	97900000	-0.318111	NA
5	98900000	-0.395838	NA
5	99100000	NA	-0.413408
6	100900000	0.0818758	NA
6	10100000	NA	0.254567
6	10200000	0.185296	NA
6	105000000	0.102237	NA
6	107300000	NA	0.419235
6	107600000	NA	0.354476
6	107800000	NA	0.202559
6	10800000	0.203972	NA
6	108600000	0.327539	NA
6	109300000	0.322703	NA
6	110100000	0.228182	NA
6	112100000	0.257443	NA
6	112400000	NA	0.208062
6	11300000	0.391317	NA
6	113000000	0.0223647	NA
6	113100000	NA	0.0401427
6	113500000	0.0466701	NA
6	114700000	0.0867324	NA
6	115600000	NA	0.0854046
6	115900000	0.0809745	NA
6	117000000	0.187842	0.24356
6	117200000	0.170139	0.107839
6	117700000	NA	0.193291
6	117900000	0.206484	NA
6	11800000	NA	0.149131
6	118700000	0.146765	NA
6	119200000	0.277289	NA
6	120000000	0.0908459	NA
6	120300000	NA	-0.0542842
6	121800000	0.142624	0.164409
6	123600000	-0.0428265	NA
6	124200000	0.0636205	NA
6	125100000	NA	0.0404623
6	125300000	0.117153	NA
6	125600000	NA	0.241661
6	12800000	0.167434	NA
6	128000000	NA	-0.0252456
6	128400000	0.080787	NA
6	128500000	0.0675539	NA
6	129000000	0.00902522	NA
6	130500000	NA	0.167942
6	130600000	NA	0.0349159
6	131900000	0.166756	NA
6	133000000	0.342664	NA
6	133100000	NA	0.295841
6	133300000	NA	0.102795
6	134300000	0.185838	NA
6	134400000	NA	0.286061
6	135300000	0.306089	NA
6	135800000	0.231447	NA
6	135900000	NA	0.066249
6	136000000	0.108567	NA
6	137100000	NA	0.411794
6	139600000	NA	0.275553
6	139900000	0.271902	NA
6	140700000	0.0825592	NA
6	142200000	0.179643	NA
6	143600000	0.196914	NA
6	14400000	NA	0.237648
6	145100000	NA	0.173641
6	145400000	NA	0.247376
6	146100000	0.287234	NA
6	147800000	0.104294	NA
6	148600000	NA	0.2538
6	149400000	NA	0.218267
6	151800000	0.304262	NA
6	152200000	NA	0.188097
6	153700000	-0.0620021	0.122628
6	154300000	NA	0.110013
6	156200000	NA	0.076294
6	156500000	NA	0.0856655
6	157000000	NA	0.239331
6	157100000	0.268631	NA
6	158600000	NA	0.24469
6	159600000	0.0975681	NA
6	159700000	0.0824142	NA
6	160300000	0.229899	0.216826
6	16600000	0.182799	NA
6	166000000	-0.0281845	NA
6	166100000	NA	0.108569
6	167000000	NA	0.271432
6	167600000	NA	0.109655
6	168400000	NA	0.17751
6	17000000	NA	0.119146
6	17200000	NA	0.0796601
6	17500000	0.167276	NA
6	17700000	0.246378	NA
6	17800000	NA	0.240006
6	19500000	0.0869923	NA
6	19900000	0.0745036	NA
6	2000000	NA	0.114264
6	23900000	0.072167	0.109621
6	2400000	0.197904	NA
6	25200000	NA	0.125798
6	25300000	NA	0.245966
6	27400000	0.29505	NA
6	28200000	0.302987	NA
6	34000000	0.020299	NA
6	35100000	0.224721	NA
6	35500000	NA	0.233373
6	37500000	0.0417834	NA
6	37700000	0.235042	NA
6	38100000	0.151995	NA
6	38700000	NA	0.0904179
6	39100000	0.0481327	NA
6	39200000	0.171035	NA
6	39800000	NA	0.0911959
6	40200000	0.0707633	NA
6	40400000	NA	0.0759529
6	40500000	0.0963379	0.0509065
6	40900000	NA	0.212106
6	41100000	NA	0.297419
6	41300000	0.187538	NA
6	41400000	0.0225763	NA
6	46200000	0.135689	NA
6	46800000	0.0887048	NA
6	46900000	0.0834471	NA
6	47300000	0.180261	NA
6	49500000	NA	0.193738
6	50000000	0.00788557	-0.0296583
6	50600000	0.00896531	NA
6	51000000	0.151233	NA
6	5200000	0.235013	NA
6	52500000	NA	0.25576
6	54500000	0.231049	NA
6	55300000	0.0296541	NA
6	62800000	-0.0611162	NA
6	64500000	0.256034	NA
6	64900000	NA	0.00576383
6	6500000	0.227733	NA
6	65400000	NA	0.124796
6	6700000	NA	0.21564
6	68500000	NA	0.0697481
6	68800000	0.1354	NA
6	69400000	NA	0.0279248
6	7400000	0.229753	NA
6	74600000	0.133232	NA
6	75600000	0.111453	NA
6	77000000	NA	0.248683
6	78300000	0.104982	NA
6	79700000	0.212841	0.199623
6	80600000	NA	0.114406
6	81100000	0.186714	NA
6	81800000	NA	-0.000604691
6	82100000	NA	0.171319
6	83100000	NA	0.198752
6	83200000	0.176855	NA
6	83500000	NA	0.119813
6	83700000	NA	0.162691
6	83800000	0.245714	NA
6	84500000	0.184058	NA
6	84800000	0.145368	NA
6	85400000	NA	0.0201129
6	85600000	NA	0.102572
6	86200000	0.31765	0.26263
6	8700000	0.0906526	NA
6	87800000	NA	0.125188
6	88200000	NA	0.3175
6	9000000	NA	0.123171
6	90200000	NA	0.222951
6	90300000	NA	0.219214
6	91200000	NA	0.200616
6	92400000	NA	-0.052321
6	93600000	NA	0.0449818
6	94100000	0.00476728	NA
6	9500000	0.163747	NA
6	95500000	0.147171	NA
6	96000000	0.267078	NA
6	96200000	0.186403	NA
6	96400000	0.121351	NA
6	9700000	0.157606	0.267701
6	97400000	0.0851183	NA
6	9800000	NA	0.153453
6	98800000	NA	0.0561353
6	9900000	NA	0.143247
6	99300000	NA	0.174217
7	102400000	NA	0.635484
7	103200000	NA	0.461581
7	104500000	0.603283	NA
7	105400000	0.621544	NA
7	106200000	0.537148	NA
7	106700000	NA	0.596533
7	108700000	NA	0.499097
7	109000000	0.457697	NA
7	109300000	0.493636	NA
7	109400000	NA	0.428247
7	110200000	0.505454	NA
7	112600000	NA	0.585963
7	11300000	NA	0.344136
7	113200000	0.400726	NA
7	113500000	0.402953	NA
7	114500000	NA	0.41231
7	114900000	NA	0.44573
7	116000000	0.595119	NA
7	116400000	0.515667	NA
7	117500000	NA	0.496305
7	119000000	0.463972	NA
7	121000000	0.522545	NA
7	121200000	NA	0.427576
7	121800000	0.439062	NA
7	125200000	0.346241	NA
7	126300000	0.49576	NA
7	126700000	0.403867	NA
7	127700000	0.609673	NA
7	12900000	0.342195	NA
7	129500000	NA	0.785373
7	129700000	NA	0.657252
7	13100000	NA	0.323421
7	131300000	NA	0.519603
7	131500000	0.431244	NA
7	13200000	NA	0.363732
7	132400000	NA	0.496544
7	132700000	NA	0.640523
7	13300000	0.381235	NA
7	133800000	NA	0.531311
7	134900000	0.593584	NA
7	135000000	0.495392	NA
7	136000000	0.509588	NA
7	136600000	NA	0.49982
7	136800000	0.39512	NA
7	137000000	0.490985	NA
7	137800000	0.666659	0.56702
7	137900000	0.728349	NA
7	13800000	0.389743	NA
7	138100000	NA	0.708998
7	138500000	NA	0.630923
7	138800000	NA	0.704446
7	13900000	0.229472	0.379717
7	139000000	0.723508	NA
7	139900000	NA	0.738773
7	140600000	0.6208	NA
7	141700000	NA	0.917937
7	142600000	0.500445	NA
7	143000000	0.669053	0.634684
7	143700000	NA	0.487659
7	144900000	NA	0.513733
7	146400000	NA	0.480273
7	146800000	NA	0.49281
7	14700000	NA	0.230252
7	147100000	NA	0.611504
7	14900000	0.219114	NA
7	149000000	0.672907	NA
7	149100000	NA	0.709696
7	150000000	NA	0.628522
7	150900000	NA	0.577136
7	151800000	0.754018	NA
7	152300000	NA	0.714702
7	153200000	NA	0.576387
7	154400000	0.537852	NA
7	155100000	0.528653	NA
7	155500000	NA	0.689668
7	156800000	0.571838	NA
7	157400000	NA	0.328779
7	15800000	NA	0.335515
7	158200000	NA	0.495605
7	16700000	NA	0.458222
7	16900000	NA	0.477968
7	1700000	NA	0.276559
7	17100000	NA	0.38907
7	17300000	0.545903	NA
7	18200000	NA	0.378098
7	20100000	NA	0.566794
7	20300000	0.33814	NA
7	21300000	NA	0.360957
7	21400000	0.452722	NA
7	22300000	0.317997	NA
7	22600000	NA	0.398456
7	23700000	0.399634	NA
7	2400000	NA	0.499086
7	24000000	0.437016	NA
7	24200000	0.29282	NA
7	25400000	NA	0.365996
7	26200000	NA	0.523541
7	27800000	0.448191	NA
7	28500000	0.260844	NA
7	28600000	0.202391	NA
7	29500000	0.409128	NA
7	30300000	NA	0.543745
7	30500000	0.497074	NA
7	30800000	NA	0.341588
7	31600000	0.413836	NA
7	32300000	0.24555	NA
7	32600000	NA	0.486414
7	32900000	NA	0.574077
7	3600000	0.306353	NA
7	36900000	NA	0.423499
7	39500000	NA	0.332777
7	41500000	NA	0.291497
7	42500000	0.278112	NA
7	43200000	NA	0.305745
7	43900000	0.374723	NA
7	45100000	0.349626	NA
7	45700000	0.244654	0.283758
7	48600000	0.338512	NA
7	48800000	NA	0.346693
7	4900000	0.320117	NA
7	49700000	NA	0.351242
7	51000000	0.316787	NA
7	51500000	0.328331	0.347926
7	51600000	0.429165	NA
7	52200000	0.36612	NA
7	52700000	NA	0.341777
7	52900000	NA	0.412259
7	53000000	NA	0.302007
7	53200000	0.251756	NA
7	55300000	0.232783	NA
7	600000	0.356924	NA
7	6100000	NA	0.596375
7	6200000	0.430181	NA
7	6300000	0.509975	NA
7	6500000	0.452161	NA
7	67000000	0.293534	NA
7	67200000	NA	0.469083
7	67300000	NA	0.413685
7	68900000	0.214473	NA
7	70200000	0.305804	NA
7	70600000	0.289687	NA
7	71800000	NA	0.490886
7	73200000	NA	0.574241
7	73300000	0.585349	NA
7	7700000	0.452149	NA
7	77200000	0.792367	NA
7	78000000	NA	0.479008
7	78600000	0.491248	NA
7	79100000	NA	0.392038
7	80200000	NA	0.574864
7	80300000	NA	0.491473
7	80700000	0.61135	NA
7	81100000	NA	0.430277
7	81200000	NA	0.422717
7	81900000	0.456801	NA
7	82500000	NA	0.399176
7	8300000	NA	0.38953
7	83100000	NA	0.502838
7	83700000	0.414313	NA
7	83800000	NA	0.439546
7	85000000	NA	0.390092
7	85300000	0.524451	NA
7	85600000	NA	0.432878
7	86100000	NA	0.468553
7	8700000	NA	0.351826
7	87900000	0.480897	NA
7	90400000	NA	0.617339
7	90500000	0.551781	NA
7	9100000	0.208767	NA
7	91000000	NA	0.579712
7	91100000	NA	0.621248
7	91300000	NA	0.589239
7	91800000	0.686296	0.701252
7	93800000	NA	0.411566
7	93900000	0.511834	NA
7	96100000	0.471849	NA
7	96300000	0.628613	NA
7	96800000	NA	0.632984
7	97600000	0.645089	NA
7	97700000	NA	0.662849
7	98900000	0.776111	NA
7	9900000	NA	0.180102
7	99300000	0.556695	NA
7	99900000	NA	0.834113
8	103100000	1.33868	NA
8	105900000	NA	1.1844
8	106200000	1.22838	NA
8	106500000	NA	1.25237
8	106900000	NA	1.19029
8	107100000	1.25745	NA
8	107700000	NA	1.31757
8	109800000	0.288068	NA
8	110500000	0.527935	NA
8	110600000	1.31234	NA
8	111400000	NA	1.18022
8	111500000	1.14342	NA
8	113400000	1.28533	NA
8	114200000	1.14427	NA
8	115000000	NA	1.16534
8	115400000	1.07826	NA
8	115500000	1.22342	NA
8	115600000	NA	1.22734
8	115800000	1.23657	NA
8	118100000	NA	0.462359
8	118300000	NA	0.385003
8	118700000	NA	0.514915
8	119100000	NA	0.475415
8	119300000	0.426805	NA
8	119500000	0.504058	NA
8	119800000	NA	0.473895
8	1200000	NA	0.12237
8	122100000	NA	0.413529
8	122400000	NA	0.501831
8	122500000	0.803714	NA
8	123000000	NA	1.36051
8	123200000	NA	1.29677
8	124300000	NA	1.44986
8	127200000	NA	1.40398
8	127300000	1.33322	NA
8	130000000	NA	0.518812
8	130800000	NA	0.58522
8	131100000	0.636192	NA
8	131700000	0.408597	NA
8	13200000	NA	0.109595
8	132400000	0.37382	NA
8	133600000	NA	0.501054
8	13400000	0.0227084	NA
8	134900000	0.519334	NA
8	135100000	NA	0.442907
8	135500000	NA	0.497933
8	136800000	NA	0.482695
8	136900000	0.570177	NA
8	137300000	0.476417	NA
8	137500000	NA	0.410403
8	137600000	0.361935	NA
8	138700000	0.284561	NA
8	139000000	NA	0.419716
8	139100000	NA	0.418685
8	139300000	NA	0.365693
8	139800000	0.321266	NA
8	140200000	0.416521	NA
8	140400000	0.396045	NA
8	140900000	0.530354	NA
8	141400000	NA	0.674089
8	144700000	NA	0.427264
8	144800000	0.460638	NA
8	144900000	0.356563	NA
8	146100000	0.590552	NA
8	14900000	NA	0.104574
8	15500000	NA	0.0775042
8	16500000	NA	0.0967288
8	1700000	0.182751	NA
8	18000000	0.25325	NA
8	18200000	0.162645	NA
8	18700000	0.141731	NA
8	19800000	NA	0.180025
8	20400000	NA	0.0503764
8	20500000	NA	0.101781
8	20900000	NA	0.0486964
8	21100000	-0.0110348	NA
8	22600000	0.117946	NA
8	23200000	NA	0.157914
8	23500000	NA	0.206974
8	24300000	0.0253406	NA
8	24500000	NA	0.148523
8	24600000	0.0247867	NA
8	2500000	NA	0.110342
8	25400000	NA	0.0848131
8	26200000	0.386361	NA
8	26400000	NA	0.189301
8	26500000	NA	0.0978887
8	26600000	0.0792977	NA
8	28500000	NA	0.233974
8	2900000	NA	0.147732
8	300000	NA	0.0729671
8	30600000	0.218563	NA
8	30700000	0.158251	0.11787
8	31000000	NA	0.189671
8	32500000	NA	0.00547539
8	33200000	NA	0.20153
8	34200000	NA	0.0687647
8	35200000	0.00575923	NA
8	36400000	NA	0.267618
8	37400000	NA	0.174608
8	37600000	NA	0.216167
8	37900000	NA	0.279868
8	38200000	0.213474	NA
8	38400000	0.131845	0.157967
8	38800000	NA	0.380048
8	38900000	0.163906	0.245576
8	3900000	NA	0.120497
8	39600000	NA	0.0913597
8	400000	NA	0.131702
8	40200000	0.0520403	NA
8	40400000	0.0998815	NA
8	40500000	-0.00790323	NA
8	4100000	-0.0430721	NA
8	41000000	0.12175	NA
8	41700000	0.197514	NA
8	42200000	NA	0.330376
8	42800000	0.356532	NA
8	4600000	NA	0.112654
8	48500000	0.246918	NA
8	48800000	NA	0.224513
8	4900000	NA	0.0398466
8	49100000	NA	0.0927016
8	49700000	NA	0.0365457
8	50700000	0.00260832	NA
8	53000000	0.350798	NA
8	53200000	0.434283	NA
8	53500000	0.485727	NA
8	55400000	NA	0.399005
8	55900000	NA	0.53428
8	5600000	NA	0.0995819
8	56500000	NA	0.425774
8	57200000	0.324014	NA
8	57900000	0.506518	0.41622
8	58000000	0.33011	NA
8	58900000	0.407692	NA
8	59800000	0.381773	NA
8	60500000	NA	0.282688
8	60800000	0.26031	NA
8	61500000	NA	0.595126
8	62000000	NA	0.445321
8	62100000	NA	0.470714
8	62200000	0.44196	NA
8	62600000	0.533818	NA
8	6400000	0.132256	NA
8	64300000	NA	0.340614
8	65000000	NA	0.457109
8	65400000	NA	0.304718
8	67900000	0.491877	NA
8	68000000	0.608772	NA
8	68100000	0.556427	NA
8	68500000	NA	0.4766
8	70200000	NA	0.412171
8	71000000	NA	0.505088
8	71500000	NA	0.506975
8	71600000	0.437521	NA
8	72300000	0.390033	NA
8	73000000	0.342423	NA
8	74500000	0.549439	NA
8	74600000	NA	0.614163
8	74800000	0.592835	NA
8	76500000	NA	0.369835
8	76900000	NA	0.360537
8	77000000	NA	0.386346
8	78100000	0.20673	NA
8	79300000	0.313456	NA
8	79700000	NA	0.330883
8	80800000	0.524036	NA
8	8100000	NA	0.149537
8	81800000	0.424725	NA
8	82700000	NA	0.479066
8	83100000	0.270866	NA
8	83700000	NA	0.307779
8	85600000	0.29594	NA
8	87400000	NA	0.51617
8	8800000	0.310159	NA
8	88200000	0.353236	NA
8	88400000	NA	0.275379
8	88500000	NA	0.292924
8	88900000	0.391595	NA
8	89500000	NA	0.354153
8	90900000	0.553433	NA
8	91600000	0.504375	0.45247
8	91800000	0.386732	NA
8	91900000	0.341462	NA
8	92000000	NA	0.533186
8	92300000	NA	0.34709
8	92700000	0.33666	NA
8	9500000	NA	0.24292
8	95000000	0.390046	NA
8	95100000	NA	0.521823
8	95800000	0.595744	NA
8	96300000	1.34619	NA
8	96900000	0.425188	NA
8	97700000	NA	1.4057
9	101500000	0.0861253	NA
9	101900000	NA	0.15054
9	102500000	NA	0.10731
9	103400000	0.015648	0.0220874
9	103700000	NA	0.0665766
9	103800000	-0.000314131	NA
9	104500000	NA	0.0326651
9	104700000	-0.0589199	NA
9	106600000	-0.0315051	NA
9	106700000	NA	-0.049836
9	107300000	-0.0313784	NA
9	107400000	NA	0.0383695
9	107600000	0.104864	NA
9	10800000	NA	-0.0390625
9	109100000	-0.0616727	NA
9	112200000	NA	0.00886787
9	113000000	NA	0.165925
9	114400000	NA	0.205114
9	114500000	NA	0.117364
9	114700000	0.144722	NA
9	114900000	0.272626	NA
9	115200000	NA	0.179705
9	116700000	NA	0.0962813
9	118800000	NA	-0.00812767
9	120500000	0.00741166	NA
9	120700000	NA	-0.0410306
9	120900000	NA	-0.0832097
9	122200000	NA	0.0628427
9	122900000	NA	0.0796027
9	123000000	NA	0.0485141
9	123500000	0.333811	NA
9	123900000	0.296463	NA
9	124400000	NA	-0.0521744
9	126500000	0.242068	NA
9	12700000	NA	-0.129864
9	128900000	-0.0646231	NA
9	129000000	0.0791944	NA
9	130200000	NA	0.15336
9	131100000	0.224715	NA
9	131900000	NA	0.121546
9	132500000	NA	0.248288
9	133700000	NA	0.0230321
9	134100000	NA	0.139484
9	134400000	0.128448	NA
9	134700000	0.109064	NA
9	135100000	0.147769	NA
9	135900000	NA	0.180695
9	136200000	0.164123	NA
9	136600000	-0.0107302	NA
9	15700000	NA	0.061327
9	1800000	-0.0654395	NA
9	18600000	-0.0155068	NA
9	18800000	-0.00488404	NA
9	1900000	NA	0.134694
9	2000000	0.186842	NA
9	20200000	NA	0.100456
9	20300000	0.0797096	NA
9	20500000	NA	0.118223
9	2100000	0.11937	NA
9	21200000	NA	-0.0686467
9	2200000	NA	0.0528505
9	22000000	0.0997622	NA
9	22400000	NA	-0.0138168
9	24100000	NA	-0.0488439
9	25100000	NA	-0.0461597
9	25900000	0.0381335	NA
9	2600000	-0.0725358	NA
9	26400000	NA	0.0410725
9	26800000	NA	0.148725
9	27400000	NA	0.19372
9	28800000	-0.125404	-0.0324465
9	29500000	-0.12075	NA
9	29700000	NA	-0.107118
9	3000000	0.053828	NA
9	30300000	NA	-0.100974
9	30500000	-0.113318	NA
9	31100000	NA	-0.137014
9	31200000	-0.0659722	NA
9	31800000	NA	-0.024787
9	32000000	NA	-0.0323124
9	32300000	NA	0.216192
9	32700000	-0.043018	NA
9	34200000	0.250405	NA
9	34700000	NA	0.174066
9	34800000	NA	0.0452677
9	34900000	NA	0.0936424
9	35500000	0.187245	0.228848
9	35900000	0.1187	NA
9	36300000	NA	0.270878
9	36500000	0.135959	NA
9	36700000	-0.0634899	NA
9	3700000	NA	-0.0828826
9	37000000	0.0285166	NA
9	37700000	0.2182	NA
9	38000000	NA	0.000628218
9	6600000	NA	0.294842
9	7000000	NA	0.201065
9	71600000	NA	0.206625
9	73000000	NA	0.170631
9	73500000	NA	0.0379378
9	74000000	NA	0.100904
9	74400000	0.137285	0.239775
9	7500000	-0.0824575	NA
9	75700000	0.169567	NA
9	76100000	-0.143301	NA
9	78000000	-0.0826457	NA
9	79700000	NA	0.095933
9	800000	-0.0497932	NA
9	80300000	0.217117	NA
9	80700000	0.0765725	NA
9	81300000	NA	0.0670464
9	81800000	NA	0.00913254
9	82300000	NA	0.0216923
9	83200000	0.0115842	NA
9	83400000	NA	0.0147751
9	83700000	-0.106117	NA
9	84400000	0.0510089	0.121763
9	85000000	NA	0.0111076
9	85600000	NA	0.0119793
9	85800000	0.101541	NA
9	87200000	NA	-0.0425575
9	8800000	-0.0213465	NA
9	88900000	NA	0.238527
9	90500000	NA	-0.0265773
9	91200000	NA	0.0682754
9	91500000	-0.00647288	NA
9	93600000	NA	0.0999808
9	9400000	NA	-0.184975
9	94300000	-0.0677791	NA
9	95200000	NA	0.108831
9	96300000	NA	0.163478
9	97500000	0.173209	NA
9	97800000	NA	0.0397257
10	10000000	-0.00504236	NA
10	102600000	-0.299646	NA
10	102700000	NA	-0.346888
10	104200000	-0.144144	NA
10	104800000	NA	-0.0843037
10	10600000	NA	0.0523794
10	107500000	NA	-0.453594
10	107800000	NA	-0.51656
10	108700000	-0.435159	NA
10	108900000	NA	-0.376204
10	110500000	-0.50535	NA
10	110700000	-0.352503	NA
10	110800000	NA	-0.311024
10	110900000	-0.489607	NA
10	111100000	-0.332668	-0.33755
10	111500000	NA	-0.420144
10	111600000	NA	-0.157109
10	112000000	-0.190173	NA
10	114500000	-0.229754	-0.224068
10	115100000	NA	-0.287521
10	116400000	-0.238809	-0.197753
10	117700000	-0.376324	NA
10	119100000	-0.198388	NA
10	119800000	NA	-0.390604
10	12000000	NA	0.273539
10	120800000	-0.0730486	NA
10	120900000	-0.090242	NA
10	121000000	-0.251022	NA
10	121200000	-0.261305	NA
10	121400000	-0.269266	NA
10	122300000	NA	-0.34237
10	123000000	-0.385101	NA
10	123900000	-0.271066	NA
10	125500000	-0.301803	NA
10	126600000	NA	-0.177542
10	127900000	-0.46772	NA
10	128200000	NA	-0.38498
10	128300000	NA	-0.494751
10	129300000	NA	-0.409496
10	130300000	NA	-0.470755
10	131000000	NA	-0.327518
10	132000000	-0.417163	NA
10	132800000	-0.507178	NA
10	133000000	NA	-0.494079
10	133800000	-0.311608	NA
10	134800000	NA	-0.411319
10	13600000	NA	0.187103
10	13800000	0.108326	NA
10	14300000	NA	0.040645
10	15800000	NA	0.085593
10	16000000	0.0820422	NA
10	18300000	NA	0.0990521
10	19200000	NA	0.120196
10	19500000	-0.0286476	NA
10	19800000	0.0853133	NA
10	20200000	NA	0.0999809
10	2100000	NA	0.036139
10	21000000	0.100082	NA
10	21400000	0.138067	NA
10	21700000	NA	0.16217
10	22600000	0.167252	NA
10	22900000	0.361518	NA
10	2300000	0.0378566	NA
10	23600000	NA	0.228757
10	24500000	0.185233	NA
10	2500000	NA	0.11546
10	27700000	0.218833	NA
10	2800000	-0.0020622	NA
10	29100000	0.175944	NA
10	29700000	NA	0.31008
10	29800000	NA	0.349621
10	300000	-0.0234341	NA
10	30000000	0.30938	NA
10	30300000	NA	0.203649
10	30500000	NA	0.335593
10	30700000	NA	0.440983
10	30800000	0.361136	NA
10	32000000	0.199819	NA
10	33700000	NA	0.160062
10	3400000	0.105454	NA
10	34200000	NA	0.178446
10	34300000	0.243139	NA
10	34700000	NA	0.127201
10	35400000	0.213416	NA
10	36300000	0.125337	NA
10	38000000	0.213113	NA
10	38200000	NA	0.221148
10	38600000	NA	0.228127
10	4100000	NA	0.195177
10	42900000	0.117085	NA
10	43400000	NA	0.0717214
10	4400000	NA	0.0468636
10	44100000	NA	0.234411
10	44300000	0.0858746	NA
10	45300000	0.0993978	NA
10	4600000	0.100042	NA
10	4800000	0.143333	NA
10	4900000	0.178042	NA
10	500000	0.0532985	NA
10	50000000	0.0965306	NA
10	52000000	0.216472	NA
10	53400000	0.12866	NA
10	53500000	0.160718	NA
10	54400000	0.0946136	NA
10	54600000	0.19935	NA
10	55000000	0.0623664	NA
10	55500000	NA	0.0856254
10	56200000	0.0281866	NA
10	56300000	NA	-0.0438124
10	57800000	NA	0.0579625
10	58700000	NA	0.122797
10	59000000	-0.0830266	-0.0581834
10	59100000	NA	0.0927366
10	59600000	NA	0.046169
10	59800000	NA	0.18989
10	59900000	0.100891	NA
10	60400000	0.181652	NA
10	61500000	NA	0.235661
10	63100000	0.012208	NA
10	65600000	NA	0.0991498
10	66100000	0.0334682	NA
10	66400000	-0.0403746	NA
10	6900000	0.0781372	NA
10	70200000	NA	0.34898
10	70500000	NA	0.399439
10	71300000	-0.451997	-0.278776
10	71600000	NA	-0.479994
10	72100000	NA	-0.316202
10	72200000	-0.395054	NA
10	72800000	-0.394302	NA
10	73700000	-0.330519	NA
10	74200000	NA	-0.130971
10	74500000	NA	-0.203854
10	74900000	NA	-0.067884
10	75200000	-0.155239	NA
10	76100000	NA	-0.256967
10	76900000	NA	-0.109269
10	77800000	NA	-0.376136
10	78100000	NA	-0.322178
10	78800000	-0.491005	NA
10	80000000	-0.401079	NA
10	80800000	NA	-0.189372
10	8100000	0.139935	NA
10	81900000	-0.148137	NA
10	82100000	NA	-0.285022
[truncated: 1,034 more rows]

## Sheet: Figure 2b
Figure 2. Concordance between WMS and WGS.
b. Scatter plot of PA scores derived from matched WGS and WMS data of all samples.
Patient ID	Diagnosis	CNA PA scores
		WGS	WMS
GCP0626	NSCLC	0.147357	1.73295
GCP0456	HCC	2.61248	3.08988
GCP0453	HCC	6.17169	6.70051
GCP0466	HCC	22.1363	26.1194
GCP0442	HCC	20.6971	23.8124
GCP0471	HCC	1.69752	0.161638
GCP0448	HCC	24.0722	29.7466
GCP0462	HCC	26.0455	29.6208
GCP0458	HCC	3.5718	0.0404974
GCP0139	COREAD	8.5186	9.37245
GCP0165	COREAD	30.8867	35.8801
GCP0127	COREAD	0.104423	0.0454974
GCP0152	COREAD	2.98637	1.7194
GCP0142	COREAD	28.8031	32.6539
GCP0129	COREAD	11.9943	13.6635
GCP0149	COREAD	0.537263	0.168854
GCP0133	COREAD	14.3507	19.5234
GCP0147	COREAD	1.00862	1.82421
GCP0154	COREAD	0.511225	2.72175
GCP0134	COREAD	15.7862	21.2752
GCP0040	BRCA	0.525227	2.42448
GCP0029	BRCA	12.2077	5.66429
GCP0013	BRCA	25.2415	29.9473
GCP0444	HCC	0.491248	0.114416
GCP0463	HCC	34.4851	41.6816
GCP0653	NSCLC	24.9359	30.4854
GCP0645	NSCLC	11.7295	14.0972
GCP0651	NSCLC	23.6499	28.8233
GCP0612	NSCLC	3.55282	0.243769
GCP0622	NSCLC	0.769989	3.10716
GCP0649	NSCLC	23.5104	27.73
GCP0643	NSCLC	9.34619	12.2135
GCP0641	NSCLC	4.58699	6.45489
GCP0636	NSCLC	8.6604	12.4939
GCP0634	NSCLC	0.863665	0.642918
GCP0652	NSCLC	26.5242	30.1946
GCP0635	NSCLC	0.8537	1.91116
GCP0608	NSCLC	1.56099	0.775908
GCP0542	NSCLC	2.57174	5.34836
GCP0630	NSCLC	0.0608071	0.248407
GCP0638	NSCLC	5.62202	8.70621
GCP0610	NSCLC	2.30599	4.772
GCP0571	NSCLC	26.1537	31.3356
GCP0620	NSCLC	0.9457	1.00573
GCP0655	NSCLC	26.0021	31.0787
GCP0607	NSCLC	1.80685	0.810653
GCP0632	NSCLC	1.25591	2.04054
GCP0621	NSCLC	0.446972	0.777718
GCP0613	NSCLC	0.659539	0.310533
GCP0629	NSCLC	0.567871	0.748975
GCP0623	NSCLC	0.610591	0.0142508
GCP0234	ESCA	1.15086	7.42709
GCP0633	NSCLC	0.138263	3.59598
GCP0609	NSCLC	0.233338	1.2236
GCP0648	NSCLC	22.6967	28.6583
GCP0659	NSCLC	32.9263	38.1075
GCP0646	NSCLC	12.6342	15.5282
GCP0454	HCC	31.5696	36.7917
GCP0441	HCC	23.5756	28.6838
GCP0452	HCC	29.9421	36.3309
GCP0473	HCC	18.1945	22.1138
GCP0451	HCC	8.5548	10.0728
GCP0461	HCC	31.5023	36.3198
GCP0450	HCC	0.210227	0.710004
GCP0440	HCC	1.13261	0.761543
GCP0460	HCC	26.8202	30.6915
GCP0457	HCC	7.95508	4.12027
GCP0465	HCC	17.7022	21.1643
GCP0464	HCC	25.6103	30.5019
GCP0144	COREAD	21.5566	25.7694
GCP0156	COREAD	4.39596	2.69689
GCP0137	COREAD	20.8856	24.5681
GCP0126	COREAD	2.27907	2.29259
GCP0135	COREAD	0.0881488	0.480948
GCP0123	COREAD	10.4098	13.6688
GCP0136	COREAD	5.37221	4.74542
GCP0128	COREAD	21.2976	26.2117
GCP0130	COREAD	1.04028	0.725678
GCP0148	COREAD	15.3338	19.0285
GCP0141	COREAD	3.14483	1.69036
GCP0160	COREAD	7.1607	10.6367
GCP0164	COREAD	27.4436	31.4417
GCP0162	COREAD	13.5299	18.6714
GCP0131	COREAD	6.40145	0.0260761
GCP0153	COREAD	1.11066	4.25179
GCP0150	COREAD	0.831134	0.271095
GCP0119	COREAD	0.0219509	1.19411
GCP0146	COREAD	13.8368	18.7103
GCP0158	COREAD	5.18462	1.27462
GCP0151	COREAD	0.575415	0.32936
GCP0791	OV	2.90534	0.701287
GCP0782	OV	27.271	32.6409
GCP0793	OV	11.8477	18.3153
GCP0007	BRCA	15.1747	18.6729
GCP0009	BRCA	35.1524	40.5219
GCP0050	BRCA	4.90248	6.61636
GCP0022	BRCA	21.3179	24.5244
GCP0021	BRCA	2.34959	1.3536
GCP0041	BRCA	0.803089	0.082968
GCP0054	BRCA	11.568	9.85547
GCP0036	BRCA	6.39434	9.20281
GCP0038	BRCA	4.8209	1.46916
GCP0016	BRCA	14.7422	19.4257
GCP0030	BRCA	12.3852	18.123
GCP0011	BRCA	31.1182	35.8353
GCP0032	BRCA	12.6356	16.1148
GCP0012	BRCA	28.9947	33.5349
GCP0004	BRCA	18.1851	23.3771
GCP0001	BRCA	26.9191	32.3183
GCP0025	BRCA	11.6138	15.5633
GCP0019	BRCA	29.9206	35.3525
GCP0062	BRCA	0.616641	0.124876
GCP0060	BRCA	0.200992	0.833258
GCP0065	BRCA	0.632227	1.37909
GCP0028	BRCA	26.2186	30.186
GCP0037	BRCA	1.46705	0.00210703
GCP0043	BRCA	8.20014	12.5448
GCP0223	ESCA	5.38879	9.20833
GCP0357	GAC	24.8033	29.799
GCP0229	ESCA	27.6188	30.7876
GCP0236	ESCA	2.67432	1.56074
GCP0358	GAC	25.0432	28.7525
GCP0341	GAC	6.9099	2.13447
GCP0320	GAC	20.1585	19.2682
GCP0333	GAC	2.92	1.51136
GCP0297	GAC	1.36038	1.3673
GCP0355	GAC	18.8162	21.3896
GCP0335	GAC	5.84971	2.11218
GCP0343	GAC	7.17477	4.01567
GCP0287	GAC	0.661943	2.3309
GCP0347	GAC	3.56624	5.1717
GCP0340	GAC	0.821609	1.77738
GCP0316	GAC	8.15839	6.0364
GCP0337	GAC	4.69141	6.48533
GCP0336	GAC	4.5818	5.69522
GCP0325	GAC	29.4822	35.1195
GCP0346	GAC	0.149892	1.27604
GCP0318	GAC	1.08531	1.55407
GCP0354	GAC	14.9033	22.6365
GCP0351	GAC	12.7853	16.9245
GCP0295	GAC	6.86992	10.2261
GCP0326	GAC	11.6611	14.0286
GCP0334	GAC	0.595402	0.188859
GCP0322	GAC	20.4507	24.4823
GCP0323	GAC	28.136	31.2612
GCP0329	GAC	0.535404	0.852802
GCP0747	PAAD	11.4839	14.2165
GCP0758	PAAD	3.55253	1.32167
GCP0743	PAAD	2.05218	0.482854
GCP0766	PAAD	20.9082	24.3523
GCP0770	PAAD	28.3833	33.9451
GCP0765	PAAD	13.4552	16.7309
GCP0749	PAAD	2.79718	2.91848
GCP0771	PAAD	34.8074	39.8707
GCP0764	PAAD	6.51358	6.55479
GCP0769	PAAD	28.3496	31.0605
GCP0751	PAAD	3.8253	6.47634
GCP0750	PAAD	3.51444	5.86423
GCP0756	PAAD	0.319431	0.962994
GCP0745	PAAD	6.76416	9.49154
GCP0746	PAAD	2.2464	2.19529
GCP0759	PAAD	1.67377	1.6128
GCP0762	PAAD	10.4363	15.1767
GCP0744	PAAD	1.37439	2.80098
GCP0760	PAAD	4.51063	1.73609
GCP0763	PAAD	13.053	18.059
GCP0753	PAAD	2.7464	1.70516
GCP0748	PAAD	0.15673	1.66033
GCH0244	HEALTHY	0.819649	0.357142
GCH0178	HEALTHY	0.162061	0.504259
GCH0269	HEALTHY	3.27365	1.25093
GCH0049	HEALTHY	2.02062	2.72352
GCH0083	HEALTHY	1.23759	0.134168
GCH0067	HEALTHY	0.88103	0.240454
GCH0094	HEALTHY	0.593533	0.451905
GCH0174	HEALTHY	0.836877	0.237725
GCH0278	HEALTHY	1.43387	3.29296
GCH0065	HEALTHY	1.975	1.2081
GCH0134	HEALTHY	0.0735573	1.00226
GCH0168	HEALTHY	0.532477	0.0543078
GCH0266	HEALTHY	0.591651	3.11565
GCH0138	HEALTHY	0.489934	1.06188
GCH0151	HEALTHY	0.249252	1.11297
GCH0155	HEALTHY	0.0181815	1.24867
GCH0270	HEALTHY	0.140017	0.101229
GCH0071	HEALTHY	1.23046	0.533134
GCH0051	HEALTHY	1.78783	2.98478
GCH0033	HEALTHY	0.642968	0.285189
GCH0096	HEALTHY	0.723665	1.16361
GCH0189	HEALTHY	0.399783	1.13881
GCH0277	HEALTHY	2.85917	4.82681
GCH0041	HEALTHY	0.442217	1.13357
GCH0256	HEALTHY	0.0213215	0.631077
GCH0234	HEALTHY	0.727648	0.162926
GCH0245	HEALTHY	0.147535	0.295055
GCH0076	HEALTHY	1.04068	0.111031
GCH0251	HEALTHY	0.227284	0.97774
GCH0237	HEALTHY	0.267606	0.108498
GCH0249	HEALTHY	0.478387	1.87287
GCH0036	HEALTHY	0.184868	0.164023
GCH0110	HEALTHY	0.0745826	0.231594
GCH0120	HEALTHY	0.92787	2.26928
GCH0235	HEALTHY	0.575206	0.105073
GCH0179	HEALTHY	0.693436	0.730659
GCH0271	HEALTHY	0.0377377	0.64259
GCH0140	HEALTHY	1.50607	1.11257
GCH0236	HEALTHY	0.82238	0.685416
GCH0040	HEALTHY	1.58041	0.357054
GCH0124	HEALTHY	0.450864	1.19825
GCH0116	HEALTHY	0.523265	1.20658
GCH0070	HEALTHY	0.0241436	0.194649
GCH0255	HEALTHY	3.46932	0.683549
GCH0145	HEALTHY	0.491845	0.108281
GCH0170	HEALTHY	0.338114	0.710105
GCH0238	HEALTHY	1.22071	1.13285
GCH0177	HEALTHY	1.57604	0.187725
GCH0089	HEALTHY	0.142368	1.42583
GCH0054	HEALTHY	0.951871	0.823961
GCH0004	HEALTHY	0.802158	0.545782
GCH0055	HEALTHY	0.105944	0.429029
GCH0095	HEALTHY	0.53009	0.376533
GCH0001	HEALTHY	0.955119	0.509189
GCH0056	HEALTHY	1.22616	0.362234
GCH0156	HEALTHY	0.223223	0.501961
GCH0039	HEALTHY	1.42142	0.115246
GCH0068	HEALTHY	0.99552	0.477085
GCH0019	HEALTHY	0.439831	0.106666
GCH0264	HEALTHY	0.638445	0.162344
GCH0184	HEALTHY	0.0423143	1.09388
GCH0085	HEALTHY	0.0471058	0.291486
GCH0115	HEALTHY	0.311126	0.739881
GCH0166	HEALTHY	1.03739	0.602445
GCH0132	HEALTHY	1.74056	0.885777
GCH0052	HEALTHY	1.2823	0.373479
GCH0072	HEALTHY	0.942732	1.45295
GCH0082	HEALTHY	0.0527133	0.649936
GCH0122	HEALTHY	1.32043	1.1618
GCH0181	HEALTHY	0.903302	0.985433
GCH0102	HEALTHY	0.633065	2.04201
GCH0153	HEALTHY	0.614665	1.26805
GCH0103	HEALTHY	0.602075	1.12793
GCH0053	HEALTHY	0.316172	0.410035
GCH0109	HEALTHY	0.24269	1.10702
GCH0158	HEALTHY	1.51933	0.0764147
GCH0100	HEALTHY	0.817176	1.65202
GCH0066	HEALTHY	0.447097	0.594425
GCH0190	HEALTHY	0.138599	0.0184563
GCH0148	HEALTHY	0.072198	0.193845
GCH0028	HEALTHY	0.840313	1.0638
GCH0141	HEALTHY	0.475245	0.497424
GCH0185	HEALTHY	0.913293	0.577745
GCP0505	NSCLC	1.10781	1.77377
GCH0078	HEALTHY	1.21308	0.478706
GCH0160	HEALTHY	0.827086	0.318119
GCH0136	HEALTHY	1.13223	1.49209
GCH0164	HEALTHY	0.796142	1.39057
GCH0162	HEALTHY	1.04103	0.190753
GCH0063	HEALTHY	0.344557	0.65996
GCH0008	HEALTHY	0.486482	0.132807
GCH0027	HEALTHY	0.155915	0.89158
GCH0152	HEALTHY	0.355177	0.921859
GCH0150	HEALTHY	0.111709	1.47599
GCH0142	HEALTHY	0.0712105	1.24512
GCH0005	HEALTHY	0.538836	0.555949
GCH0038	HEALTHY	0.599877	1.56763
GCH0088	HEALTHY	0.230708	1.14092
GCH0077	HEALTHY	0.587204	0.89676
GCH0093	HEALTHY	0.699849	2.03226
GCH0101	HEALTHY	1.39846	1.44858
GCH0175	HEALTHY	0.276687	1.51433
GCH0180	HEALTHY	0.293597	0.336207
GCH0060	HEALTHY	0.168533	0.624502
GCH0048	HEALTHY	1.33304	0.99288
GCH0006	HEALTHY	1.04373	1.14002
GCH0087	HEALTHY	1.02206	0.744746
GCH0073	HEALTHY	0.0335847	1.48918
GCH0042	HEALTHY	0.108987	0.423288
GCH0047	HEALTHY	0.864878	0.530581
GCH0183	HEALTHY	0.0350704	0.386084
GCH0044	HEALTHY	1.25914	0.26803
GCH0119	HEALTHY	0.573761	0.737283
GCH0165	HEALTHY	0.0925643	0.690092
GCH0090	HEALTHY	0.750614	0.142696
GCH0012	HEALTHY	0.585306	0.844045
GCH0034	HEALTHY	0.437392	1.26916
GCH0043	HEALTHY	0.171276	0.180989
GCH0159	HEALTHY	0.889533	1.33566
GCH0074	HEALTHY	0.190438	1.5353
GCH0080	HEALTHY	1.78407	1.17589
GCH0161	HEALTHY	0.163542	0.157653
GCH0146	HEALTHY	1.20428	1.15802
GCH0131	HEALTHY	0.820066	0.430125
GCH0127	HEALTHY	1.22764	0.428783
GCH0079	HEALTHY	0.692126	0.49998
GCH0114	HEALTHY	1.38239	0.0868174
GCH0143	HEALTHY	1.10629	1.77218
GCH0147	HEALTHY	0.998587	1.67868
GCH0182	HEALTHY	0.125214	1.03503
GCH0125	HEALTHY	1.26749	0.618801
GCH0144	HEALTHY	0.565216	0.478725
GCH0099	HEALTHY	0.472258	0.588219
GCH0157	HEALTHY	0.753164	0.633406
GCH0133	HEALTHY	1.31214	0.593985
GCH0092	HEALTHY	0.29528	0.636686
GCH0128	HEALTHY	0.708645	3.23159
GCH0108	HEALTHY	1.77149	0.570892
GCH0130	HEALTHY	0.372931	0.005
GCH0084	HEALTHY	0.393685	1.33819
GCH0186	HEALTHY	0.397534	1.69127
GCH0139	HEALTHY	0.0890976	0.430081
GCH0106	HEALTHY	1.22168	1.01937
GCH0169	HEALTHY	1.25714	0.14108
GCH0031	HEALTHY	0.313268	0.619422
GCH0167	HEALTHY	0.121833	0.0837055
GCH0062	HEALTHY	1.13427	0.579023
GCH0029	HEALTHY	1.15375	1.00602
GCH0112	HEALTHY	0.606826	1.19408
GCH0113	HEALTHY	1.5434	0.283525
GCH0075	HEALTHY	0.42613	0.45777
GCH0117	HEALTHY	1.41731	0.637539
GCH0021	HEALTHY	0.143294	0.162037
GCH0171	HEALTHY	0.300868	0.100702
GCH0135	HEALTHY	0.290571	0.539236
GCH0163	HEALTHY	0.792439	0.447867
GCH0126	HEALTHY	0.433547	0.0111109
GCH0097	HEALTHY	0.34064	0.864621
GCH0137	HEALTHY	0.685599	0.765493
GCH0105	HEALTHY	0.340501	0.206019
GCH0011	HEALTHY	0.233958	1.03219
GCH0086	HEALTHY	0.669237	0.195041
GCH0118	HEALTHY	0.981257	0.532552
GCH0057	HEALTHY	0.525276	0.424405
GCH0129	HEALTHY	1.8212	0.612698
GCH0107	HEALTHY	1.95699	1.4914
GCH0045	HEALTHY	0.851818	0.149917
GCH0154	HEALTHY	0.296216	0.0819773
GCH0069	HEALTHY	1.23571	0.457794
GCH0018	HEALTHY	1.04992	0.688677
GCH0024	HEALTHY	0.591514	1.23252
GCH0232	HEALTHY	1.36951	1.2971
GCH0275	HEALTHY	0.817957	0.432644
GCH0058	HEALTHY	0.324877	1.00829
GCH0037	HEALTHY	0.773724	0.960209
GCH0015	HEALTHY	0.252105	0.444598
GCH0013	HEALTHY	0.0441936	0.889286
GCH0258	HEALTHY	1.31262	1.25435
GCH0007	HEALTHY	1.04144	0.595905
GCH0050	HEALTHY	0.449716	0.294945
GCH0111	HEALTHY	1.44457	1.50334
GCH0274	HEALTHY	0.296588	0.617195
GCH0272	HEALTHY	0.116547	0.36962
GCH0059	HEALTHY	1.60086	2.52909
GCH0254	HEALTHY	1.83831	1.45099
GCH0279	HEALTHY	1.45298	2.51722
GCH0016	HEALTHY	0.739842	0.264544
GCH0035	HEALTHY	0.0848821	0.942814
GCH0022	HEALTHY	0.753551	0.0108679
GCH0020	HEALTHY	0.153774	1.66951
GCH0064	HEALTHY	0.129257	0.757778
GCH0023	HEALTHY	0.96564	0.203334
GCH0239	HEALTHY	0.0977638	0.914212
GCH0061	HEALTHY	0.681691	0.678753
GCH0002	HEALTHY	0.435133	0.347471
GCH0026	HEALTHY	1.52755	0.873697
GCH0017	HEALTHY	6.23988	2.18692
GCH0032	HEALTHY	0.284878	1.42156
GCH0009	HEALTHY	0.458799	0.63935
GCH0010	HEALTHY	1.10259	0.112197
GCH0014	HEALTHY	0.540298	0.0335637
GCH0261	HEALTHY	1.62645	1.51739
GCH0003	HEALTHY	1.2235	0.965912
GCH0242	HEALTHY	1.08504	1.1395
GCH0098	HEALTHY	0.568005	2.03551
GCH0025	HEALTHY	1.10341	0.0429332
GCH0030	HEALTHY	1.57481	0.348132
GCH0240	HEALTHY	0.0985816	1.05042
GCH0191	HEALTHY	0.70158	0.798711
GCH0192	HEALTHY	0.723908	0.0843308
GCH0187	HEALTHY	0.71122	0.863827
GCP0051	BRCA	1.17945	0.631081
GCP0125	COREAD	30.1522	33.1807
GCP0092	COREAD	34.1101	40.4463
GCP0095	COREAD	0.69282	0.953748
GCP0099	COREAD	3.23885	2.22041
GCP0091	COREAD	31.4886	35.3029
GCH0188	HEALTHY	0.404894	0.30588
GCH0081	HEALTHY	2.3587	1.83879
GCH0193	HEALTHY	0.891325	0.477599
GCH0176	HEALTHY	0.997659	1.30274
GCH0121	HEALTHY	1.37262	0.547037
GCP0071	COREAD	35.5945	41.0443
GCP0561	NSCLC	1.15776	0.620861
GCP0556	NSCLC	0.620289	0.45744
GCP0566	NSCLC	3.23055	0.419868
GCP0562	NSCLC	0.685656	1.14845
GCP0569	NSCLC	11.0897	16.0671
GCP0510	NSCLC	0.948487	1.57084
GCP0512	NSCLC	0.581098	0.481845
GCP0570	NSCLC	13.0797	16.1903
GCP0559	NSCLC	0.891036	0.0503737
GCP0547	NSCLC	0.886626	0.523789
GCP0565	NSCLC	0.432115	1.05027
GCP0567	NSCLC	3.28961	3.90862
GCP0524	NSCLC	24.0334	28.4287
GCP0552	NSCLC	1.51293	3.80487
GCP0549	NSCLC	1.24772	1.15149
GCP0078	COREAD	6.39163	10.5824
GCP0564	NSCLC	1.1191	0.266095
GCP0551	NSCLC	2.63316	2.89238
GCP0230	ESCA	3.27299	4.87185
GCP0300	GAC	1.15314	2.00522
GCP0299	GAC	0.49541	1.81602
GCP0438	HCC	29.205	33.3577
GCP0437	HCC	23.5891	26.8025
GCP0725	PAAD	13.2243	15.8629
GCP0785	OV	28.9862	32.323
GCP0726	PAAD	1.33842	1.61785
GCP0111	COREAD	5.08829	0.770055
GCP0432	HCC	8.26819	11.5037
GCP0106	COREAD	0.182348	0.637227
GCP0307	GAC	2.76959	2.04499
GCP0056	BRCA	0.239436	1.99822
GCP0305	GAC	3.22404	3.57402
GCP0786	OV	0.84986	0.177354
GCP0310	GAC	1.08446	2.88272
GCP0309	GAC	7.51567	5.49784
GCP0083	COREAD	2.05343	0.263319
GCP0292	GAC	2.64779	0.4288
GCP0783	OV	6.75596	9.99939
GCP0306	GAC	5.5891	6.69683
GCP0061	BRCA	0.966425	0.958572
GCP0683	PAAD	1.89874	0.785847
GCP0668	PAAD	1.07433	0.701885
GCP0684	PAAD	0.459357	2.00657
GCP0675	PAAD	1.13342	0.925012
GCP0673	PAAD	1.25162	1.36368
GCP0687	PAAD	0.777349	0.160111
GCP0662	PAAD	0.903977	1.20025
GCP0667	PAAD	1.43429	0.00560963
GCP0676	PAAD	2.21592	3.82436
GCP0671	PAAD	1.36922	0.0669058
GCP0690	PAAD	0.936176	0.259649
GCP0670	PAAD	0.690524	2.70908
GCP0679	PAAD	2.04541	2.84257
GCP0689	PAAD	1.88183	1.0681
GCP0664	PAAD	0.638154	0.0893439
GCP0669	PAAD	2.29706	0.965311
GCP0681	PAAD	0.219899	0.730174
GCP0682	PAAD	1.14869	0.639651
GCP0678	PAAD	0.0435373	1.43683
GCP0686	PAAD	0.477377	0.191694
GCP0666	PAAD	0.477091	0.599521
GCP0688	PAAD	0.797334	0.947419
GCP0735	PAAD	1.1284	0.831701
GCP0708	PAAD	0.700591	1.14074
GCP0733	PAAD	1.69593	1.32109
GCP0737	PAAD	0.909146	0.330816
GCP0706	PAAD	0.093754	1.68539
GCP0715	PAAD	0.713039	0.173066
GCP0711	PAAD	0.505167	0.911766
GCP0718	PAAD	2.45763	1.83088
GCP0722	PAAD	0.119022	0.292451
GCP0736	PAAD	2.74847	0.328156
GCP0717	PAAD	2.03011	0.513333
GCP0739	PAAD	0.882817	1.92894
GCP0720	PAAD	0.10007	0.942683
GCP0714	PAAD	1.71335	0.093622
GCP0721	PAAD	1.59864	0.359476
GCP0702	PAAD	4.27277	3.96395
GCP0710	PAAD	0.264687	0.186303
GCP0697	PAAD	0.569219	1.08875
GCP0734	PAAD	0.722227	0.702657
GCP0691	PAAD	1.80371	1.58396
GCP0703	PAAD	0.324193	0.526944
GCP0713	PAAD	7.07065	1.89752
GCP0723	PAAD	0.0886179	1.00683
GCP0694	PAAD	0.666282	0.115137
GCP0732	PAAD	5.74577	7.65845
GCP0705	PAAD	3.19275	3.02565
GCP0730	PAAD	0.220882	1.26418
GCP0716	PAAD	4.31397	2.71731
GCP0692	PAAD	1.54576	0.389446
GCP0698	PAAD	1.19923	1.30794
GCP0707	PAAD	0.0178501	0.788176
GCH0263	HEALTHY	0.00858047	0.368783
GCH0173	HEALTHY	1.66533	0.0318648
GCH0091	HEALTHY	1.08714	1.35629
GCH0149	HEALTHY	0.156389	0.0703172
GCH0267	HEALTHY	0.858031	0.518885
GCP0049	BRCA	0.483119	1.80674

## Sheet: Figure 2c
Figure 2. Concordance between WMS and WGS.
c. FSI of 5-Mb windows across the genome of Patient GCP0088 profiled by WGS and WMS respectively.
WMS profiles of healthy controls are provided in Fig.2.c.healthy.wms.txt
WGS profiles of healthy controls are provided in Fig.2.c.healthy.wgs.txt
Chromosome	Start position	WGS	WMS
1	700000	0.668815	1.32762
1	6000000	-0.834199	-0.468047
1	11000000	0.500555	-0.880762
1	16700000	-0.330488	-0.599159
1	21800000	-0.691761	-1.22059
1	26800000	-0.490003	-0.878588
1	32100000	0.480571	-0.437945
1	37100000	-0.066117	-0.170148
1	42100000	-0.850741	-1.03824
1	47100000	-0.0364067	0.425916
1	52100000	-0.545572	-0.360373
1	57100000	-0.454012	-1.62093
1	62100000	-0.175329	-0.842432
1	67100000	-0.325748	1.1485
1	72100000	-1.93266	1.02084
1	77100000	1.23266	1.5506
1	82100000	-0.644889	-1.14577
1	87300000	-0.867037	-0.998666
1	92300000	-1.52057	-1.84726
1	97300000	0.153441	-0.960401
1	102300000	1.07012	2.63024
1	107600000	0.159114	-1.29888
1	112700000	-1.94205	-0.803107
1	145400000	-0.369446	-0.429859
1	153100000	-0.56324	0.342972
1	158100000	-0.169372	-0.8766
1	163100000	0.154171	-0.746392
1	168100000	-0.663721	-2.37519
1	173100000	0.870355	1.19166
1	178100000	-0.577711	0.0181573
1	183100000	-0.406229	-0.51994
1	188100000	-0.0807452	0.65654
1	193100000	-1.33289	-0.833822
1	198100000	-0.454996	-0.259232
1	203100000	-0.217586	0.087955
1	208500000	0.56946	0.403787
1	213500000	-0.167024	0.345685
1	218500000	0.831924	-0.739047
1	223500000	-1.43992	-0.403158
1	228700000	-0.13303	-1.18031
1	233700000	0.320919	0.124852
1	238900000	1.23	0.593402
1	243900000	-0.497101	-0.538268
2	100000	1.66199	2.08909
2	5400000	2.22424	1.24563
2	10400000	1.01268	1.19139
2	15400000	0.337779	-0.56731
2	20600000	0.843546	0.778809
2	25700000	-0.983251	-0.827981
2	30700000	0.161405	1.19947
2	35700000	-0.371529	-0.834283
2	40700000	-1.1139	-0.0378281
2	45700000	-0.36772	0.690767
2	50700000	-0.5392	1.10543
2	55700000	1.47565	1.38251
2	60700000	-1.62434	-0.172403
2	65700000	-0.841384	-1.50714
2	70700000	-0.420404	-0.178148
2	75700000	0.528839	1.04547
2	80700000	0.657888	0.463473
2	95600000	0.107228	-1.45788
2	100800000	0.668797	0.0570425
2	105800000	0.633861	0.286345
2	111800000	0.276989	0.153369
2	117200000	0.176944	1.12416
2	122200000	1.50097	1.44176
2	127200000	0.510785	0.129657
2	132500000	1.76825	1.15668
2	137500000	0.698312	-0.594833
2	142500000	1.37209	0.47879
2	147500000	-1.44272	0.0238404
2	152700000	-0.0708322	-0.0346741
2	157700000	-0.145556	-1.10985
2	162700000	-0.542315	-0.995909
2	167700000	-0.0943625	-0.320635
2	172700000	-0.221785	0.13987
2	177700000	-0.0502754	-1.19573
2	182700000	-0.432282	0.477214
2	187700000	-0.799367	-0.0182744
2	192700000	-1.48779	1.08693
2	197700000	-0.225799	-1.0985
2	202700000	-0.342711	-0.578118
2	207700000	0.87907	-1.32049
2	212700000	0.298321	0.558221
2	217700000	0.589256	0.532336
2	222700000	-0.146669	0.6212
2	227700000	0.227943	0.960816
2	232700000	0.892111	-0.200328
2	237800000	1.10311	0.428689
3	100000	2.4874	0.795744
3	5100000	0.341937	1.04763
3	10100000	0.480682	-0.0508404
3	15100000	-1.34374	-0.571685
3	20100000	0.579392	-0.393608
3	25100000	-0.282898	-0.765949
3	30100000	-0.920254	-1.59792
3	35100000	0.039391	-0.841799
3	40100000	0.176439	0.0597181
3	45100000	-1.86425	-0.236226
3	50100000	1.16155	1.74424
3	55100000	-0.418326	0.783593
3	60100000	-0.607461	-0.535935
3	65100000	0.0245247	0.655615
3	70300000	0.46689	0.221908
3	75300000	0.447302	1.01027
3	80500000	-0.708142	-0.379301
3	85500000	-0.284692	-0.137195
3	97800000	-0.0338509	-1.93591
3	102800000	-0.291119	-0.599149
3	107800000	-1.85656	-1.05304
3	112800000	0.27484	-0.559991
3	117800000	-0.740918	0.668995
3	122800000	1.27198	-0.229397
3	127800000	-0.617507	0.904611
3	132800000	1.63963	1.06644
3	137800000	-0.399308	0.0370985
3	142800000	1.17383	0.186309
3	147800000	-1.90454	-1.05677
3	152800000	0.0416214	-0.00662409
3	157800000	0.540165	0.0879429
3	162800000	-1.52263	0.0401424
3	167800000	-2.61797	-1.77582
3	172800000	-0.455057	-0.345697
3	177800000	0.263963	0.136192
3	182800000	-0.000474573	-0.674041
3	187800000	-0.673708	-1.24827
3	192800000	0.402306	-0.869392
4	100000	-0.626672	0.0454427
4	5200000	1.15968	0.571082
4	10600000	0.911439	1.04082
4	15600000	1.8833	0.1842
4	20600000	1.40184	0.613756
4	25600000	-0.447959	0.760461
4	30600000	0.41786	2.41972
4	35800000	-1.98796	-0.382691
4	40900000	1.27221	-0.594709
4	55600000	1.11956	0.126712
4	60700000	0.117624	0.587793
4	65700000	0.806708	1.39302
4	70800000	-2.59652	-2.46905
4	75900000	-1.47841	-0.696661
4	80900000	0.459217	1.02018
4	85900000	0.0536299	-0.470193
4	90900000	-2.15379	-0.29201
4	95900000	-0.78198	0.218469
4	100900000	-0.87703	0.784249
4	105900000	-0.559624	-0.281932
4	110900000	0.734654	-0.723532
4	115900000	-0.656701	-0.915376
4	120900000	-0.150806	-1.22807
4	125900000	-0.987916	0.681504
4	130900000	0.054843	1.56823
4	135900000	1.34693	0.818175
4	140900000	-1.07965	-2.02782
4	145900000	1.48353	0.439483
4	150900000	-0.979209	-1.69681
4	155900000	0.931461	-0.666431
4	160900000	1.19432	-0.146234
4	165900000	-1.02658	1.64437
4	170900000	0.131095	0.929779
4	175900000	1.45382	2.40618
4	180900000	-0.187873	0.770161
4	185900000	1.33876	1.09356
5	100000	1.38818	1.48041
5	5100000	2.38651	1.35209
5	10100000	-0.704925	0.266614
5	15100000	1.22344	2.64545
5	20200000	0.968655	1.1941
5	25300000	-0.59001	1.74739
5	30300000	-0.336221	-0.127933
5	35400000	-0.847453	-1.15721
5	40400000	-0.123299	-0.353835
5	53200000	-1.28932	-2.20873
5	58200000	0.365944	-0.936062
5	63200000	-0.47508	-0.935733
5	68200000	-1.06287	-0.509859
5	75000000	-0.842288	-1.45586
5	80000000	-0.387418	-1.39499
5	85000000	0.765426	1.50184
5	90000000	-0.301671	1.49396
5	95100000	0.192059	-0.121391
5	100100000	-1.14954	-0.392773
5	105100000	-0.602065	-1.0022
5	110100000	1.64177	1.35256
5	115100000	-1.72873	-0.135061
5	120100000	0.0648104	-0.192385
5	125100000	-1.68397	0.0716551
5	130100000	0.120475	-0.045628
5	135100000	0.194114	0.713377
5	140300000	1.02851	-1.18212
5	145300000	0.0996465	-1.44169
5	150300000	1.0283	0.457557
5	155400000	-0.221846	-0.212759
5	160400000	-0.198407	1.49407
5	165400000	1.70936	2.54822
5	170400000	-0.230515	-0.512792
5	175500000	-0.327518	-0.46926
6	200000	-1.15359	-0.677384
6	5200000	-0.89716	-0.641145
6	10200000	-0.237193	-1.57738
6	15200000	-0.0200162	0.675655
6	20200000	-2.68525	-1.73884
6	25200000	0.381008	-1.84255
6	30300000	3.68006	-1.29375
6	35300000	-0.725374	-0.24186
6	40300000	-0.448541	-0.363732
6	45300000	-1.13746	-0.288236
6	50300000	-0.0534623	-0.736394
6	65100000	0.29757	2.07366
6	70100000	0.441212	0.164618
6	75100000	0.337662	0.767211
6	80100000	-1.1966	-0.181804
6	85100000	-1.71361	-0.661455
6	90100000	0.611072	0.0482291
6	95100000	-1.26769	-1.14011
6	100400000	-0.782271	0.19375
6	105400000	-1.38291	-1.81068
6	110400000	-0.967468	-0.0266793
6	115400000	-2.00871	-0.474331
6	120400000	-0.208783	-0.943745
6	125400000	0.0137635	0.0460112
6	130400000	-1.27515	-2.12903
6	135400000	-1.86504	-2.25985
6	140400000	-1.81466	-1.5181
6	145400000	-2.06569	-1.45578
6	150400000	0.307378	-0.89645
6	155400000	-0.5537	-1.62094
6	160600000	1.55535	1.88815
6	165600000	-0.99078	-0.398725
7	100000	0.165066	0.246806
7	5200000	-0.69437	-0.944398
7	10200000	-0.327646	0.140714
7	15200000	-1.2666	-0.385749
7	20200000	-1.04856	-0.439783
7	25200000	-0.451402	-1.08402
7	30200000	0.372009	-0.0614761
7	35200000	0.293937	0.678074
7	40200000	0.820289	1.31708
7	45200000	-0.339254	0.583882
7	50200000	-0.331929	0.835827
7	66500000	2.67427	2.01209
7	71500000	-1.48441	-1.27949
7	77700000	-0.416745	-0.0985182
7	82700000	-1.22333	0.677325
7	87700000	-0.446311	-0.141885
7	92700000	0.34973	0.465706
7	97700000	-0.882184	0.125218
7	103000000	0.88287	-0.036828
7	108000000	-0.386017	1.23046
7	113000000	-0.485121	0.449471
7	118000000	-0.650992	0.841871
7	123000000	0.605452	0.337474
7	128000000	-0.14333	1.22154
7	133200000	1.23366	-0.230172
7	138200000	0.385132	-0.559796
7	143800000	1.1155	1.62711
7	148900000	1.51327	0.974141
7	153900000	0.974456	1.23068
8	100000	3.14768	2.59062
8	5100000	-0.194652	0.16611
8	11100000	0.293224	1.23895
8	16600000	1.3282	0.704055
8	21600000	-0.608213	0.646732
8	26600000	-0.807621	-0.320977
8	31600000	1.60549	1.47086
8	36600000	-0.557968	0.22522
8	50600000	-0.0482724	0.94896
8	55600000	1.42841	-0.073263
8	60600000	0.369895	-0.367372
8	65600000	0.568625	-0.779614
8	70600000	0.184163	-0.0647054
8	75600000	-0.83447	1.32428
8	80600000	0.0605111	0.245707
8	85600000	-0.731807	-0.226623
8	90900000	0.445172	0.0923368
8	95900000	-0.402502	-1.19373
8	100900000	-0.110728	0.403491
8	105900000	0.29531	-0.28467
8	110900000	-0.501487	2.47279
8	115900000	0.459612	-0.280285
8	120900000	-1.61076	-1.21671
8	125900000	-0.685991	-0.720311
8	130900000	-0.493709	0.691697
8	135900000	1.48122	1.93937
8	140900000	-0.0100473	0.0905862
9	200000	-0.603534	-0.441824
9	5200000	-0.791899	-0.522019
9	10200000	-0.264216	1.31157
9	15200000	1.67683	1.17736
9	20200000	0.450642	-0.00928368
9	25200000	0.710799	0.91399
9	30200000	-0.400399	-0.256912
9	75100000	-0.925243	-1.01125
9	80100000	0.328664	1.07918
9	85100000	0.233978	-0.220386
9	90100000	-0.221773	-1.07412
9	95500000	-0.410414	-1.00413
9	100500000	0.139451	0.679404
9	105500000	-0.501857	-0.406392
9	110500000	-0.0918918	-0.613074
9	115500000	1.3283	0.495224
9	120500000	0.538413	0.0514893
9	125500000	-0.557973	-1.51885
9	130500000	-0.644021	-0.0355496
9	135800000	0.0974304	0.601489
10	100000	1.43548	-0.281992
10	5100000	-0.305312	0.189058
10	10100000	0.442406	0.751934
10	15100000	0.697352	0.573133
10	20500000	-0.391754	0.75681
10	25500000	0.14404	-0.676766
10	30500000	-1.15511	-1.3694
10	47600000	0.459269	-0.602062
10	54400000	0.632198	1.22573
10	59400000	-0.724377	0.00880297
10	64400000	0.852508	0.732487
10	69400000	0.125982	-0.675498
10	74400000	-0.101703	-1.63227
10	79400000	1.67954	0.247065
10	84500000	1.17964	-0.446888
10	89700000	0.358197	-0.784716
10	94700000	-1.95978	-0.969713
10	99700000	0.343606	0.132568
10	104700000	1.9775	1.42381
10	109700000	1.21079	-0.0733734
10	114700000	0.328238	-1.31913
10	119700000	-0.269012	0.0774336
10	124700000	0.928277	0.156607
10	130100000	2.33817	1.48929
11	100000	0.843525	0.696387
11	5300000	-0.108272	0.736178
11	10300000	-0.0797467	-1.56717
11	15300000	-1.07048	-0.0632099
11	20300000	-0.304792	1.5991
11	25300000	1.35997	1.34041
11	30300000	0.175938	-1.03285
11	35300000	0.930917	0.955071
11	40300000	0.842155	1.01798
11	45300000	1.76902	0.83759
11	58800000	-0.575576	-0.0578059
11	63800000	-1.15185	-1.12128
11	68800000	0.611097	-0.0752259
11	74100000	-0.317358	-0.675466
11	79100000	1.41566	2.0023
11	84100000	1.03667	-0.355818
11	89300000	1.32102	0.565695
11	94600000	-1.28447	0.6343
11	99900000	-0.178066	1.18926
11	104900000	1.26433	1.53879
11	109900000	2.48294	0.277575
11	114900000	0.811429	0.515302
11	119900000	1.40384	0.798773
11	124900000	0.619282	0.91777
11	129900000	2.74178	1.21112
12	200000	-0.576786	-0.00648821
12	5200000	-0.198618	-1.22572
12	10500000	-1.67323	-1.39157
12	15500000	-0.919095	-0.971198
12	20500000	-0.504293	-0.756751
12	25500000	0.472975	-0.862684
12	38200000	0.965085	0.737391
12	43200000	-0.765874	-0.391554
12	48200000	-0.480595	0.73347
12	53200000	-0.849846	-0.913859
12	58200000	0.167092	0.746652
12	63200000	-0.520572	-1.464
12	68200000	-0.774329	-0.729259
12	73200000	-2.02452	0.788825
12	78200000	-0.0293099	0.703433
12	83200000	0.754157	2.17051
12	88200000	-2.82731	-1.02364
12	93200000	-0.236609	-1.0053
12	98200000	-0.857214	-0.208978
12	103200000	-0.94714	-0.383593
12	108200000	-0.161091	-0.336066
12	113400000	0.428334	-1.02192
12	118400000	-1.08625	-0.295639
12	123500000	1.41608	1.1211
12	128500000	0.913052	2.21152
13	24100000	-0.513395	-0.547741
13	29100000	-0.796793	-1.01627
13	34100000	1.03104	0.47213
13	39100000	-1.18639	-1.61175
13	44100000	-1.02705	-2.00854
13	49100000	-0.941177	-1.04536
13	54100000	-1.83482	0.415
13	59100000	-1.28475	-0.521722
13	64100000	-0.512213	0.306784
13	69100000	-1.88527	-0.813142
13	74100000	-1.74116	-0.556278
13	79100000	-1.11913	-0.131405
13	84100000	-2.45509	-0.764122
13	89400000	-0.129606	0.248036
13	94400000	-0.0616156	0.561224
13	99400000	0.222971	-0.465291
13	104400000	-0.267104	0.207262
13	109400000	0.331218	0.00766259
14	22200000	-0.172483	0.637219
14	27200000	-0.0698185	0.577366
14	32200000	-0.305065	-0.652862
14	37200000	0.439773	1.73444
14	42200000	-0.0546011	0.163547
14	47200000	-0.0761111	0.453888
14	52200000	0.652269	-1.33315
14	57200000	-0.513701	-0.836048
14	62200000	0.0633848	0.131781
14	67200000	-0.9271	-1.3745
14	72200000	0.575429	0.358954
14	77200000	0.756515	-1.23596
14	82200000	1.75231	1.66133
14	87200000	0.800826	0.336192
14	92200000	1.24814	0.127345
14	97200000	0.578831	1.72811
14	102200000	0.276359	0.229768
15	25100000	1.87614	1.51451
15	31200000	0.549251	-0.970853
15	36600000	0.597715	-1.03064
15	41600000	-1.55779	-0.752063
15	46600000	-0.0336036	0.129963
15	51600000	0.0207906	0.739591
15	56600000	-0.953687	-1.77377
15	61600000	-1.20138	-1.62614
15	66600000	-1.61567	-0.706816
15	71600000	-0.781483	0.487045
15	76600000	0.140561	-0.0462949
15	81600000	1.38142	0.257596
15	87400000	0.542263	-0.292029
15	92400000	0.197947	0.675952
15	97400000	0.0390629	-0.962513
16	100000	-0.876107	0.17683
16	5100000	1.85803	1.7691
16	10200000	0.416172	0.282989
16	15600000	0.158582	-0.556652
16	21600000	0.275132	0.148136
16	26800000	1.05135	-0.523557
16	49700000	0.4276	0.62186
16	54700000	0.689287	1.11801
16	59700000	1.69906	1.06909
16	64700000	-0.484544	-0.438946
16	69700000	-0.697802	-1.09247
16	75000000	-0.331824	-0.603281
16	80000000	-0.327851	0.0682246
16	85000000	-0.677356	-1.22166
17	1	-0.937441	0.0571383
17	5200000	0.0801151	-0.130869
17	10200000	2.40526	0.486144
17	15200000	-0.656585	-1.07725
17	25300000	-1.78348	-1.73918
17	30300000	1.17156	1.15988
17	35600000	-0.193506	-0.713061
17	40600000	-1.17375	-2.13723
17	45900000	0.514316	0.451194
17	50900000	0.790949	0.349126
17	55900000	-0.891671	-0.831264
17	60900000	-0.510427	-0.686073
17	66000000	0.636318	-0.0870511
17	71000000	0.776535	0.269413
17	76000000	-0.207338	0.393007
18	100000	0.841258	0.718455
18	5100000	1.23462	-0.151659
18	22400000	2.37669	-0.461118
18	27400000	-0.791501	1.57774
18	32400000	1.03209	0.402631
18	37400000	2.16195	1.01108
18	42400000	1.1967	-1.05147
18	47400000	1.13091	2.22919
18	52700000	1.08966	-1.65634
18	57700000	0.346471	0.880523
18	62700000	1.22602	2.19044
18	67700000	1.07531	0.718103
18	72900000	0.71437	0.708454
19	200000	-0.441097	-1.21956
19	5200000	-0.750544	-0.674005
19	10500000	-0.355599	-0.698726
19	15500000	-0.100422	-0.715062
19	29100000	1.22176	2.63993
19	34100000	-0.177837	-0.382532
19	39100000	-0.29149	0.284173
19	44100000	-1.8165	-0.789449
19	49100000	-0.35734	-2.15332
19	54100000	-0.0482675	-0.541504
20	100000	-0.503139	0.824954
20	5100000	0.652799	0.157693
20	10100000	-1.13945	-0.132534
20	15100000	0.165794	0.414449
20	20100000	0.352647	0.389441
20	32400000	-0.674808	-0.159532
20	37600000	1.2036	2.32475
20	42600000	0.155778	0.0692716
20	47600000	-1.56778	-1.10779
20	52600000	1.36734	0.705454
20	57600000	1.01302	1.41056
21	17800000	-0.118249	1.20922
21	22800000	0.573709	0.974195
21	27800000	0.820876	-1.31599
21	32800000	-0.51317	-2.17417
21	37800000	0.239198	-0.877022
21	42800000	-0.346965	-0.714138
22	20700000	-0.276702	-0.549166
22	26000000	-0.540543	-0.977624
22	31000000	-0.129483	0.0605662
22	36000000	-1.46527	0.502306
22	41000000	0.535747	0.71111
22	46000000	0.966243	1.25256

## Sheet: Figure 2d
Figure 2. Concordance between WMS and WGS.
d. Scatter plot of Pearson correlations between FSI profiles of individual samples with the reference FSI profile.
Patient ID	Diagnosis	FSI Pearson correlations to healthy controls
		WGS	WMS
GCP0626	NSCLC	0.912464	0.916924
GCP0456	HCC	0.822997	0.869615
GCP0453	HCC	0.886016	0.887637
GCP0466	HCC	0.402646	0.33214
GCP0442	HCC	0.545373	0.533607
GCP0471	HCC	0.871863	0.874474
GCP0448	HCC	0.398179	0.248075
GCP0462	HCC	0.202787	0.155091
GCP0458	HCC	0.86321	0.864331
GCP0139	COREAD	0.828407	0.812143
GCP0165	COREAD	0.423896	0.307864
GCP0127	COREAD	0.917834	0.951809
GCP0152	COREAD	0.881864	0.867495
GCP0142	COREAD	0.677142	0.614384
GCP0129	COREAD	0.800851	0.793107
GCP0149	COREAD	0.875536	0.907551
GCP0133	COREAD	0.780912	0.677113
GCP0147	COREAD	0.903009	0.933244
GCP0154	COREAD	0.924729	0.910944
GCP0134	COREAD	0.807173	0.76409
GCP0040	BRCA	0.87583	0.866571
GCP0029	BRCA	0.592067	0.3745
GCP0013	BRCA	0.145519	0.101311
GCP0444	HCC	0.914122	0.912302
GCP0463	HCC	0.500067	0.352993
GCP0653	NSCLC	0.459063	0.289141
GCP0645	NSCLC	0.778706	0.647838
GCP0651	NSCLC	0.728774	0.799215
GCP0612	NSCLC	0.935529	0.913045
GCP0622	NSCLC	0.870544	0.832854
GCP0649	NSCLC	0.4663	0.386887
GCP0643	NSCLC	0.810375	0.753587
GCP0641	NSCLC	0.925705	0.903464
GCP0636	NSCLC	0.761566	0.692347
GCP0634	NSCLC	0.944853	0.875588
GCP0652	NSCLC	0.700075	0.577457
GCP0635	NSCLC	0.932943	0.920531
GCP0608	NSCLC	0.93542	0.941684
GCP0542	NSCLC	0.878578	0.910808
GCP0630	NSCLC	0.951172	0.928184
GCP0638	NSCLC	0.899661	0.901543
GCP0610	NSCLC	0.889819	0.894201
GCP0571	NSCLC	0.499895	0.40073
GCP0620	NSCLC	0.898385	0.910486
GCP0655	NSCLC	0.372418	0.323547
GCP0607	NSCLC	0.929194	0.931721
GCP0632	NSCLC	0.939028	0.928288
GCP0621	NSCLC	0.892401	0.899806
GCP0613	NSCLC	0.936544	0.921322
GCP0629	NSCLC	0.875863	0.921336
GCP0623	NSCLC	0.932705	0.926514
GCP0234	ESCA	0.94058	0.927156
GCP0633	NSCLC	0.910551	0.889615
GCP0609	NSCLC	0.947925	0.946192
GCP0648	NSCLC	0.816091	0.846194
GCP0659	NSCLC	0.50225	0.555836
GCP0646	NSCLC	0.886907	0.893303
GCP0454	HCC	0.665471	0.635809
GCP0441	HCC	0.490881	0.416305
GCP0452	HCC	0.423585	0.405896
GCP0473	HCC	0.697849	0.587422
GCP0451	HCC	0.832468	0.757682
GCP0461	HCC	0.634747	0.621663
GCP0450	HCC	0.918449	0.922527
GCP0440	HCC	0.93374	0.902758
GCP0460	HCC	0.524088	0.459379
GCP0457	HCC	0.942959	0.927086
GCP0465	HCC	0.789342	0.770887
GCP0464	HCC	0.427884	0.383196
GCP0144	COREAD	0.825887	0.70194
GCP0156	COREAD	0.918085	0.905906
GCP0137	COREAD	0.551044	0.472882
GCP0126	COREAD	0.912918	0.914813
GCP0135	COREAD	0.931358	0.937479
GCP0123	COREAD	0.775355	0.708436
GCP0136	COREAD	0.907274	0.921707
GCP0128	COREAD	0.656301	0.589975
GCP0130	COREAD	0.79244	0.817066
GCP0148	COREAD	0.689917	0.601081
GCP0141	COREAD	0.856586	0.857695
GCP0160	COREAD	0.836335	0.764659
GCP0164	COREAD	0.551943	0.353217
GCP0162	COREAD	0.548712	0.465431
GCP0131	COREAD	0.908859	0.886217
GCP0153	COREAD	0.909799	0.887265
GCP0150	COREAD	0.926717	0.907306
GCP0119	COREAD	0.950105	0.938896
GCP0146	COREAD	0.831089	0.744244
GCP0158	COREAD	0.880113	0.887333
GCP0151	COREAD	0.93684	0.916438
GCP0791	OV	0.945248	0.928167
GCP0782	OV	0.48846	0.397223
GCP0793	OV	0.739265	0.714666
GCP0007	BRCA	0.550826	0.478542
GCP0009	BRCA	0.594406	0.584812
GCP0050	BRCA	0.842891	0.928988
GCP0022	BRCA	0.870293	0.857938
GCP0021	BRCA	0.0423689	0.141697
GCP0041	BRCA	0.902914	0.930009
GCP0054	BRCA	0.917345	0.902495
GCP0036	BRCA	0.889805	0.897753
GCP0038	BRCA	0.90721	0.883039
GCP0016	BRCA	0.520051	0.533291
GCP0030	BRCA	0.774859	0.774329
GCP0011	BRCA	0.0942563	0.0724223
GCP0032	BRCA	0.845471	0.801955
GCP0012	BRCA	0.0912956	0.128614
GCP0004	BRCA	0.666495	0.670457
GCP0001	BRCA	0.808236	0.785668
GCP0025	BRCA	0.830491	0.809486
GCP0019	BRCA	0.481176	0.521675
GCP0062	BRCA	0.899216	0.905154
GCP0060	BRCA	0.936476	0.932122
GCP0065	BRCA	0.917829	0.931046
GCP0028	BRCA	0.38712	0.271203
GCP0037	BRCA	0.929744	0.918554
GCP0043	BRCA	0.898407	0.918871
GCP0223	ESCA	0.914293	0.896103
GCP0357	GAC	0.657455	0.599832
GCP0229	ESCA	0.342841	0.308296
GCP0236	ESCA	0.930091	0.867335
GCP0358	GAC	0.579955	0.543338
GCP0341	GAC	0.820317	0.78436
GCP0320	GAC	0.456373	0.559768
GCP0333	GAC	0.900411	0.893526
GCP0297	GAC	0.915328	0.91366
GCP0355	GAC	0.667997	0.467427
GCP0335	GAC	0.926353	0.929536
GCP0343	GAC	0.825488	0.825845
GCP0287	GAC	0.926944	0.934438
GCP0347	GAC	0.869352	0.83119
GCP0340	GAC	0.930387	0.909274
GCP0316	GAC	0.898717	0.898152
GCP0337	GAC	0.928577	0.900702
GCP0336	GAC	0.828582	0.879135
GCP0325	GAC	0.833241	0.8062
GCP0346	GAC	0.929831	0.935596
GCP0318	GAC	0.900013	0.909588
GCP0354	GAC	0.889051	0.898631
GCP0351	GAC	0.863951	0.826638
GCP0295	GAC	0.917277	0.894081
GCP0326	GAC	0.918449	0.890807
GCP0334	GAC	0.943943	0.924678
GCP0322	GAC	0.399426	0.320898
GCP0323	GAC	0.800601	0.73146
GCP0329	GAC	0.899203	0.914867
GCP0747	PAAD	0.689744	0.631565
GCP0758	PAAD	0.897969	0.924021
GCP0743	PAAD	0.794836	0.872386
GCP0766	PAAD	0.334268	0.240741
GCP0770	PAAD	0.480523	0.36537
GCP0765	PAAD	0.739319	0.782917
GCP0749	PAAD	0.927636	0.911786
GCP0771	PAAD	0.321349	0.251187
GCP0764	PAAD	0.746784	0.691853
GCP0769	PAAD	0.676709	0.6573
GCP0751	PAAD	0.832632	0.826199
GCP0750	PAAD	0.757128	0.89019
GCP0756	PAAD	0.891254	0.859149
GCP0745	PAAD	0.794553	0.849894
GCP0746	PAAD	0.944298	0.927458
GCP0759	PAAD	0.868942	0.891716
GCP0762	PAAD	0.743417	0.718789
GCP0744	PAAD	0.898861	0.866122
GCP0760	PAAD	0.848253	0.850117
GCP0763	PAAD	0.761064	0.596399
GCP0753	PAAD	0.921242	0.905123
GCP0748	PAAD	0.909904	0.938607
GCH0244	HEALTHY	0.871711	0.903423
GCH0178	HEALTHY	0.953763	0.937
GCH0269	HEALTHY	0.896026	0.927984
GCH0049	HEALTHY	0.919169	0.914788
GCH0083	HEALTHY	0.936609	0.914083
GCH0067	HEALTHY	0.939075	0.941705
GCH0094	HEALTHY	0.950502	0.942876
GCH0174	HEALTHY	0.952012	0.923237
GCH0278	HEALTHY	0.932641	0.922131
GCH0065	HEALTHY	0.953187	0.936101
GCH0134	HEALTHY	0.953021	0.922013
GCH0168	HEALTHY	0.92918	0.933203
GCH0266	HEALTHY	0.933604	0.903679
GCH0138	HEALTHY	0.953523	0.94493
GCH0151	HEALTHY	0.923672	0.930859
GCH0155	HEALTHY	0.920304	0.92175
GCH0270	HEALTHY	0.941215	0.9152
GCH0071	HEALTHY	0.933699	0.902052
GCH0051	HEALTHY	0.922991	0.923119
GCH0033	HEALTHY	0.891881	0.935695
GCH0096	HEALTHY	0.930427	0.920044
GCH0189	HEALTHY	0.941205	0.927672
GCH0277	HEALTHY	0.885681	0.934639
GCH0041	HEALTHY	0.906295	0.912234
GCH0256	HEALTHY	0.956393	0.940712
GCH0234	HEALTHY	0.935427	0.926929
GCH0245	HEALTHY	0.948275	0.939839
GCH0076	HEALTHY	0.935622	0.924118
GCH0251	HEALTHY	0.938027	0.904247
GCH0237	HEALTHY	0.948457	0.891731
GCH0249	HEALTHY	0.852101	0.921892
GCH0036	HEALTHY	0.949437	0.932492
GCH0110	HEALTHY	0.926527	0.896716
GCH0120	HEALTHY	0.933149	0.933401
GCH0235	HEALTHY	0.937374	0.937602
GCH0179	HEALTHY	0.937413	0.901633
GCH0271	HEALTHY	0.901295	0.893939
GCH0140	HEALTHY	0.92659	0.920533
GCH0236	HEALTHY	0.911096	0.884193
GCH0040	HEALTHY	0.902841	0.907125
GCH0124	HEALTHY	0.942081	0.933284
GCH0116	HEALTHY	0.95386	0.903739
GCH0070	HEALTHY	0.91473	0.890798
GCH0255	HEALTHY	0.938859	0.917544
GCH0145	HEALTHY	0.823895	0.928749
GCH0170	HEALTHY	0.932606	0.926395
GCH0238	HEALTHY	0.902534	0.945991
GCH0177	HEALTHY	0.925733	0.925396
GCH0089	HEALTHY	0.937074	0.92825
GCH0054	HEALTHY	0.92543	0.919645
GCH0004	HEALTHY	0.897184	0.932933
GCH0055	HEALTHY	0.958585	0.925933
GCH0095	HEALTHY	0.951564	0.938643
GCH0001	HEALTHY	0.931355	0.940046
GCH0056	HEALTHY	0.946438	0.931702
GCH0156	HEALTHY	0.946983	0.942995
GCH0039	HEALTHY	0.93995	0.93183
GCH0068	HEALTHY	0.904296	0.938819
GCH0019	HEALTHY	0.940256	0.934082
GCH0264	HEALTHY	0.936802	0.920693
GCH0184	HEALTHY	0.930453	0.929995
GCH0085	HEALTHY	0.946573	0.904075
GCH0115	HEALTHY	0.932461	0.925919
GCH0166	HEALTHY	0.930513	0.932105
GCH0132	HEALTHY	0.870392	0.934089
GCH0052	HEALTHY	0.919376	0.92864
GCH0072	HEALTHY	0.862538	0.935931
GCH0082	HEALTHY	0.934214	0.940068
GCH0122	HEALTHY	0.931159	0.921975
GCH0181	HEALTHY	0.953385	0.938289
GCH0102	HEALTHY	0.919669	0.924862
GCH0153	HEALTHY	0.950529	0.943428
GCH0103	HEALTHY	0.929283	0.931966
GCH0053	HEALTHY	0.952991	0.92002
GCH0109	HEALTHY	0.940878	0.914327
GCH0158	HEALTHY	0.935482	0.927523
GCH0100	HEALTHY	0.929029	0.928765
GCH0066	HEALTHY	0.940184	0.862916
GCH0190	HEALTHY	0.931131	0.944066
GCH0148	HEALTHY	0.929553	0.946192
GCH0028	HEALTHY	0.94463	0.912018
GCH0141	HEALTHY	0.945126	0.939709
GCH0185	HEALTHY	0.940769	0.941077
GCP0505	NSCLC	0.920006	0.916322
GCH0078	HEALTHY	0.937168	0.916525
GCH0160	HEALTHY	0.894995	0.905913
GCH0136	HEALTHY	0.947876	0.930486
GCH0164	HEALTHY	0.95335	0.923933
GCH0162	HEALTHY	0.826106	0.918353
GCH0063	HEALTHY	0.840344	0.93763
GCH0008	HEALTHY	0.942715	0.921853
GCH0027	HEALTHY	0.905141	0.913234
GCH0152	HEALTHY	0.925796	0.913096
GCH0150	HEALTHY	0.892132	0.947521
GCH0142	HEALTHY	0.941783	0.932097
GCH0005	HEALTHY	0.901234	0.90217
GCH0038	HEALTHY	0.898657	0.922715
GCH0088	HEALTHY	0.936246	0.915846
GCH0077	HEALTHY	0.943484	0.917503
GCH0093	HEALTHY	0.945534	0.895625
GCH0101	HEALTHY	0.914738	0.930327
GCH0175	HEALTHY	0.936922	0.940136
GCH0180	HEALTHY	0.944772	0.94766
GCH0060	HEALTHY	0.949987	0.93368
GCH0048	HEALTHY	0.943386	0.931778
GCH0006	HEALTHY	0.851403	0.930899
GCH0087	HEALTHY	0.940549	0.931408
GCH0073	HEALTHY	0.950899	0.937408
GCH0042	HEALTHY	0.941914	0.939126
GCH0047	HEALTHY	0.946089	0.923927
GCH0183	HEALTHY	0.939582	0.938654
GCH0044	HEALTHY	0.929806	0.942948
GCH0119	HEALTHY	0.925339	0.940576
GCH0165	HEALTHY	0.888781	0.921103
GCH0090	HEALTHY	0.931346	0.936936
GCH0012	HEALTHY	0.912699	0.939047
GCH0034	HEALTHY	0.950402	0.942735
GCH0043	HEALTHY	0.944188	0.934778
GCH0159	HEALTHY	0.946561	0.931431
GCH0074	HEALTHY	0.941753	0.936603
GCH0080	HEALTHY	0.94594	0.919845
GCH0161	HEALTHY	0.944658	0.940447
GCH0146	HEALTHY	0.947416	0.920189
GCH0131	HEALTHY	0.872826	0.921985
GCH0127	HEALTHY	0.926243	0.878331
GCH0079	HEALTHY	0.957129	0.938813
GCH0114	HEALTHY	0.928475	0.927843
GCH0143	HEALTHY	0.952089	0.946052
GCH0147	HEALTHY	0.919867	0.871233
GCH0182	HEALTHY	0.924777	0.942179
GCH0125	HEALTHY	0.932691	0.941401
GCH0144	HEALTHY	0.939082	0.922435
GCH0099	HEALTHY	0.941326	0.930207
GCH0157	HEALTHY	0.949816	0.876813
GCH0133	HEALTHY	0.903512	0.856018
GCH0092	HEALTHY	0.865992	0.941439
GCH0128	HEALTHY	0.936647	0.919975
GCH0108	HEALTHY	0.94746	0.934561
GCH0130	HEALTHY	0.935474	0.919152
GCH0084	HEALTHY	0.93822	0.934285
GCH0186	HEALTHY	0.948202	0.941866
GCH0139	HEALTHY	0.941263	0.917929
GCH0106	HEALTHY	0.93238	0.938026
GCH0169	HEALTHY	0.939733	0.923474
GCH0031	HEALTHY	0.940308	0.929093
GCH0167	HEALTHY	0.946413	0.909813
GCH0062	HEALTHY	0.954438	0.939712
GCH0029	HEALTHY	0.933215	0.917832
GCH0112	HEALTHY	0.904563	0.942586
GCH0113	HEALTHY	0.926258	0.933689
GCH0075	HEALTHY	0.9223	0.929285
GCH0117	HEALTHY	0.93032	0.934294
GCH0021	HEALTHY	0.936966	0.936492
GCH0171	HEALTHY	0.941507	0.94172
GCH0135	HEALTHY	0.939504	0.921389
GCH0163	HEALTHY	0.938256	0.925677
GCH0126	HEALTHY	0.947698	0.923823
GCH0097	HEALTHY	0.944233	0.924928
GCH0137	HEALTHY	0.914382	0.938743
GCH0105	HEALTHY	0.900527	0.922194
GCH0011	HEALTHY	0.93971	0.927936
GCH0086	HEALTHY	0.936915	0.919077
GCH0118	HEALTHY	0.924419	0.940251
GCH0057	HEALTHY	0.955681	0.941722
GCH0129	HEALTHY	0.918181	0.926415
GCH0107	HEALTHY	0.94912	0.942514
GCH0045	HEALTHY	0.946792	0.916848
GCH0154	HEALTHY	0.905734	0.928005
GCH0069	HEALTHY	0.95845	0.941924
GCH0018	HEALTHY	0.927334	0.928094
GCH0024	HEALTHY	0.922934	0.935915
GCH0232	HEALTHY	0.918857	0.909618
GCH0275	HEALTHY	0.891601	0.941352
GCH0058	HEALTHY	0.927101	0.935388
GCH0037	HEALTHY	0.922556	0.944459
GCH0015	HEALTHY	0.878107	0.944877
GCH0013	HEALTHY	0.911382	0.940573
GCH0258	HEALTHY	0.885203	0.922032
GCH0007	HEALTHY	0.800633	0.930762
GCH0050	HEALTHY	0.931586	0.899352
GCH0111	HEALTHY	0.927854	0.938792
GCH0274	HEALTHY	0.881027	0.928904
GCH0272	HEALTHY	0.851163	0.92631
GCH0059	HEALTHY	0.918063	0.934492
GCH0254	HEALTHY	0.835825	0.926572
GCH0279	HEALTHY	0.902456	0.933763
GCH0016	HEALTHY	0.822274	0.92013
GCH0035	HEALTHY	0.922282	0.93421
GCH0022	HEALTHY	0.934761	0.935671
GCH0020	HEALTHY	0.876318	0.927543
GCH0064	HEALTHY	0.915439	0.928031
GCH0023	HEALTHY	0.866374	0.945596
GCH0239	HEALTHY	0.810587	0.937487
GCH0061	HEALTHY	0.865379	0.921261
GCH0002	HEALTHY	0.930759	0.918914
GCH0026	HEALTHY	0.864205	0.925527
GCH0017	HEALTHY	0.839662	0.943342
GCH0032	HEALTHY	0.839739	0.909803
GCH0009	HEALTHY	0.901957	0.917154
GCH0010	HEALTHY	0.94861	0.942024
GCH0014	HEALTHY	0.882863	0.941886
GCH0261	HEALTHY	0.901829	0.925925
GCH0003	HEALTHY	0.94618	0.923606
GCH0242	HEALTHY	0.940192	0.939201
GCH0098	HEALTHY	0.901152	0.913944
GCH0025	HEALTHY	0.920581	0.92564
GCH0030	HEALTHY	0.909305	0.907509
GCH0240	HEALTHY	0.887652	0.907848
GCH0191	HEALTHY	0.953448	0.923576
GCH0192	HEALTHY	0.955905	0.941634
GCH0187	HEALTHY	0.939484	0.939526
GCP0051	BRCA	0.912796	0.894096
GCP0125	COREAD	0.268212	0.290672
GCP0092	COREAD	0.696831	0.532196
GCP0095	COREAD	0.928333	0.930989
GCP0099	COREAD	0.904903	0.863257
GCP0091	COREAD	0.753253	0.695629
GCH0188	HEALTHY	0.942875	0.941126
GCH0081	HEALTHY	0.935537	0.937271
GCH0193	HEALTHY	0.917278	0.932065
GCH0176	HEALTHY	0.952015	0.945346
GCH0121	HEALTHY	0.948428	0.945428
GCP0071	COREAD	-0.343388	-0.460889
GCP0561	NSCLC	0.889942	0.877964
GCP0556	NSCLC	0.935517	0.93152
GCP0566	NSCLC	0.941909	0.93216
GCP0562	NSCLC	0.935278	0.926681
GCP0569	NSCLC	0.820712	0.780092
GCP0510	NSCLC	0.93604	0.920029
GCP0512	NSCLC	0.93248	0.92993
GCP0570	NSCLC	0.824072	0.745226
GCP0559	NSCLC	0.933341	0.910686
GCP0547	NSCLC	0.904543	0.905383
GCP0565	NSCLC	0.954492	0.910731
GCP0567	NSCLC	0.917793	0.924323
GCP0524	NSCLC	0.636116	0.488914
GCP0552	NSCLC	0.91263	0.873164
GCP0549	NSCLC	0.898651	0.931182
GCP0078	COREAD	0.900053	0.8667
GCP0564	NSCLC	0.935355	0.927475
GCP0551	NSCLC	0.892969	0.907866
GCP0230	ESCA	0.915518	0.908184
GCP0300	GAC	0.915077	0.921181
GCP0299	GAC	0.904469	0.9352
GCP0438	HCC	0.377246	0.321816
GCP0437	HCC	0.786523	0.831402
GCP0725	PAAD	0.609635	0.50291
GCP0785	OV	0.346859	0.280557
GCP0726	PAAD	0.856236	0.884524
GCP0111	COREAD	0.944397	0.929639
GCP0432	HCC	0.817769	0.720367
GCP0106	COREAD	0.94455	0.944523
GCP0307	GAC	0.934468	0.935922
GCP0056	BRCA	0.93997	0.923839
GCP0305	GAC	0.943065	0.93507
GCP0786	OV	0.924131	0.925882
GCP0310	GAC	0.948679	0.913287
GCP0309	GAC	0.95586	0.939669
GCP0083	COREAD	0.945392	0.942646
GCP0292	GAC	0.86333	0.890441
GCP0783	OV	0.914304	0.833437
GCP0306	GAC	0.878892	0.899613
GCP0061	BRCA	0.92623	0.925825
GCP0683	PAAD	0.807802	0.845911
GCP0668	PAAD	0.880588	0.932107
GCP0684	PAAD	0.792466	0.866946
GCP0675	PAAD	0.911128	0.939169
GCP0673	PAAD	0.895251	0.931103
GCP0687	PAAD	0.920709	0.931019
GCP0662	PAAD	0.832819	0.931234
GCP0667	PAAD	0.902009	0.943411
GCP0676	PAAD	0.803828	0.861814
GCP0671	PAAD	0.880111	0.900287
GCP0690	PAAD	0.838169	0.901483
GCP0670	PAAD	0.833677	0.887907
GCP0679	PAAD	0.858516	0.93591
GCP0689	PAAD	0.810791	0.9181
GCP0664	PAAD	0.863797	0.945569
GCP0669	PAAD	0.903022	0.93435
GCP0681	PAAD	0.801304	0.899729
GCP0682	PAAD	0.816107	0.884293
GCP0678	PAAD	0.864316	0.913606
GCP0686	PAAD	0.852067	0.892924
GCP0666	PAAD	0.864752	0.933815
GCP0688	PAAD	0.843056	0.924535
GCP0735	PAAD	0.847515	0.887384
GCP0708	PAAD	0.793358	0.919845
GCP0733	PAAD	0.843002	0.878361
GCP0737	PAAD	0.833676	0.923777
GCP0706	PAAD	0.804402	0.84018
GCP0715	PAAD	0.914306	0.901462
GCP0711	PAAD	0.804547	0.858245
GCP0718	PAAD	0.819702	0.897079
GCP0722	PAAD	0.836815	0.926003
GCP0736	PAAD	0.858147	0.873404
GCP0717	PAAD	0.82611	0.922522
GCP0739	PAAD	0.808439	0.904911
GCP0720	PAAD	0.857759	0.918465
GCP0714	PAAD	0.836703	0.912333
GCP0721	PAAD	0.801097	0.91068
GCP0702	PAAD	0.737437	0.752263
GCP0710	PAAD	0.868449	0.930077
GCP0697	PAAD	0.864894	0.912631
GCP0734	PAAD	0.847553	0.925361
GCP0691	PAAD	0.872842	0.939865
GCP0703	PAAD	0.850888	0.941812
GCP0713	PAAD	0.877019	0.917105
GCP0723	PAAD	0.847808	0.912429
GCP0694	PAAD	0.840114	0.892788
GCP0732	PAAD	0.770235	0.77461
GCP0705	PAAD	0.831279	0.846589
GCP0730	PAAD	0.844683	0.926738
GCP0716	PAAD	0.804224	0.843688
GCP0692	PAAD	0.860093	0.94786
GCP0698	PAAD	0.897036	0.947629
GCP0707	PAAD	0.868586	0.925339
GCH0263	HEALTHY	0.946695	0.930717
GCH0173	HEALTHY	0.935159	0.922772
GCH0091	HEALTHY	0.927349	0.931633
GCH0149	HEALTHY	0.940748	0.910871
GCH0267	HEALTHY	0.770238	0.91806
GCP0049	BRCA	0.807053	0.906051

## Sheet: Figure 3a
Figure 3. Associations among plasma fragmentation, methylation, and CNA profiles.
a. Z-scores of FSI profile in 1-Mb windows across the genome.
	GCH0001	GCH0002	GCH0003	GCH0004	GCH0005	GCH0006	GCH0007	GCH0008	GCH0009	GCH0010	GCH0011	GCH0012	GCH0013	GCH0014	GCH0015	GCH0016	GCH0017	GCH0018	GCH0019	GCH0020	GCP0209	GCP0214	GCP0148	GCP0133	GCP0179	GCP0187	GCP0167	GCP0121	GCP0194	GCP0203	GCP0169	GCP0207	GCP0160	GCP0068	GCP0125	GCP0109	GCP0073	GCP0164	GCP0213	GCP0202
bin1	1.39964	-0.157208	0.108412	0.676417	1.24306	1.26382	-1.51788	0.156638	-1.09837	0.883979	-0.152278	0.215659	-0.343716	-0.303314	-0.157435	0.0450554	-0.723349	1.40476	-0.489148	-2.46193	0.934047	1.6389	2.04734	-1.56919	0.878843	-0.621056	-1.35795	-1.86011	-1.29505	1.43968	0.342246	2.44957	0.135412	0.92832	-0.141248	-0.102284	1.04594	-1.32684	1.82321	0.0450231
bin2	-1.28069	-1.30815	-0.381758	0.0812078	-0.892323	1.15523	0.978354	1.14392	-0.873849	-0.45888	-0.00141671	0.28657	1.95371	-1.1342	-0.940297	1.96161	0.185963	-0.05551	-0.035485	-0.393595	-0.732681	-0.498499	1.0035	-1.97468	0.393694	-0.78701	0.600171	-0.117378	0.560647	1.16512	1.83489	1.52284	0.179525	1.87495	3.35896	-0.42715	2.68654	0.417178	1.54873	1.32159
bin3	0.663509	0.382692	-0.792213	1.77122	-0.0683141	-2.13695	-0.483193	-1.04169	-0.571937	1.49932	0.30526	-0.108738	0.939609	-0.199716	-1.15097	-0.589236	0.754097	1.38658	-0.93205	0.361942	-0.320736	0.134641	2.48257	-2.83174	1.21412	-1.65942	0.780142	-2.57104	-1.53122	-3.29672	2.1717	-0.0905128	0.103252	-1.77217	0.377764	1.73452	-0.12846	-1.86638	-4.17539	-1.07924
bin4	1.83816	-0.110643	-0.418754	-1.39239	-0.350531	1.31544	-0.721054	0.0140317	-0.383034	-0.15129	0.440182	0.742753	1.14327	-0.176377	0.200702	2.05705	-0.499841	-1.35172	-0.851235	-1.34257	-3.55755	-3.0121	0.188748	-1.75885	0.916933	-1.58471	-0.278728	-3.27884	-3.58094	-2.24096	0.963224	-3.32255	-0.469701	0.586229	-3.26671	-2.2661	-4.79724	-2.92989	-2.57532	-3.66923
bin5	1.51231	0.0584884	1.28964	-0.429453	0.465263	0.634192	0.24406	-0.129483	1.14183	-2.42939	-1.87622	0.241137	0.23028	-0.69736	-0.867303	0.0845299	0.794564	-0.845973	0.827772	-0.257251	-2.1858	-0.223147	-0.693017	-1.06984	1.15363	-0.657141	1.17767	0.568494	-1.45824	-2.87035	-1.2517	-0.426677	-0.228452	2.58065	1.21385	-1.19462	2.13321	-1.9333	-1.1356	-1.16242
bin6	-1.76398	-0.0798218	-1.454	1.75032	0.723788	1.03462	-1.37851	-1.18727	0.619615	1.66788	0.0138623	0.612432	0.0739275	-0.904241	0.867801	-0.0592365	0.483867	-0.409224	-0.127179	-0.491122	-1.87175	-0.923362	1.80418	0.117774	0.585996	-0.835342	-2.03062	-0.617055	-0.703868	-2.03561	-1.25274	-1.12376	-0.322593	-2.14523	0.494042	0.474846	2.2218	0.588366	0.449615	-1.75487
bin7	1.40562	-0.248706	0.960023	0.00962915	-0.308127	-0.530079	1.71571	-0.523807	-0.229625	0.442172	-1.52597	-1.64689	-0.42823	1.09454	1.20888	0.776605	-0.292849	-1.40204	-1.11731	0.648646	-1.28625	-1.61519	0.593759	-0.420747	-0.944346	-2.56812	-2.00023	-1.37926	-2.3816	-2.23803	0.396973	-1.31654	1.00726	-1.57846	0.372474	-1.56149	-1.14864	0.810753	-2.21488	-2.40031
bin8	-0.727344	-0.423394	-0.690528	-0.2573	1.79929	0.874478	-1.06264	2.32352	0.547788	-1.35281	-0.153176	-0.0704466	0.757382	0.48976	0.504037	-0.674555	-1.86596	-0.0841347	-0.209425	0.253642	2.61026	2.52075	0.955298	-0.889343	3.20203	1.55071	-0.117431	0.0273468	1.7381	2.94861	1.46177	1.87981	1.66906	1.4199	1.6368	4.95502	6.76758	2.03827	2.87232	1.34288
bin9	-0.561545	0.349489	-1.16691	0.0136594	-1.28393	-1.69872	0.197579	0.387714	-0.104464	-0.42203	2.03799	-0.181885	0.682154	-1.21041	-0.331904	-0.127282	0.881893	2.01085	1.00701	-0.467282	-1.40268	1.66301	-2.97786	-2.48597	0.674011	-2.0827	0.780677	-0.205984	-2.58706	0.591651	0.499004	-1.12581	-0.494394	4.54112	3.29713	0.991149	1.01403	0.111681	0.665894	-2.40377
bin10	0.378126	-0.748924	1.76059	1.98717	-0.316197	-0.737943	-0.322601	-0.746045	-0.295277	-0.752359	-0.749859	-0.746612	1.62498	-0.311918	0.638734	1.84744	-0.736136	-0.743004	-0.302432	-0.740224	3.39427	1.03491	5.86319	0.0893487	4.37183	5.54684	1.2796	0.871655	2.7394	1.29796	-0.32662	4.97619	2.8267	3.4334	3.82815	-0.230779	6.87076	4.34411	4.93997	2.95579
bin11	0.734418	0.219904	-1.01708	0.19424	-0.593761	-0.133519	1.14446	-1.55609	1.559	-0.745503	1.02139	1.31526	0.517074	0.704363	0.871719	-0.265943	-1.8364	0.0869632	-0.964613	-1.25501	1.05029	-1.85819	0.673011	-0.810735	1.99775	-1.28953	-2.17268	-0.967363	-1.39009	-1.77756	-1.54488	1.75313	0.102695	-4.11953	-4.17355	-0.408828	-2.19193	-0.905302	-1.94449	-0.954179
bin12	0.541123	2.00932	-0.614852	-0.0230971	0.644196	-1.49478	1.72494	0.438671	-0.446211	-1.01217	0.291613	-0.106309	-1.82882	1.29682	-1.01469	0.526199	-0.29006	-0.632486	-0.388314	0.398949	0.454622	5.80192	3.01613	-1.0124	2.78285	0.868664	-0.177571	1.20351	-0.722827	3.37202	1.18998	1.33012	0.506855	-1.18784	-0.231088	1.73567	2.51357	1.94563	3.60302	5.19912
bin13	1.5538	-0.788442	0.759584	0.516588	0.594915	-0.623284	-0.00851528	0.189029	-0.552014	-1.03397	-2.29225	0.371277	-0.064375	-0.231375	-0.138659	0.922418	-0.672575	2.38589	-0.356443	-0.55409	0.11325	-2.64233	-2.22006	-1.153	-1.41612	-0.573594	-2.76085	-3.58533	-3.18175	-4.08199	-0.0497529	-2.52916	1.12644	-5.04788	-3.47776	1.72255	-0.972493	-4.29866	-4.8545	-1.22539
bin14	-0.703364	-0.180917	1.61753	0.477456	1.91752	-0.302902	0.117753	0.32754	-1.9207	-1.30527	0.679239	0.584819	0.593121	-1.18063	-0.699976	-1.35348	1.20149	0.135741	0.0213364	-0.0402366	0.276273	1.44161	-1.21884	-0.905406	0.96008	-0.744084	0.45256	-1.46124	-1.42714	2.70456	-1.28197	0.796874	-0.981406	-3.24216	1.43101	2.03679	1.72504	-0.178727	-0.307646	-0.11359
bin15	-0.417776	-0.654222	0.306506	-2.66957	-0.579031	-0.314672	2.44239	0.44036	1.11773	-0.0762627	0.503978	1.06366	-0.884673	-0.247903	0.92392	-0.107813	-0.294649	-0.0142657	-0.107135	-0.418472	-1.65003	-2.88994	-2.80525	-2.1883	-0.0133048	-1.35435	-1.92329	-1.16065	-3.35276	-2.22742	0.450746	-4.3209	-0.742144	-3.8267	-2.85845	-3.20254	-3.82382	-4.15319	-1.92199	-2.7005
bin16	0.796941	0.806099	0.159355	0.155598	-0.593563	0.813405	1.6372	0.811786	-0.323415	0.512881	-1.02902	-0.186139	1.67568	-0.923536	-1.21668	0.136669	0.522744	-2.07442	-1.44986	-0.178269	-5.32861	-0.547515	-4.48805	-0.866521	-1.34942	-1.43622	-1.99529	-1.81201	-6.47843	-2.35694	-0.32874	-2.21459	-0.481925	-6.02784	-4.04561	0.500383	-3.80082	-5.45482	-7.29402	-2.81166
bin17	0.239402	-0.111707	1.4121	-1.61659	2.5677	0.276067	0.234455	-0.133326	-0.212535	-0.271059	0.642836	-0.822925	-1.2239	0.808358	0.121386	-1.00403	0.380343	0.677022	-1.55944	-0.399752	-0.855551	-1.3536	2.57025	-1.3752	-0.529337	-3.47358	-1.22031	-1.98756	-1.87234	0.134711	0.957418	-1.95271	1.72832	-4.37252	1.02173	0.782761	-3.13424	-3.37789	-2.12823	-0.74896
bin18	-0.669417	0.983235	-2.09652	-2.08784	0.788679	0.715106	-0.0116679	-0.0408021	0.247085	0.347852	0.837253	-1.23759	-0.692787	1.12016	-0.257881	0.659653	0.894053	0.339096	-0.951365	1.12328	0.943501	3.26991	2.48882	0.875441	2.62986	2.08479	-1.24916	0.973351	1.35878	0.631467	-1.21019	3.52196	0.120733	3.06523	3.17842	5.56547	7.10172	1.81404	0.445535	0.556151
bin19	-1.85059	0.722156	1.77619	0.635571	0.331176	-1.71553	0.595532	0.169517	-0.386924	-0.861769	-0.129411	0.149818	0.516187	0.273219	-1.47352	1.29187	-0.756937	-0.396391	-0.331735	1.44888	1.40028	3.59309	0.0830578	-1.81836	0.770506	-1.35515	-1.06149	-1.77497	-2.96773	-1.51335	-0.523689	-1.63888	-2.02966	0.480089	0.140307	-2.70985	0.16076	-2.11857	-1.12774	1.78316
bin20	0.278349	0.0770935	0.325671	-0.446328	0.857799	0.462256	-2.17966	-1.7452	0.046149	0.275675	0.23027	2.24752	0.846323	-0.0761497	-0.810821	-0.0175262	-0.565441	-1.31925	0.852158	0.651904	-2.66584	-1.92541	-0.337969	-1.75729	-1.14759	-1.82967	-1.28316	-2.26993	-3.21057	-3.25533	-0.521846	-1.81687	0.666697	-0.833312	-1.00818	-0.242567	-3.13796	-0.937851	-2.0586	-2.05698
bin21	-1.26856	-0.91964	-0.934609	0.571201	-0.766324	0.61767	1.1308	0.62607	-0.108602	1.13134	0.792188	0.268188	1.88011	0.359361	0.573653	-2.10166	-0.32056	-1.0829	0.47995	-0.924685	-2.38064	-1.38473	0.376334	-0.393448	-1.1486	-1.54783	-1.56281	-0.361804	-3.15958	-4.30493	-0.679044	-2.89095	-0.925502	-2.04505	-3.0503	-2.56541	-0.709222	-4.72981	-3.86006	-1.55464
bin22	0.157446	0.181997	-0.267228	0.0831313	0.794152	1.12738	-2.06152	-0.495047	-0.240842	1.19883	0.129917	1.84943	-0.654909	-0.478094	0.500382	0.0977515	1.33966	-0.244098	-1.83366	-1.18256	-2.15196	2.30817	1.41173	-2.51887	0.445526	-2.03673	-1.31587	0.0669168	-0.707813	-3.16785	0.976031	-0.00766802	0.552795	1.20367	-1.59847	-0.827804	0.752702	-2.3142	-0.861396	-1.11325
bin23	-0.872223	-0.690164	-1.57252	0.668112	0.0875908	1.21818	1.45318	-0.0223285	0.549763	1.50503	1.04864	-0.72599	0.928156	-0.702125	1.06792	-0.812123	-0.414607	-1.57883	-1.10382	-0.0327003	-1.47008	-0.417433	0.168636	-1.64858	-0.129643	-1.86284	-1.49764	1.81627	-0.837541	-1.91978	-0.178429	-2.57428	0.283263	-1.08451	-0.824889	-1.93459	-0.117271	-1.83606	-0.149474	-3.68657
bin24	-0.140518	0.892829	-0.52257	1.95846	-2.70981	0.51925	0.560808	-1.04177	0.188183	-1.18818	0.594738	-0.769405	0.302762	0.277827	0.154009	0.579889	-0.920651	-0.308264	0.694231	0.875529	-2.98197	-3.02946	2.16555	-2.82551	-1.60167	-4.07825	1.80043	-1.44333	-4.79211	-3.04903	0.0518008	-0.11304	-1.35784	-2.91395	1.36724	-1.18312	-2.88186	-4.71384	-6.05921	-3.47773
bin25	-0.534761	0.225496	-1.33806	3.03136	-0.184822	-0.837091	0.754817	-0.769635	-0.346189	-0.985017	0.137065	1.10029	0.241442	0.247425	-0.974825	0.460628	-0.0806728	0.968641	-1.10344	-0.0130913	0.660195	4.29629	3.16183	-0.483086	4.37368	-1.07775	-0.346122	2.07056	0.803466	-0.336692	0.615227	0.377384	-0.536807	1.36524	4.0232	1.35132	1.32829	-1.38116	-0.287711	0.836799
bin26	-1.431	-1.62769	-1.91666	1.4084	1.06874	-1.243	-0.921664	0.588326	0.864487	1.09856	0.344419	1.3273	0.774625	-0.151625	-0.366769	-0.185875	0.0306571	0.250242	0.262004	-0.167226	0.686752	0.389068	1.80889	-0.420936	3.25362	0.499275	1.40545	1.24553	0.25103	2.90317	0.02651	1.84255	0.628515	1.21418	4.0703	-0.422744	1.37025	-0.491777	4.93974	0.75952
bin27	0.23754	0.138012	0.921801	2.09806	0.876225	-0.189723	-0.792388	-0.0461298	-0.858277	0.431168	0.807026	0.800875	1.40545	-1.52652	-1.0642	-0.315999	-2.00869	-0.477515	-0.480835	0.0476324	-0.439865	0.339961	1.01779	-0.939795	0.0127951	0.260291	-0.985921	0.612971	-0.718777	-1.12994	-0.122312	-1.5161	-0.462415	-0.827133	2.56443	1.48069	0.574501	0.264891	-0.303147	1.62474
bin28	2.00604	0.628108	0.460342	0.226439	-1.93209	-1.34782	-1.5548	0.947666	-0.301622	1.25371	0.117986	-0.0942858	-0.518267	0.948297	-1.06823	0.958928	-0.190397	-0.610551	-0.199807	0.272565	0.113241	-0.738558	-0.363118	-2.34887	-0.370488	-1.34425	-0.564849	-0.261084	-1.82377	-2.27804	-0.24869	-0.0263833	1.19013	0.527397	1.66956	-1.47732	3.55324	-1.76383	-1.24982	-1.26358
bin29	0.517583	-0.0539308	0.457511	0.174314	1.13584	0.335773	-0.993654	1.39739	1.1636	-1.67637	1.11567	-0.51933	-0.360674	0.371432	-2.38145	0.702858	-0.570012	0.600948	-1.13229	-0.29052	0.743647	0.435964	-0.181172	-1.74447	0.685775	-1.08783	-1.84626	-1.90141	-2.5803	1.41908	-2.07744	-1.98583	-0.402284	-3.14378	-1.44231	-0.113678	0.92077	-3.6696	-3.53349	0.30135
bin30	0.809575	1.92764	0.630172	-0.562543	0.163763	0.905734	-0.53115	-0.818561	0.779832	-1.80059	-0.256389	0.355507	-0.479588	-0.57499	-0.977722	-1.58091	0.352237	-0.651407	0.509642	1.80718	-0.440717	-1.65476	1.7545	-2.23072	2.54595	-2.06898	-1.92767	-1.4944	-3.67298	-0.590637	-0.41106	1.42888	-0.512159	-1.95956	-2.37771	1.27875	3.66064	-4.36099	-5.35574	-0.634943
bin31	-1.06441	-0.178094	-0.426331	-0.558967	0.130295	0.690469	2.16841	1.54155	-1.79895	-0.643138	-0.672556	0.45989	-0.319756	0.839464	-1.45855	1.08548	-0.745268	0.878705	0.116759	-0.0474627	-1.52527	0.693075	2.31031	-1.34388	-0.397581	-0.237621	-1.0509	0.387624	-0.410638	-0.956629	0.203698	-1.64304	-1.75063	-2.31614	-0.473321	0.387376	-3.20759	-4.46002	-2.14355	-1.36945
bin32	-1.21004	-1.63866	-0.860487	-0.918652	0.300431	2.07915	1.06386	0.594538	-0.465971	0.20964	-1.26503	0.973849	0.789119	-0.191009	-0.165452	-1.36803	1.0941	-0.237154	0.632978	0.579387	-1.13672	1.15923	2.76527	-1.847	4.76734	0.186186	0.737577	2.72912	-1.43747	1.58823	0.568887	0.725616	-2.17101	1.67648	-0.838538	-0.450626	5.71043	-1.09166	3.28477	-1.49383
bin33	-1.62083	0.568689	-0.83881	1.77019	-0.176953	1.02425	0.911418	-0.0371552	0.065393	1.82378	-0.790744	1.04913	-0.483057	-0.291735	-1.30406	-0.741689	0.892253	-0.901576	0.0967953	-1.01797	-1.99765	1.86528	0.140862	-2.45864	0.857408	-2.01331	-0.668991	-0.889446	-0.517085	0.317255	0.947667	-1.41551	-1.65121	-0.40764	-0.0784818	0.508968	-1.17448	-2.34497	-0.472554	-0.853149
bin34	-0.92167	-0.141318	-1.56758	-1.91973	1.46649	-0.245553	-0.91366	1.46452	-0.117425	0.904326	0.156792	-1.47533	1.03007	0.384028	0.853646	1.21562	0.433552	-0.291337	-0.0631149	-0.253154	-2.41105	-1.40548	0.68207	-0.358851	0.306152	-0.984797	-0.25138	-0.319354	-1.27422	-1.33472	-0.439466	-2.1855	-3.7868	-0.942511	-3.47583	-1.85893	1.5143	-1.09633	-1.67889	-3.24301
bin35	0.0313783	1.60487	-0.269084	1.34255	1.02677	0.392637	0.138884	-0.492883	-0.850331	-1.62431	-1.54254	-0.68943	0.724594	-1.00689	1.3994	0.320781	1.23375	-0.840215	-0.994813	0.10545	-2.22405	0.461474	4.27318	0.722636	-0.0851165	0.914583	-0.739298	0.13253	0.801031	0.310775	-0.030957	0.111558	-1.54345	0.614073	-1.2065	-1.56798	-0.282907	-0.691741	0.752985	-1.27673
bin36	-0.0472644	1.54166	1.61565	-1.35234	0.568078	-1.23736	-1.19177	0.0818026	-1.05308	-1.56878	0.624244	-0.0956075	-0.232676	-0.289768	0.104509	2.11672	0.412168	0.199273	0.0985247	-0.290649	-0.905386	1.40278	0.479745	-0.0994045	0.608491	-0.55664	-1.3244	-0.455877	-2.41376	-0.132622	0.893702	-0.990858	-1.68375	0.0798145	-0.277945	-0.688235	-1.16733	-2.20853	0.435829	1.07154
bin37	-0.358814	-0.176982	-2.5776	0.569021	0.85271	0.351479	-0.684408	1.53871	-0.642026	1.53838	-0.880958	-0.0806064	0.0378624	-0.811453	0.245239	1.22655	-0.216844	-0.35551	-0.812843	1.24473	0.107823	2.02964	-0.703489	-1.50402	0.545318	-0.233578	-0.0930583	-1.35875	-1.28698	-0.580558	-0.1673	-1.24805	-2.16917	-0.455562	-2.203	0.236563	-0.442869	-1.13773	-3.59828	-0.415445
bin38	-0.710257	-1.4802	0.0343857	-0.104951	-0.913903	1.20711	-0.619747	1.0572	-0.468267	0.784758	0.10711	-0.517133	0.828024	-0.0664166	0.578917	1.66315	0.612105	0.0202836	0.60507	-2.61241	1.72996	0.961865	-0.815035	-1.31974	-0.402487	-1.53786	-0.187234	-0.645181	-1.86276	-0.0641694	-0.602811	-1.98732	-4.13107	-1.70929	-0.698329	-3.57876	1.20901	-2.25942	0.226411	-0.384934
bin39	-1.10902	-0.296912	0.147514	-0.830884	2.66785	-0.308137	0.79306	1.2785	-1.01644	-0.288022	-0.435877	-0.556299	1.07116	-1.18814	0.205559	-0.126874	1.33902	-0.644818	-0.96937	0.258936	-0.00645567	1.89865	1.02502	-1.43214	1.02886	0.615533	1.09845	-0.105747	-0.136298	0.436756	0.708468	0.0274079	-1.73509	1.45068	-2.52373	-1.83602	2.21232	0.00694823	0.102673	1.01741
bin40	-0.119388	-0.00517359	-1.34712	0.189699	1.08693	0.133973	0.991619	1.2275	0.245416	0.0742544	-1.03577	-0.238315	0.577793	0.782923	0.0891322	-1.94084	-1.29465	1.35029	-1.74964	0.978329	-1.13911	-1.11922	0.425401	-2.97518	3.15391	-1.18262	-1.59575	-0.187102	1.26265	-1.0295	0.53799	0.343589	-2.57775	-1.06853	-1.05773	1.43813	-0.264112	-0.916375	-1.12253	-0.496855
bin41	0.29905	-0.534901	-2.53242	-0.749198	-0.0469352	0.239873	-0.515791	2.39692	-1.05085	0.0872363	0.475301	1.50188	0.342355	0.299699	0.199906	0.814576	0.227039	-0.0540166	-0.784446	-0.616681	-1.47833	-1.13067	-0.919147	-0.99788	0.17444	-2.06566	-0.580011	-1.14826	-2.20383	-0.783484	0.231321	-0.240075	-1.66903	0.805938	-2.81491	-0.521475	-0.00700955	-2.35743	2.06198	-0.139072
bin42	2.18333	-0.876174	0.65126	-1.33961	-1.19288	-0.348448	1.07994	0.267055	-1.51911	0.246112	0.092842	0.118914	0.0982811	-0.260814	-0.0789375	1.38777	0.877098	-1.79151	0.110068	0.289574	0.186818	1.96608	0.917856	-0.790322	-0.186066	-2.90554	-2.98503	-3.41704	-1.40025	-3.84939	-0.105429	-0.847365	-2.14904	-0.0853465	-3.42119	3.89492	-1.8421	-1.00021	-3.29569	-0.766709
bin43	0.193178	1.47624	-0.705073	0.36334	-0.7293	1.99364	1.08905	0.935279	-0.509563	0.521332	-1.25173	0.288242	-0.911687	0.249124	-0.173561	-0.95931	0.970284	-1.40412	-1.62726	0.200848	-3.37501	-0.49089	-0.474666	0.0152116	1.94067	-2.24504	0.787201	-0.395231	-0.00927816	-0.459609	-0.137042	-2.94023	-0.659625	-1.46371	0.264558	-1.08462	-1.95391	-0.966483	-0.264023	-1.49151
bin44	0.936203	-1.41593	-0.661091	-1.50704	-0.46224	-0.3183	1.20114	1.09282	-0.215824	0.248377	0.0699011	2.73943	-0.0429624	-0.369966	-0.0930488	-0.96337	0.558743	-0.650623	-0.789224	0.647024	-1.51935	-2.47566	-1.15469	-2.59274	-0.379607	-1.70586	-0.685529	-0.599262	-0.607725	-1.29901	-0.959567	-1.38026	-0.249996	-1.78698	-4.45643	-0.853446	-1.61711	0.28586	-2.51622	-0.15155
bin45	-0.263127	-0.102696	-1.55566	0.659092	-0.232854	1.5427	-0.0991256	0.38143	0.0374254	0.88645	0.473568	-2.71261	-0.151779	0.904179	0.799352	1.04305	-0.289695	-0.296731	0.446517	-1.47038	-0.243745	1.33231	0.0912975	-2.8208	-0.531188	-0.24156	-1.1561	-1.06629	-3.89903	-4.18948	-1.75426	-0.924912	-5.27064	2.67592	-4.51793	-1.7739	-0.112566	-2.06753	-0.838361	3.02017
bin46	1.2258	-1.19262	-0.427359	-0.573338	0.903825	-0.866773	-0.119908	0.426427	-0.738956	0.335773	1.15818	0.798271	2.29119	-0.702134	-0.645169	-0.451251	0.916157	0.325881	-0.914994	-1.73583	-0.860136	-0.93207	-0.164781	-0.172063	0.865418	-1.25438	-0.752194	-1.43608	-1.21258	0.847799	0.36232	0.542434	-0.25487	-0.697184	-0.762829	0.993214	-0.344294	-2.69545	-0.739201	-0.999287
bin47	0.310278	-1.28557	-0.059914	1.45406	0.315799	0.924744	0.148335	0.725083	-0.99812	0.0608601	0.0833366	0.797921	0.29971	-1.84542	0.498995	1.80306	-0.160964	-0.00752665	-1.89273	-1.17046	0.918623	-2.94266	-2.13551	-2.404	-1.70187	-1.40123	-0.670954	-0.545476	-1.53532	-1.02686	0.970755	-1.99586	-1.75072	-1.8299	-2.53783	-2.07023	-0.559378	-3.45889	0.510549	-2.17596
bin48	0.193005	0.100185	-0.271633	-1.89354	-0.637618	-1.00867	1.27482	0.437772	0.815153	1.5175	-0.56011	0.468306	0.769937	-0.959487	-0.112352	-1.71496	-0.719423	1.11031	-0.313983	1.50166	-0.938118	-1.13585	1.2919	-1.6041	-1.1347	-1.91122	-0.821767	-0.751314	-1.08365	0.946766	0.167531	0.790894	-1.97364	-0.933562	-1.58089	1.13627	-0.740118	-1.18032	1.51363	-2.21193
bin49	0.00557284	0.750348	-0.917633	-0.201301	-0.291344	-0.816253	1.83416	0.820161	-0.235648	-0.160183	-0.841228	1.02456	-1.91053	-0.565173	1.54037	-0.67056	0.776152	-0.0853404	-1.35118	1.29912	-2.18288	0.0126888	-1.00848	-2.09819	-0.338638	-0.916028	0.660482	-0.055246	0.79268	1.48594	-0.624527	-1.51001	-0.206332	2.42663	-1.18296	-2.66306	-2.15186	-0.10312	-0.295086	1.13604
bin50	-1.03796	1.33755	-1.21295	0.536079	-0.245199	0.0788993	-0.312971	-0.52965	0.339097	-0.283162	0.304429	-0.72245	-2.13542	-0.108379	1.54752	1.91074	-0.104162	1.46093	-0.422628	-0.398669	0.551787	2.75558	2.27034	-0.276548	-1.33344	-0.40461	-0.786523	1.15201	-0.252536	-1.16123	0.818108	-1.84696	-0.736885	1.40804	-0.429828	1.11323	1.24532	-1.2208	2.61159	2.13297
bin51	0.802728	0.317567	-0.650173	0.294791	0.17777	0.199363	-2.24262	1.75839	1.46176	-0.0854942	-0.812965	-0.254818	-1.72561	0.328884	-0.177625	0.306543	-0.395854	0.938045	0.979179	-1.21527	-2.34832	-1.04711	-1.08893	-2.45048	-1.519	-0.131606	-0.340374	-0.889453	-1.32195	-2.6009	-1.52338	-0.322441	-1.15824	-1.02151	-0.27606	0.609375	0.890879	-1.93031	1.85734	-3.12169
bin52	0.24979	1.53187	-0.387791	-0.92161	0.476481	0.0552576	-0.911791	0.300816	-0.35459	-0.628198	0.884075	0.153389	-0.159473	0.707871	-2.09307	1.68286	-0.291568	-0.934163	-1.13164	1.77748	-0.50752	0.643455	1.10225	-1.19729	1.72038	-1.35195	-2.61991	-1.45928	-1.81405	-1.93879	0.259239	-1.50278	-2.6641	-4.33114	-3.70087	-1.18912	-2.30603	-3.73734	-3.02699	-1.39284
bin53	-0.343555	-0.943413	2.20204	1.06313	-0.348108	-0.602274	0.908827	-0.202407	0.326983	0.36415	-1.66687	1.50288	-0.385266	0.591131	-0.761515	-0.587201	0.412145	-0.2611	-1.84786	0.581802	-0.569598	-0.0122343	0.710519	-1.38754	0.367005	-1.54809	-1.535	0.300091	-1.66779	-1.10813	-0.293908	-0.832014	-3.0771	1.15389	-0.188409	-1.90825	-1.42505	-0.43531	0.0858653	1.4771
bin54	-1.37879	-0.140387	1.02675	-0.681299	-0.644507	1.34157	2.26819	-1.17335	0.319507	1.4307	0.393214	0.33757	-0.45767	-0.34922	-1.57701	-0.996011	0.189005	0.51077	0.114536	-0.524671	-2.63017	0.593135	-0.324464	-1.15015	-0.264407	-2.38623	-0.655967	0.576782	-1.96699	-2.75839	0.11891	-2.12415	-1.57468	1.31827	-2.27445	-2.68834	1.1072	-2.6662	-4.46034	-0.45662
bin55	0.0615901	-0.285595	0.779996	1.39164	-1.59691	-0.545215	1.57175	-0.814687	1.32151	-0.363007	0.355305	0.610521	0.589106	0.711606	-1.60619	-1.00397	1.02425	-0.182959	-1.47334	-0.549736	-0.761089	-0.323045	-1.03121	-2.62595	-1.26311	-1.7528	-2.31511	-0.553633	-3.43665	-0.82362	0.124885	-1.19414	0.488377	-0.550879	-0.352355	-1.48345	5.28103	-2.30339	1.94781	-5.32771
bin56	-1.07371	-0.388723	0.445552	0.72612	0.262012	0.941782	0.577016	-0.0821248	-1.19489	1.22825	0.350664	0.385637	-0.193524	1.8798	-1.63031	0.932957	-0.993883	-0.84288	-1.8417	0.505755	-1.09757	-2.58264	1.42108	-0.238038	-0.622924	-0.844591	-0.599134	-0.742904	-1.57448	0.604052	0.203897	-0.539077	-0.954478	-0.246311	-0.786053	1.70321	-1.77485	-1.6112	-1.26905	-1.60355
bin57	-1.27916	0.229019	2.22732	2.02164	1.02773	-0.223399	0.539211	0.0226661	-0.501605	0.411686	-0.199065	-0.656335	-1.36573	-0.634023	0.597418	-0.75539	-0.597212	0.908558	-0.933682	-0.844125	0.437208	0.192509	2.16085	-1.45181	-1.95354	-1.02182	-1.27027	-0.403246	-0.473601	0.320487	-1.52883	-5.78036	-1.991	-0.199402	-5.70729	0.894802	1.37	-0.732838	-0.110525	-0.830944
bin58	-0.548705	-1.26092	-0.444665	-0.581841	-0.833912	1.44422	0.00928198	0.746543	0.97159	-0.616103	-1.40854	1.89527	-0.547171	0.528328	0.57288	0.594152	1.18767	-0.185029	-1.8698	0.335909	-0.678755	1.20933	-0.849401	-1.41207	-1.7402	-0.868842	-2.40754	-0.396721	-1.21663	-0.566617	-2.2078	-2.3209	-0.16003	-1.52678	-1.48667	4.08584	-0.38796	-2.09707	-0.96224	0.389706
bin59	-0.651883	-1.82138	-1.08132	-0.30353	-1.61599	1.36496	0.601762	1.07003	-0.0896094	0.107583	0.494003	0.683829	1.44802	0.966025	1.49415	-0.369182	-0.622387	-1.05387	-0.00337134	-0.620452	-1.51851	-1.10311	0.635765	-0.698212	-1.3585	-1.35867	-0.951207	-0.798489	-0.52479	-2.30841	-0.401316	-0.895402	0.0673719	0.135682	-1.62564	-1.52432	-0.610701	-1.2346	-2.88155	-1.49817
bin60	-0.597538	-0.85149	-0.180944	-0.639553	-1.67834	0.998371	-0.749343	0.134184	1.78063	-1.30352	0.683712	0.565039	-0.0356518	-0.649719	0.279981	-0.468834	2.42334	0.744266	-0.53566	0.0677043	-2.0001	0.300618	-1.56886	-0.948821	0.625536	0.0957091	0.298345	-0.951799	-3.07734	-2.36015	0.0760735	-1.03026	-0.394626	-0.505882	-2.30174	0.241739	0.236515	-2.43489	-0.379578	-0.373028
bin61	-1.785	-0.327313	-0.838177	0.34758	0.215976	-0.673785	0.03309	0.856811	-0.289978	-0.433377	-1.0171	1.51646	-0.270279	1.30321	-0.853208	-0.270251	2.50632	-0.743976	-0.0490769	0.776504	-4.09644	4.69505	-2.77186	-2.23996	-3.02684	-1.58421	1.49254	-0.111736	-1.79322	-3.30617	-1.29525	-1.60798	-0.175186	1.75989	-2.99383	3.83198	-2.14817	-3.35308	2.86702	-1.63764
bin62	-0.770797	-1.11754	-0.5216	1.43387	-0.638297	1.28221	-0.933155	0.289678	-2.30913	-1.0933	0.336887	0.715125	0.877907	0.519924	0.904955	-0.172692	1.50278	-0.634748	0.367475	-0.0412169	-2.96735	-0.0822131	0.915499	-2.00198	-2.1454	-2.3414	0.364036	-2.43252	-2.48357	-2.24502	-2.0132	-4.31871	1.64993	-3.0478	-2.76194	0.1379	-3.01086	-3.79682	-2.56666	-2.06108
bin63	1.02969	1.25875	1.02873	0.310368	-0.397648	-0.8538	-0.355597	0.195226	-0.959195	0.315286	1.32604	-0.0921723	0.144231	-1.27927	1.361	-2.04878	-1.05953	-0.000117901	-1.08804	1.1631	-0.61633	-0.932969	-0.915221	-2.25766	0.448639	-1.72942	1.46364	-0.932599	-2.04559	-1.27062	0.816201	-1.80015	0.616406	-0.45964	-2.99353	0.988709	0.430496	-1.29165	1.27284	-0.482164
bin64	1.59586	-0.802111	-0.39629	0.747092	0.536266	0.167258	0.832603	0.445302	0.396408	-0.460884	-0.57669	0.834106	-0.796309	0.253882	-2.31608	-0.317149	-0.487742	-1.89668	1.26701	0.954289	0.0616844	0.644255	2.42814	-0.307161	0.349347	-0.870406	-1.77629	-1.30908	-2.55374	-1.64394	0.798669	-0.690159	0.185889	-1.79053	-1.98205	1.94658	-1.29823	-3.08769	-2.51477	-0.137904
bin65	0.413935	1.52617	-1.6724	0.305758	0.232312	-0.821856	-1.07086	0.0810566	0.805692	-0.636097	1.09501	-1.76213	-0.52588	-0.577563	-0.702899	0.581773	2.00118	0.485484	0.691124	-0.453625	-2.60708	0.574791	3.78833	-2.85789	-0.262603	-2.8574	-0.112829	-1.60205	-1.61188	0.566306	-0.0616884	-0.905003	-0.443054	1.8817	-4.57346	-1.15309	0.260851	-2.1919	1.23114	-3.04247
bin66	1.90133	0.970683	-0.723749	1.05573	-0.875545	0.510741	0.312528	0.199261	1.28467	-1.72439	-1.90633	-0.882085	-0.57452	0.305627	-0.232247	-0.940134	0.769637	-0.0230706	-0.210716	0.776099	0.866532	1.59244	3.02123	-0.751947	2.2095	-0.860623	1.39548	-0.835527	0.554955	-0.12637	1.58841	2.60082	0.376103	0.806735	-3.611	0.599546	2.12914	-0.572601	1.31122	-0.468843
bin67	0.47582	-0.983794	-0.947831	-1.44221	1.63354	-0.0908446	-1.73562	0.411889	-1.23528	1.61442	0.416464	-0.472592	0.0766502	-0.759294	-0.25334	-0.270517	1.37882	1.10804	0.553124	0.522447	-2.01982	-0.162799	0.00420472	-1.064	-1.87481	-2.02586	-0.656673	-0.30583	-1.6514	-2.8209	0.97171	-1.51449	1.78284	2.03608	-0.95494	-0.482636	-0.687925	-1.70125	1.56736	-3.41484
bin68	0.247489	0.767717	0.128886	-2.00525	1.16677	-0.224855	-1.12054	0.508077	0.993198	-1.94111	-0.738152	-0.490342	0.228231	0.471504	1.48988	-1.22929	0.603243	-0.432494	0.646981	0.919417	-0.18727	0.623952	2.63964	-0.896035	-1.40339	-0.657896	-1.03974	-1.71984	-2.21174	-0.759491	-0.00792258	-1.92123	0.513223	-1.78995	-2.97206	-2.14477	-1.29575	-3.48164	2.03426	-1.91953
bin69	0.541189	-0.347298	2.35638	-0.9411	-1.48592	-1.16471	0.751888	-0.854228	-0.78945	-0.508069	-0.88935	-0.704852	-0.25468	0.441033	-0.104445	1.37706	-0.203727	1.33873	0.514182	0.925311	0.925997	-1.12399	-1.35564	-1.9533	-3.41734	-2.01537	-1.93899	-2.25576	-1.17151	-4.03837	0.0580281	-0.745543	-1.11532	-1.1009	-3.47226	-2.39045	-3.779	-2.58479	-0.753311	-5.022
bin70	-0.0528341	-2.42943	-0.527292	-0.240538	0.978097	0.113988	0.0415244	-0.179973	0.778767	0.690353	0.170781	0.385819	-1.33463	-0.833664	-0.257038	1.75994	-0.868475	1.84408	0.565729	-0.609487	7.19373	0.776514	-1.17011	-0.152579	-0.508472	-0.940739	-1.2722	1.05662	-1.99259	-1.36734	-2.55845	-1.21975	0.143676	4.52669	2.31197	-1.32099	1.95865	-3.28037	3.70991	2.01322
bin71	0.239796	-1.13549	-0.409621	-0.645298	-0.262706	0.00415814	-1.83428	0.279927	-1.10026	2.08382	1.5556	1.92594	-0.173065	-0.0565096	0.321698	-1.19402	0.105573	0.346977	-0.322487	0.279307	-1.92544	-2.32911	-0.118253	-0.945419	-2.66282	-3.03341	-1.37641	-0.0450789	-2.14372	0.339476	0.634389	-2.55987	-1.26966	-2.40812	-3.83535	-4.13539	1.47628	-1.78817	1.23764	1.3781
bin72	-0.309379	0.833676	-0.298761	-0.588187	-0.948251	0.503431	-1.36166	0.543143	-1.09482	-0.131214	0.597523	0.0904228	-0.418577	1.25156	-0.350317	-1.12551	0.641746	-1.29298	2.65203	0.806892	0.117565	-0.588999	-0.359136	-1.56515	-1.61345	-0.272785	-1.28202	-1.08362	-2.85168	2.56554	-0.741317	2.12849	1.27543	0.850057	1.14774	-0.827788	-0.440559	-2.52102	-0.389359	-1.25746
bin73	-0.794468	0.0495975	0.435226	0.940935	-1.12132	1.7417	-1.04874	-0.381348	0.660218	0.235211	0.146781	0.533319	0.701867	-0.123339	-0.455329	0.761211	-1.53396	0.768144	-2.42442	0.910548	-1.42294	-3.05528	0.0189057	-3.66768	0.00764588	-2.81489	-1.05736	-1.35392	-2.5373	-0.737761	0.736202	-1.58288	-0.365427	0.106915	-0.960041	-1.58851	1.4895	-0.914909	-1.03343	-1.45542
bin74	0.414165	0.456981	0.200425	0.439177	-1.28913	1.0846	1.30084	0.18241	1.00237	0.260533	-1.09139	-1.63631	1.21142	-1.46993	0.287383	0.733943	-0.0680552	-0.232608	0.335147	-2.11289	-0.977704	0.189973	-0.80132	-3.12161	0.140824	0.266065	-0.683941	-0.415167	-2.6375	-3.55937	1.62369	-1.03659	1.20795	-0.934485	0.172896	-3.74301	-1.25266	-3.93681	-0.857166	-2.71213
bin75	1.56123	-0.804293	0.672663	-0.793027	-0.136961	0.0769072	-0.690253	-0.0410628	0.952297	-0.16998	-0.873765	0.625641	2.60429	-2.04966	-0.356395	-0.211363	-0.0136681	-0.228159	-0.78282	0.659834	-1.66423	-1.90398	0.0454776	-1.9505	1.71915	-1.80175	1.61013	-1.69015	-1.3679	-0.449442	-0.863783	1.75688	2.14261	1.09877	-2.49852	-2.44172	1.10419	0.82051	0.949511	-1.42529
bin76	-0.374983	-0.700792	-0.813878	-0.1154	0.711243	1.49103	0.283484	1.82636	-1.29857	1.1135	0.888514	0.00838265	0.555092	-1.05868	0.654138	-1.88773	0.581123	-0.121913	-0.357982	-1.37988	0.746508	-0.358674	-0.061433	-1.20908	-0.795794	1.66295	-0.647001	-1.4569	-2.95514	-2.95697	-0.00898842	-2.02931	-2.48469	0.804571	-2.01267	-3.89278	-1.67377	-4.11922	-0.853879	1.2496
bin77	-1.89781	1.55213	-0.682022	-1.09197	-0.140294	0.674681	0.499836	0.576303	-0.243457	-1.99232	0.667278	-0.636273	0.294368	-1.41934	0.734225	0.250388	1.02489	0.0346976	1.01058	0.786701	-2.29676	-0.741406	1.35072	-1.31352	-1.07705	2.44057	-1.35762	-0.402821	-1.60377	2.11893	-0.972006	-3.02592	-0.27346	1.50189	-1.32654	0.277845	2.99629	-2.20915	-0.618177	-1.5334
bin78	0.00838144	-0.702277	-0.830689	-2.3388	0.0784757	-0.797001	1.00547	1.82639	0.0239784	1.12209	2.18422	0.0498742	0.403834	-0.447928	0.148551	-0.670344	-0.497382	0.0794683	-0.194497	-0.443194	-0.790604	3.82027	1.63418	-1.57174	1.18701	5.04904	0.666961	0.312437	-0.946448	3.63416	-2.32281	0.407945	-0.480793	-2.54562	-1.39578	1.40312	-0.90106	-0.653566	-1.40373	-0.311701
bin79	0.398775	-0.0921089	0.187527	0.366461	-0.800493	-0.328332	-0.559385	1.67991	-1.63112	-1.6608	0.526419	-0.609249	-0.239792	2.67145	0.608533	0.371896	-0.353269	-0.820513	0.429851	-0.154165	-0.574512	1.08327	-1.17653	-1.87193	-1.57107	4.30256	1.19343	0.00921711	-3.62411	-0.499449	1.04178	-4.03927	1.31496	-2.96247	0.128171	-3.41954	1.40694	-4.29012	-1.83896	-1.29672
bin80	0.547154	0.080002	-0.957739	1.60671	0.648636	1.06504	0.0175485	1.67001	0.197667	0.0575113	-0.594492	-2.38181	-0.199551	0.842496	0.174199	-1.82753	0.0487355	0.0268171	-0.776571	-0.239356	-1.72851	-0.362788	-0.594886	-1.28968	-0.338588	2.99556	-0.968332	-0.633175	-2.14391	1.64223	-1.43763	1.49801	-0.619612	0.884066	-0.770812	-2.18472	-1.03759	-0.197824	0.0745468	-1.25113
bin81	-0.404268	-0.966245	0.245085	0.265293	-0.904216	-1.39589	-0.42642	0.185211	0.423136	2.24359	1.05353	-0.761066	1.64676	-0.761609	0.995503	-1.52575	-0.347138	-0.247075	-0.32238	1.00384	-0.954957	-1.11562	0.489468	-0.6992	1.14837	3.58462	2.26258	-0.923433	-1.47494	2.56273	-1.00366	0.624005	-0.332336	-0.286145	-2.21928	-2.45589	0.887306	-1.87231	-0.410724	0.409636
bin82	-0.564977	-1.35464	2.00745	0.232625	-0.0427756	-0.262271	-0.261755	-0.0828274	1.77174	-0.0116212	0.837922	0.00395276	-1.08623	0.111436	-1.64264	-0.00311517	-0.558215	1.48979	0.761437	-1.3363	0.223695	1.41346	0.322892	-1.59748	1.3025	4.24696	-0.198402	0.614804	-3.03983	0.17325	-0.0582197	1.01075	-0.232189	3.85994	-2.50775	-1.3236	-0.302017	-2.27954	-4.68932	-1.10256
bin83	0.332243	-0.965813	0.0824881	0.195652	-0.41235	0.400024	-1.79605	0.472286	1.75788	-0.44795	0.587676	-0.479066	0.591622	-1.20166	0.46627	1.29457	0.903144	0.788248	-2.23915	-0.341249	-0.496651	-0.941363	-0.380146	0.314727	1.68435	4.03773	-0.567979	-1.01828	-1.07425	3.36282	1.1997	0.212404	-0.42066	0.992801	-0.863789	-0.626425	-1.4494	-2.30417	-1.45343	-2.0881
bin84	-0.22689	-0.828641	-0.434918	1.23457	-0.971436	-0.440577	1.17434	-0.674014	-0.00152994	-2.70781	1.07303	-0.230447	-0.336147	0.742137	1.64973	0.888013	0.178097	-0.378562	-0.389061	0.698733	4.58341	4.94223	1.0539	-2.93119	2.47719	4.0529	0.452261	0.17858	0.143544	5.54856	1.62541	6.17083	-2.35371	5.09603	-0.615469	2.80945	1.39936	0.770595	5.87794	1.50218
bin85	-0.811957	-0.725996	0.162944	0.438022	1.11343	0.297657	-2.33193	0.0619407	0.0863863	1.57885	-0.432317	-0.289368	1.49461	-0.0965379	-0.471265	-0.540881	-0.432144	-0.94988	2.03919	-0.199624	0.779094	1.10982	1.07371	2.11545	1.92442	4.90309	0.0510791	0.983949	-1.01529	0.370861	-0.867426	1.51989	-0.211626	-0.574761	-0.323348	2.79416	-0.20404	-2.64553	0.389413	2.23476
bin86	0.590016	-1.12022	-1.01186	1.77969	0.50164	0.107263	0.12414	0.166487	0.856153	-1.41909	-0.416002	0.317886	-0.786153	-1.66162	1.0035	1.86071	-0.171249	-1.302	0.572868	0.0321556	1.77283	1.8683	1.23632	3.27846	0.563497	4.62704	-0.771521	1.35357	3.24586	1.88928	-0.186177	3.18168	0.143962	2.46327	-0.389745	2.28504	-0.818193	-0.242208	4.64015	3.03513
bin87	-0.135136	1.0604	0.0338723	-0.0155434	-0.586565	0.153411	0.0153335	-1.58395	-0.308484	-1.43331	-0.227404	1.091	0.862338	-1.44017	0.160983	-1.27999	-0.145117	1.98404	0.0206704	1.77613	-1.39686	-0.734295	-1.94835	0.475455	0.436179	1.29639	-0.704949	0.0217874	-0.275603	-2.33023	-0.419912	2.70508	0.183299	-1.35728	0.103903	-1.35483	0.35403	-1.79945	-1.50332	0.381396
bin88	0.961168	-2.43711	0.216644	-1.20482	-1.28494	0.386626	0.708391	0.0889701	-0.505708	-1.16178	-0.370916	0.215894	0.0460263	1.53761	-0.139056	0.348688	-0.271747	0.156843	0.929211	1.74249	-0.676998	-2.62415	-2.45664	0.601189	-1.53042	-1.49598	-0.209687	0.723112	-1.76066	-0.574118	0.29296	-3.55747	-0.0193002	-4.56374	-3.9927	-2.28258	-2.18177	-6.38338	-5.2161	-1.17502
bin89	1.05023	0.238581	0.231526	1.33356	-1.58545	0.36192	-1.30724	0.0410344	1.34537	-0.0328839	1.05425	-1.27675	-0.446201	0.123274	1.33495	-0.447155	-1.66331	-0.886269	-0.50868	1.04745	0.378901	-0.715066	-1.81021	2.11712	-0.58485	0.239589	-1.35182	-0.710966	-3.20181	-4.21282	-1.97921	-1.38006	2.22941	-3.0954	-3.24222	0.387875	-1.47569	-3.86896	-5.63131	0.131019
bin90	1.10521	-0.163455	-0.622056	0.114094	0.938087	-0.199491	-1.75726	-0.509764	-0.922199	2.06428	0.194899	1.08658	-0.496007	-1.48135	0.507021	1.51352	0.301413	0.0689057	-0.565909	-1.17129	-4.21895	1.74909	-4.2581	-0.0546568	-3.13593	-1.64124	-1.65189	-2.30588	0.242011	-3.4198	1.7761	-3.56852	0.377965	-0.451938	-1.20158	-3.43841	-3.72824	-3.81896	-2.95447	-0.678839
bin91	-0.387329	-0.480036	-0.66141	-0.379129	0.923014	2.35001	0.915196	1.98474	-1.47945	-0.37119	-0.362553	0.669822	-0.371051	-1.4506	0.000278834	-0.870259	-0.199202	0.469276	0.427804	-0.726315	-2.41404	-2.26662	-1.37721	0.0372689	-2.84565	-2.13541	-2.00095	-0.190905	-0.6032	-4.59388	0.113091	0.271144	0.38512	-0.397507	-2.72084	-2.25237	-6.21241	-4.15659	-4.38626	-2.63372
bin92	-1.24763	0.558376	-1.63135	0.546618	0.642117	0.00448268	-0.15125	-0.498395	0.930646	1.06177	0.519316	0.355953	0.533404	-1.01493	1.13633	-2.67576	0.583703	-0.22398	0.915169	-0.338863	-1.44034	-1.63648	-2.38167	0.30939	-1.95602	-0.248446	-0.25215	-1.69369	-1.12159	-3.38031	-1.00272	-0.247265	-0.492007	-1.41049	-4.1729	-3.10795	-3.13146	-2.09968	-0.600512	-1.30305
bin93	1.01939	-1.03781	-0.359968	0.266938	-0.775794	0.134345	-1.66845	-1.67569	-1.27114	-0.199831	-0.242166	-1.21328	0.967459	1.41718	0.448588	0.925498	1.05235	1.11776	0.94857	0.1499	-1.2868	1.4816	2.26032	0.613399	1.4086	1.39403	-0.336532	-0.814421	1.94901	4.5475	1.51421	2.90619	-0.136516	1.75603	-0.256517	2.05162	-0.180914	-1.52247	0.405414	4.8936
bin94	-0.095251	-1.02771	-1.84266	2.26539	0.235381	0.25651	1.32608	0.711427	-0.173176	-1.113	0.732142	-0.845096	0.549136	-1.40434	0.607508	1.02869	0.027744	-0.567488	-0.698793	0.0200635	0.825058	1.01482	-1.54847	0.708153	2.63176	3.69424	0.693306	1.52768	0.0229633	-0.651482	-0.883477	1.82673	-0.376262	0.807637	-4.91028	5.21354	-0.276514	0.145183	1.54436	1.10123
bin95	0.108144	-1.44764	-1.75373	1.59373	-0.636485	0.0370337	-0.0693019	2.4415	-0.426308	1.17204	-0.0791738	0.394502	-0.60272	0.291274	0.69302	-1.00197	-0.285048	0.660758	-0.279642	-0.80719	-0.400977	-0.652995	-1.50802	2.08696	1.20653	2.0439	0.280138	-0.0609856	0.857549	1.38093	0.164406	3.14744	-0.62121	-0.17894	-2.52817	2.79789	3.43377	-1.97445	3.14612	0.923315
bin96	0.27978	0.942494	0.41272	1.98577	0.478037	-0.351981	-2.2507	0.714455	0.635149	0.701133	-0.758642	0.205089	0.301398	-0.22596	-1.34377	1.37715	-0.626367	-0.921696	-0.483733	-1.06585	2.28778	2.83821	1.3399	1.80799	3.3003	5.79544	3.39166	-0.916448	3.57222	-0.44769	-1.65341	4.84042	1.28523	2.28226	-1.14786	2.97067	-0.318563	-1.41085	1.72643	-0.0193432
bin97	0.252019	0.224252	-0.297951	1.45636	0.901549	0.432291	0.358181	-1.74345	-1.41005	1.56393	0.333094	-0.940644	-1.40316	-1.50404	-0.782777	0.518663	-0.279822	0.57228	0.800326	0.965923	-0.0547768	-0.920773	0.731446	0.352995	0.851464	0.590734	0.667859	-2.60419	-0.405773	0.744107	-0.826683	-0.437798	0.580081	-1.09575	-4.1315	1.4444	-2.5463	-3.78653	-0.354142	-1.41663
bin98	0.343521	0.0253069	-0.0651676	-1.1887	0.0835332	-0.793629	-0.480728	0.713439	-0.67062	-1.08214	0.0930061	-0.980314	0.882072	-0.397664	-1.36614	1.80802	2.30371	1.22266	-0.724216	0.259726	0.706502	0.800822	0.710628	1.54102	1.80848	2.87797	1.75637	-0.256039	1.68207	1.01049	0.129658	4.69652	1.39017	6.45551	1.16641	2.14379	0.40616	-2.89433	3.20506	3.418
bin99	0.577328	0.42189	1.80601	-0.0669826	-0.952621	0.698087	-0.374449	-0.330867	-1.38536	-0.778141	1.24276	0.636564	-0.0464774	0.250289	1.16793	1.25573	-0.0734556	-1.9294	-0.804078	-1.31078	-0.565326	1.51573	2.16062	1.08202	2.94018	0.741805	0.0611563	0.134051	0.992668	3.54367	-1.49791	0.0739486	1.30788	3.75185	-0.236513	0.209007	-1.3291	-0.699076	-1.15109	2.89854
bin100	-1.32725	0.628005	-0.189612	0.699577	-1.20585	1.41214	1.69457	-0.710754	-0.303626	1.33593	-0.275062	1.66473	-1.36776	0.00770865	-0.055698	-1.05731	0.139899	0.339469	-0.151262	-1.27547	-0.223375	1.28811	-1.89816	0.81525	0.584632	2.13183	1.33218	-0.470786	-0.120181	1.26083	-0.603089	-1.30949	-0.542442	1.74434	-2.60755	0.63194	-1.84642	-2.15618	1.18394	1.7791
bin101	0.47533	1.13756	1.37189	0.115898	-0.761815	-1.28285	0.496031	-0.26166	-0.172425	-1.72112	0.540185	-1.64045	1.15849	1.20791	1.10336	0.799249	-0.483716	-1.33353	-0.126562	-0.638675	0.645257	0.268735	2.04116	1.82367	2.52928	1.12975	1.11936	-1.30158	-0.631224	-0.875797	0.228286	4.47652	-0.452414	0.521066	-3.91402	-0.0559289	0.330023	-1.65194	-1.25191	5.65202
bin102	1.3399	0.588218	1.58467	-2.47538	-0.510517	0.747841	0.350053	-0.553144	1.32554	-0.784333	0.321771	0.907774	-0.00756695	0.32938	0.0569235	-0.328014	-1.09137	0.229056	-0.758458	-1.26478	-0.230642	2.23324	0.429065	1.60317	1.78676	2.02937	1.24607	-0.105153	0.964992	1.68483	0.0686848	0.826105	0.371993	1.50509	-1.24068	1.63034	0.599972	0.903603	2.59691	-0.313778
bin103	-0.367661	0.68276	0.870743	0.129592	0.0812486	0.645982	-0.658582	-0.0516435	-0.00012953	-0.383537	-1.03541	2.00124	0.298197	1.08904	-1.46018	0.754289	0.131946	-0.432217	-2.68264	0.384545	-2.08644	3.02995	0.587533	-0.0174187	0.951932	1.27487	-0.0745698	0.247968	0.878465	-0.873216	-0.460243	0.366578	0.922309	0.211195	-2.35345	0.287564	0.548855	-1.09755	1.45431	2.93659
bin104	1.2824	-0.128142	0.097309	1.37335	0.342747	0.527947	1.30181	-0.949192	0.672329	-0.820532	0.284545	-0.545605	-0.904117	0.492991	-0.226225	1.49651	-2.28847	0.0520817	-1.38487	-0.688308	-0.1917	3.11622	1.56148	2.30417	3.29356	3.43154	0.168307	0.92134	2.94582	1.83527	0.0149782	4.86428	1.23976	2.73442	0.609054	3.66986	3.43278	1.44481	1.17015	0.248453
bin105	-0.0594912	0.875295	-0.969915	1.82904	-0.501067	-0.938894	1.363	1.10526	0.877253	0.214832	-0.150691	-0.838567	0.169547	-1.6446	-0.866085	1.24595	0.193533	-0.771808	0.413028	-1.52994	2.47549	4.41488	5.47291	4.65327	6.42871	6.1598	-0.000614966	-2.18568	2.03795	6.11044	-0.303262	7.71693	2.47837	3.9941	-1.98891	5.5727	-0.66516	-4.96862	5.39957	0.885935
bin106	1.27875	0.190995	0.727596	0.94847	-1.17259	-2.64839	0.865216	-0.571594	1.44912	-0.706638	-0.144084	0.0590987	-1.38487	0.0725142	0.0141509	-0.357151	0.360274	-0.270065	0.0279742	1.25501	-0.733245	0.70779	-1.40594	1.14448	2.22899	3.40315	0.179421	-1.0591	-0.6663	1.16953	0.159928	4.75693	0.991398	1.23174	-2.83676	3.49131	-4.20986	-1.07327	0.864181	3.95318
bin107	-0.761214	0.782796	1.41644	-0.0741592	-2.18314	-0.0969059	0.238241	-1.66261	1.92422	0.279593	0.435393	-0.424868	-0.627576	1.33707	-0.926095	0.466855	0.455106	0.329037	-0.646313	-0.259925	0.404736	1.41295	-1.06306	0.162542	1.67442	2.95692	-0.508163	-1.2505	-0.8406	1.28381	1.12461	2.27991	0.546016	1.6147	-3.66848	0.741254	1.84037	-2.09651	-4.19798	0.672569
bin108	0.425732	-1.4461	-0.193002	0.208171	0.412009	-0.256129	-0.727418	-0.135638	-1.15621	-0.552392	0.154246	1.98576	-1.97514	-0.0773803	1.47792	0.118494	1.19267	-1.04029	0.347719	1.23358	0.20934	0.343602	-0.231051	3.2503	1.51764	2.73755	1.38503	0.346126	4.20342	0.297859	1.76572	2.6426	0.71626	3.42599	0.0719866	2.47445	1.17335	1.52172	6.11461	2.58637
bin109	0.883342	1.13457	-0.0385872	-1.17709	-0.00237514	-0.352388	0.0420799	0.504409	-1.62008	0.720511	-1.55485	1.4984	0.191835	0.457975	0.0642184	-0.665179	0.428346	-1.55718	-0.811374	1.84927	0.000278285	1.43438	-1.5049	2.75909	1.88713	4.11384	1.88857	1.0932	-0.40108	1.7677	-0.0611536	0.977615	0.77912	0.755996	-1.26456	0.382509	-0.68603	-1.94517	6.21422	2.76833
bin110	-1.17721	-0.554862	1.93158	1.31765	1.55383	0.405592	1.13842	0.539675	-1.22755	-0.166211	0.417133	-1.02358	0.494096	0.580262	0.209164	-1.20731	-0.763625	-0.456309	-0.928945	-1.07982	-0.037683	1.98483	-1.27193	0.926781	0.553598	0.611916	0.389877	-0.56814	-0.186187	0.859886	0.403597	0.0819167	-1.06456	-0.770482	-3.85884	-1.67051	1.59112	-4.4771	1.88761	0.761847
bin111	1.54943	0.934433	-0.544045	-1.29583	-0.14474	-1.83807	-0.574389	1.48645	1.19259	-1.01468	0.206089	-1.0529	-0.0338488	0.309348	-0.909913	0.878231	1.48679	-0.573376	0.0713401	-0.138512	2.4849	1.42486	-1.38964	2.05127	1.55454	0.539681	-1.25426	-2.01532	-1.53291	-1.04482	-0.913717	0.851366	-3.07558	-3.86976	-4.97741	-3.92383	-2.50542	-5.34359	0.092711	0.582552
bin112	-0.938111	-0.799301	0.576837	1.42453	-1.00554	-0.0256609	-1.16202	-0.568635	1.75819	1.1549	-0.664902	1.06647	-0.512038	1.31378	-0.575813	-1.59826	-0.821002	0.59751	0.716616	0.0596702	-0.86456	1.56831	-1.89058	-0.0637845	0.107351	2.47185	-0.293125	-0.131887	-0.17521	-1.38481	1.09954	-2.2093	1.9196	-0.893574	-3.19061	1.74579	-3.70512	-3.55651	4.32203	0.578097
bin113	1.48953	2.23378	0.99562	-0.929499	-1.67287	-0.0340316	0.706389	0.514441	-0.166588	1.11401	0.0602843	-0.332192	-1.0594	-1.42309	-0.124001	-0.0793751	-0.317636	-0.557046	-1.02943	0.606268	-1.40021	-0.078538	0.320323	0.487963	1.62795	2.47644	-0.271045	0.297414	-0.743672	0.411009	-0.284513	3.64632	-0.253335	3.07333	-1.06448	2.18837	4.56133	-3.16588	1.27299	0.62057
bin114	0.746455	0.687609	0.61279	-0.977003	0.143238	0.493982	1.19915	-0.370385	-1.38644	1.22853	-0.58973	0.249724	-1.81177	0.524142	-1.08569	-0.712225	-0.761731	-1.02549	1.56448	1.27701	-1.36371	1.31091	-3.83161	-2.08509	1.14552	4.77584	-0.0738177	-0.530909	-1.67073	0.484775	0.0100465	-0.290083	-1.15806	0.830308	-3.26656	6.16329	3.91743	-2.1615	2.73714	2.21272
bin115	0.931385	1.12165	-0.49531	1.29921	1.38471	-1.01058	-1.27903	-0.0592289	0.807927	-1.21129	0.904201	1.88012	-0.649983	-0.744018	-0.718566	-1.24752	-0.729991	-0.436953	0.338223	-0.0906142	2.98292	2.04231	0.693718	1.96419	2.94276	4.39885	-0.921661	-0.643924	2.29518	4.42967	-0.98546	4.2252	-1.92048	2.62943	-1.36778	2.57832	3.29001	-2.38621	1.65636	-1.05123
bin116	-1.04926	-0.821808	-1.06356	-0.868607	-0.77219	0.626313	0.86664	1.60337	-0.503161	1.49944	-0.663736	-1.25322	0.649008	1.33616	-0.40771	-0.00545109	-0.354968	1.14311	1.18486	-1.14018	-1.23998	-1.44106	-3.83158	-1.25665	-0.817102	-1.08709	-2.17926	0.384327	-0.0233053	-2.79064	-0.588101	0.507118	-1.2471	-0.584264	-3.1763	-0.929858	-0.781324	-2.5279	1.62847	0.155803
bin117	-0.636886	-0.845653	-0.97782	-1.46426	-1.20222	0.49928	0.0310316	1.27811	-0.353545	1.37511	0.0103651	-0.32063	-1.1602	1.58664	1.78009	0.562892	1.10457	-0.497968	-0.0221227	-0.727541	-1.29079	-0.875598	-2.06888	0.534416	-1.34056	1.39477	-1.67979	-1.90829	-1.34278	0.249835	0.0909668	-2.76044	-2.76719	-1.75768	-4.06739	-0.501566	-3.31791	-2.82474	-0.730479	-2.18346
bin118	0.166841	-0.447857	1.12463	-0.590343	1.44841	-0.369944	1.76942	0.34084	1.62747	-1.57336	-1.39026	0.481045	0.841331	-0.61759	-0.248616	0.0807297	0.319632	-0.676992	-1.35459	-0.920841	0.584921	3.74013	1.50133	-0.135592	4.09211	3.78745	1.77267	-0.24678	1.60538	2.09512	-1.06262	1.0866	-0.208513	1.8715	-2.34248	2.95574	0.0323365	-2.15161	2.44212	4.29975
bin119	-1.8856	0.0187448	-0.673087	-0.0805572	0.199475	-0.957041	-0.76388	-1.12639	1.49942	-1.16274	0.132569	1.51253	-1.59153	0.775865	0.503058	0.53019	0.609915	1.01251	0.465878	0.984256	1.70295	-0.141549	2.00888	0.0885067	3.62688	3.17362	-1.61443	-0.867977	2.60146	4.92852	-1.58555	3.82687	-1.55114	1.41652	-1.75977	1.77159	-2.17956	-1.17878	1.3262	2.91758
bin120	-0.632451	0.288152	0.22087	-1.64746	0.0679947	-1.30257	0.885585	-1.30646	0.766352	-0.427071	-0.186687	-0.176746	-0.47014	0.113594	-1.12672	1.66182	0.0236455	2.46051	0.601473	0.19625	-0.242895	1.78144	0.869085	0.966488	1.09256	1.16667	2.03582	-1.33552	-0.35299	-0.301527	-1.50292	3.29127	0.0190424	0.379262	-0.26098	4.01759	4.84745	-2.01136	1.64414	3.70542
bin121	0.299244	0.478346	0.211284	2.17297	2.42384	0.231484	-0.521915	-0.394965	-0.338019	-0.529901	-1.2297	-0.738059	0.177794	-0.477486	-0.365422	0.591404	1.02843	-1.06869	-1.30803	-0.649706	0.184269	1.76371	4.61928	1.26146	1.42461	0.671794	-1.73155	-0.594353	2.38808	2.10573	-0.436814	2.13654	-1.86081	1.99422	-1.47229	-1.26069	1.22639	-0.597424	-0.705813	1.3207
bin122	0.372704	1.65272	-0.0293697	-1.53245	-0.0505086	-0.166542	0.527689	-0.00379165	-2.40823	0.134758	-0.886757	-0.403715	-1.21059	0.272779	0.944779	1.9174	-0.142389	0.0130228	0.678901	0.336336	-1.05105	2.64502	1.38553	2.22273	2.27543	1.13418	-0.574556	0.502519	0.227173	1.87117	-1.55496	-2.97221	-1.94637	-0.214465	-3.80806	2.66981	-3.27018	-2.84517	1.53685	-0.0996247
bin123	-0.142207	0.836274	0.41822	-0.291855	0.488034	0.898621	-1.05012	0.554231	-1.19474	-2.43507	0.899323	0.99831	-1.47951	0.0460215	1.442	-0.675806	0.674429	0.00203557	-0.776657	0.799609	-2.99758	-2.30994	-3.19883	0.0390542	-0.690688	1.18044	-0.55498	-1.40137	-2.37717	-1.75817	-2.46541	-0.737162	1.00407	-2.01007	-6.45032	-0.66327	-6.58948	-6.18327	-0.413293	0.51475
bin124	-0.107854	-0.670346	-1.65168	-0.792154	-0.412888	0.78935	1.18695	1.08155	-1.33081	-0.500779	-0.0685775	-0.233645	2.32006	1.04263	0.197675	-0.475737	1.05977	-1.32053	-0.255061	0.141927	-1.05111	-1.39984	-0.562949	0.259625	-0.708504	0.529755	-0.187249	-0.89982	-0.21951	-2.24222	-0.277586	1.9767	-0.786334	-0.100935	-2.95416	-0.971011	-1.72758	-1.62079	-0.443384	-1.59154
bin125	-0.926496	1.84458	-1.52541	-0.811771	0.340018	-2.34003	-0.252079	0.59119	1.13883	-0.0884021	0.0246154	0.269968	0.837423	0.288685	1.16302	-0.741388	0.342079	0.902753	-0.249905	-0.816224	-0.384445	-0.6061	-2.1032	0.202331	1.22342	2.46004	-1.64011	-4.7763	-1.2367	-1.23166	-2.88043	3.21226	-1.62809	0.255843	-4.59755	-1.60477	-2.58646	-3.57509	2.15884	4.84586
bin126	2.96517	-0.437985	-0.331282	0.71888	-0.892929	1.11731	0.741297	-0.989736	-0.666196	-0.627067	0.457548	0.155289	-1.3757	-0.557056	-0.0767853	1.14432	-0.698838	0.376617	-0.274683	-0.747027	-1.35799	-0.697452	-1.96852	0.566482	0.259731	0.710055	-0.191367	-2.68569	-0.83044	-0.929567	-0.770939	1.55216	-2.4414	-0.472871	-2.69495	-2.17969	-2.69852	-2.20442	-0.0280906	0.654688
bin127	-0.402678	-0.63616	-1.44299	0.493222	-1.20149	1.50609	1.68284	1.79404	-1.02521	0.854798	-0.45782	-0.271087	0.277197	0.256054	0.281323	-1.31409	0.934523	-1.19544	-0.178272	0.0436976	0.499072	2.42066	2.94914	2.0797	1.44994	1.50945	1.18759	-1.47431	2.34829	1.06719	0.344574	3.30634	0.418292	4.17575	-1.74211	3.34545	1.26005	-1.32171	3.30566	2.36759
bin128	-0.793931	-0.995222	-0.625429	-0.176462	-0.596854	0.511075	-0.894763	1.20168	-1.5157	0.292304	0.861963	2.36543	-1.08484	1.05616	1.4952	0.30166	-0.346587	-0.300182	-0.656591	-0.11854	-1.12512	1.39657	-3.79084	0.586058	-1.22533	-0.950147	0.20742	-3.04829	-1.84483	-4.1109	-0.163371	-1.84762	-2.80247	-2.05861	-4.05016	-3.77686	-5.33425	-4.95521	-4.00674	-1.79889
bin129	1.63539	-1.55156	1.18697	1.35974	0.850761	-1.24875	-0.767012	0.683567	-0.217001	-0.59659	-0.0188124	0.953439	-0.130253	0.79738	0.753894	-0.926055	-1.75512	0.0838714	-0.204241	-0.884677	-0.920171	-0.326981	1.48817	2.27163	0.815334	0.900132	0.878421	-0.710946	2.2327	0.986997	-0.729456	1.95934	-1.0078	1.60081	0.483134	-0.300318	2.86473	-0.379687	1.24638	-1.00053
bin130	0.00570678	1.55322	0.760948	-0.0367961	-1.37358	-1.19879	-0.481182	0.06078	0.655278	-0.267896	0.167746	0.0359421	0.891929	0.52263	0.898789	0.0973779	1.01529	-2.98727	-0.239274	-0.0773546	1.33418	0.571348	-2.73756	0.942953	0.891224	-0.390074	-1.85473	-4.05594	-0.737244	-2.90651	-0.607858	1.65182	-2.74363	-0.626356	-4.26215	-1.20172	-4.34709	-1.5647	-0.162563	-0.557012
bin131	-0.649566	1.07546	-1.23105	0.00552081	-0.662406	-0.670437	0.660251	-0.728524	0.196423	-0.708299	1.05166	-0.193733	-1.79214	-0.120233	1.13156	-0.540363	2.49382	-0.324448	-0.0913879	1.09324	1.8401	2.44963	0.928217	1.2861	4.06939	2.42923	0.773014	-1.91259	2.19923	1.70871	0.0718195	6.3644	-0.717316	2.29856	-1.45804	2.35031	3.08924	0.0843046	2.51886	0.634421
bin132	-0.446881	0.795525	-0.272927	1.36877	1.22462	0.599769	-1.54524	0.103734	-1.07635	-0.909808	0.932959	-0.691004	-1.81907	0.807166	-0.557471	1.48241	0.15099	-0.101514	-1.05501	1.01118	2.21296	1.97095	0.935499	3.22371	3.25516	4.46213	-0.0111574	0.0828428	2.91066	4.31862	-0.265895	4.05378	-0.722138	3.21347	2.08245	6.42978	3.31177	0.939369	2.78252	1.35917
bin133	0.118291	-0.347132	1.81043	-0.384121	-1.89096	1.72778	0.880685	0.259919	0.61043	-1.67918	-0.716215	0.940542	-0.625232	-0.684912	-0.820582	0.871969	-0.772733	-0.225695	0.235016	0.683531	-0.542756	0.95063	0.267273	1.58358	0.837426	1.88971	1.01124	0.795171	1.45057	-0.154691	-0.907631	2.11499	-0.311697	0.251418	-0.750678	0.445989	-2.17143	-0.558402	3.1001	0.117826
bin134	1.70926	0.642616	-0.471777	-0.694628	1.04551	-1.78034	-0.807536	-0.668782	-0.0873498	0.0047117	-1.11323	-0.271708	0.317566	-0.506923	-0.480834	1.09752	-0.677661	2.42496	0.3774	-0.0682926	-0.0643638	1.99595	0.154074	2.91773	1.53494	1.71338	0.833385	1.18657	0.27751	1.43076	-1.09313	6.19138	-1.17766	2.4049	-2.47275	3.88349	-1.65878	-0.902513	3.8897	1.77708
bin135	6.66599e-05	1.46799	-0.544923	0.380741	0.412162	-1.68644	-0.868735	0.0120428	1.1335	1.73507	-2.29226	0.892078	0.312152	-0.344538	-0.724065	0.232136	-1.02821	0.525897	-0.00781267	0.401146	0.753055	2.8539	1.40159	2.83052	4.81796	2.58671	1.94468	0.799711	1.36732	0.607914	-0.312335	0.882432	-1.31222	2.67833	-0.791239	2.53625	3.81979	-0.590249	2.99475	1.34781
bin136	1.02402	0.81799	-0.539363	-0.194518	1.01981	1.03896	-0.345671	0.385717	0.355498	-0.0435765	0.0239368	-1.29498	1.26605	0.169778	-1.31769	-1.17705	0.464423	0.388842	-2.68603	0.650717	-0.80775	1.5257	2.00939	1.47898	1.05076	1.33717	0.258411	-0.458859	1.90677	-0.172057	0.403744	2.08977	-0.0999733	3.59895	0.920398	1.61345	1.52036	-1.01738	6.0099	-0.139034
bin137	1.61975	-1.77893	0.385804	-0.335576	0.222002	0.427661	-0.145626	-1.61402	1.69349	-0.0176981	-1.2548	-0.391058	-0.564882	1.27719	0.328619	-0.53388	1.18785	0.869232	-0.824552	-0.544027	0.166102	-1.26743	0.480799	0.801862	1.71757	0.703139	0.116242	-0.384062	1.27306	1.68768	0.2389	3.25403	-1.14787	1.20605	0.837014	1.44566	-0.789239	-1.44804	0.825135	2.61489
bin138	0.711935	-0.223992	2.04232	-1.21456	1.33225	-0.467799	1.21987	0.184273	0.172606	0.622794	-1.20811	-1.2441	-1.99641	0.0982199	-0.745112	1.05744	0.127805	-0.126425	0.0394519	-0.397157	-2.09688	-1.83685	0.435717	0.0639662	-0.70327	-0.691319	-2.46015	-0.956538	0.289252	-2.42065	0.177256	0.212031	0.261378	0.118474	-2.79336	-1.11292	0.444958	-2.28833	-0.794783	-1.95049
bin139	-0.096017	1.23172	0.232286	0.918531	0.144069	-0.716008	-1.00809	0.467712	0.978044	1.49744	-1.32691	-2.44831	0.637626	0.0805306	0.627955	0.553328	0.443868	-0.0677512	-1.39166	-0.768882	2.05096	0.404364	1.05611	0.496532	1.99451	1.37453	-0.804587	-1.28325	1.08061	-1.32085	-0.554971	4.06951	-0.724321	1.82255	0.409634	0.421506	-0.100316	-0.242249	2.38923	2.00482
bin140	-0.931598	0.159319	1.48758	-0.613956	-0.347733	-1.93536	-0.873587	0.245209	-0.73349	-0.747626	0.63954	0.781594	-0.715572	0.108796	1.15884	-0.232892	1.86272	1.58798	-0.00584538	-0.889667	-0.56642	-0.263158	0.208362	0.932634	0.492929	-1.66245	-0.216452	-0.826537	-0.81544	-1.15393	0.267185	-0.801207	-0.879242	1.48222	-2.68806	-1.10975	-2.87557	-3.89769	-2.65726	-2.24791
bin141	0.529241	-1.03936	-1.67313	-0.758826	-1.04361	0.125161	1.78497	0.414182	-1.01267	0.911794	-0.630703	0.191551	1.26452	0.100401	1.68171	0.665256	-1.35033	-0.26059	-0.553995	0.650888	1.77001	0.30383	1.08184	1.10782	1.41745	3.10368	0.84935	0.44502	1.69821	3.64176	-1.47307	3.29384	-1.04725	3.10805	0.222478	0.447656	1.12369	-0.847549	2.48425	1.94727
bin142	0.908997	1.0648	-0.763365	0.102172	-0.94742	-0.0041877	0.291349	-1.81721	-0.196981	-0.232111	1.47533	-0.307104	1.09098	-0.397406	0.324333	0.943219	-0.414004	-2.32719	-0.151882	1.34532	-0.0300086	1.70218	-1.69813	-0.021799	1.05034	2.08857	-1.62794	0.231539	-0.676118	0.997844	-0.807591	1.12015	-1.46045	-2.07153	-2.21409	0.306493	-1.16344	-2.89207	2.96133	3.99611
bin143	-1.12171	0.501697	-1.29368	1.60893	-0.18616	0.77862	1.1731	-0.695235	-0.820248	-0.427478	-0.771741	0.338322	1.81385	0.28328	1.42523	-1.00364	0.501337	0.0451737	-0.763783	-1.38618	-0.381864	1.86612	1.9702	2.06235	7.48626	6.1036	0.408355	1.42261	2.14937	0.207315	1.36141	3.29842	0.709127	1.52627	-2.04054	0.681331	8.49634	0.989566	4.2297	1.99149
bin144	0.100128	-1.97359	1.63591	-1.06104	1.13649	-0.198777	-1.03305	0.623906	1.35274	1.29535	0.875622	-1.20801	-0.403714	0.505597	-1.08276	0.446231	-0.00383407	0.303043	-0.756107	-0.544888	-2.11192	3.15726	3.24083	1.26057	2.52394	2.07557	0.776331	0.025918	0.796967	2.28488	-0.108474	2.9043	1.73221	3.74338	-0.233343	2.57804	3.89649	-0.774379	1.63745	1.32221
bin145	0.579544	0.491537	-0.0414576	0.413455	-1.40173	-1.30551	-0.919327	0.426351	0.334865	0.456472	-1.11723	0.736933	0.162829	0.523352	-1.18317	-0.70472	-0.689111	0.48667	2.91858	-0.186647	0.695814	0.0388821	-2.68797	0.522351	1.69824	3.68516	0.309894	-1.42876	-1.45913	-1.34901	-0.00179655	2.10704	1.40178	0.667	-2.31758	-1.30104	1.60945	-2.69742	2.45973	-2.93104
bin146	-0.873422	-1.44321	0.0750937	2.04206	-1.5374	0.575139	0.949909	0.449002	0.0497198	0.238259	1.17019	1.31926	-1.00638	-0.0577979	-0.531126	-0.625323	-0.954795	-0.00556881	1.17462	-1.01441	3.39876	3.0423	-1.61676	-0.508229	0.381673	0.448582	-0.331914	-0.370638	0.199332	-2.26342	-0.128499	0.994491	-0.683594	-0.143209	-1.06939	1.45123	-2.87415	-2.11154	2.18923	3.46835
bin147	-1.11001	-1.53344	-0.131333	-0.420848	-0.796325	-0.419626	1.82283	-0.928585	0.750503	-0.816091	-0.436251	1.22693	1.41625	0.471729	-0.626645	1.84589	-0.977199	-0.125523	0.332555	0.456584	1.34496	-0.643445	-1.04662	1.6208	2.40196	3.84001	1.28928	-0.0115075	2.98943	2.05787	-0.296161	3.95039	1.18395	1.38222	3.03513	1.74888	2.33994	0.639387	2.33737	4.62652
bin148	-0.650408	0.939109	-0.662316	-0.359405	0.278036	-0.157938	2.20955	-1.16226	0.532741	0.231278	-2.23133	0.334548	0.947513	-0.24308	-0.765317	0.861603	-1.11548	0.0492972	1.3009	-0.336087	1.36795	0.596867	0.792978	1.84163	3.60648	2.66847	0.618887	-0.130887	2.41577	2.44692	-1.53053	2.90844	-2.87819	0.185833	-3.11514	0.930139	5.72408	-0.985258	1.16421	1.96833
bin149	-0.583985	-0.279133	-0.909985	2.40668	-0.591519	1.44544	0.308085	-0.00305072	-0.380195	1.64848	-0.649709	-0.759326	-0.530446	-0.520184	0.448747	-0.0526052	-0.802311	-1.43313	-0.197885	1.44017	2.24891	-3.1425	1.03033	0.76083	-0.994863	-2.21622	0.449803	-3.15087	1.26377	-3.51979	-0.0480451	-0.0964227	2.1853	-3.46518	-7.42188	-1.97206	-0.0584705	-5.65844	-3.59368	-0.528079
bin150	-0.0318641	0.74956	-0.946842	-1.69013	-1.12147	-0.434425	0.798932	0.00891731	-0.432293	0.320391	2.11619	1.30906	1.78554	0.633793	-0.246333	-0.896294	-1.12235	-0.595552	-0.0449439	-0.161116	0.646978	-0.463842	-2.17542	0.94202	-0.142239	-0.255618	0.894061	0.0724738	0.594564	-0.193396	-0.01011	-1.34848	0.973359	-0.26367	-2.05076	-0.288796	-0.693732	-3.53628	2.42257	2.29192
bin151	-0.582451	-1.05958	-1.57053	-0.827788	-0.599097	0.852573	-0.0849855	1.6557	1.46013	0.908458	0.0977983	-0.207209	0.238023	0.727934	0.110437	-1.69136	1.55936	0.0385959	-1.27469	0.24467	3.34526	-0.619427	1.78038	2.52896	1.85593	1.87148	0.760233	0.0280419	4.41974	2.33659	0.119782	4.20773	0.33337	3.07827	-1.39171	2.71001	3.21946	-2.3612	7.56792	0.808729
bin152	0.329275	0.441527	-1.3751	-0.483567	0.204142	1.05066	0.990147	1.23887	-1.86311	-0.444508	1.2117	0.396266	-0.377233	0.0583894	1.83373	-1.69987	-0.321146	-0.535764	-0.887585	0.237718	-0.0772098	-1.76356	-2.42827	0.0160475	0.813582	-0.216131	0.0349329	-1.69357	-0.740078	1.66995	0.263079	-0.412304	-0.772313	-0.382163	-5.1658	1.25317	-1.7638	-3.03287	-0.521682	-2.40027
bin153	-1.76986	1.33359	0.216047	-1.14424	-1.14521	0.790208	-0.691946	-0.0488507	-1.15054	0.0501979	-1.14015	1.57458	-0.443665	1.00785	-0.454463	0.791448	0.745537	1.42598	-0.452455	0.532396	2.51903	-0.307287	3.26897	2.27648	1.42371	4.60297	1.7137	5.5498	7.51207	6.53662	2.61414	5.12676	3.8194	6.11808	3.40576	4.86356	8.88453	5.36972	4.11968	1.77636
bin154	1.09285	0.821353	-0.655085	-0.622061	0.398712	-1.17455	1.81425	-0.0782898	-1.10506	-0.4676	-0.332883	-0.701666	0.982198	0.250293	0.369343	2.18609	-0.527882	-0.564618	0.0359446	-1.70363	-0.377762	-2.57602	-0.110144	1.37385	0.511637	2.03346	-0.446761	3.17425	2.25408	1.58928	0.942095	2.78323	0.47905	1.86934	2.80166	3.67466	6.90614	1.96539	2.50139	-0.453557
bin155	-0.378559	-1.27627	0.145902	-0.538535	-1.57755	-0.413348	1.3394	-0.0155558	1.65864	-1.27555	0.207368	1.21756	-0.183283	1.31618	0.355342	-0.992624	-0.750841	-0.928093	1.24245	0.843989	0.592055	-1.51783	-0.501304	-0.583319	-0.405374	-0.0972481	1.3893	1.40609	0.201627	1.50449	0.0797854	0.82305	0.152013	1.11547	0.217808	-0.408253	2.62949	0.874092	-0.92021	0.428421
bin156	-0.22791	0.592157	1.65098	-0.496279	-1.32798	0.504472	-0.884795	-0.733109	0.474297	-0.207621	0.359415	-2.06386	0.72285	1.61239	1.28171	0.317462	-0.973174	-0.859731	0.851249	-0.59793	1.89365	-0.442393	0.830594	0.446988	-0.141329	2.93099	1.68172	3.78921	2.44303	2.84082	0.862881	1.28587	2.48371	2.39058	2.17823	-1.1211	4.59156	3.48555	6.36935	1.52794
bin157	0.548071	-0.49415	-0.260848	-0.332711	-0.0562263	-0.287663	-1.38647	1.62453	1.0926	-0.823686	-0.17546	1.56352	2.25944	0.894415	-1.01996	-1.05752	-0.257648	-0.503662	-0.704297	-0.613109	-2.2821	-4.42931	1.72883	-2.25394	-1.79008	-1.62242	-1.15748	1.19349	1.47873	-1.84499	0.207885	-0.8333	-1.58119	-2.40061	-2.22643	-1.56459	1.44646	-1.10362	-2.14838	-2.4459
bin158	1.89138	-1.49903	-0.312765	-2.34225	-0.541406	-0.710264	-0.818	0.456263	-0.799382	0.171663	0.155644	-0.370886	0.481349	-0.373338	0.478976	0.033851	0.878163	1.08744	1.38435	0.755909	-5.62173	-7.47033	-4.45471	-5.22581	-2.78841	-2.17436	-2.03824	-2.11573	-2.49674	-0.797151	0.830888	-1.81468	1.83662	-1.31534	0.807064	-6.53516	0.188485	-4.53341	-8.62435	-0.328921
bin159	-0.138443	0.124623	-1.05443	-0.650044	0.202611	0.829421	0.672505	-0.754786	-2.19641	-0.305588	1.11082	-0.38004	-0.000979401	-1.76465	0.915521	0.835167	1.30394	1.21655	-0.858849	0.894436	0.329438	0.724791	-0.471856	-0.435116	-0.455015	-0.698166	1.12837	1.91294	-1.11369	1.03728	0.0310728	-0.0749473	0.212418	1.30373	-1.11876	1.5337	-0.39511	-1.86769	-0.402011	0.89166
bin160	-1.68534	0.720602	0.211125	1.21704	-0.215913	0.66477	-0.82271	0.711434	-2.1864	-0.35452	0.0164649	-0.103833	0.067987	1.96272	-0.751984	0.113182	1.56659	-0.660623	-0.428421	-0.0397668	-0.569634	-1.65382	0.544078	-1.28918	-0.98534	-2.49504	-0.0167537	-0.369615	-1.247	-0.120894	1.36582	-1.01469	0.354259	0.742446	-1.99946	0.392281	-1.92555	0.444649	-1.8665	0.054367
bin161	-0.915591	-0.0312639	-1.12854	0.356066	-0.771299	-0.925591	1.20718	0.95705	-0.0312125	1.50342	0.562044	-0.702319	-0.502955	-0.385923	1.71269	-0.640101	1.16993	-0.509594	0.966071	-1.88558	2.42529	-0.319249	1.73444	0.344028	2.23385	0.796108	0.470138	1.13347	1.95283	3.34794	0.485285	0.569971	1.46754	2.0172	2.25747	2.38164	1.81626	0.827353	-0.596431	1.23256
bin162	-0.382553	0.45151	-0.332258	-1.15768	-1.41453	0.518478	-0.557115	-0.600997	2.17701	-1.10042	0.0916827	-0.780911	-0.845439	1.16349	1.12943	1.14555	-0.0175071	1.2435	-1.13359	0.410349	-1.21313	-4.08069	-0.655529	-1.36422	-1.98	-0.00117014	-0.757449	0.553354	1.07681	0.768176	-1.34757	-0.463542	0.404995	2.14958	1.32767	0.13652	1.29547	1.21313	-2.21416	-1.15014
bin163	0.310873	-1.26909	0.657214	0.88006	0.911401	-0.505518	0.763711	-0.367188	0.677181	0.0285385	-1.37792	-1.54279	-0.000135135	-0.57867	-2.01388	0.030449	1.19494	0.929112	1.64804	-0.362258	0.54695	-0.141719	-0.305464	-0.588832	-1.48432	3.03965	-0.0222862	1.39871	0.634941	0.525951	0.950248	0.987109	0.784739	0.588007	-0.172455	-0.446463	-2.58664	2.86623	1.24181	0.521641
bin164	0.641488	-0.333999	1.02414	1.97129	-1.7	-0.625766	0.785951	0.146024	-0.801547	-0.199379	-0.966454	0.394697	0.0237042	0.39657	0.293574	1.45443	-1.67143	-0.151345	0.765135	-1.44251	-0.00796908	1.51437	-1.49615	-0.452	2.68804	1.90367	2.06277	3.18609	1.33426	3.8061	2.42028	4.17697	3.37014	3.13607	-0.0729422	-2.05662	3.49809	2.13595	2.12321	4.06032
bin165	0.835534	-0.165499	-0.272832	-0.221233	-0.308597	-0.421862	-2.30754	1.10543	-0.671028	-0.863692	-0.494858	-1.07212	1.97205	1.00691	0.202884	1.58323	0.523851	0.629045	-0.409313	-0.651797	1.80612	-2.01745	-1.89765	-0.0114022	0.14993	0.131039	1.47675	-0.346191	-0.080145	0.207531	-1.66433	-1.02221	0.505501	0.717416	-0.839804	1.62256	1.96858	1.24747	1.89299	-0.373801
bin166	-1.25365	0.631173	0.959393	-0.580198	0.016247	0.833286	-1.55382	-1.1572	-0.902913	-0.472068	-0.126106	1.92465	1.26766	-0.261153	0.790181	0.110218	-0.591817	1.05423	-1.476	0.788116	3.70541	0.849634	0.0499723	1.34219	0.778764	-0.0174216	1.03561	0.595878	1.23647	2.65174	-0.974627	-0.366584	0.806614	1.04699	1.0305	-0.219831	-0.323049	1.52645	-1.76869	1.57734
bin167	0.929912	0.52076	0.960303	-0.792843	-1.21254	0.38639	-0.29472	-0.865677	-1.85277	-1.62138	0.125749	0.249096	0.934151	0.612176	-0.532924	-0.222956	0.607295	-0.924024	1.05343	1.94761	1.64848	-0.64983	0.693541	0.756144	0.228327	0.621791	1.82635	2.44132	3.59833	1.02117	-0.468174	2.06781	1.29298	1.56346	1.45881	1.88839	2.48914	2.00593	0.296233	-1.48994
bin168	1.48504	1.71883	-0.0838812	-0.832121	1.54474	-0.938273	-0.837013	-2.3979	0.318061	0.256027	0.104147	-0.376391	-1.42419	0.269206	-0.393828	0.646311	0.417943	-0.128081	0.224679	0.424274	3.98698	2.10065	2.58933	1.499	0.663647	1.09886	0.757088	2.27187	3.24011	3.12973	2.11547	0.241736	1.43167	1.99266	1.24894	3.95522	5.56151	2.39359	1.79216	0.979259
bin169	0.0386336	-0.239144	-1.64981	-1.14923	1.06185	-0.444204	1.85214	-0.413774	1.0897	-0.431026	0.496212	-0.990664	-0.186998	0.63142	-0.737451	-0.286694	-0.674364	0.88911	2.05543	-0.909766	1.58896	0.78208	2.81344	0.0638307	2.38971	1.07962	0.683453	-1.10376	1.11626	5.06346	-2.09841	0.381596	-0.224001	2.22558	3.6862	0.424339	-0.413747	-0.107081	0.880272	0.723549
bin170	0.763337	1.09815	1.46464	0.2825	0.215945	-1.68394	1.92585	-0.917748	-0.508609	-1.78431	0.906099	-1.06972	-0.581818	0.191237	-0.330692	0.926735	-0.248648	0.240012	-0.82014	-0.0771892	1.07098	-2.68099	0.329573	0.519789	-1.381	-0.0775249	0.830514	-1.38379	0.689937	0.439547	0.977797	-1.51775	0.979173	1.33324	-1.04287	0.744605	1.08498	1.88169	0.986475	-0.55397
bin171	-1.41777	0.658663	-0.484911	0.527078	0.0343103	-0.855543	2.69794	0.214055	-0.460323	0.902231	1.53461	-1.41566	0.350411	0.2891	-1.00099	0.0467704	-0.817526	-0.820948	-0.0935872	0.109508	0.75502	0.298369	2.60851	0.658434	1.52028	1.84949	1.59912	-0.743611	2.14523	2.19419	0.94519	3.42413	-0.37901	1.56636	0.995961	0.20852	4.67693	0.356649	0.106498	1.57947
bin172	-0.234292	-1.72799	-0.0982068	-0.0228045	-0.9797	-0.215526	-0.44819	0.640439	-0.125995	1.25935	1.33785	0.0492716	0.733123	1.45619	0.61505	-2.03251	1.35111	-0.399425	-1.32039	0.169005	0.419787	-1.62399	-0.741013	-1.50345	-0.760486	-0.711113	-1.54538	-2.60221	-0.00874108	-0.19426	-2.17643	3.82768	-1.32082	-0.307708	-0.0668362	-0.370467	2.52191	4.29076	-2.49376	-0.760636
bin173	-1.14411	-0.272724	0.697237	-0.81944	-0.103051	-0.190156	-0.352997	-0.895889	0.481145	-0.309846	-0.561868	0.822485	-2.2211	1.12834	-0.310489	0.654098	0.338174	1.68959	2.02362	-0.644008	0.822252	1.02896	0.51049	-0.771135	-1.48597	0.181169	0.0582213	0.339687	-0.511977	0.709246	0.356657	0.700926	-0.0169554	-2.02668	0.131624	1.40876	0.706439	2.26539	-1.31046	0.307213
bin174	-2.36919	-0.0552007	1.95291	0.560113	-0.736163	0.759045	1.01596	0.668711	1.34937	0.316409	-0.0884073	-1.1986	-0.43365	0.155588	-0.976316	-0.506864	-0.702108	-0.819913	0.769054	0.360351	3.0669	1.49016	2.27299	-1.07717	0.204228	-0.561045	1.51777	-0.0404307	-2.33721	-0.384066	-0.405816	-2.36577	1.7136	-1.94312	2.08728	-0.481653	2.37611	0.799106	-0.209606	-0.347009
bin175	-0.687801	0.434212	1.77696	-1.57631	1.29689	-0.443101	-1.4428	-0.269729	0.096825	0.119327	1.69333	-0.0156433	0.765625	0.0456683	-0.852502	1.21448	-1.37266	-0.897584	0.437071	-0.299757	0.23801	3.96303	0.151802	0.176346	1.94449	1.91861	2.2799	1.03893	-2.06583	-0.545663	0.164282	-2.74615	1.60927	-1.98653	-0.539316	1.10091	-2.15264	-0.995521	-1.30115	-1.20768
bin176	-0.285168	1.62324	-0.0885016	-0.105992	1.78551	-1.68832	-0.421806	0.225362	0.21069	0.101129	2.22515	0.080441	-0.958781	-0.911089	-0.94199	0.119229	0.834104	-1.01739	0.00370585	-0.784038	0.907709	2.64761	1.4227	1.19093	0.424728	-0.142999	1.03422	1.81523	-1.23831	3.13608	0.231433	0.497051	1.07652	2.52354	-1.25072	0.111173	-2.0983	0.192078	1.15813	-0.377364
bin177	1.19833	-1.5543	1.95763	0.511186	-0.43306	-0.278023	-1.15446	0.590261	-0.32272	-1.12841	1.30494	0.431697	-0.926313	0.420231	-0.0670458	0.720486	0.170266	0.47344	-2.00397	0.0976626	-0.25114	2.24312	-3.38069	-1.02347	-1.69752	0.419522	-0.599309	1.89436	-3.00502	4.20514	-2.15357	2.83836	1.00489	-0.288406	-2.7127	0.315958	1.99056	2.65025	-1.24262	1.2304
bin178	-0.731024	-0.703172	0.435026	-1.87253	-0.251907	0.39763	-0.29501	-0.0744285	-1.29303	-1.37617	0.51222	0.930524	0.844565	0.392534	0.0427025	1.82064	0.601584	0.286186	1.67328	-1.34423	-0.385646	-0.717153	3.42156	0.97628	-0.520182	0.265235	0.364478	0.821176	-0.244499	0.837121	-1.19842	1.08344	0.381409	0.11776	3.07324	-1.30161	-0.977303	3.01498	-1.24995	-0.49438
bin179	-0.526702	1.20169	-1.09435	-0.535396	1.38631	-1.64949	-0.22907	1.0153	1.21735	-2.19823	-0.309023	0.0667557	0.1003	0.405726	-0.580274	1.23596	-0.124755	-0.779555	0.751172	0.647045	1.37202	0.882435	1.78589	0.275714	-0.462036	1.44572	-1.21095	2.8791	-0.180496	2.97772	1.52933	1.18861	1.94142	1.47819	0.757145	0.241265	6.52208	3.97089	1.1097	4.47437
bin180	0.420285	-0.273146	-0.00859612	-1.31098	-1.37065	-0.33915	-0.0887754	-0.575228	-2.16812	-0.340767	1.61006	0.999589	-1.33158	0.990724	0.80411	0.719226	0.444	0.421016	-0.013636	1.40897	1.23401	-0.518261	-0.564617	-0.523968	0.651607	-0.844278	-0.775944	1.90389	0.268258	1.51331	-0.85946	1.44564	-0.378524	1.72306	-0.115815	-1.59994	2.29489	0.810987	-1.92217	-1.6403
bin181	1.02107	-1.24663	-0.0842961	-1.59343	-0.94007	-0.699593	0.917839	0.578898	1.10398	-0.828451	2.21748	-0.319893	1.19891	-0.759089	-0.957581	-0.754838	0.808053	-0.213467	0.358541	0.192532	-2.67733	1.1106	0.727675	-1.38203	-2.6898	0.585046	-1.12994	-2.55985	-1.92586	-0.210536	-1.21461	2.96751	-1.04446	-1.13404	-2.08573	-3.61116	-3.90125	-0.316755	0.0191787	-5.75651
bin182	-1.0949	0.487938	-1.08435	0.31313	1.83683	-0.281435	-1.36226	0.666805	-0.56142	-0.256033	0.455417	0.476685	0.357362	0.820044	-0.95765	-1.06468	1.12755	-1.28325	1.91761	-0.51194	2.92374	4.1258	2.99705	1.26991	0.477318	2.47121	1.96308	1.17974	-1.09703	1.3304	-0.0341148	3.20712	-0.0209737	0.227528	0.254669	2.63671	-0.975047	-0.0889066	-1.89388	-5.69363
bin183	0.010596	-1.29595	1.1531	0.0522575	-0.0171979	-0.0959368	-0.969942	1.2626	0.572745	-1.25232	1.0823	0.509909	-0.146341	0.0794987	0.627984	-2.55725	0.178917	1.43397	-0.995509	0.354194	0.584963	0.749216	-2.74684	0.881679	-1.64584	-0.342077	1.74887	0.489125	-2.52485	-0.159059	-0.440813	2.23152	3.93608	-1.85349	3.62447	-0.460391	0.552853	1.04155	-3.65435	0.227476
bin184	0.977172	-0.838996	1.57519	0.385138	-0.909948	-0.350349	1.24456	0.332789	1.22456	-1.86288	-0.471565	-1.33943	-0.126058	-0.26793	0.764319	1.48682	-0.32562	-1.42836	-0.191198	0.123486	-0.429746	0.812604	-0.284315	-0.846752	0.730208	0.466771	-0.284346	1.35704	0.156118	-0.276536	1.20846	-0.27728	0.29726	0.566609	-0.936729	-0.470045	-2.13265	-0.56217	1.75556	-3.14172
bin185	0.0212235	-0.597981	-0.660256	0.0323347	1.1078	0.381659	1.6035	-0.127846	1.17649	-0.457626	-1.32021	-0.300185	-0.0615891	2.46857	0.687064	-0.138522	-0.57779	-1.33062	-1.36083	-0.541129	2.55799	2.09715	-1.35445	0.990434	0.889546	0.783167	0.940955	0.00878936	-2.22541	-0.429653	1.99792	0.18927	0.372564	-1.73885	-3.15853	1.70001	-0.485071	2.87875	-2.68965	-2.67257
bin186	0.150778	1.56387	-0.272241	0.585351	0.412934	-0.834602	-0.223526	-0.369713	0.493872	1.79744	-0.688667	0.285409	-2.50668	-0.539772	-0.439284	1.56804	-0.679533	0.663594	-0.0156376	-0.958891	0.0692417	0.719972	-1.1948	-0.294065	-1.20178	-2.42047	-1.11637	0.362122	-3.50948	1.78594	-0.333194	-3.32477	-0.854752	-3.21146	-2.1931	-1.39168	-1.21324	-0.713001	-4.04594	-4.89968
bin187	-0.0580125	0.983899	0.671607	0.350964	0.711089	-0.65598	1.95038	-1.68704	0.998589	-0.89456	-2.16014	0.640809	-0.315046	-0.241573	-0.291504	-0.718354	1.42967	-0.0965465	-0.301	-0.323509	2.72074	2.55792	1.51835	-0.129886	1.25835	0.363936	0.364496	-0.0496	-2.13292	0.624485	0.505201	2.49721	-0.96615	-0.0404195	-0.274819	1.26965	-1.28864	0.464465	-2.65362	-1.39825
bin188	-0.638145	-0.658433	-1.16209	-1.29764	0.586665	1.27619	-0.907912	-1.2349	-0.858786	-0.104023	0.0640545	0.0771985	0.393517	0.0258059	0.530027	-0.792435	1.85424	0.525107	0.0326265	2.2911	0.164801	2.02496	0.345019	-0.58666	0.918205	0.0862536	0.202526	0.667186	-1.65132	0.768021	-1.16818	1.18617	-2.00146	-1.16123	0.799277	-0.273969	4.83316	0.830114	-2.28108	-3.90857
bin189	-0.0341185	0.657891	1.78515	-1.47487	1.38684	-1.05361	-0.659815	-1.77831	1.14335	0.48738	-1.24566	-0.157315	-0.416499	-0.11254	-0.101033	0.160569	0.551726	-0.945109	1.357	0.448729	0.923489	2.34158	1.33148	0.350491	0.477607	0.625932	0.835559	-0.476315	-1.29976	-1.47863	-1.75319	0.050425	-1.78299	-2.92975	0.153278	1.02678	0.418651	0.178344	0.998972	-1.80912
bin190	-0.599531	-1.25354	-0.390921	1.06586	-1.23336	0.484489	-0.864921	-1.52132	1.37215	0.497569	0.0338403	0.432123	0.216897	-0.517244	-0.858474	0.0471148	0.640099	2.01262	-1.02015	1.44373	2.11233	4.17312	2.1673	1.15904	2.20647	1.858	0.354045	0.0878578	3.0228	-0.691816	1.10845	1.91392	0.779076	1.52641	-0.774738	0.220017	2.01474	2.41422	1.02369	0.495466
bin191	-0.953752	-1.06153	-0.448672	1.99286	-0.484937	0.0883426	-0.820154	0.397869	0.22214	-0.781787	0.000116309	1.29954	1.99507	-1.3677	-0.923858	-0.548572	-0.791556	0.378025	0.880456	0.915648	-0.709356	0.0309466	-2.19944	0.397848	-1.75923	0.55011	-0.500583	-3.16166	-1.67168	-3.38655	0.761973	-0.361791	0.546125	-1.77223	-2.49333	-3.14753	-1.65557	0.703758	-4.62191	1.76675
bin192	-1.02508	-0.322015	1.49291	1.34423	0.174979	1.50559	0.425702	-1.18115	0.78865	1.00914	-0.789329	-1.85904	0.920551	-1.20679	0.285132	0.251144	-0.365341	-0.308008	0.0913396	-1.23708	-0.247195	-0.195336	0.317567	-2.64706	-0.439146	-1.86558	-1.86012	1.87481	2.13533	-0.078409	-1.37707	-0.120177	0.90238	0.235101	1.13482	0.689133	-2.52778	1.58878	1.01687	-0.776843
bin193	0.862164	0.476796	-0.0327145	-0.79321	1.26863	-0.0605725	0.380253	-1.55157	1.24299	1.14969	-0.914522	-0.233547	-2.1365	0.747471	-1.20269	-0.844642	0.512552	0.47955	-0.54343	1.19462	1.43536	3.86964	1.82583	0.760949	-0.216737	-0.0696336	-0.00701096	1.82817	2.48728	0.494138	3.45051	0.956594	-2.62129	4.38498	2.86291	10.4632	0.150862	3.99329	-1.01147	0.416738
bin194	-0.632519	0.232529	-0.317807	-1.18692	0.0966302	-0.554549	0.701609	0.751626	-1.09067	-0.0178843	2.4756	0.829255	0.741392	-1.42452	0.802089	-0.532509	0.522252	-1.80058	-0.321893	0.712738	-0.520581	2.35928	0.461405	1.52044	1.03593	0.366331	2.33036	0.174871	-0.470262	2.38632	-0.593876	1.03246	2.27488	-1.77009	-2.26978	-1.83097	-2.39292	6.61519	-7.06657	-0.146078
bin195	-0.458685	1.08782	0.135114	-1.66313	2.3657	-0.494023	0.0829794	-0.279254	-0.976904	0.835483	0.333217	1.70353	0.954114	-0.757284	-0.0324188	0.209389	-0.250439	-1.0482	-0.793566	-0.949621	0.950562	1.33639	1.93099	0.506008	0.296971	1.69548	0.661304	0.857463	2.23205	1.73271	-0.48042	3.99811	1.71243	1.72099	1.58316	3.48242	0.969654	2.0428	-0.977438	0.946381
bin196	0.532569	-1.06103	1.09002	-1.20532	-0.391975	0.407979	1.68611	-0.449733	-0.907133	-0.498182	-1.34567	-0.186782	-0.323979	2.00373	0.664275	0.721402	1.06163	0.218423	-0.567446	-1.44895	-0.198213	-1.2172	0.384753	-0.996626	-1.81812	-0.363878	0.20196	1.35473	1.30307	-2.99292	-0.471538	0.220894	2.46055	0.0953558	2.64684	0.742128	-3.12283	0.714589	-1.05689	-1.33876
bin197	0.469019	0.91072	-0.24048	0.501009	0.378636	1.16569	0.0764835	1.52535	-1.97974	-1.31576	0.0385726	-0.467957	-0.828536	1.09778	1.03253	-1.32808	-0.165592	0.703393	0.0554828	-1.63386	2.1921	-0.867132	-2.95596	-1.59351	-0.0844583	-1.75638	-1.75934	-5.05354	-1.59743	-0.525896	-2.21438	-2.43062	-0.388361	0.175213	-1.04185	0.0364347	2.39685	1.94905	0.145868	0.858902
bin198	-0.566714	-0.238705	-2.51021	0.127003	-0.586336	1.58485	-0.330252	1.11888	0.664383	-0.991997	0.824817	0.432805	0.544407	0.309749	0.107131	1.56678	-0.7121	-1.5456	0.123243	0.0785018	-1.3526	-2.64111	-1.0304	-1.71119	-0.206198	-1.37472	0.426486	-3.13039	0.510412	-0.560365	0.116678	1.43078	-0.51561	0.200307	-0.189199	-2.41102	-3.86741	-0.67743	-2.58458	-0.00358518
bin199	-0.224324	-0.393485	-1.35352	-0.658595	2.1027	0.318737	-0.999316	0.0786009	-1.30466	-0.746403	-1.09434	0.740275	-0.492722	1.46671	-0.28185	0.81785	1.32388	-0.685345	1.27243	0.122413	1.54811	0.532862	0.891135	-0.199812	-1.06928	-3.11861	0.808836	0.0172271	-0.0996736	-3.1502	-0.0990841	3.13913	-1.17184	2.79705	-3.109	0.683128	-0.731056	-0.759621	-2.1047	0.981115
bin200	-0.837128	1.27678	-0.210646	0.280378	-0.0188209	-1.3293	-1.59061	-0.212439	-0.067271	2.35792	-0.906226	0.931588	-0.282162	-0.368016	0.727215	-0.458873	1.55251	0.598507	-0.75656	-0.703615	2.40674	-1.40849	-0.0413123	-1.81489	-1.3254	-0.964817	0.917192	-1.125	-2.10989	-1.38653	0.0591481	-6.17883	0.0124589	-3.36069	-2.2869	-4.02712	-1.91415	-3.47574	-4.27778	-3.29478
bin201	0.792456	-0.573917	-0.809976	0.203953	1.06553	-0.453974	0.632078	-0.0644998	-0.427151	0.443193	-2.68003	-0.384041	1.02583	1.09165	-0.897058	-0.88248	0.672239	1.78742	-0.599604	0.0619976	1.50157	0.0304621	-0.957761	1.34	-0.258496	0.773765	-1.46061	-3.47598	2.60378	-1.77222	-0.0210263	-1.03305	-0.651617	-0.903361	1.75862	3.18249	2.73368	1.58716	-2.61653	-0.124052
bin202	0.55189	0.157293	0.528777	-1.12217	-0.483186	-0.0159641	-0.40361	-0.47606	-0.0777731	1.74934	2.85028	-0.279869	-0.477166	-0.69753	-0.644251	0.991692	-0.270067	0.37001	-1.55945	-0.671887	-1.5191	-2.75016	-0.562538	-0.653968	-2.30686	-0.392973	0.767105	-0.386477	-0.764443	-2.61873	0.238036	-2.51385	0.409168	-0.580382	-3.04906	-1.11389	-1.69857	-1.27153	-1.33116	-1.68509
bin203	-0.430027	0.785898	0.684538	0.545152	-1.26406	2.40068	1.25583	1.02944	0.047155	-0.521806	-0.770158	-0.18209	0.265841	0.0406826	-0.245788	-1.09029	-0.768335	-1.54533	-1.15541	0.910294	-0.693609	3.57844	-0.61466	0.287671	-0.152374	-1.58924	-0.91796	-0.466761	-0.822601	-0.300378	2.13217	-1.80352	0.38661	-0.52153	-1.09272	-1.22881	-4.81228	-1.21706	1.20545	2.79222
bin204	1.41846	-0.443289	-1.41775	0.488583	0.52433	0.657444	0.237886	-0.983184	-0.565449	-1.1368	-0.0834339	0.293916	2.31695	0.426802	-1.38429	-1.62473	0.517683	0.774912	-0.236205	0.209669	-0.650174	-0.847118	0.772176	-0.0720603	-1.79921	-1.02632	0.173406	-1.08506	-0.188749	-2.24809	-0.302678	-0.913843	1.35863	0.934321	-2.07081	-1.16294	-1.51098	0.894186	-0.22872	-0.955936
bin205	-0.186257	0.91483	-2.05226	-0.475705	1.86194	-0.0298377	-0.363897	0.128559	0.235809	-0.128587	0.474503	-1.54454	0.0798438	0.608005	0.415087	0.806621	1.76807	-0.0395573	-1.25743	-1.21884	1.11661	1.07559	2.7176	0.696998	-0.217911	-0.603309	-0.336464	2.00254	1.5554	0.152567	-0.936734	1.2821	1.51971	3.63462	0.0903067	0.798408	-1.93524	3.04959	-0.165876	1.89905
bin206	1.37511	0.693134	-1.53238	1.37653	-0.909151	-1.77402	0.337277	0.990153	-0.80374	-0.252673	0.747039	0.151772	1.60024	0.56315	-1.14052	-0.870166	0.551629	-0.256291	-0.838814	-0.00926298	0.0122234	0.37447	2.09258	0.87239	-0.11333	-0.986914	0.296379	1.45899	1.2321	-0.623809	-2.27156	0.878572	0.277585	0.0519931	2.14643	0.873086	1.22439	-0.932934	-3.09971	-0.130232
bin207	-1.63498	-0.423288	0.564157	-0.80882	0.0995035	1.46765	0.23628	-0.956872	-1.60497	0.832217	-1.00517	0.865075	0.0928646	-0.574739	2.00114	0.672639	-0.718496	0.358764	-0.57412	1.10309	1.41191	-0.836093	-3.18575	0.025283	-1.58155	-1.32554	0.271995	-1.27186	-1.82561	-1.76871	1.04607	0.0561813	-0.974094	-1.83665	-0.958493	-1.94515	-3.50015	-2.03691	-4.00864	-3.74172
bin208	0.966355	-1.43133	-1.0917	-1.33262	1.29533	0.653788	0.437228	0.550113	0.70058	0.792197	-0.768556	-0.35747	-1.70734	0.158984	-1.07025	0.0260654	0.424938	-0.819327	1.71302	0.855416	1.41998	-0.648911	0.0293794	0.61448	1.16025	-0.316811	0.398554	-0.347762	0.254929	-0.0103262	0.328442	0.206216	1.24054	-0.118998	0.165161	0.688415	2.63803	-0.0823888	-2.74418	0.0220759
bin209	-1.13466	-0.282126	0.47378	-1.53164	-0.203609	0.257273	-0.0570308	0.286778	0.445365	-0.125268	1.39837	1.76416	-0.162812	-2.0105	0.106112	1.89121	0.695661	-0.260618	-1.06145	-0.499163	0.931621	0.909104	0.238155	0.632869	1.20386	1.22298	0.650279	0.398979	1.74809	1.17737	0.553954	1.50433	2.35629	0.568475	2.98035	0.491659	1.98726	1.95438	-0.657368	0.124744
bin210	1.00792	0.772308	0.27012	-0.168618	0.12293	1.00646	-0.0103305	-1.26762	0.243648	1.17427	-1.02842	-1.46696	1.76035	-0.883815	0.312697	-1.50838	-0.626261	-1.26902	0.252043	1.30669	-0.143297	-0.381674	0.322996	2.9217	0.266757	-0.684804	1.30139	-1.17862	0.325512	0.592705	-0.711202	2.53232	1.15474	1.93406	1.25717	-0.62802	-0.128538	0.665082	-3.37215	0.174049
bin211	-0.747187	0.386852	0.399365	0.808824	-1.78074	-0.111131	0.591289	1.47279	0.307745	1.44473	-0.411136	-2.10704	0.397814	-1.54477	0.0587258	0.906042	-1.04872	0.127492	0.147731	0.698598	3.66786	-0.46024	1.47915	0.792008	0.107424	-1.65523	-0.425638	0.985479	0.96254	-0.134824	0.479692	-0.606334	0.415107	0.165711	0.110747	1.65445	1.68495	3.55845	-0.185546	-1.07933
bin212	0.691577	0.728759	-0.628401	-0.34375	-1.28357	-1.4421	0.182192	-0.622799	1.32435	-1.41117	-1.15924	2.14275	-0.368098	-0.13901	1.0755	0.240917	-0.0781885	-0.257899	-0.129644	1.47898	2.84977	-0.678129	-2.0585	0.958876	-0.26099	-1.22419	0.504731	0.127328	0.842282	0.902984	-0.973925	1.59348	-0.379358	1.76344	-2.5573	1.11439	6.76081	0.99952	-0.77163	-0.709858
bin213	0.627204	-1.30477	-1.11979	1.96205	1.45795	1.18984	1.17611	-1.34925	-1.41708	-0.178612	0.0729864	0.0749435	0.0867725	-1.06049	-0.0466021	-0.150296	-0.992401	-0.248137	0.441267	0.775348	-1.45414	-1.70528	-1.71405	-1.22402	-0.322605	-0.543379	-1.00825	-2.05453	0.462467	-0.379042	0.52893	2.46934	1.59107	0.0207002	0.147721	0.366044	1.48576	1.68516	-2.78748	-0.442883
bin214	-1.25088	-0.175728	-2.64041	0.0183637	1.31404	-0.23561	0.405167	0.998005	0.598571	-0.828852	-0.516945	-0.881451	-1.0032	0.54594	0.384338	0.432463	1.29521	-0.345982	1.23932	0.659018	2.27819	0.130866	1.22143	-0.619653	1.3703	1.15583	0.642825	-2.74784	1.72527	-0.867861	1.60464	1.35153	2.74844	6.00744	2.76528	0.955162	-0.707707	4.17562	2.44223	-0.214879
bin215	1.29082	-1.31289	1.70002	-2.31823	0.435288	0.32329	0.136106	-0.680219	0.19755	0.229047	0.756489	0.323434	-0.882058	0.0374495	-0.688543	0.87828	-0.0796237	-1.60019	0.177204	1.08191	-0.690826	-0.789657	0.520558	0.434202	0.411291	-0.190747	1.23951	-0.508765	-0.186466	-0.271003	-0.992285	-1.25725	1.2114	-1.52545	-1.2205	-2.13258	0.515084	-1.51433	-3.11052	0.707168
bin216	-1.20003	0.863776	-1.96354	1.77205	0.165115	-1.19362	0.441738	-0.289982	1.09417	0.590755	0.594922	-1.16662	-0.572212	-0.425536	-0.7745	-0.0361977	-0.461354	1.79004	0.305698	0.461398	0.047502	0.549212	0.697391	0.720599	-0.509716	-1.69906	1.66226	-0.734437	-0.349152	1.2566	-0.35509	0.404111	0.784271	-1.0504	-1.00307	-2.17648	-0.913612	0.836048	-1.27995	-2.2143
bin217	-0.868813	0.315479	-1.03769	0.107703	-1.21915	-0.767556	-0.343677	2.5338	0.837659	0.192412	-1.57106	0.265915	-1.24951	1.48791	0.835856	0.63232	0.0418953	-0.422187	-0.0969909	0.324957	2.10801	4.80014	-2.68075	-3.38176	-1.88374	6.20543	-1.14199	1.49719	1.04252	-0.235731	-2.23241	-3.04229	4.14288	5.42036	-2.19161	1.33003	3.40418	-0.733866	-0.925903	-1.88889
bin219	0.0612675	-0.501293	1.0542	-0.68515	0.0232835	-0.684088	-0.705326	-1.46904	2.00401	0.580563	-0.0301409	-1.54559	0.661922	1.23065	0.596272	-0.397466	1.50501	0.0567367	-0.18509	-1.58139	0.292499	-1.19481	-0.53681	0.48397	-1.63243	-1.16588	-1.71475	1.81297	1.7101	2.69894	-2.29513	-1.05152	-0.225013	1.11996	-1.86338	-0.228034	-0.861356	0.380581	1.67468	-1.0212
bin220	2.5517	0.722558	-0.349597	-0.329299	-0.293163	-0.586389	1.02065	-1.53382	-0.846436	0.576147	-1.0363	-1.16639	0.712547	-0.428431	0.254688	0.458241	-1.16264	-0.496385	1.08205	0.849025	2.44049	2.61373	1.31147	-0.0120106	0.452527	2.36523	0.700501	-1.11422	1.70973	1.95587	-0.628394	0.0594657	2.14237	1.56602	0.321317	4.38804	0.646594	2.37329	-0.4017	4.04115
bin221	0.8205	1.68835	1.71486	-1.12354	1.18042	0.63358	-0.12435	-1.20596	-0.326948	-1.93704	0.350806	0.387084	0.501212	0.588447	-0.204411	-0.526145	-1.01816	-1.00832	-0.849708	0.456378	-1.51552	-1.11494	1.66697	-2.29971	-3.09182	-0.249917	-0.307116	-4.55955	-1.75454	-4.73711	-0.765141	-2.6115	0.219802	-0.704179	-1.12012	-4.39729	-4.96532	-1.04641	-2.24745	-0.750185
bin222	0.178631	1.00176	-0.305282	0.507227	-1.46137	-1.06955	-0.2144	-0.802878	-0.0434982	-1.82191	0.712501	-1.4944	0.576433	1.09795	-0.0777917	-0.636555	-0.0616303	1.64745	1.54473	0.726765	0.274092	-1.19933	-2.92329	-0.842812	1.16338	1.11573	-0.340477	-2.93209	1.26946	1.18183	0.0091826	0.513374	1.11314	1.52756	-0.334156	1.40237	-1.51462	0.494745	0.748991	2.05382
bin223	0.338078	-0.840987	-0.264768	-0.316111	-1.65928	-0.685839	-0.733427	-0.777958	1.13241	-0.262327	1.22283	-0.487577	0.482885	-0.777529	0.300894	0.527886	-1.09251	0.615538	0.54253	2.73369	0.781013	1.82038	-0.332472	-0.489549	0.377281	3.49804	1.67128	-0.777627	2.47999	1.2864	0.726029	1.13641	1.02729	0.259092	1.28322	0.968798	-0.097237	2.63535	0.874797	0.34787
bin224	-0.622494	-0.00682226	-0.508358	-0.424128	-0.695786	-0.230874	0.323516	2.67459	-1.54799	0.733236	-0.538632	-0.866519	1.39448	0.00637066	1.56569	-0.65953	0.54349	-0.16741	0.140201	-1.11214	-1.63606	-0.819396	-2.31877	0.225901	-0.222016	-0.293271	-1.03844	0.822349	-0.23588	-0.6121	-0.972384	-1.43857	-0.564552	-1.02578	-0.349917	-0.0777442	-0.618499	-0.212685	1.23497	-1.21959
bin225	-0.871504	1.56772	-0.0633937	-0.218973	0.0409509	-0.661241	-1.51886	1.35721	-1.20141	1.32845	-1.05965	-0.349229	-1.07147	1.58327	0.238851	1.64363	-0.285526	-0.261937	0.136312	-0.345368	1.48679	1.71774	-0.76435	0.117585	-0.32138	2.88355	0.391454	2.89147	1.87555	-0.207969	-1.61752	1.31024	0.481232	-2.2585	-0.062876	-1.57167	-2.37695	3.67091	0.406179	-0.832114
bin226	1.17193	-0.915746	-0.617135	-0.174245	-1.24609	-0.530112	0.326465	1.42532	-0.488477	-0.0125885	-0.358624	-1.46553	0.842733	-1.57767	1.324	0.472145	1.68445	1.10937	-0.163013	-0.801863	0.277361	-1.81158	-2.32893	1.36266	-4.31955	0.303042	-1.28848	-0.279507	-1.35199	-1.76541	-0.597316	-3.48041	1.04794	-1.75541	-2.97273	-2.0712	-4.90406	-0.0427109	-2.79843	0.144691
bin227	-2.32241	-0.326618	0.787671	-0.456393	-1.07403	-0.76946	0.693534	-0.69315	0.920217	-1.11728	-0.480184	1.46932	0.513416	1.12671	-0.332681	1.60641	0.77506	0.107874	-0.747161	0.303519	0.337634	-0.587061	0.146662	-1.37376	0.706637	0.0857027	-3.18878	0.738183	0.543432	-2.68999	1.01633	3.46734	2.30448	-1.66623	-0.938048	-1.79582	1.81602	3.29287	0.452702	-1.15948
bin228	1.15234	0.263653	-0.526662	0.381121	-0.910679	-0.638283	-2.43291	-1.49298	0.153918	2.11086	-0.465669	0.598771	-0.142672	0.139871	0.707727	1.19905	-0.0897961	-0.681915	0.193767	0.483334	0.582025	1.80334	0.879371	0.376497	-0.62702	3.10261	-1.74184	0.509664	0.852763	0.2387	-0.0199646	-0.955505	-0.162008	0.390511	0.902217	0.276491	1.74315	1.33825	-0.637605	1.25942
bin229	0.278234	1.42768	0.798271	-1.29128	0.0202659	0.374071	0.662144	-0.522835	-0.673391	0.376345	-1.94997	-0.22068	-0.526309	-0.852898	-1.29408	0.765339	-0.526362	0.855071	0.0199502	2.2456	3.78474	2.29099	1.87506	-0.00310514	0.342398	4.06846	-3.28428	3.11413	3.48408	2.26357	-0.0167939	2.09532	1.54231	3.07397	5.72125	2.02154	0.854653	5.33536	5.29572	5.76667
bin230	-0.551321	-0.157653	-0.456775	0.519619	0.738937	0.0701846	-0.487827	-0.147947	-0.526675	-2.25742	-0.887111	-1.20424	0.717786	0.918836	0.376243	2.6119	0.203258	0.92721	0.287209	-0.693758	3.83138	-1.09745	3.40731	0.307786	4.04849	2.12319	-2.45968	2.42385	-0.0893624	0.771763	1.41088	-1.07236	1.18139	3.07758	-0.846938	3.91459	2.44296	3.98032	-0.137092	0.254042
bin231	0.619626	0.259162	-0.392355	0.749951	1.22268	-0.918944	1.42832	-1.04143	-0.288731	0.335393	0.549463	-1.66304	1.87513	0.0544804	-0.381074	-1.94331	0.689372	0.198385	-1.00043	-0.361434	1.28335	1.95281	-2.53977	-1.00738	-0.335328	0.499684	-3.21832	1.26184	1.56526	-1.26073	-1.81676	-1.42784	1.14375	-0.202549	-0.330265	2.23655	1.5261	-0.166365	-0.601723	2.54416
bin232	-0.506122	-0.268966	-0.318689	-0.80181	2.26004	0.852352	-0.195912	-0.28221	0.288133	-1.53768	0.255368	1.75575	-0.23119	-0.952824	1.70606	-0.395082	0.110996	-1.46849	0.14817	-0.403163	1.04209	0.0522124	0.0207313	-1.33487	-0.0933713	2.62507	-2.47811	2.13063	3.62522	-0.65247	-2.20745	1.70454	1.38909	-0.671504	1.21228	1.66774	4.49667	1.97029	2.70006	-0.808902
bin233	-2.756	-0.24157	-0.587813	-0.361046	-0.610582	1.73017	-0.261256	1.34006	0.306358	-0.741193	-0.173768	0.285233	0.717527	-0.239954	0.301466	1.94121	-0.481401	-0.203856	0.292615	-0.246226	-0.116729	-1.88144	-1.96898	0.229172	-0.957172	0.639337	-3.76315	-1.03858	0.880579	-0.362201	0.196611	1.53004	0.537687	-2.19269	-2.76863	-2.43807	0.310261	0.830113	-0.590597	-0.438647
bin234	0.247203	-1.25029	-0.371693	-0.666166	-1.06796	-0.531046	2.64092	-0.504536	0.877635	0.637336	1.2888	-1.09349	0.884956	-0.978269	-0.133443	-0.176532	-0.180627	0.33925	1.06259	-1.01807	1.48721	1.31945	-1.0096	-1.19737	0.813999	1.84851	-3.64359	-1.99665	1.72618	1.41375	0.988424	0.763258	-0.67833	0.726182	1.58699	2.76116	-0.410724	0.619683	-1.13407	5.03831
bin235	-1.22853	-0.80566	-1.14487	-0.365968	0.574937	1.03124	0.396587	1.72024	-1.22911	0.0718573	0.565429	-0.424497	0.438296	-0.534467	-0.0395632	1.64845	0.256604	1.56271	-1.18214	-1.32154	1.01457	-2.37233	1.56173	0.284581	-0.339656	1.50328	-0.242017	-1.10207	2.70599	1.67079	1.16705	1.4884	-0.0730996	0.628478	1.03827	-0.04002	1.63884	2.06517	1.37004	-0.7928
bin236	0.185123	0.538774	-0.232353	-0.47858	1.32875	-0.34505	-0.813465	-1.21295	-0.267947	-0.147227	-0.950013	1.98209	-1.78918	-0.765213	0.585515	1.40415	0.896819	1.12121	0.0807308	-1.12923	0.467115	1.68085	3.12508	0.504418	-0.130556	1.3941	0.919991	-1.57082	3.90964	0.533163	1.38898	3.34373	1.37116	3.06646	2.56077	-0.223419	0.751669	2.11896	0.0306099	1.40368
bin237	-0.84998	-1.11284	0.927639	0.77619	-0.732817	0.335135	-0.205195	-0.270097	2.39813	-1.27264	-1.1208	0.116694	1.06795	-0.700526	0.236823	-0.845354	-0.782474	0.621799	1.65265	-0.237075	0.340293	1.31753	0.514155	0.0482585	-0.0520343	1.047	-0.603749	-3.84358	0.942467	2.8554	1.57191	0.466168	-1.66005	-1.49934	-0.288934	-2.71803	0.601649	-2.06355	1.74608	0.346762
bin238	1.5447	1.17398	-0.238566	0.972904	-1.81921	-0.345506	-1.7329	0.201357	-1.42489	-0.161041	-0.221568	-0.445417	0.807505	0.581468	1.1272	-1.27297	-0.521029	0.771503	0.808267	0.184305	-1.06879	0.520422	-2.95764	-0.27932	-1.2384	1.21702	-0.615893	-4.57849	-2.83627	-4.91767	-1.59668	3.25819	0.73327	-0.945993	-3.6879	-0.328435	-1.51917	-4.25286	-5.13892	1.30088
bin239	0.279038	-0.765779	-0.446712	-1.27818	0.242072	-0.289413	-0.624597	-0.146459	0.915678	2.08643	0.427126	2.09012	-0.625699	-0.361217	-0.0639846	-1.20288	-0.810691	0.787954	1.11565	-1.3072	0.392128	-1.249	1.31813	2.65902	0.592437	2.22355	0.121765	-2.18412	2.29524	0.444355	-0.644685	1.73806	1.2928	1.5379	3.65099	1.79908	0.535642	3.45469	2.49311	1.18293
bin240	-0.445084	-0.88952	-0.465752	-0.890769	0.633545	-1.61665	1.7129	-1.38579	-0.624857	0.795723	2.00261	-0.299695	0.82305	0.439798	-0.40751	-0.159841	1.13736	0.906002	-0.539413	-0.729446	0.730995	2.19354	2.09668	2.11653	2.38592	5.16563	1.62546	-5.44515	3.44348	1.93766	2.08585	8.09941	1.1943	2.96409	1.50178	0.171139	5.70262	3.05477	8.24072	0.566212
bin241	1.56412	-0.300039	-0.574696	-0.277759	0.391364	0.751881	-1.95705	-0.226716	0.375265	1.41967	0.950876	-1.51657	-0.271562	0.416934	-0.42108	0.279148	-1.35102	-0.755276	-0.269134	1.77123	-1.0879	0.13812	1.29274	-0.186929	-0.492995	0.938199	0.18917	-8.55897	0.373622	-0.0453699	-2.17135	-0.952714	-1.0799	0.707293	-1.0646	1.95077	-0.315245	3.50952	2.02975	-1.24756
bin242	-1.43205	1.26607	-0.864665	1.09782	1.05665	-0.358769	1.33292	-0.208003	-0.448662	-0.146716	-0.267099	0.80788	0.98392	0.532276	-0.943709	-1.24291	1.58097	-1.1088	-1.37703	-0.258407	0.294089	-0.926662	0.723102	1.96453	-1.64317	0.387531	-0.61088	-4.41619	1.43019	-1.62388	-0.158567	0.692576	-0.219474	0.331047	0.350634	0.612188	-0.788979	1.81632	2.16465	1.72855
bin243	1.01321	-0.381654	-1.39639	-0.123822	0.326654	0.784224	1.60192	-0.615823	-2.08792	-0.573087	-0.672658	0.988368	-0.594897	0.387066	0.747489	-1.28111	0.39305	1.71074	0.248374	-0.484072	1.37694	-0.306824	-0.533108	0.0892273	0.0470336	2.77072	0.0445743	-5.38591	0.181312	1.78378	-1.20034	-0.682863	-0.92802	-0.71272	0.358301	-0.591361	-1.29402	2.19813	0.810971	0.0671087
bin244	-0.623058	0.1724	-0.493781	0.460933	1.91659	-1.25642	-1.0352	-0.468139	1.2041	1.88136	0.143451	0.159854	0.834834	-1.26243	0.207657	1.22674	-1.23706	-0.455484	-0.60195	-0.776255	0.449854	-2.05817	2.96348	0.98359	-1.54139	1.98348	1.02243	-2.59154	3.04131	-1.93429	-0.116454	-0.373151	-1.11736	0.771863	-1.02722	0.196209	1.53636	2.49754	4.07644	-0.739446
bin245	1.65796	-1.27947	0.0916275	-0.746604	-0.233344	0.160537	-0.865877	-1.35512	0.817372	2.07651	0.998838	-1.44349	0.395006	-0.0437454	0.891893	0.0317541	0.798638	-0.321996	-0.403968	-1.22236	-4.07464	-4.8805	-3.07526	-0.984899	-3.24684	-1.43348	-2.02078	-4.7717	-1.72194	-3.92629	-0.935946	-2.79873	-2.30782	-5.02953	-4.69589	-3.23526	-3.50773	-2.79937	-4.42387	-5.95242
bin246	0.458307	-0.552158	-0.954402	0.259835	1.17862	0.920617	0.633667	0.530796	-1.62154	0.234833	-0.850036	-1.25187	0.414765	0.389547	1.94481	-0.915067	-1.54933	-0.669298	1.36031	0.0352286	-1.86134	3.54669	-1.0258	0.267329	-1.34576	1.90836	-0.978893	-2.91588	0.621541	0.238694	-1.70289	-1.32019	0.0430179	-1.409	-2.76788	-0.0900745	2.00687	2.29852	2.87244	1.34685
bin247	1.13014	-0.302879	0.00987791	1.3009	0.615905	-0.654524	0.618782	-1.10223	-0.55862	-0.346682	-1.09565	-1.93325	-1.43822	-1.09548	0.966992	0.893287	0.375392	1.24602	1.20046	0.173182	2.29947	3.10931	0.275746	-0.440892	1.57469	3.29834	1.27499	-1.85441	1.69865	1.66078	-0.89305	0.828909	-0.259651	4.43588	2.92408	0.169594	1.03404	1.25958	4.2996	2.42595
bin248	0.359804	-0.094485	-0.943063	-1.49121	2.67346	-0.546168	0.689333	-0.959757	0.220479	-0.0316789	-0.649567	-1.77017	0.437335	-0.252066	-0.0413837	0.203242	-0.455681	0.639877	0.587073	1.425	1.94865	0.758436	2.45455	2.13982	2.10987	4.1903	3.87105	-0.642742	2.75893	1.67113	-0.472643	1.4096	0.538246	3.70609	1.71594	0.919645	1.06843	2.39008	3.04865	1.03776
bin249	-1.77848	0.576317	-0.164898	0.000129975	-1.87968	0.763665	1.40371	0.452526	0.947294	0.0129886	0.81532	-0.325858	-0.798527	1.51013	0.132621	-0.608414	0.72824	0.451106	-1.81641	-0.418434	-1.87305	-3.11928	2.0188	2.05694	0.0586853	0.798795	0.145766	-4.43313	-0.999519	-0.605563	0.64741	-2.12154	0.132989	-0.60333	-5.19807	-2.01323	-1.44983	0.409342	-1.90775	0.232002
bin250	0.0436544	0.729085	-0.0482524	0.669847	-2.37744	0.262198	0.934294	-0.848208	2.23079	-0.498364	-0.0357032	-0.950332	0.941147	0.66673	-1.03951	-1.09475	-0.647444	0.676635	0.0849131	0.29215	-0.520818	-0.145961	-0.749407	0.485112	-0.428318	2.35573	1.80952	-1.23447	1.68298	-1.307	0.81013	3.20109	-1.83216	0.664891	0.108123	0.422605	1.03695	0.477001	0.970921	1.62348
bin251	-0.0858443	-0.770434	1.91132	-0.0876406	1.36313	1.26336	0.356543	-0.457644	0.893098	0.0404527	0.0553125	-0.662321	1.50352	0.689658	-1.03686	-0.484934	-1.21504	-1.54788	-1.25686	-0.464951	1.23973	-1.6014	2.11944	-0.521125	-1.28457	-0.547842	-0.200586	-1.05312	2.66553	-0.109092	-1.09774	0.770748	-1.70331	2.69764	-1.75473	-0.0434191	-2.37266	-0.361158	-0.199784	-0.178271
bin252	-0.708541	1.37749	-0.979994	-0.144993	1.17748	-0.207629	1.02224	1.25066	2.0657	-1.13849	0.220308	0.180891	-1.43571	0.55186	-0.48638	-0.693569	0.012642	0.0179479	-1.62506	-0.450362	3.98862	2.11285	-0.120397	0.692523	2.19442	2.44102	1.0919	-0.694889	2.26177	2.06776	-0.195093	1.47808	0.231747	-0.872456	-0.0576617	7.3452	2.37179	2.70398	2.91622	3.53212
bin253	0.674625	-0.98222	0.40605	-0.143668	1.61956	2.1492	0.211325	0.544127	0.287229	0.978479	-0.790127	-0.0674222	0.0129792	-0.675254	-0.881436	-0.89974	1.04685	-1.28085	-0.395557	-1.79697	3.0947	-1.22717	-0.94934	-0.862112	2.78376	1.51343	1.3243	0.280438	-1.86796	-1.08978	-1.0615	0.91138	-2.47303	1.16727	-0.0735913	-0.706668	1.90061	1.34585	-2.24334	3.14001
bin254	0.115243	-0.463711	-0.051593	0.318246	1.57699	-0.608763	-1.39098	0.225356	-0.35887	0.627698	-1.57814	1.78843	-0.191609	-0.113408	-1.90042	0.153943	0.466811	0.0435624	1.85051	-0.504449	0.286358	-3.83888	0.0695428	-0.402353	0.352695	1.36611	1.27791	2.31444	-2.72503	1.69129	-0.31384	0.218811	0.30787	-0.39199	-3.22173	0.574427	0.392533	-0.977487	0.778626	1.54985
bin255	-1.67164	-0.335198	1.272	1.16678	0.776197	-1.36809	-1.24134	-0.212767	-0.332823	0.844039	1.11918	1.14361	0.682932	-0.196726	0.0476182	-0.294077	1.33504	-0.402854	-0.703291	-1.62206	-0.25266	-1.85126	-0.278175	0.132918	-0.139873	-0.443304	0.0419724	2.55004	-1.98819	1.64619	0.442202	1.01133	-0.0208807	1.61699	0.75086	-0.739828	-0.37672	1.33186	-3.44096	0.0279081
bin256	0.761486	1.89777	-0.772404	1.0869	-1.36037	-1.07205	-0.284718	-0.840351	-0.746683	-0.791304	-0.647552	-1.21543	0.877824	1.85624	0.380064	-0.108447	-0.404803	0.0347026	0.0674192	1.28196	0.612982	-0.84185	-1.13913	-0.737901	0.569513	1.50017	4.3796	0.978504	-0.47891	0.684605	0.743581	4.47364	-2.80861	2.07293	-0.775799	-1.45981	2.6731	3.579	-2.12008	1.52346
bin257	-0.583547	0.067989	1.02236	2.07967	-1.00035	1.3654	0.193105	0.715065	1.50277	-1.9128	-1.22977	-0.125833	0.562613	-0.130985	-0.225829	-0.974374	-0.3232	-0.983508	-0.0261673	0.00608521	2.97906	-3.55896	-2.12758	3.09074	-0.730854	1.84194	1.00837	0.584108	-1.0639	1.86925	0.285694	5.8676	-2.31729	3.35904	-2.0225	-3.7903	-2.2134	1.00396	2.07184	2.3541
bin258	0.462911	-0.749134	-0.0921637	-0.907615	-0.0833796	-0.305021	-0.506493	1.6644	-1.57148	-0.744104	1.95805	0.495531	-1.163	1.29553	0.140961	0.865536	-0.147496	0.758288	0.267201	-1.64387	3.72772	-0.381682	1.11433	0.346733	1.98301	2.77214	2.08684	-1.17975	-2.22611	1.31741	1.49403	2.60187	-1.75018	1.73873	1.01025	3.64751	2.25143	0.966474	0.794131	-2.4705
bin259	0.270617	0.394007	-0.936528	0.658614	2.46649	0.000452818	-0.904218	0.564771	0.933243	-0.570689	1.02137	-0.891309	0.415888	-1.10485	-0.785447	0.66136	0.0452851	-1.59492	-1.3181	0.671851	2.17725	-0.199383	0.318043	1.44794	0.292109	1.1664	1.56994	0.5102	-1.04937	2.6408	0.602795	1.11142	-0.828088	1.20845	-0.316614	1.28714	4.87369	0.145843	0.665641	1.30643
bin260	-0.593564	-0.107364	-0.292136	-1.48046	1.02817	1.11356	1.0678	0.475686	-1.26154	0.123727	0.596326	0.973996	1.31555	-2.5487	-0.727116	0.732512	-0.695331	0.116075	0.101424	0.063798	2.62421	-1.27856	1.21721	0.120699	1.15876	0.992916	0.439264	0.873657	0.276863	1.86066	0.524665	2.24474	0.589213	1.4645	2.86404	0.827119	1.97564	0.874332	0.213768	2.79296
bin261	0.253421	-0.359111	-1.28835	0.412672	-0.452744	0.808081	1.54569	-0.156402	0.227716	0.266075	0.110794	-0.116807	0.550785	0.161398	1.1269	-0.701362	-1.66537	2.06867	-1.89945	-0.893955	0.2387	4.9594	1.33564	0.362853	0.59963	-1.82044	0.948694	1.00964	-3.19856	1.27214	1.01042	-3.43305	0.342869	-1.88026	0.387759	-1.21984	-1.88124	-1.64351	4.09482	0.300422
bin262	-2.58792	-0.189099	-0.325972	0.178913	0.392307	1.00083	-0.124791	0.988965	-1.19153	0.580752	1.70428	-0.947379	0.867181	0.428033	1.11946	-0.981766	0.174669	0.0418127	-0.040751	-1.08886	2.87401	2.19033	1.62116	0.592586	2.55159	1.96073	4.27318	0.821383	-2.8551	2.64923	0.251796	2.19825	-1.14783	2.30953	1.52441	3.79853	-1.91974	5.38471	2.26136	1.48372
bin263	1.89092	-0.879037	-1.65609	1.50118	0.621866	-1.2984	0.424105	0.572421	-0.245807	0.0498524	-1.33404	-0.626158	0.165961	1.33373	0.335386	-1.21123	0.92767	-0.108563	0.250476	-0.716411	4.17818	4.38292	0.367596	0.995206	2.88141	2.02873	1.70039	2.88256	-2.97137	2.72929	0.667417	0.883238	-1.26279	-0.556341	1.72523	1.00672	0.403521	3.71288	3.32349	1.15765
bin264	1.68939	-1.28669	1.38854	-1.87221	-0.905638	-0.600083	0.267908	0.314318	-0.900771	-0.0148672	0.831088	0.604119	-0.584055	-1.39153	-0.571781	0.236303	-0.0632624	0.420546	1.1991	1.25637	2.14697	-1.4527	-1.03517	1.86736	-0.0625599	0.0854268	0.378789	1.3332	-0.119924	-1.70904	0.831311	-1.59519	0.40525	2.21408	0.789086	-1.70212	0.354054	0.746477	2.40612	-1.59601
bin265	-0.16998	0.927561	-0.317978	0.386787	1.15037	1.10248	0.115526	-1.5502	0.34238	-0.391746	0.169533	1.49296	-0.404041	-0.0897456	-0.334642	-0.72465	-0.796613	0.342456	1.38739	-2.6248	3.21053	0.934366	3.32111	-0.330737	-0.691889	2.8802	0.458601	-0.0334155	0.489459	3.23048	-0.592636	0.0929214	-0.222015	-0.190948	0.958083	3.88908	-2.27963	-1.12333	-0.231714	3.56239
bin266	0.973338	-1.00534	2.21201	-0.404684	-0.612929	-0.741192	-0.986947	-0.766465	0.187281	-1.76054	-0.917802	0.613645	-0.0839609	1.22154	0.00473798	-0.675854	1.15305	-0.0968382	0.363825	1.31745	0.938484	0.389021	1.06907	-0.826251	-0.501092	0.518296	1.68125	-2.43905	0.379526	-0.285495	0.800949	0.301629	-1.52862	0.673078	-0.924109	-0.757032	-0.982358	0.275573	2.47703	-2.3477
bin267	1.26014	-0.631218	-0.110027	1.51338	0.0646366	-1.77809	0.718166	0.181615	0.605433	0.45389	-0.888438	1.36045	-2.11992	-0.892862	0.454146	0.97346	-0.0234283	0.322197	-0.464981	-1.00317	0.961121	0.0956041	2.52486	2.95125	1.15435	2.0624	0.672626	-1.4451	1.17118	1.18397	-0.535862	0.506959	-1.23937	-0.927331	-1.75795	2.11027	2.39801	0.636734	4.14329	0.710503
bin268	0.634626	0.468093	0.599683	0.527801	-0.119465	-0.21515	-0.328823	2.03154	-1.11034	-1.56317	-0.846238	0.227579	0.0816718	-1.85548	-0.795877	1.33752	0.654464	-0.815309	1.39661	-0.322182	0.647839	2.50554	1.47443	-0.525494	0.444907	1.59306	-0.346441	-1.00979	1.70037	0.718597	1.37312	0.21928	-1.75621	1.90368	-1.53951	1.16914	3.25728	0.631913	4.54939	0.786395
bin269	0.767057	0.396461	-0.63779	-2.06158	-0.157291	2.07875	-0.811854	-0.309405	-0.903576	1.1079	1.27076	0.271749	1.17087	-0.2176	-0.712665	-0.869059	-0.448447	0.458685	0.688213	-1.08456	0.105555	-0.997345	1.09167	0.247787	-1.70064	-0.14631	-1.10114	-2.86375	-0.499704	-3.54208	-1.08601	-0.677206	-0.319505	-0.038452	-1.22401	-1.03081	-0.446603	-0.958611	-1.86545	0.226896
bin270	0.480696	-0.987139	-1.67104	0.454269	-0.795049	-0.140263	-0.745527	1.16095	0.137459	0.219085	0.917515	0.246126	-1.13537	-1.47007	0.749304	-0.792151	0.120972	0.21406	2.51289	0.526902	1.62035	-0.914244	0.595666	-0.032846	-0.575256	0.686795	1.9729	-3.07085	0.729096	0.950123	0.318842	0.48502	-0.686382	1.3419	1.40839	2.74606	-1.33716	0.392995	2.89004	0.699581
bin271	-0.202628	-0.89978	0.695571	1.37714	1.19235	1.08481	-0.0223553	-0.0291611	-0.288671	0.916415	-2.13687	0.939876	0.237327	-0.04415	-0.811624	-1.02767	-1.9569	-0.368038	0.963403	0.385871	-1.03137	0.0582731	-0.249624	0.385537	0.747279	-1.92565	-0.544581	-3.51135	-0.548718	-0.749117	-2.70725	3.77995	-1.71724	-0.491331	-1.86374	0.315759	-1.1297	-1.9131	-1.38664	-1.36375
bin273	1.12151	0.991281	-1.28027	0.245185	1.48435	-0.896333	-0.0345646	0.322779	-0.265631	-0.425767	0.22031	1.11484	-0.908638	-1.23054	-1.41362	1.54636	-0.00517354	-1.09593	-0.825713	1.33614	0.122201	1.35594	-0.0998773	1.0805	0.41922	1.4188	3.16956	-5.58095	0.0768969	2.43249	-0.00908292	-0.957554	-1.40534	2.31241	-2.86642	-1.41759	1.33482	3.32201	-0.417561	0.513245
bin274	0.868384	-0.308238	-0.571292	-0.799328	-0.207687	-0.493836	0.59592	-0.428456	-1.3882	-0.129591	0.146823	-0.122252	-0.499028	1.28501	-0.980555	1.95546	1.80708	-1.40471	1.3894	-0.720125	-1.76477	-1.77263	-0.869614	1.71749	1.3001	1.35727	1.67744	-2.94521	0.0514764	-2.67006	0.152095	4.18856	-2.07209	2.35727	4.50402	-1.47137	0.733677	2.33814	-1.30783	0.0569586
bin275	1.50474	-0.172202	0.163319	-2.45189	0.535623	0.241188	1.16133	0.397451	-0.165359	-0.932048	0.86059	-0.229992	0.116365	-0.0868217	0.300946	1.60194	-0.0498647	-1.92258	-0.840329	-0.0394418	-0.400992	3.20808	1.32195	0.162886	0.868263	2.42561	0.873524	-1.03098	1.56164	1.53777	3.23963	1.77169	-1.65878	3.37836	3.02155	0.25451	0.268676	1.5215	-0.0273282	-1.85211
bin276	-0.672362	0.812266	1.208	-0.816529	0.988346	-0.994768	-1.36668	-0.166538	-0.271613	1.03846	-0.543593	0.857036	0.0618632	0.405911	0.663601	-0.702725	2.04882	0.320665	-1.13457	-1.73596	0.588273	1.14731	3.08783	0.582446	-0.12592	0.864245	-0.267737	0.661247	0.822632	-0.208614	-1.16974	2.65735	0.311418	0.609912	1.33608	-0.389702	-2.58429	0.169074	1.28638	-0.637662
bin277	-0.815606	0.792241	0.567441	0.630286	1.29018	-0.0833151	-1.11781	0.73572	0.345894	-0.305753	-1.99573	-1.36708	0.203529	-0.92582	-1.21644	1.4623	-0.267922	-0.115772	0.607719	1.58252	3.08895	4.82514	1.13877	-1.02664	1.53516	2.39683	1.58135	0.604582	2.70574	-0.450886	0.0789476	3.43998	-0.112841	0.81897	3.14532	1.35259	-0.553803	2.38427	0.551344	3.03984
bin278	1.91527	-1.12198	1.13261	-0.279117	-1.13797	-0.7479	-0.191726	0.391243	-0.985606	0.375977	-1.1835	-0.34367	1.07063	1.48482	1.48872	-0.434129	0.467131	-1.24886	0.070653	-0.711836	3.13388	2.59754	-0.869249	-0.353626	0.184283	1.57886	0.151077	-1.48662	2.22301	-1.91663	0.782639	2.91365	3.07383	0.72616	0.665867	0.0800423	3.27635	1.11034	-0.403613	-0.162814
bin279	1.00298	0.945096	-0.481784	0.890944	-2.02385	0.420454	0.326945	0.255372	0.276464	-0.941933	-0.327577	0.33641	-1.14321	-0.932985	1.53162	-1.07679	0.83121	1.61851	-0.340106	-1.15161	-0.0154732	5.59714	-1.65332	0.360713	3.04507	3.29972	0.326188	-1.27733	0.978971	1.94019	0.607153	3.70888	0.683676	1.0241	0.264043	-0.943815	-0.120264	2.18101	-0.968056	2.97222
bin280	-0.020302	0.713205	0.901588	-1.13084	2.16826	-0.914973	-0.863208	0.000913978	0.282793	-1.1536	-0.428064	0.30289	0.429709	0.0836406	-0.10223	-1.8059	-0.158033	-0.91013	1.89099	0.713405	0.533464	-0.891412	-1.88858	1.88609	-0.738375	0.529418	-0.917079	-2.33286	0.291342	-0.975872	-0.152603	1.05772	0.600457	0.565878	0.504396	-0.0891147	0.636168	0.152816	-0.542462	3.03276
bin281	-0.250708	0.521341	-0.276081	2.06658	1.62075	-0.226746	-0.937056	-1.67725	0.684196	-0.0087411	1.30322	0.869402	0.113966	0.554269	-0.742168	-1.40919	-0.432611	-1.39121	-0.173921	-0.192784	-0.543172	-0.801239	-0.311273	-1.83993	-0.909378	-1.16694	-0.171614	0.947642	-1.02411	0.196219	-0.292833	1.29708	1.94314	-0.0994325	-0.340312	-0.762101	-2.85527	-2.14006	-0.901107	-1.20439
bin282	0.809665	-1.18736	-0.587165	-0.668932	-1.29465	-1.20911	-1.49788	1.4126	0.857267	-1.42821	0.990796	0.367134	0.873698	1.43244	0.600538	0.317624	1.06504	-0.657759	-0.166521	-0.0216535	1.35008	3.61387	0.269847	0.870566	5.93548	3.70563	2.63994	2.0286	1.22751	6.80435	1.25715	1.58471	1.91625	4.72751	5.1444	-0.83072	-2.33926	3.44609	3.88808	4.42442
bin283	-1.19416	0.36947	-1.89613	-0.296877	1.33468	0.41038	1.3725	-0.972753	1.32062	-0.41098	-1.5069	-0.876223	-0.957955	0.867732	0.0431195	0.828347	1.06817	0.00553853	0.692996	-0.203328	0.481775	2.36862	0.00529188	1.18346	2.9377	2.09522	3.09939	2.21542	2.59177	6.89145	1.63926	1.81903	1.69378	4.64003	0.223248	1.43097	2.48964	5.00591	5.10924	1.75849
bin284	-0.145116	1.26076	-1.46404	0.728851	-0.0455936	-0.167997	0.0553049	1.16095	0.328771	-0.25923	-1.0223	1.22995	-0.635439	0.157388	0.759214	1.03298	-1.68028	-0.481601	1.19885	-2.00842	1.26392	2.99158	-0.26374	0.729464	2.33968	1.9921	2.58988	2.20522	1.98826	2.7246	0.306594	2.19174	3.27343	0.532739	-1.98108	-3.22612	-4.15835	-1.70862	2.09959	0.882824
bin285	-0.548234	0.194127	0.26141	-0.0939118	-1.74325	0.408318	-0.800706	-0.0278973	0.81235	1.57653	2.26294	-0.632157	0.0543078	0.199503	1.09077	-1.55886	0.405172	-0.286923	-0.10552	-1.46902	1.73559	1.9562	2.12708	1.59396	1.82127	3.40545	1.26663	3.84397	2.01108	0.901202	-0.59506	0.85882	0.529781	3.85997	1.31388	-0.135083	1.52413	2.00924	0.69185	-0.650861
bin286	0.140649	-1.14146	-0.852904	-1.12206	1.95198	0.123834	0.125443	0.0999536	0.479489	-1.14276	-0.0371655	-0.685993	-0.374771	-1.51396	-0.181515	1.95094	1.24163	1.35676	0.0206867	-0.440629	2.32011	2.28981	2.60065	-0.0827765	1.86234	2.53062	1.41859	-1.55523	1.67538	3.60006	-0.349275	1.71374	0.785753	0.812721	1.39055	-0.0984316	1.65145	0.270912	2.8645	0.37372
bin287	-0.9505	0.883279	-1.04107	-0.0387883	0.796913	0.963901	-0.644626	-0.204364	-0.752462	-0.695458	1.62854	-1.04642	0.828998	-0.569033	0.46172	0.387667	2.07974	-1.89714	-0.31208	0.115739	1.18936	3.28612	1.60634	-1.5617	2.60708	2.34009	0.82265	-2.98708	2.35145	0.177779	0.195099	3.22822	-2.26829	0.529235	0.266914	-1.26502	-2.01489	0.670921	-1.34333	-0.7629
bin288	-0.832844	-1.7687	-0.794333	-0.348552	-1.73511	-0.366529	0.692332	0.991533	0.964255	1.3388	0.591338	-0.85739	1.08078	-0.848043	-0.538276	0.532939	0.581615	-0.860837	1.2967	0.88048	-0.0845745	-0.0459832	-0.689976	1.17517	0.310325	0.6114	1.28755	-0.978739	0.411133	0.0603787	0.469372	-0.981713	1.88326	1.01847	1.29809	1.33473	-0.55514	-1.35402	-2.17386	-1.81868
bin289	-0.0569491	-0.660087	0.408592	1.3021	-0.0860202	-0.413131	1.23408	2.47006	-0.540568	0.197623	-0.444503	-0.725217	-0.776651	-0.295865	-0.915027	1.06891	0.989535	-1.1931	-1.66124	0.0899081	-1.82278	-0.789742	-1.35748	-1.28088	-1.31516	1.41115	0.0816261	-4.37942	-0.155305	-1.76017	0.0142626	-2.24894	-1.21351	1.12373	-3.6584	-4.12807	-2.09764	-0.367004	-3.60135	-0.768501
bin290	-0.260541	0.95507	-0.625247	1.33591	1.53195	-0.0110861	-0.548649	-1.16229	1.52994	-1.42922	-0.751907	-0.643154	-1.42065	1.25022	-0.712642	0.440531	-0.0900799	1.37929	-0.349317	-0.414242	0.412313	0.270644	5.49804	1.34013	1.02564	1.81131	1.30347	-1.91026	0.212747	-0.701803	-1.52091	4.00396	0.47906	0.232911	2.28467	2.44619	-0.190782	2.16342	5.67139	0.847574
bin291	-1.64118	-0.0882526	1.19495	0.624305	0.863345	1.07292	-1.66869	-1.16141	-1.23458	1.32828	0.746798	0.782117	-0.287828	1.03127	-1.43096	-0.512222	0.553128	-0.0870895	-0.361743	0.282018	1.78673	1.89886	1.40342	1.07298	-0.76145	2.28464	2.1233	-0.173018	1.28579	0.507156	0.454646	3.49845	-1.47264	1.77433	2.08282	0.634805	1.53133	2.11975	-1.24575	0.352728
bin292	-0.482518	1.17632	0.810297	-0.236817	0.94285	0.18118	0.231565	-1.81371	0.26826	0.330953	0.241471	-2.01883	-1.15052	0.0706653	0.230757	0.421527	-0.519107	1.19783	1.62058	-1.48872	2.41249	0.372343	1.98505	0.170697	-0.0533338	2.74622	0.542085	-2.55615	0.462183	0.699468	-0.375564	0.583083	-0.275791	-1.57776	2.20556	-0.1969	3.74212	-1.86678	4.3957	-0.00298633
bin293	-0.170621	0.248178	0.382188	-0.25165	0.88873	0.209075	1.29016	0.586499	0.028333	0.256669	-2.32095	-2.40508	0.47241	1.09143	-0.0590957	-0.683505	-0.596606	-0.119968	1.49883	-0.354243	0.86241	0.499717	-3.17791	-0.350627	0.0500195	1.28583	-1.69932	-3.58507	3.26935	1.36291	-0.970973	0.478707	1.28888	0.319166	0.0669919	-0.375532	6.11522	2.07771	1.24463	-0.627019
bin294	-1.15472	1.81639	0.722764	0.673151	0.496885	-0.102878	0.75882	-1.87875	0.442827	0.404729	-0.149345	-0.836022	-0.17879	-0.999196	-0.0927426	-2.07264	0.0551393	-0.0330162	0.659169	1.47525	-0.0568064	2.17843	6.18557	0.828136	-2.11086	2.92555	0.654051	-1.67601	2.38594	1.47473	2.31531	-1.3156	2.48777	1.37366	-1.15964	-1.49955	2.50311	-0.493344	-0.130731	-3.13738
bin295	0.087005	-1.75656	0.320485	0.454749	2.49478	0.185779	-0.0908998	-0.936945	-0.974484	-1.19736	-0.819302	0.0352036	0.625026	-0.955537	-0.48134	1.30712	-0.272861	-0.028184	0.8147	1.17106	-2.44864	-2.65845	0.185386	0.396954	-1.61145	-0.334627	0.95754	-2.73065	1.6701	-3.30113	1.73751	2.17538	-1.47684	-0.271546	0.631368	-0.582535	5.42125	0.0534431	0.515621	-2.05158
bin296	-0.761707	-1.86737	-0.780213	-0.291164	-0.378435	-0.0649748	-0.50651	0.459667	-0.417128	1.83373	0.229259	1.22596	-0.432986	0.524423	1.11941	0.673643	1.50929	-1.61052	0.591599	-1.06311	-0.465121	-1.16423	0.554104	-0.773955	-1.79866	0.555679	0.45116	-1.13697	0.864851	-0.571445	0.681909	1.21781	-0.257816	1.20834	1.07474	-2.31989	0.593611	1.40914	0.791536	-1.68314
bin297	-0.586034	-0.547958	1.90691	-0.179753	0.535951	0.794457	0.551831	0.152266	-0.7501	1.05243	-2.69385	-0.793777	0.485457	-0.292061	0.387387	-1.52582	-0.19819	0.755478	0.641534	0.289793	-2.76577	1.24889	-1.57052	0.522974	-2.01143	0.356771	0.316736	-3.24559	-0.870514	-2.31752	0.824285	0.582828	-0.446264	-2.75906	-1.1251	-0.484879	-4.30624	-1.86746	-1.11977	0.796567
bin298	0.558774	-0.25613	-0.886498	-1.12941	0.941236	1.39632	1.87072	-0.175219	-1.02495	1.48634	-0.600915	-0.446964	-0.803476	-1.73398	-0.563637	0.16862	-0.672995	1.27034	0.0422828	0.55863	1.75281	0.905975	-1.43693	1.36392	-1.74279	2.42031	0.440456	-2.46828	3.4596	-2.29597	0.278107	3.45307	2.13016	0.0490736	0.836288	1.51602	0.647611	1.67038	5.38811	-0.978659
bin299	1.89514	-0.427558	0.0835507	0.860504	0.368471	-0.57323	-0.118212	-0.123842	0.716132	1.70923	-0.288714	-0.106322	-0.672837	0.667968	-1.87092	0.356666	-2.07176	-0.894383	0.84439	-0.341714	-0.504498	0.54525	-0.657607	-0.181469	0.203831	1.16881	-0.0366485	-3.64857	0.49575	0.175832	0.686184	0.569257	-1.84909	2.28664	0.449872	-0.716343	1.79837	2.33323	2.49533	-1.38973
bin300	1.10614	1.69511	-0.327406	0.004161	0.790998	-1.98553	0.176975	0.504696	0.14097	-0.667928	-0.217216	1.06652	-1.51192	-0.451617	1.61719	0.339563	0.152434	0.0370975	-1.21287	-1.26681	-1.46734	-1.69175	-0.379685	0.938435	0.668013	2.45219	-0.517087	-1.99259	1.27466	0.719553	0.845351	0.703836	0.349504	0.806454	0.192938	-2.00663	-1.68419	2.57721	2.20135	2.03985
bin301	0.0462648	1.75922	-0.0412353	0.600261	0.0748344	-0.2396	-0.768566	-1.83664	0.61383	-0.484923	0.481924	0.639774	-0.703951	-1.7787	0.589758	-0.332346	-1.63359	0.868693	1.54739	0.596944	2.74034	1.89747	2.03178	-0.338972	-1.55428	2.70879	0.162277	-2.12698	3.31336	3.55743	-0.847646	2.28291	1.24041	6.31381	-2.37566	-0.356974	4.88688	2.02445	2.06921	0.696844
bin302	0.302873	-1.36301	-0.0767468	-1.01913	-0.265822	-1.15619	0.892989	-0.996191	-0.411239	-0.25695	-0.582291	-0.204971	-0.612188	2.4749	-0.180553	2.25271	0.592542	0.395152	-0.023102	0.22884	1.20492	0.733371	0.0272102	1.57288	-0.995426	0.65199	0.416635	2.68348	0.927812	4.68311	-0.73682	-0.574089	0.624161	3.12724	-1.13148	0.435407	-3.04297	2.19995	1.80604	-1.57102
bin303	0.302598	0.907727	0.241801	-0.39028	-0.51761	0.754424	-0.192005	-1.0048	2.03208	0.333939	-2.50677	0.216347	-0.984662	0.643215	-0.448558	1.02386	0.838409	-0.778528	-1.06705	0.5878	0.11306	5.78247	2.71508	1.446	2.96516	4.36133	0.274861	2.15694	1.95617	-1.11436	0.0627272	5.97386	0.46428	2.10418	2.32685	0.842108	-1.27782	0.821083	8.50977	3.28528
bin304	1.87893	0.918944	0.844281	0.403961	-0.298091	0.0462478	-0.645166	-1.33474	0.128587	-0.413028	-0.62804	1.25022	-2.2468	-0.0438772	-0.0610646	-0.834323	-1.28812	0.882695	0.549822	0.898883	0.87978	2.09411	-0.388872	1.48258	0.694427	1.75521	1.2265	1.05792	0.62261	2.61535	0.650947	2.48406	-0.177341	0.961594	1.59811	-0.543426	-1.07739	0.29706	4.80817	1.40702
bin305	-0.537349	-0.152275	1.25448	-1.32208	0.119779	1.78619	-0.481654	-1.39766	1.23214	0.744574	0.113356	-0.00553445	-0.259839	1.09043	1.17773	-0.150679	-0.73675	-2.10443	-0.494922	0.12005	-0.183884	-1.90734	2.65078	-0.382189	1.28619	0.332184	-0.668114	2.5745	5.82086	1.21518	-0.23577	2.20529	-0.53604	4.78181	3.33867	-2.89297	-3.69798	2.46344	0.0869968	-0.637416
bin306	-0.0204922	2.79427	1.15911	0.312386	0.770006	0.63869	-0.647536	-0.982325	0.451965	-0.429713	0.167046	-0.357712	-0.934345	0.749964	-1.33208	-1.23321	-1.34671	-0.224417	0.0544419	0.412628	-2.26052	1.34043	-0.552365	-2.20892	-1.35048	-0.683126	0.752271	-0.760319	-1.55882	0.39302	-0.296819	-0.804005	1.85054	-0.528352	-3.21289	-2.1407	-7.11698	-3.18287	-1.7441	1.37566
bin307	0.148572	1.19349	-0.424224	1.6292	-0.462443	0.913782	-1.93355	-0.80483	-0.669646	0.602178	0.113683	-0.454328	1.50171	0.0262665	-0.98746	-1.41505	1.2319	0.803938	-0.919797	-0.0953167	1.71463	3.18679	0.816099	-0.104399	1.82411	2.08932	1.22109	-1.69616	-0.0994327	-0.535127	0.0416616	1.47713	0.0710573	1.63972	-1.53443	-1.84	-4.31402	3.85575	2.69208	-1.10291
bin308	1.03161	-1.17778	0.0884508	0.293062	1.00857	-0.667235	-0.740381	-0.527721	0.829798	-1.12588	1.81437	-0.0958364	-0.85071	-1.63489	0.895012	1.02364	1.50741	-0.134641	-0.478409	-1.07747	5.88064	5.37616	4.13549	3.59922	4.05839	4.00474	5.84526	-0.745782	4.90308	4.13539	0.38522	2.0476	1.43833	3.31332	2.83653	4.82198	9.02599	4.65927	7.44476	6.04273
bin309	0.984851	-0.623856	1.18096	-1.16928	0.9854	0.593899	0.78518	-1.17725	1.16568	-0.41271	-0.410094	-0.872906	-1.97664	-0.62872	0.247708	0.162485	-0.881196	0.00667934	0.149277	1.93603	8.67297	7.71179	3.39084	2.53928	4.93066	6.40403	3.84676	0.521994	6.56957	6.1882	1.10194	4.93498	2.57592	7.08324	4.3444	4.75127	4.32219	4.55494	5.45646	5.8735
bin310	-1.39008	0.279916	0.105237	-0.287548	0.326634	1.3065	0.998703	0.407627	-0.880878	-0.732586	1.62507	-0.0778796	0.349827	0.891326	-0.60045	0.631468	-2.41189	-1.40733	0.690101	0.157261	2.65878	2.55673	-0.188149	1.02096	-0.502857	2.57297	1.12444	-2.21579	-0.33586	2.25818	-0.324322	5.28543	0.157818	-0.458622	0.187196	-0.0513772	3.25402	-0.49437	-0.389739	-2.70989
bin312	-0.746623	0.230566	0.607775	0.773895	1.83909	-0.885978	0.668995	-1.05445	-0.915942	-0.412379	-0.779661	1.13367	-0.934498	1.24572	-0.578769	-1.9254	-0.354806	0.732481	0.0598145	1.29536	-2.55303	-0.267272	0.845574	-2.36519	-0.944291	0.244673	0.72543	-0.617775	0.521578	-0.068646	-0.351483	-1.26657	2.21423	-0.146256	-1.06534	-1.02295	0.0528601	0.505055	-3.79318	0.230874
bin313	1.29019	-1.25674	0.378221	-2.20531	0.408205	0.368462	1.26927	-0.373025	-0.489075	-1.51838	-0.295695	-0.70895	1.6004	0.247285	0.369355	-0.571785	0.0623473	0.966314	-0.60569	1.07286	-7.97945	-7.90478	0.962886	-4.2236	-0.0274265	0.883132	-0.222766	-0.884121	-0.228259	1.35198	-0.258774	-0.80543	4.80812	-3.4372	-3.33385	-0.597816	3.22567	-1.36208	-3.6171	0.417976
bin314	0.679578	-0.0614584	0.385984	-0.513367	-2.0867	0.296858	-0.846231	2.23703	0.886008	-1.34108	0.663893	0.00310619	0.514815	-0.956365	-0.0828528	0.294396	0.327772	-1.64153	0.398541	0.841084	-1.11535	-0.749167	-1.61621	-1.96638	0.21418	2.20592	-0.585855	0.849455	0.857021	1.91259	1.83458	1.3231	2.7873	0.0248348	-0.678686	3.38748	2.49249	-0.594662	2.32489	-0.839571
bin315	-0.293781	0.0222276	0.414129	0.388801	-1.24841	-0.745869	-0.200234	1.95192	0.307343	-1.34948	-1.9498	-1.25029	-0.273346	1.24223	1.3462	0.0310144	0.114894	1.36228	0.167301	-0.038371	-0.435381	-2.96687	0.568547	-0.255739	-1.50228	1.21495	-0.263608	-0.0444259	1.21131	-0.256432	1.32053	-0.950164	1.36629	-0.505251	-3.07472	0.635617	-2.10527	-0.973854	0.683917	-1.38939
bin316	-1.09222	-0.158742	-0.310449	0.875422	-1.37668	0.150959	-0.338932	2.37558	-1.77311	-0.448116	0.645364	-0.485172	0.20057	0.86918	-1.61423	0.113606	1.08723	0.182711	0.527545	0.561662	0.793936	-1.36459	1.14415	-1.17651	0.877401	3.47397	2.36337	0.0142204	0.770017	1.61615	-0.77837	0.106788	1.61505	1.95834	-1.29914	2.00004	1.29032	1.20135	3.66621	0.481927
bin317	0.451435	-0.952931	0.47059	0.899356	1.99128	0.915802	0.0991642	-0.0431275	0.317668	-2.08357	-0.0745408	-1.79287	0.826085	-0.723749	1.19838	-0.191602	0.00777043	-0.305706	0.235391	-1.2485	-1.75219	-3.52452	0.199593	-0.347732	-0.973261	-0.343661	0.245025	-1.66555	0.28585	-1.77063	1.25679	-1.17725	0.466189	-2.24789	-2.45179	1.08943	0.435796	-3.05703	-0.197599	-2.49184
bin318	-0.64926	-0.515334	-0.241855	1.32447	0.638746	1.63444	0.382633	0.762027	0.67712	-0.66181	-0.84635	-0.689973	0.471194	-0.906388	-0.957685	-1.20217	-1.45355	1.18583	-0.728563	1.77591	-1.8847	-0.783905	-0.4311	-1.78988	-0.921418	0.887635	0.191228	-0.450492	-1.26208	1.27455	-0.0924428	-1.29032	-0.398209	-0.609551	-0.459467	0.17681	-0.788026	-0.707485	2.70548	0.362986
bin319	-0.602189	0.550159	-2.01949	1.92601	0.453967	0.888145	-1.04135	-0.0474853	-1.36373	-0.25188	-0.246063	-0.307908	-0.892717	-1.00445	0.100299	1.03401	0.110368	0.146105	0.961281	1.60065	-9.4066	-2.97243	0.546053	-2.1881	-1.99838	0.138711	1.1329	-5.08857	-4.94308	2.33304	-0.667884	0.25763	2.88795	2.79214	-5.30369	1.41484	-3.94131	-1.90118	-1.76128	-1.45016
bin320	0.322443	-0.199511	-1.51789	0.989106	0.824513	1.84188	0.0377033	-0.86872	-0.274273	-0.237929	0.875607	-0.471458	-0.24308	-2.04836	0.218379	0.947635	-1.28307	-0.883712	0.813877	1.15134	-1.1518	0.51303	1.64585	1.21685	-0.984862	-0.374907	0.873978	-0.111842	0.406337	1.25022	-0.0702162	-0.775069	0.0284812	-0.388183	-1.6873	-0.948484	3.88078	-1.16669	1.476	0.797094
bin321	0.958143	-1.95295	0.0231592	0.238331	0.5826	-0.908614	0.151542	1.07072	-0.64113	0.468687	-0.212638	1.57534	0.319276	0.516674	-1.0108	-1.51888	1.63213	-1.50739	-0.0603137	0.269169	-1.00181	-0.286144	0.643026	-0.80683	-0.755273	0.239016	0.317659	0.477772	-0.686938	0.350771	0.730322	-1.8756	0.494012	0.281283	-3.33647	-0.826546	-1.62254	-0.772131	-0.803677	-0.489936
bin322	0.770779	-0.529077	-0.387048	0.307082	1.42075	0.174383	-1.3115	0.919249	-0.953005	2.08637	-0.465214	-0.543136	-1.87026	0.571039	0.184443	0.0721469	0.792497	-0.699035	0.807034	-1.36746	-5.47625	-1.90214	1.43752	-3.4242	-1.44999	-2.40851	-2.06936	-3.03043	-2.05107	-3.60923	0.1793	-7.5291	0.325299	-3.0166	-4.08316	-4.42118	0.335252	-4.97609	-4.42243	-2.77786
bin323	-1.0485	0.398154	0.17272	-1.3541	0.843253	0.973943	0.171743	-0.609055	1.25113	-0.994562	1.21042	-2.05706	1.62318	-1.53568	0.0960859	-0.00747817	0.313445	0.640788	0.12185	-0.201704	-4.24544	-2.66238	-1.63651	-1.59866	-0.855855	-0.0352463	1.34191	-2.26367	-1.50983	0.247519	-0.430359	-4.60724	0.068133	-0.543838	-2.04829	-2.83565	-2.3296	-3.46998	1.33624	-2.78842
bin324	0.835867	0.476164	1.31575	-1.23191	0.920514	0.871769	0.451218	-0.358986	1.96041	-0.38603	0.0120861	0.608683	0.3059	-1.61537	-1.43971	-1.52438	-0.917714	0.141939	0.272296	-0.696951	0.134796	1.63722	-0.571283	-0.920642	0.609015	1.06626	1.00193	-0.601704	0.308473	1.09409	-0.248075	1.56383	2.3445	-0.44824	-1.07969	2.18698	3.44583	-0.890098	5.72706	-0.268464
bin325	-1.76162	1.32655	0.0556497	-0.15872	-0.185341	-1.02441	0.994239	0.149028	0.419159	-0.770633	-0.41811	0.639146	0.574771	1.79697	-1.15688	-0.0449381	-0.912999	-1.63089	1.00512	1.11553	-3.17037	0.454481	2.78903	1.00498	-1.05285	0.575388	-0.45689	-0.688931	-1.66956	-0.475853	-1.00415	-1.68742	0.47981	-1.16269	-0.927381	-0.674714	-0.136239	-1.30925	4.51811	-2.59424
bin326	-1.76763	-1.14491	0.357131	-1.14791	0.555793	-1.55834	0.0559331	0.937755	-0.19334	0.520161	1.00747	-1.04696	0.179038	-1.33288	0.152403	1.36536	0.159941	0.57744	0.752419	1.56931	-2.42621	-2.15128	-1.0532	0.856568	-0.891663	0.213132	-0.432277	-0.118242	-1.56871	-1.97564	0.51682	-3.75259	0.760587	-2.74432	-1.21881	-4.25186	-2.72844	-0.961333	-2.19912	0.747782
bin327	-1.7482	-1.10406	2.13904	-0.608527	-0.228042	1.25299	-0.122214	-0.330375	-1.07215	0.899189	0.113781	-0.0536722	0.0620756	0.264556	-0.385969	1.41901	-1.2332	-0.191501	-0.491665	1.41593	-1.47601	2.1425	1.73622	-1.16002	-0.0134747	1.02807	-0.594457	0.340942	0.500781	0.890987	2.14557	0.735275	2.31887	-0.998848	-2.53933	-4.324	2.23845	-1.73448	-3.62432	-0.837293
bin328	0.503062	0.573654	-0.700857	0.170408	-0.866258	0.716553	-1.44078	-0.145243	0.788985	0.0178621	-0.854219	0.654183	0.334628	-1.38643	-0.411706	-0.39425	-1.6662	0.342225	1.41538	2.34629	0.887307	-0.571466	1.17525	-0.284564	1.49887	-0.465754	-0.310996	0.131015	-2.53086	5.69299	1.22542	-3.53112	3.54013	0.753539	-2.26773	-0.945761	-0.132086	-2.08434	-5.3111	1.4454
bin329	-1.81433	0.546701	0.573712	-1.77919	-0.00404053	-0.503301	0.0165318	-0.14463	0.713449	-0.272184	1.1173	0.079046	-1.33661	-0.0539137	-0.689769	0.369715	0.628939	-0.224747	2.63006	0.153895	0.169719	-0.260804	-0.654809	-0.561633	-0.735097	0.59181	-0.182408	-0.22949	-0.200573	0.795744	0.440588	-1.7429	2.39403	0.115005	-0.472026	-1.38721	-1.66576	-1.73722	-1.28163	-2.56583
bin330	0.177677	-0.754321	-0.159199	0.850407	-1.01486	0.509235	-0.851929	0.42788	-0.433729	1.50237	-1.58846	1.95488	0.517872	-1.40482	1.05084	-1.57709	0.468324	0.209856	-0.476835	0.576523	0.862436	-1.19317	-1.45964	-1.1504	1.19218	2.67368	3.25968	-2.16913	-2.29636	-0.182951	1.32184	-2.42699	0.384282	0.0519187	-2.31947	-3.59313	-3.37241	-0.505762	-2.38726	-1.87579
bin331	-0.732008	0.996167	1.05668	-0.450245	-1.21202	1.48582	-0.91706	0.608762	-1.55202	0.198939	1.73908	-1.61489	0.630791	-0.603045	1.10144	0.164329	-0.411831	0.629795	-0.580789	-0.533854	-1.47807	-0.776082	-3.02197	-2.42098	0.468854	0.446548	-1.46373	-1.60196	-1.77491	3.08536	-0.586031	-2.79184	-0.764704	-1.9697	-2.94515	-2.75653	0.688692	-1.85	-5.02928	-3.8624
bin332	-0.332798	0.455631	-0.45772	-1.33951	-1.55623	-0.483977	-0.586514	0.538549	-0.0471976	0.182343	-1.09937	1.77058	0.995173	-1.36325	2.20058	-0.635382	0.491474	0.418313	0.666346	0.179695	-2.20151	0.129395	-0.270052	-2.35233	0.153482	-0.67754	1.6927	-1.79946	-0.260501	1.05617	1.22176	-0.60813	0.220087	-1.32319	-3.80906	-1.28426	-1.53842	-3.40637	-1.88562	-1.05458
bin333	-0.0273862	0.316781	-0.110219	0.6994	1.01723	-2.34241	0.310571	-0.281988	0.844172	-1.07592	0.532877	0.574998	-0.409736	1.94994	-0.552872	-0.745233	1.56516	-0.786016	-0.436843	-1.05162	-2.77851	-2.09922	-0.549854	-0.553286	-0.451419	-1.25158	0.554561	-0.647453	-2.17531	1.17727	1.49733	-3.32101	-1.04038	-1.65462	-1.53247	-0.0176637	4.55904	-3.60471	-4.0134	-2.50932
bin334	-2.2348	-0.0550653	0.143519	-0.449014	1.77049	0.922221	-0.576163	1.59894	-1.49382	-0.23173	0.808583	0.344705	0.813199	-0.459427	-0.210932	-0.0827061	-0.932537	0.193757	1.06237	-0.938734	-1.86266	0.138423	-1.47029	-1.77255	-0.474813	0.231724	-0.0965693	-1.08632	-1.47363	0.195004	0.258034	-0.0660968	-1.74045	-0.0702043	-2.30922	-0.587497	-4.09028	-0.820866	0.0404235	-1.41034
bin335	-1.56162	1.3353	1.01434	0.755906	1.14787	-0.658447	0.00232605	-0.686658	0.022842	0.406109	0.363009	-1.80082	-0.0590616	0.345146	-0.681344	1.85614	-0.900958	-0.0300126	-1.48288	0.611405	-1.37189	0.970159	0.595985	0.638931	-0.175768	-0.111008	0.101469	-0.963768	0.621881	0.319233	-0.318514	0.0192698	-0.509425	0.491323	-0.114731	-3.38902	-2.18903	-1.83341	-0.654315	0.247579
bin336	-0.77571	1.13295	-1.34801	-0.97958	-0.946351	0.0294405	-0.0461401	1.54926	-0.294773	0.403762	0.611029	-0.284243	-0.477492	0.153754	0.891873	-2.39803	1.54016	-0.25323	0.851519	0.627841	-1.56296	-4.08927	-1.53387	-1.1349	-2.08228	-0.906696	-0.601989	-1.08915	-0.879107	-0.0491231	1.07068	-0.873208	0.290896	0.0777179	-4.55446	-3.36942	1.19404	-1.83198	-1.33079	-4.0266
bin337	0.999633	-1.22698	-1.9299	0.316891	-0.103371	0.498744	-0.0767691	-0.165877	0.0223031	0.298171	1.79147	-0.559624	-0.0990456	1.79105	1.20469	-1.36845	-1.12324	0.67577	-0.595341	-0.368014	-2.70818	-1.2943	-0.785083	-2.57114	-0.978086	0.0313819	0.179776	-1.4282	-1.70883	0.540246	0.000971898	-3.91739	-0.546307	-1.755	-2.78598	-3.72675	-2.28098	-4.30286	-0.649524	-2.35246
bin338	1.23837	-0.619755	-0.332972	0.718641	0.883415	-0.891335	1.08069	0.194606	0.250608	-0.229455	-1.90124	-0.232125	0.0895821	0.480709	1.18284	-1.04841	0.321013	-2.40027	0.0785365	1.13441	-2.84942	-1.5084	0.454255	-3.03655	-2.10463	1.94069	0.855562	-1.90603	-2.62934	0.806142	-1.16078	-2.31038	0.968614	0.901054	-3.79828	-2.62827	-0.864124	-3.25007	0.563051	-1.91224
bin339	-0.0223298	-1.32072	1.10457	-0.158039	-0.397831	1.86104	1.19046	1.03647	-0.0286181	-0.966675	-0.239744	-1.69972	-0.0251657	-1.17737	0.0517291	0.699977	1.1875	-0.911842	-1.06244	0.887348	-0.235513	-0.551615	-1.49237	-2.51765	-0.692626	0.295718	0.626701	0.158332	-2.22139	-0.143842	-0.978521	-3.92972	1.17231	-2.16783	-3.38658	-0.965427	0.980299	-3.10096	-1.25004	-3.04233
bin340	-0.439469	-1.91648	-1.05076	0.686054	-0.183392	0.557217	0.728828	1.51564	0.31099	0.776772	1.3323	-1.8247	-0.752228	-0.257099	-0.898881	-0.291069	0.209395	0.832585	-0.694763	1.35996	-1.171	-0.663514	1.45289	-0.844076	0.649498	1.06669	2.66472	-2.01439	-1.441	0.494975	0.589759	0.800641	-0.569865	-2.48174	-2.30741	-1.90882	-3.2443	-1.67016	3.55457	0.0215953
bin341	-1.63361	-1.3848	0.439994	1.03148	1.33535	-0.139459	-0.586444	-0.818958	-0.627006	-0.182026	-0.472022	1.18146	-0.791671	1.96031	0.346565	-0.175882	-0.964382	-0.129367	-0.0359947	1.65388	-1.25876	0.942315	0.216775	-2.23224	1.42564	0.718633	0.291418	-0.718157	-1.18825	1.80813	-0.655712	0.792081	-0.0268233	-1.15407	-2.35333	-0.420003	-1.90933	-1.1744	3.08798	2.90509
bin342	1.36429	0.998486	-0.920888	-1.63432	1.08113	-1.3233	0.680875	-0.667508	-1.25498	0.260912	-0.218504	1.24852	-0.866569	0.317755	-0.981501	-0.338295	-0.169843	0.211943	0.355122	1.85123	-2.41492	-2.79556	0.291906	-3.05033	-2.57203	-1.80449	-0.499986	-3.6207	-2.27184	-1.16905	-0.938977	-3.86149	-0.422086	-2.29518	-3.88057	0.0738394	-2.52041	-4.79762	-2.42474	-4.14893
bin343	0.082279	-0.19434	-1.09987	1.07746	0.7252	-1.3821	-0.877436	1.22365	-1.49427	1.45582	1.81106	-0.214316	1.03466	-0.488595	0.665252	-0.439949	0.148338	-0.0733488	-1.36727	-0.593813	-1.1397	-1.80705	-1.00326	-1.55747	-1.42754	-0.429686	-0.941887	-0.265185	-2.71136	-2.96833	-0.798928	0.0731998	-0.583324	-2.20779	-2.91249	-1.52637	1.65556	-1.78169	-5.46468	-0.0524596
bin344	0.174684	-0.739189	-1.17959	-0.844177	-1.20364	1.58306	-0.661055	0.270672	-0.524932	0.897307	2.39333	0.820687	0.327675	0.15235	-0.212503	-0.958195	-0.634553	-0.289818	1.44259	-0.81882	-4.28048	-2.96783	-2.16883	-4.21696	-1.72281	-2.43302	-0.46422	-1.10826	-3.68672	-2.38301	-2.49516	-2.68667	-3.13223	-2.3896	-2.56205	-2.83952	-6.47137	-4.16675	-7.10217	-2.30279
bin345	0.0206208	1.58081	0.95479	0.55315	1.17021	-0.768293	-2.50747	-0.0780654	-0.0895841	-0.427462	-1.39396	-1.55121	0.224731	-0.400401	0.409012	-0.0623875	0.00228718	0.929078	0.408106	1.01693	1.78516	2.26309	-1.50049	-1.54036	0.982875	0.359306	-0.101321	-1.55877	-2.06801	0.780439	-0.98978	-3.24833	-0.668967	-2.47987	-3.02357	2.59219	-1.64709	-4.79968	-3.35589	0.506383
bin346	0.970531	0.160093	-0.195515	1.49115	-0.121925	0.985648	-1.00868	-2.00539	0.823719	-1.27651	0.666327	1.25115	-0.0993903	0.583702	-0.640263	0.285828	-0.850974	-0.547384	1.09304	-1.54404	-4.43423	0.0983524	-1.2731	-1.33701	-0.279808	0.34537	-1.06808	-2.20744	-3.3184	-0.900186	0.0549646	-2.81348	0.272494	-0.432637	-4.37294	-1.63659	-2.52304	-3.17902	0.621917	-5.25374
bin347	0.779395	0.283883	0.261668	-0.718521	-0.826411	-1.02054	-0.547254	-1.03733	0.988133	1.75063	-0.477987	0.546287	0.195161	-0.06787	-1.78797	0.8846	0.131017	-1.64351	1.72377	0.582336	-1.72268	-1.37442	-0.25019	0.775721	-0.042016	-1.47267	0.178603	-1.97902	-1.05449	-0.405989	-0.312434	1.78736	0.711622	-0.516824	-1.63581	-0.585133	-0.960201	-2.45645	0.709509	-1.4209
bin348	-1.25613	1.46426	-0.659321	-0.641522	0.58937	-0.376108	-1.5957	0.728624	-0.0110499	0.0970681	0.197517	-0.684568	-0.601548	0.957904	0.0470674	1.00766	1.87564	-0.0151959	0.843356	-1.95605	-0.242668	2.23367	2.59258	-1.67428	-0.546377	-1.12568	-2.28837	-0.138988	-1.88084	1.54776	-1.41643	-0.133902	1.43221	-1.77521	-1.15826	-1.37932	-3.15018	-1.17164	-0.65067	0.322381
bin349	-1.16391	0.987832	0.143353	-0.429604	0.381635	0.259396	1.31259	-2.14769	0.795575	0.905335	1.41071	0.468295	0.405586	-1.35751	0.680009	-0.648516	-1.44873	0.216297	-1.0626	0.294754	-4.28035	-0.324032	-2.09742	-1.30372	-2.01469	-4.40593	-0.0410297	-3.06151	-2.02316	-2.94639	0.258493	-1.94666	0.752394	-3.57875	-2.67855	-1.19909	-0.785869	-6.07836	-1.85565	-2.7012
bin350	-0.798213	0.326019	0.587508	-0.567251	0.140139	1.24344	-1.60401	-0.265847	-0.647154	-0.908211	-1.11473	-0.830048	-0.157937	0.923059	0.351538	-0.933287	2.27016	-0.44411	1.15292	1.28297	1.15202	-0.335157	-0.550049	0.00345816	-0.198471	-1.47054	-0.485152	-0.51658	0.304473	0.164115	-0.765258	-0.80152	-0.341889	-0.501639	-0.469055	-0.510671	-1.86178	-1.64486	-1.61437	-1.39257
bin351	-0.406804	-0.551791	-0.0758983	0.250101	0.766872	1.94772	0.942595	0.433456	0.585336	-1.57299	0.0794511	-1.87681	0.0803064	-0.842908	-1.86168	0.51106	0.316668	0.252646	1.36362	-0.341827	-0.678781	-1.14275	0.996869	0.840046	2.68959	1.72574	1.44595	0.581251	1.17985	2.41684	-0.0718337	2.97496	0.389886	0.223475	0.507713	0.106244	5.00321	0.712873	0.0448728	-1.1247
bin352	0.910862	0.545801	0.912082	0.206329	-0.336388	-0.944289	0.455759	0.524952	-0.831961	-0.172447	-0.992931	-0.856544	0.0521278	-0.815087	2.21795	1.70049	-0.650274	-1.9767	0.385719	-0.32375	-2.13287	0.154038	-0.835843	-0.754862	-1.0719	-1.39798	0.112104	-0.417998	1.13809	2.04729	-1.56298	0.969725	0.623486	0.247825	-0.733331	-0.421037	3.78396	-1.79295	-2.26334	-0.905027
bin353	-0.86321	0.350238	-1.04442	0.643442	-0.541186	-0.986094	-0.343097	-0.222561	0.0464197	1.10518	-0.116537	2.2187	1.76431	-1.00523	1.41321	-0.789802	-0.2594	0.56779	-0.832547	-1.09691	0.368019	-1.79538	-1.50702	-2.21348	0.890081	-1.52533	0.522043	-2.19923	-1.94037	-0.664537	-2.34739	-0.725929	-0.587324	0.105115	0.712039	1.6793	3.96699	-2.79419	-3.12842	0.46258
bin354	0.274308	0.271534	-0.431888	-1.14882	1.20371	1.01675	-0.550738	0.110325	-0.898953	0.403195	-0.621469	-0.594776	0.836836	-1.86371	1.11218	0.0973359	0.218898	-0.976298	2.38275	-0.852212	-1.26558	1.51146	2.93166	-1.77402	3.45517	-2.24752	-1.97497	-0.597219	-3.60277	2.62025	0.0656922	3.38127	0.116598	-2.6277	-1.15883	0.483504	-0.636745	-1.16996	-5.85388	1.46447
bin355	0.0245631	-1.30594	0.264672	-0.058785	-0.958893	0.918368	-0.713756	1.05031	-1.2619	-1.98701	-0.0840137	1.00705	0.630656	0.314744	0.597362	1.83916	0.435724	1.00384	-1.29453	-0.42444	-0.256774	-0.885547	-0.705382	-0.918361	-0.25057	-1.28026	-1.21725	-1.47329	-0.689053	-0.569298	-0.31705	-1.726	-1.0598	-1.09549	-1.71729	-1.12409	0.83404	-2.11355	-2.15693	-1.73705
bin356	2.01869	-0.202858	0.401258	0.527364	-0.415778	-0.406937	-1.49536	-0.922229	1.55376	0.538487	0.196503	-1.64293	0.803759	-0.463714	-1.2767	1.08397	-1.07038	0.168063	0.832081	-0.218619	-0.529643	-2.35496	-0.0324891	-0.700526	-0.388898	-1.26849	-1.66905	-2.88682	-1.68869	0.883164	-0.414208	-3.12626	-0.540178	-0.970503	-2.43798	-0.580287	-0.0656346	-3.02477	-0.218388	-0.718827
bin357	-0.395351	1.62824	-0.29919	-0.618655	0.65958	1.81604	0.408468	0.837838	0.0152092	-1.73319	0.108189	-0.0953302	-1.33232	0.0374059	0.236501	0.834184	-0.438964	-2.10252	0.864268	-0.437451	1.23284	0.315037	0.988412	3.72814	1.0244	-1.2981	-1.8112	0.28592	-0.340223	2.44816	-1.46467	3.85353	0.408489	1.92994	-2.22979	-0.460474	-0.423365	-3.19094	0.174728	-0.966351
bin358	0.410315	-0.206161	-0.726965	0.0917255	-1.70996	-0.6386	1.77838	-0.384356	-1.60681	-1.7842	-0.085528	-0.504182	0.363401	0.233986	0.700395	1.07225	0.655376	1.23743	1.32657	-0.224551	0.219773	2.70106	1.46934	2.35082	2.99933	-0.360137	4.407	0.154577	0.498289	2.3651	0.793731	3.89347	0.381672	2.89997	0.262012	1.16894	-0.131869	-0.313557	1.80762	-3.04947
bin359	-0.0692198	1.24134	-0.374054	1.31528	0.0634305	0.02394	1.2637	-1.27607	0.199168	-0.115521	0.719132	0.719583	-0.922374	-0.688826	-0.2559	-2.49327	0.859318	1.32594	-0.817312	-0.717181	1.40986	-0.529316	2.44936	1.19246	-0.0592523	-1.21098	1.55012	-0.542546	-0.0730424	3.14137	0.498583	1.49296	0.360009	0.912665	-1.51656	0.363303	1.17558	-0.907961	-2.06213	3.54884
bin360	0.72452	-0.337101	0.443914	-1.05196	-1.15843	0.745736	0.154636	-0.977514	-1.89883	0.631413	-0.636232	0.310736	-0.326377	1.91164	-0.711845	0.784546	-0.0706831	-1.07177	0.799325	1.72977	1.39743	-1.99849	1.28287	3.70095	3.08354	-1.65764	-0.963019	-0.10896	-0.89657	-0.896285	-0.214557	0.880314	0.377407	-1.60439	-0.967341	-1.92249	-0.597837	0.632428	0.692357	-0.81653
bin361	-0.0441836	-0.0309288	0.599589	-1.22841	1.10917	-1.25718	0.610957	-1.01454	1.71524	-1.38928	-0.738783	-0.690537	-1.01387	-0.478884	0.2388	1.90268	-0.0549306	0.454257	1.37069	-0.063372	2.47616	2.60766	4.74487	3.68822	3.22801	0.569496	1.99232	-0.404515	-0.933034	3.21511	-0.49174	2.22273	-0.625576	1.09789	1.71421	0.781906	2.66523	0.023742	0.391555	3.94276
bin362	-0.412728	-1.20649	-1.05084	0.971359	1.8089	-0.352395	-0.854309	-1.97981	0.850944	-0.586172	1.57405	-0.473244	-0.500245	0.677008	0.523441	-0.697032	0.969207	-0.290116	0.0225412	0.987878	-0.674047	1.22916	0.82785	2.76809	1.60388	0.576526	1.25365	0.728403	0.832445	3.85825	0.490926	-0.383831	1.41038	0.635406	-2.17683	-0.311118	-0.901118	0.0184105	-1.14748	-0.92643
bin363	0.444814	-0.31904	0.63882	1.73288	-2.27264	0.314932	0.334012	1.41575	-0.591756	-0.240546	0.271026	-0.492667	-0.149679	-1.71885	1.41165	-0.661411	0.804894	0.33995	-0.926341	-0.367044	-1.26321	-4.34875	-0.121235	-2.65589	-0.822886	-5.37521	-1.75854	-2.65788	-3.12103	-2.30497	-0.755841	-3.47002	1.33961	-5.36218	-6.16544	-6.17401	-4.52021	-3.09828	-1.45924	-2.35665
bin364	0.521494	0.763318	0.0999903	-0.340812	-1.79916	0.140594	-1.01643	2.04097	0.529578	1.17129	-1.11517	-0.513292	-0.888733	-0.444612	0.714135	0.475642	0.0976153	1.43314	-0.297983	-1.58942	0.12645	0.137918	2.18356	-0.00578012	0.393981	-0.55543	0.219572	0.935654	0.391432	2.02396	-0.183188	0.760295	0.529773	0.903281	-1.99004	2.26016	-1.25796	-1.79288	0.330564	-1.01495
bin365	0.319033	-0.180768	1.19313	-0.351742	0.047387	0.502715	-1.1438	0.219322	0.261248	-0.28124	-0.817841	1.00415	2.31556	1.34672	-0.348748	0.291625	-1.69267	-1.68459	-0.874447	-0.124474	-1.68439	-1.75744	-0.354248	-0.589331	-2.38434	-3.562	-2.29223	-4.43004	-3.40013	-4.28477	-1.56577	0.37123	-0.0198881	-4.16077	-5.07132	-2.18411	-3.05898	-6.73048	-3.48107	-0.105803
bin366	1.19768	0.482261	1.61376	-0.227945	1.1848	-0.944477	0.869369	0.392684	-1.67162	0.0853865	-1.56703	-0.532036	0.178737	-0.183431	-1.90531	-0.117127	0.335372	-0.615497	0.0872673	1.31028	-5.3737	-1.28064	-1.51727	1.69246	0.0705105	-6.84666	-2.31002	-2.10397	-2.40828	-3.30436	0.295956	-4.60986	-1.75852	-2.61122	-5.62161	-7.56631	-4.54395	-6.72489	-8.3119	-3.15238
bin367	-1.27061	0.294309	0.826124	0.564935	0.582305	1.07802	0.522699	-0.286581	0.535025	-1.04208	-0.280437	-0.795767	0.753544	0.954607	1.48183	0.0150544	-2.63063	0.114227	-0.102778	-1.30415	2.27998	4.00532	4.56091	1.88754	-0.103886	0.832079	1.69037	0.814102	-0.893023	2.74836	-2.65919	-0.409004	-0.0328535	-0.779982	-0.477765	-2.43492	-5.23212	-0.448415	-1.30465	3.03009
bin368	0.0863696	-0.401385	1.76675	-0.579185	-2.15963	-0.623602	0.965491	-0.535394	0.886848	1.08199	-0.556373	-0.893322	0.107168	1.24173	0.415666	1.12557	-0.46911	-1.60201	0.401305	-0.256099	-1.48102	0.124073	-1.03111	1.275	0.0527084	0.138396	1.36251	0.627227	1.47347	1.23788	-0.18398	-1.03771	0.67739	-1.86309	-4.2084	-1.39865	-2.49885	0.525428	-0.36268	-1.29893
bin369	-0.529117	0.407594	0.255259	-0.913382	-0.832793	0.650464	-1.01502	-0.557654	2.29309	-0.0368134	0.513872	0.592966	2.16927	-0.253284	-0.234157	-1.32353	-0.700997	-0.301187	-1.13437	0.942255	-0.223741	-1.79321	-2.09994	-0.377153	0.25195	-0.569539	0.870595	-0.730286	-0.352134	-1.38994	0.609426	0.810443	0.170842	-1.89674	-1.92289	0.427607	-0.697496	-0.526585	-1.69967	-0.763836
bin370	-0.0725851	-0.191536	-2.0356	-0.191518	0.681485	0.0131385	2.42219	-1.34405	0.465534	-0.703752	0.230213	0.736361	1.45969	0.852531	-0.525499	0.156311	-0.855375	-0.469891	-1.03001	0.408564	-0.966705	-2.27049	-2.03363	-0.506501	-1.54336	-2.20411	-1.34224	-0.893115	-2.28194	-2.42655	-0.0870532	-1.07514	1.25646	-1.39194	-0.118246	-2.27746	3.0578	-2.2779	-3.59696	-2.2402
bin372	0.230835	1.13112	-1.69327	-0.903441	0.957435	1.1993	-0.552304	-0.256797	0.708387	1.55731	-0.809031	-0.175399	0.0176799	-1.80299	-1.23608	-0.644655	0.184201	0.558541	0.0819914	1.4442	-0.111846	-1.04546	-1.7792	0.68864	0.00374603	-1.46528	-0.63838	-0.0419288	-2.10133	-2.27746	-1.18196	-1.45001	-0.531109	0.757411	0.777886	-1.16571	-3.34782	-0.675155	-2.67318	-0.501608
bin373	-0.233658	0.417145	0.0347165	0.366579	1.3845	-0.903335	-0.713557	-0.773521	-2.2105	1.38198	1.28632	1.94364	-0.383249	-0.265713	0.646545	-0.106028	-1.01918	0.317336	-0.376209	-0.805605	0.186148	-2.60573	-1.01308	-1.33723	0.867413	-1.15415	-1.37557	-1.38646	-1.77154	-0.0990815	-0.170889	2.25523	-0.133319	-1.72557	-1.67341	-2.64985	4.67442	-1.53053	2.50311	-1.58767
bin374	1.96727	-1.58887	-0.19866	-0.96553	-1.79749	-0.709326	0.606863	0.27936	-0.296738	0.485901	-0.303998	1.27407	-0.656466	-0.272602	0.103703	0.4753	0.982377	0.484916	1.3897	-1.23941	1.12038	-0.0490971	2.33711	0.70234	0.773463	-1.25809	0.371959	-1.07913	-1.56864	0.880742	0.92513	3.28808	1.66786	-0.161775	0.220913	-0.979846	0.378207	-3.45355	-1.32275	-1.03429
bin375	1.47327	-0.0183939	-1.39994	0.67067	-0.226472	0.292789	-1.13339	-0.00129314	-0.122798	-0.921141	0.022452	1.11732	0.981672	1.23632	-0.601919	-2.65615	-0.0570304	0.577571	-0.069128	0.829511	-1.54507	0.0690875	0.42254	1.84363	1.37903	-2.30705	-0.076716	-0.773294	-2.78929	2.33198	-2.71987	-0.268433	-0.380053	-2.9033	-3.48457	-0.810426	-2.10161	-0.77609	2.82989	-0.629235
bin376	-0.0726374	0.35982	2.37061	-0.162619	0.100077	-0.961579	1.0209	-1.07188	0.618515	-0.678881	-0.489413	-0.144026	-1.00289	-1.56613	1.15544	-1.07359	-0.3034	1.44761	0.850995	-0.384765	-0.670185	4.30645	-0.0514968	1.30593	2.11439	0.685317	2.79798	-1.28427	0.941764	0.839233	-0.25002	4.85498	2.00716	0.244829	-3.29076	-0.199213	5.59455	-2.85302	3.60097	2.12359
bin377	-2.00475	0.0760854	1.49225	0.108482	-0.430912	-0.645232	1.26134	1.063	-0.958532	0.912832	-1.24686	0.854143	0.657521	-0.0307216	-1.53095	0.956798	-0.0772446	-0.949141	-0.324955	0.81558	-1.88661	1.05992	-0.674206	-0.00500324	0.339716	-0.374266	0.1272	-1.46101	-1.02666	-0.613714	-0.912225	0.257482	0.561448	-1.0731	-1.09116	0.468901	1.10224	0.322479	-3.70546	-1.34533
bin378	-0.469529	-0.188755	1.3557	-0.468783	-1.69929	0.78791	-0.704137	0.353592	-0.607233	1.28512	0.480514	0.780418	-1.17556	0.958272	-1.51648	-0.375468	-0.339072	2.05249	-0.735836	0.232329	-1.05786	-2.81311	-0.103973	-0.0912304	0.00638376	-2.32841	0.529201	-0.183025	-0.285603	0.337198	-0.957755	0.558919	0.427628	-2.73349	0.549733	-0.590427	3.52018	-1.09797	-0.127936	-0.240794
bin379	0.573059	-0.589067	-0.582118	-1.70325	-0.350174	0.0890441	-1.07488	-0.314177	-1.46203	-0.552152	0.796884	0.394985	0.197109	0.482013	0.120542	0.0130232	1.24666	-1.04637	2.36439	1.40682	-0.867584	-0.477416	2.81207	-0.489213	-0.244197	-1.54536	0.127371	-2.46892	-1.71464	-0.283035	-1.64404	-0.786492	-1.84528	0.597286	1.53636	0.871581	4.06438	-3.73009	-3.43244	-1.24466
bin380	0.381347	-1.38345	-0.474711	-0.765805	-0.240721	-0.767099	2.38357	0.403454	1.06341	-0.337039	-0.504825	0.833531	0.958771	-0.0186117	-1.63424	0.525522	0.513597	0.698763	-1.67321	0.0298759	-0.0158998	-1.87285	0.436291	2.08478	1.36064	0.0192097	0.737328	-0.631164	1.29942	1.55535	-0.619413	2.95205	2.16914	-0.140289	1.67889	1.97594	2.57019	-2.78011	0.119171	1.06989
bin381	-1.13406	1.79505	-0.956491	-1.54519	-0.851024	0.573153	-1.05829	0.0713355	1.35939	0.789215	-0.595824	-0.217509	-0.837678	-0.95984	1.7933	0.170232	0.208909	0.892229	0.644643	-0.136255	1.99526	-1.44638	1.82933	3.14931	1.2048	-0.692407	0.00484242	-0.810322	0.679114	0.88481	0.0924392	-0.305783	-0.279564	-0.701327	2.7258	0.0100718	1.20603	1.76803	0.185518	0.778194
bin382	-0.472677	0.0367214	-1.0776	0.465221	0.167672	1.1212	0.862586	1.3607	-2.01332	-0.839177	0.424069	-1.43901	0.941464	-0.902658	0.378106	-0.973886	1.20455	-0.564245	1.39232	-0.0794896	1.81124	-2.12487	2.50156	-1.48567	0.078586	-1.57012	3.75342	-1.67605	-2.83034	0.759025	-0.533796	-0.0251976	-4.24865	-4.55983	0.566887	0.871216	-3.40106	-2.51564	-4.03501	-4.62756
bin383	0.632691	-1.05187	-0.94044	-0.550499	0.0829346	-1.20409	-0.416842	-0.342412	1.11325	-0.779124	-0.92343	0.726399	2.03394	1.87277	-0.930135	0.905004	0.631199	0.612353	-0.469954	-1.01099	2.87992	-1.9875	-0.72762	-0.539989	-0.527599	-1.63893	-0.0656036	-2.89807	-4.96163	-1.72905	-0.882574	-3.48502	0.0907068	-3.49874	-1.54145	-4.43764	-2.21421	-4.78216	-4.53061	-2.05357
bin384	-0.818645	0.246115	-0.691544	-0.0975055	-0.798524	1.26978	-0.316625	1.54373	0.148329	0.796577	-0.869197	-1.02926	-0.318509	0.995303	0.458493	-0.814883	0.863451	1.28442	-2.4215	0.567298	0.344019	0.658052	1.03952	1.41544	0.335765	-0.309204	0.690962	0.424453	0.345424	2.83326	0.237936	0.865351	-0.311236	1.26752	3.28073	0.428437	0.362253	-1.62932	0.746576	-0.31608
bin385	-1.52602	1.30074	0.305894	1.12587	-1.73754	-1.36909	0.451111	0.125217	0.473158	0.154068	0.0926803	-0.669053	0.567992	0.94552	0.263308	0.780744	-1.68213	-0.13383	-0.945367	1.47206	-1.06224	-0.539088	-0.129202	-0.817448	-1.69572	-2.80629	-1.21028	-0.670748	-1.3351	1.39752	-0.780033	1.57505	0.0846025	-1.7047	3.35339	-1.39012	-3.08866	-2.43688	-4.68741	-1.09243
bin386	-0.50068	-0.518775	-0.444129	-0.286185	-0.423242	-0.64047	0.554683	-0.960937	1.90699	1.0194	0.13303	2.37747	-0.635335	0.751306	-1.1288	0.294616	0.0825942	-1.73033	0.653519	-0.510498	0.509645	-0.758827	0.086632	1.16812	-2.29222	-2.84753	-0.167549	-1.23619	-0.609694	-2.18657	1.12472	4.08888	-0.310615	3.02987	3.50387	-0.363905	2.90977	-1.31521	2.15095	2.56374
bin387	0.198653	-1.35071	-1.1142	0.510653	1.06937	0.37121	-1.87798	-1.26903	1.26169	-0.474717	0.441956	-0.411368	-0.936071	-1.18038	0.639405	1.43589	0.421567	1.26656	0.435116	0.572491	-0.518517	-2.82224	1.04036	0.901428	-1.83062	-4.88505	-0.190098	-1.25787	-1.78029	3.25481	-0.914639	2.48164	2.08267	-3.81243	0.995331	3.23717	-3.38276	-4.29809	-4.72375	-1.70273
bin388	-0.126692	-1.48762	2.49937	-1.21461	1.17517	0.0844845	-0.362672	-0.0113342	-1.14789	0.298415	-0.0323979	-0.288203	-0.716807	-0.569964	-1.01608	1.73534	0.237413	0.248609	0.971801	-0.275711	-0.607519	-1.10228	-0.727319	-0.750534	-0.116678	-2.08692	-0.306748	0.118966	0.246748	3.14532	-1.84088	0.606766	0.436309	-1.54195	2.03699	-3.83632	0.00205462	-0.549918	0.831675	-2.28567
bin389	1.11686	-0.073411	-0.00274622	-1.09992	1.08123	0.91113	-2.39769	-1.28898	1.64305	0.291743	0.307604	0.766352	0.365011	-1.1884	1.12759	-0.034336	-0.0118099	-0.279671	-0.594249	-0.637743	-0.953499	-1.39673	0.836769	1.64408	-0.768427	-3.63778	1.81543	-0.992713	-1.76504	2.0774	-0.693796	-2.72821	1.1797	0.101744	1.23467	-0.0798173	-2.374	-1.64796	2.54852	-1.56457
bin390	0.655299	-0.250968	0.98538	0.029118	-0.978122	1.13053	0.974587	-1.37549	0.151946	0.423937	1.10779	0.528361	-1.19515	-2.78608	0.0298566	0.354323	0.341584	-0.404804	0.890374	-0.609485	-1.32946	-1.76183	-0.926641	1.33798	-0.663414	-0.297036	-1.01062	0.168581	-0.785988	-0.897846	-0.677858	0.687458	1.65632	-0.132785	2.62425	0.189036	3.7649	-1.78683	-1.16781	-2.42983
bin391	1.0652	-0.17077	-0.131256	-1.08669	2.20244	-0.974194	0.361384	-0.806483	0.264342	1.41931	-0.855565	-1.91766	-0.0586955	-0.852896	-0.376004	1.1584	-0.0429861	-0.115939	1.13232	-0.217456	-0.197702	-2.02859	1.14352	1.38593	1.34193	1.12765	0.67757	0.322496	-0.0977624	0.72162	-0.77087	0.646877	-1.04398	0.137703	0.67783	-0.205953	-1.57891	-0.121156	-0.176993	0.136715
bin392	-0.133176	-1.15789	1.71281	1.10916	1.00294	0.727569	-1.36845	-1.01383	-1.44251	0.227095	0.569196	-0.201453	-0.712675	0.666981	0.788314	0.516907	-1.32799	0.814239	0.602104	-1.38931	-0.172239	-1.74413	2.47156	0.918618	-0.473752	-1.93272	0.353561	-1.16041	-0.809822	2.96155	0.626284	-1.68058	-1.27584	-2.09477	1.8721	0.692102	-1.87385	-1.43846	-3.68385	-1.82545
bin393	0.766814	0.214532	0.446845	-1.01948	-0.521937	-0.477318	-2.11429	0.75652	-0.603154	1.08215	-0.394418	-0.0568532	1.41157	-0.433585	0.581341	-1.21067	-0.639583	1.67119	1.39896	-0.858153	-0.990714	-2.65899	-2.11441	0.121981	-2.88288	-1.82187	0.763683	-1.56962	-3.34616	-1.74923	0.1521	1.72464	0.324093	-3.64731	1.38603	-1.53306	-2.14728	-1.51738	-5.51727	-0.102091
bin394	1.27537	0.551441	0.685589	0.390614	1.79166	-0.258262	-0.0108757	-0.0731313	1.61128	-1.36341	-0.830321	0.2052	-0.197131	0.915962	-1.09274	-0.0594578	-1.11132	-0.494246	-2.09378	0.165354	1.55733	-2.70553	2.91354	1.41106	2.28387	-2.70812	1.4779	1.93439	0.711472	2.97122	1.39169	-0.740563	0.982421	-1.55613	0.977073	4.80977	-2.17198	-2.50002	-3.21931	-1.02116
bin395	0.796912	0.64611	0.920677	-1.0805	1.89595	0.645806	-1.2939	1.7377	0.675735	-0.100809	1.03814	-0.395948	-1.02141	-0.380972	-1.60818	-0.566939	-0.653184	-0.82653	0.123505	-0.554447	0.938377	0.638222	0.927288	2.71208	0.478833	0.185473	1.03378	-1.49936	-0.904	1.06374	1.33984	-1.90047	0.0292659	-2.30709	0.912875	2.26971	2.07165	-4.60144	-1.89727	-0.122936
bin396	-0.0791104	0.630902	-1.30287	0.154564	-2.00962	-0.202694	0.77608	0.456656	-0.474291	1.203	0.770724	-0.122424	-0.916814	0.743265	0.0892113	-1.34262	-0.794086	0.0988118	2.42158	-0.0936588	0.245551	-0.703971	-0.0358054	0.0773453	2.06083	0.675234	1.85482	1.13862	0.485026	1.98348	-0.282048	1.82949	1.70495	1.0988	1.30535	-0.21954	1.34587	0.0146833	-0.34467	0.161962
bin397	-0.42336	-1.17308	0.76098	0.394129	-1.3474	-0.0872077	1.16631	1.00227	-0.619762	-0.554422	-2.15517	0.495308	-0.0674167	-0.363586	-0.0567728	0.573655	-0.159752	0.70223	2.39256	-0.47549	1.2826	-2.58994	0.311555	0.193733	0.130512	-1.07041	0.0900737	-0.391453	0.533348	0.483644	0.0956797	0.913627	2.82217	0.857476	2.06567	2.19849	-1.15377	-1.77547	-0.215261	1.98796
bin398	-0.611438	0.480316	-0.23148	-0.731968	-0.413358	-0.740252	0.769045	-1.31104	-0.0184302	0.406499	-1.33964	-1.4073	0.51778	0.667283	-0.787937	2.81919	0.132941	0.127828	1.07259	0.58641	-0.524099	0.439322	2.18113	2.21968	1.65248	-0.267385	-0.202701	-0.472118	-0.027007	-0.176414	-0.189437	1.33796	3.19175	-0.870939	3.42975	2.21151	-1.21471	-0.478074	0.217057	-1.92314
bin399	-0.174515	0.821529	-2.20715	1.55589	0.320443	1.21259	-0.431307	-0.903171	1.16984	0.0289367	0.237507	-0.455414	0.213601	-1.45046	0.752913	0.65435	-0.632083	-1.32717	1.11151	-0.497474	2.83215	0.135242	0.233479	-0.00954101	0.691663	-2.33783	1.78594	-0.542458	-1.43112	4.19164	-0.0958241	-1.57193	1.67068	0.487141	2.72403	0.472474	5.79765	-1.7113	2.29792	-0.529633
bin400	1.06523	-1.05848	-0.64409	0.489949	1.72326	0.573031	-1.16052	-0.432072	0.193949	1.49119	0.219746	0.0435192	-0.627643	-1.48245	0.275614	-0.104168	-1.68794	-0.793914	0.271494	1.6643	2.78941	-0.463747	-2.46489	-1.03735	-0.950363	-1.84585	-3.16657	-2.68545	-3.08373	-2.4328	0.503117	0.553384	3.06108	-2.72238	2.55297	-7.68901	0.0800983	-6.51151	2.69779	-1.14552
bin401	-0.34268	-1.36563	-1.34414	-0.348306	-0.0484151	-0.145858	-1.03192	1.61072	0.68559	-0.798864	0.659943	-0.122304	2.19345	0.326346	0.8541	-1.30144	-0.648503	1.09852	-0.63765	0.699494	0.657923	-0.356652	3.03213	1.4535	2.18484	-1.34201	1.76816	-0.233925	0.242782	1.24967	-0.612774	1.28913	-0.574669	2.94151	3.1494	-0.910945	1.06833	-0.184929	2.21792	-0.975899
bin402	-1.7413	-0.466595	0.957988	-1.09655	0.556671	0.500528	0.00651833	0.818895	0.0891221	-0.293802	0.832914	-0.889855	0.449871	-0.762426	0.42345	0.584233	1.80148	1.20481	-1.07805	-1.90632	1.86116	1.18179	1.81994	2.12194	1.75027	-1.63452	0.644336	0.299166	-0.801698	1.00743	0.537362	0.211079	-0.393105	1.79642	3.52743	-1.25417	-0.115789	-1.59322	2.03514	-0.811172
bin403	-1.17356	-1.06131	-0.507268	-0.770636	0.572499	1.0509	-0.141348	2.00048	-0.3206	-0.304985	-0.454981	0.450185	0.544536	0.504946	0.841552	-0.656859	0.970393	-1.99006	1.41861	-0.988164	1.80675	-0.850869	3.94166	1.41909	2.63588	-0.154989	0.64578	0.830964	1.08283	0.9305	-0.330909	3.09926	-1.74853	0.678614	3.22684	0.773658	1.88171	0.0428103	0.194301	1.41532
bin404	-1.8313	-0.945922	-1.59214	0.91047	1.35445	0.195145	0.533125	0.15511	1.04655	0.876686	-0.558654	0.377815	-1.26297	-1.07014	-0.32035	-0.888116	0.178643	1.00924	1.41299	0.420439	-0.430399	1.32494	2.1466	0.697299	-0.869788	-2.54899	-0.660042	-0.371987	-0.21584	-1.37431	-0.742497	1.18711	0.0366745	-3.00795	4.0256	1.71745	5.64292	-1.90401	-2.87632	-0.648353
bin405	1.35954	0.425705	-0.65915	0.591919	-0.301698	1.43003	-2.10142	1.05549	0.147377	0.903741	-0.06334	0.00834549	-0.302696	-1.58833	-0.570669	1.42598	0.444914	-1.48904	-0.228563	-0.503417	-1.02103	-2.66713	-1.31286	-1.08928	-0.639273	-4.03977	0.0183029	-2.39739	-3.31346	-1.02699	-1.02889	-2.3409	2.08269	-4.53311	-1.48634	-1.3603	-2.52219	-1.71739	-3.98823	-2.0409
bin406	0.408771	-1.96267	0.354614	-0.0602735	-1.29988	-0.599088	1.25961	-1.66186	0.490772	0.337739	0.525973	-0.220861	0.668592	0.501084	1.74503	1.11546	-1.55956	-0.256676	-0.269187	0.446357	0.708895	-4.93957	-2.71094	-1.82554	-1.58434	-2.94105	-1.32816	-2.04312	-3.52531	-2.79292	-1.80364	-3.15544	0.709564	-2.87906	2.596	-0.985579	-1.42944	-2.75521	-2.61512	-3.03337
bin407	0.619809	-2.79928	0.177214	0.0167245	-0.698201	0.856149	-0.653061	1.97766	0.234901	-0.883744	0.815914	0.130221	0.0716818	0.649394	0.65827	0.0391709	-0.0880174	-0.720245	-1.24927	0.842278	-0.359018	0.999409	-2.57147	1.71881	0.728735	-2.88289	-0.580697	0.131059	-2.11378	0.115494	0.178999	1.15719	-0.882181	-1.25102	1.12359	-0.823161	-0.707277	-1.96488	-2.77412	0.261609
bin408	1.40982	-0.0358021	-1.83936	1.35604	0.0489677	1.04026	-0.952394	0.309005	1.48103	-0.898955	-0.284957	-0.674234	0.100453	0.20893	0.502814	0.0800687	1.13102	0.00909656	-1.70631	-1.28018	0.215467	-1.85468	0.523792	-0.765076	-0.599046	-1.54321	1.7666	0.687741	-0.651636	0.574516	-0.960227	-0.124479	3.08316	-1.29176	2.71368	-1.65185	0.779259	-2.58427	0.864849	-2.28257
bin409	0.833534	-0.752666	0.411545	1.61178	0.0251739	0.504949	1.38266	0.105022	-0.368537	0.562537	-0.301281	-0.508057	0.637072	-0.311423	0.601585	-0.300063	-0.203482	-2.77882	0.573193	-1.71652	-0.189061	-1.94328	-0.72972	-0.586536	-1.49751	-2.00609	1.26892	-0.352172	-1.65856	0.537721	-1.41541	1.43738	-0.875682	-0.556555	1.51828	0.126449	-1.58109	-1.05389	0.783799	-2.03327
bin410	1.85259	-0.472435	-1.00228	0.465867	0.0417865	0.71006	-0.12044	-1.26721	-0.403572	1.47526	0.660019	-0.502396	-0.742087	-1.10698	-1.25706	1.92383	-0.734951	-0.730624	0.819995	0.401523	-0.436397	1.33259	1.97059	-0.694744	-1.94322	-2.91542	-1.19138	0.259571	-0.865808	-0.110623	-0.644667	-0.847552	0.728647	-1.84858	2.40892	0.731168	2.23029	-3.20179	-0.0574261	-0.477867
bin411	0.212112	0.494633	-0.77423	0.243177	-0.000436969	0.267679	1.85366	0.716192	0.193239	-0.966696	-1.82207	-0.350391	0.521008	0.910749	-0.194004	-0.580466	-0.0501985	-1.90583	1.97801	-0.763686	-2.11987	-1.27848	-1.18738	0.724231	-0.269484	0.0907895	-0.912388	0.312125	0.956453	1.993	0.362079	4.53898	2.19005	-1.1478	3.5276	2.27063	1.53628	-1.08966	-0.975484	-0.374768
bin412	-0.0429383	0.316267	1.563	-1.11725	0.040316	-2.18229	-0.516714	-0.112525	-0.801721	1.58315	0.0383487	-0.13405	1.30077	-0.0256794	1.75356	-0.432585	-1.09827	-0.200063	-0.560888	0.643897	4.96972	1.66285	3.8787	3.95115	1.13131	0.574738	0.463386	2.88678	2.51396	2.49938	-4.1021	1.06929	-1.20271	2.29922	7.69127	-0.938796	2.5429	2.11699	1.87281	-0.546723
bin413	-0.339695	-1.56442	-0.0702115	0.663045	-1.67952	1.10524	1.51143	-0.185245	-0.888718	0.118987	0.974163	0.0699327	-0.918974	1.31544	-1.1693	1.35295	0.119905	-0.94815	0.992845	-0.453291	0.966173	0.345635	-0.36078	1.50094	-1.30162	-0.936454	1.87813	-0.231475	1.15747	2.88056	-0.52307	1.7873	-0.244753	-0.354141	7.4261	1.02733	2.38697	1.80626	-0.137805	-2.50167
bin414	-0.0227617	-1.01658	1.54809	0.845128	-0.0982694	0.172821	-1.01788	-0.651552	-2.27686	0.0829379	1.36481	1.26455	-0.742834	-0.906649	-0.322646	-0.659374	0.493212	0.340548	1.56091	0.0383555	-1.5393	-2.21817	0.00908262	1.66415	-1.6822	-1.13119	-0.439214	0.0931741	-1.29277	-1.55918	-1.91335	-2.69374	-0.0406671	-0.679999	0.776904	-2.63891	-2.81418	-2.30326	-2.96235	-1.96806
bin415	-0.825999	2.26208	0.805202	-0.468579	-0.223871	0.374928	0.757468	-0.828251	-1.06401	0.468194	-0.99128	1.30153	1.50232	0.209948	-0.699481	-0.674437	-1.58879	-0.845594	-0.0794322	0.611235	0.57241	-1.72454	0.0836806	0.284141	-0.44518	-0.648641	-0.726366	-1.37927	-0.28582	-0.780532	-0.980126	0.476556	1.72883	-0.393997	3.82088	-1.64131	3.12534	-1.54406	-1.66547	3.86858
bin416	-0.695734	1.41653	0.0260938	-0.36038	0.362636	0.729044	0.563159	0.611306	1.20444	-1.90745	0.259631	-1.01025	-1.70125	-1.74665	-0.822334	0.673526	0.846241	0.457452	0.191403	0.895742	-0.261105	0.94522	1.68002	1.50668	1.5539	-2.70326	-2.96349	0.267742	-3.64349	5.42512	0.175193	-0.561618	1.56874	-1.48712	4.01896	0.382896	3.90708	-0.355176	-0.0971134	1.74024
bin417	-0.664501	-0.177902	1.72095	-0.342444	-0.869932	-0.466325	0.557606	0.905577	-0.476024	-0.584479	-0.210493	-0.113886	-1.27697	0.491738	1.25116	2.23257	-1.40789	0.273095	0.550473	-1.39138	0.444429	-0.500142	-0.330222	-0.449077	0.328986	-0.395196	2.38486	0.108319	-1.31022	0.376492	-1.13959	-0.115768	0.669189	-0.713667	2.86885	1.73797	0.192093	0.960472	0.387291	2.06541
bin418	1.47858	-0.259873	-1.082	0.445446	-1.12904	-0.456875	1.04083	0.502506	0.328608	-0.840318	0.424255	0.822662	-2.13763	0.858061	-1.58899	-0.135034	-0.611543	0.511231	0.327277	1.51175	0.955458	1.71447	-2.40277	-1.1378	-1.7174	-0.287418	1.50254	-1.57204	-0.320112	1.77744	0.0241902	4.41795	0.779957	-2.58012	7.65924	-0.998666	1.82836	-3.50978	-2.96253	-0.672754
bin419	-1.91185	-1.25671	-0.668352	-0.770836	1.12797	-0.216168	0.589268	0.306665	-0.228509	1.13099	2.07597	-1.66963	0.230167	0.0170735	0.0279353	1.32351	-0.564223	0.443852	-0.303532	0.314973	2.37612	-2.34937	1.77686	1.9192	1.60313	0.785652	-0.420243	-1.0332	-2.47083	1.56271	1.32378	0.750333	-0.1711	-0.400025	1.56242	-0.927249	1.21309	-2.219	-0.248036	-0.314512
bin420	0.946558	-1.87696	0.559396	-1.11015	-1.07213	0.672869	0.0381913	1.11336	0.0603877	1.40071	0.45159	-0.126727	0.980541	-0.885625	1.1426	-0.39686	-0.569692	0.449196	0.265298	-2.0476	-1.96344	-3.23503	0.656087	0.294791	-0.0733531	-2.85338	0.294649	-0.31817	-1.9986	-1.35985	-1.10616	2.10973	0.804518	-0.925498	1.13503	-0.537201	-1.47879	-0.290847	-0.605544	-1.50198
bin421	0.109447	1.2895	-0.744604	0.105896	-1.53276	-0.240863	-0.356757	2.03115	0.0965324	-1.40608	-1.05708	-0.0794708	0.175361	-0.551258	0.909783	0.749134	1.96328	-0.343577	-1.13928	0.0397248	-1.67446	-2.26559	-2.42888	-1.85663	0.0967368	-1.48155	1.28646	-2.58221	-3.16335	-0.125248	0.539471	-2.7109	-0.0416292	-1.27989	0.172443	-2.5607	-4.16604	-4.38394	-3.57756	-2.37743
bin422	-2.13041	-0.89653	0.339557	-0.495042	0.126199	0.697388	1.24033	2.17192	0.228269	0.792393	-0.553744	0.296999	0.654508	0.0179845	0.9012	-1.69285	0.113845	-0.38037	-0.974379	-0.459249	-2.84289	-2.45442	2.5764	-0.171772	-3.55822	-3.26683	-0.780453	-1.20989	-1.77157	-0.915644	-0.987048	-6.25134	0.994198	-3.12456	1.26081	-3.5978	-4.36627	-4.97302	-3.01198	-0.513853
bin423	-0.135569	0.413091	-0.843216	1.80803	0.646671	0.796778	0.999074	1.40114	-0.76726	0.0125373	-1.61366	-1.48718	0.00993716	1.56492	0.348528	-0.763309	-0.411546	-0.283638	-0.327345	-1.37365	-2.0572	-1.95489	-0.958414	2.02789	0.722159	-2.26086	-0.595882	-1.48812	-1.5716	1.62448	-0.830055	-1.78703	-2.25141	-1.77388	-0.0450059	-0.258642	-0.305012	-1.56637	-1.27443	-1.80254
bin424	2.08925	0.909153	1.15769	-0.942455	0.739336	-0.271431	0.190457	-1.29452	-0.101285	-1.16054	-0.198391	-0.420594	-0.114163	0.194688	0.545551	-1.7951	0.281214	-1.09554	-0.34903	1.65163	0.910654	-2.30794	0.477308	-1.98606	-2.0375	-3.09005	-0.400796	-1.03398	-2.25765	0.616946	-0.949979	-1.98612	1.4469	-2.95142	3.83892	-3.71	-2.90803	-3.14784	-2.14858	-2.47011
bin425	-1.17028	1.0198	2.60821	0.464938	-0.680758	-1.66912	-1.18116	-0.235249	-0.0864058	0.809928	-0.23085	-0.542706	0.931217	0.318937	0.454847	-0.84935	-0.139374	0.935129	0.26054	-1.00811	0.505826	0.436016	0.589989	1.15698	1.6753	-1.94971	-0.739734	0.821619	-1.88294	5.75634	-0.128766	4.32626	-0.246319	-0.923576	5.6497	2.29216	0.271043	-3.3372	-2.22081	1.51331
bin426	-0.512874	-0.148658	-0.210287	-0.116072	-0.0911983	0.386776	2.49923	-0.137153	-0.265243	-0.327173	0.575039	-0.254235	0.407417	-2.28439	0.438685	1.57591	0.527269	-0.128103	-1.81485	-0.117419	0.972332	1.17354	0.538359	-0.0564696	0.704434	-1.54126	-1.14369	0.695396	-1.47782	0.909491	0.860836	1.29261	1.34004	-2.18208	2.92334	2.43698	-1.26364	-1.88342	-2.19092	2.61535
bin427	2.32304	1.19514	-0.514821	0.469043	-1.02632	-1.52411	0.125727	-1.0891	1.719	0.0703936	0.688962	0.81319	-0.633818	0.0858475	-0.637669	0.310452	-0.87286	-1.13166	-0.205271	-0.174943	1.48556	-0.366038	-2.51026	0.0255004	-1.71679	-3.06126	-0.074982	-1.13494	0.00789493	-2.13554	-0.760871	-1.27342	0.84568	-1.84192	0.051368	-1.29871	-1.15081	-3.18001	-3.60115	-4.08825
bin428	-1.41453	-0.578369	0.310934	0.110758	0.627902	0.0989561	1.02985	0.218267	-2.22477	1.51795	-0.472486	1.53432	-1.25191	0.33513	-1.16773	0.104048	-0.249562	1.37735	-0.271798	0.367008	0.836891	-0.326037	0.873502	1.12876	-0.432498	-0.140565	0.518281	0.343554	0.442058	0.567317	0.147713	-0.728611	3.00527	-0.342034	2.09442	-0.293513	-0.857176	-0.970716	1.44647	-0.0662257
bin429	-1.17486	0.328698	-0.800464	0.198043	-0.257948	0.818338	1.4551	-0.652276	-1.02583	0.171379	-0.784279	-0.0739597	1.71117	0.467609	1.15709	1.01524	0.322093	0.149399	-2.41579	-0.611388	1.96179	-0.488945	1.19705	1.73424	0.540627	-0.565347	0.0318468	-0.444229	-0.844436	2.60001	0.442949	-0.387642	2.86698	0.883606	1.20262	0.348512	0.367152	-1.95843	-0.263437	-0.690555
bin430	0.00783478	0.418117	-0.10397	1.05834	-1.26461	0.947268	1.74947	-1.20932	-0.789755	-0.322593	-0.604849	-0.143643	1.37858	-1.15817	-1.08515	-0.746373	-1.01867	1.3909	1.24329	0.241663	-0.931135	-2.50575	0.256587	0.413432	-0.0835743	-3.16314	-0.339007	-1.19989	-1.79857	-0.782269	-2.78051	-1.92626	-0.792586	0.0659033	-0.589553	2.70171	0.227085	-3.19055	-1.41879	-1.43722
bin431	-1.64332	-1.93005	-1.08195	0.4168	0.903607	1.211	0.683379	0.662138	0.0326518	0.609184	0.381642	0.349002	0.701635	0.199721	0.836153	-0.367866	-0.276029	-2.24782	0.8957	-0.339286	-2.52014	-2.12748	0.460708	1.2777	-0.509709	-4.2385	-2.58449	-1.2329	-2.06868	2.64983	-0.979528	2.18133	2.77386	2.78614	-0.993462	-0.781839	-2.36268	-0.932676	1.46644	-0.895374
bin432	-1.1697	-0.289828	-1.5776	0.177317	0.809908	0.092535	-0.122303	-0.862748	-1.529	-0.996614	0.264304	0.734822	1.66637	-1.06258	0.148363	1.43673	-0.362924	1.78029	0.434887	0.43047	-0.361852	-0.669704	1.58674	0.381312	-0.942365	-1.60076	1.68015	0.659547	-2.43553	-1.50561	1.03826	-2.7902	0.237646	-0.548202	-0.87758	-0.58039	-0.805144	-0.209564	0.719633	-2.31509
bin433	0.855693	-1.18526	-0.753176	-0.135091	-1.22631	-0.110177	-0.295298	1.79523	-0.207441	-0.299907	1.3469	-1.10831	2.23857	0.011129	-0.599248	-0.0252878	-1.41567	0.920491	0.0170194	0.156504	-1.35659	-2.59688	0.103343	1.40198	-0.274712	-2.82569	0.475954	0.0751106	-1.03857	-0.403642	-0.147032	1.12911	-1.94694	0.397935	0.526579	-1.45071	-0.730148	-0.811534	-1.32476	-0.911521
bin434	-1.77498	0.835993	1.0166	0.685998	0.931047	1.55254	-0.555434	0.910465	0.400034	-0.0298895	1.50306	-0.863498	0.0289214	-1.44062	-1.28284	-0.408324	-0.704139	-1.21568	0.433022	-0.0128662	0.898563	0.834894	-3.66213	-0.50768	4.85608	-1.47771	-0.913816	1.39748	-0.477709	-1.37706	-0.848525	-1.19017	3.08967	0.926086	0.280084	1.27563	0.871966	-0.995081	-0.602944	-0.50299
bin435	0.421333	-0.695403	-0.424085	0.546398	-1.52569	-0.572457	1.23945	0.423876	0.661663	1.18803	0.147889	-0.484619	-1.82872	2.08813	-0.919182	-0.3731	1.0898	-1.1058	0.44689	-0.333323	0.610779	0.667914	-1.15862	2.66991	3.35108	-0.749958	-0.476182	-2.78511	-2.22715	2.88655	-0.379292	-1.23579	1.57975	-2.45684	-1.50429	0.999423	2.76635	-4.40725	0.582135	-1.09462
bin436	-0.116009	-0.660063	-0.970304	1.77398	-1.20004	2.0088	-1.08962	-1.60529	0.69112	0.146906	0.382861	-0.600738	-0.358995	-0.145815	-0.0878338	-0.750733	1.23916	1.11681	0.693576	-0.46606	2.45874	3.27681	0.918737	1.08314	0.396122	1.27649	1.73623	0.561939	0.0274878	2.13179	-1.10844	1.60565	2.80873	-0.440608	-1.14782	1.21984	1.66444	0.651124	2.00891	1.90862
bin437	-0.198047	-1.59402	0.00691978	0.115025	1.4276	-0.797923	-0.881357	0.389354	0.698734	0.215308	-0.212961	-1.83953	-0.566125	-1.0414	0.841127	0.614805	-0.930863	0.566701	1.48631	1.7145	2.57539	0.353241	0.0363578	0.129348	2.34917	-1.96123	1.31498	-1.75897	-3.37724	-0.558019	-1.24598	-2.14953	4.0901	-0.534106	0.986264	1.88973	-4.7509	-3.54955	0.0057481	1.37281
bin438	0.363192	0.67165	-0.942663	-0.844002	0.700846	-0.18755	0.595997	3.15457	-0.333904	-0.108652	-0.641078	-0.136888	-0.350841	0.614118	-0.034668	1.06475	-0.513531	-1.50023	-0.781266	-0.792332	-0.505214	0.719007	-0.420159	0.137908	0.30502	-0.4503	-0.349898	-0.121151	-0.728217	1.24342	-1.36499	-1.72389	-0.0722031	-1.56987	0.543036	0.412039	1.30602	-0.994599	0.640028	-0.784434
bin439	-1.19362	-0.287154	0.503063	1.51145	2.01278	-0.493362	-0.245815	-0.286828	0.305625	-1.32256	-0.501992	-0.266883	0.117977	1.01692	-0.189807	1.3078	0.870315	-1.0943	-1.88967	0.119443	0.965922	0.879319	-0.59678	0.00143724	2.50088	-0.799808	-0.163362	-0.781848	-1.83463	1.30306	-0.435557	-0.0283576	0.807795	1.47491	3.67152	0.442071	6.09568	-4.13844	0.414938	2.15696
bin440	0.84757	1.3919	-0.29411	0.43419	-0.0202129	-0.782493	-0.226497	0.408886	0.702796	-0.938329	0.465181	-0.977044	0.928524	-0.747518	0.383314	-1.56612	-1.5771	0.896114	-1.27097	1.94725	-0.774215	1.12705	3.81113	2.55192	-0.0814583	-0.844812	0.472627	-0.636938	-0.499227	-0.883176	1.5037	0.860539	0.500503	2.08281	1.67823	-1.3225	3.10199	-0.934596	-0.945885	5.05678
bin441	-2.28496	-0.932965	0.159082	0.153466	-1.09515	1.0909	0.335369	0.648373	0.407271	0.113895	-0.520208	1.44482	2.07431	-0.906081	-0.83272	0.697827	0.124821	-0.54267	-0.680469	0.555115	-2.45044	-1.48608	-0.845686	0.146984	-1.62856	-3.46178	-1.88461	-0.043282	-1.9391	-0.635145	-0.386168	-0.184959	-0.468537	-0.632435	0.384757	-4.18807	3.50591	-0.584799	-1.58543	-3.72193
bin442	0.236859	-1.92361	0.709672	1.89828	-0.303976	-1.09147	-1.24212	0.374334	0.124353	0.0571806	0.353697	0.441052	0.812146	0.0611097	1.42212	0.4408	0.694224	-0.190596	-1.81422	-1.06301	-2.45284	-0.372754	-0.56914	2.44144	-0.171	-0.769453	-1.01385	-0.903676	-0.00739241	-0.308131	0.999462	-0.491738	1.18836	-0.273564	3.30911	-1.10376	4.83821	-0.345791	-0.73194	1.55595
bin443	0.372009	0.0372658	1.43524	-1.51386	-0.193162	-0.465173	1.53025	0.871924	0.891921	-1.4836	-0.0371827	0.621445	-0.478949	-0.417579	-1.67047	1.35499	-0.713787	-1.25196	0.452802	0.658352	0.572126	0.195149	2.38437	-0.296961	0.148563	-0.921144	1.67274	-0.443927	-0.635479	0.101404	0.529256	0.55566	2.81165	1.28281	2.02889	0.545201	4.40321	-0.341854	-1.11938	2.10948
bin444	-0.257762	-0.616467	0.290413	0.602848	0.762808	-1.28708	0.334901	0.156582	0.588718	0.601698	-1.56087	2.17916	-0.883327	0.00869607	-2.09715	0.872877	-0.936098	0.360292	-0.0598468	0.945025	2.52335	-1.82547	-1.29457	1.71889	0.369255	-2.07091	-0.415755	-0.335875	-0.0781921	1.56221	-0.909205	-1.87027	3.28992	0.953318	2.03369	-0.040179	8.10129	-0.0630852	-1.29101	2.58404
bin445	1.22279	0.538619	-0.227115	-0.151263	1.17789	0.718465	-0.858254	-1.57854	0.452493	-1.63613	0.964279	-0.487395	0.681974	-0.457586	-0.0952433	-2.35829	0.236615	0.96423	0.0482914	0.846405	-0.55373	-0.233165	2.67063	2.13796	1.44455	0.2031	1.47885	-0.887003	-2.0209	1.14849	-0.417152	-2.45179	3.28199	1.31486	0.208419	3.70837	5.03343	0.154621	-1.17873	-0.432712
bin446	-0.813207	-0.786115	2.15375	-0.94806	-0.191556	0.0323756	0.176541	0.657463	0.782291	0.978805	1.42473	-1.11651	1.1408	0.548745	-0.254476	-0.194308	-1.08477	-0.827422	0.142515	-1.80788	0.261361	-3.7542	1.88714	0.728262	-0.430163	-1.13298	1.07695	-0.877598	-3.26908	-2.93401	-0.64006	3.52168	1.95137	2.08081	2.10158	-1.2298	0.592996	-4.4167	-1.75713	0.974691
bin447	-0.308359	-1.23154	-0.225412	-1.85773	-0.163063	1.05645	1.56105	0.598781	1.87161	0.794571	0.531095	-0.93449	1.36454	-1.29582	-0.462809	-0.819525	-0.0884888	0.0165304	0.0839591	-0.482705	0.138533	0.110043	1.09526	1.15035	-0.413373	-1.6392	0.290165	-0.856702	-1.4612	-0.429271	-0.627997	-3.26027	0.0343023	-0.412749	1.37946	-2.14002	-0.346003	-2.73979	-1.74456	-0.45108
bin448	1.27431	0.134375	-1.5469	-0.14866	-0.067101	-0.667807	-0.137046	0.081504	-1.87691	0.247414	-1.26285	2.05263	1.68659	0.354754	0.142124	1.20417	-0.605691	-0.331309	-0.317819	-0.207166	1.78266	-0.366571	-0.62468	0.393736	0.0141704	-3.30006	1.24255	-0.0938431	-2.3725	-0.850652	0.0941266	0.016208	0.921978	-1.22642	2.03602	0.617718	-0.765069	-2.22233	-2.84055	0.094568
bin449	-0.138173	-1.24662	0.908104	1.56748	1.1841	-1.00788	-0.380743	0.326941	0.436634	-0.933121	1.56302	-0.0975688	-1.25654	-0.86641	0.365725	-1.69983	-0.56016	1.28451	-0.221624	0.763707	2.25132	2.80747	5.07628	1.22292	0.4705	-2.4003	0.549394	0.138189	-0.598742	-1.79664	1.5013	0.049181	1.77928	-2.6293	2.07728	3.10292	2.09818	-2.16826	-1.45044	4.47079
bin450	0.544902	-0.547896	-0.984285	0.451173	-0.783557	-0.0181056	-0.889183	-0.222617	2.68569	-0.985729	0.035053	-0.00611986	-0.748574	-0.227696	0.650879	2.00362	0.274205	0.207634	-1.54645	0.102	0.116279	2.97549	0.000668679	0.798838	1.46489	-0.195448	1.50303	-0.121903	-0.0817966	2.1037	-0.273716	1.16814	-0.320204	0.821427	2.81986	4.77389	1.07192	-0.528019	3.10881	2.56458
bin451	0.996862	-0.525475	0.138588	-1.07327	1.67573	-0.0445319	0.257269	0.220715	-1.25372	-0.704466	-0.0999133	-2.26739	0.407866	-0.246923	-0.844312	2.08625	-0.115023	-0.102194	0.668908	0.815898	-0.836606	0.907741	1.33558	1.11449	1.20022	0.112136	1.95326	0.323725	2.00929	1.04798	1.19258	0.700734	0.180116	0.0296487	3.88321	1.42171	1.88199	-1.07912	1.94946	1.81168
bin452	0.445722	-0.0725632	1.02217	-0.920139	1.63314	0.750434	0.789524	0.495825	-0.267316	-1.47312	-1.26561	-0.985001	0.4419	-1.21719	-0.535783	2.17236	-0.356657	-1.04866	0.0985256	0.292584	-0.607058	0.622867	-1.33432	-0.408587	0.268808	-1.42077	-1.62169	-0.32979	-2.44306	-0.0322454	0.874082	0.0823876	-0.826527	0.329131	1.53173	-4.32352	0.662568	-3.40776	0.289277	1.20831
bin453	2.43079	-1.02243	1.11426	0.154223	-0.758565	-0.184656	0.881953	0.564743	-1.25665	-0.192347	-1.06754	0.726924	-0.179593	-0.091889	0.735957	0.150478	-1.91321	-0.898485	-0.050361	0.843446	0.136058	-0.343117	1.73912	3.85129	-1.43659	-1.37866	0.735516	0.0724505	1.35034	0.658624	0.758274	-2.1959	1.15057	-0.226598	3.10635	1.64586	8.82497	-2.09087	7.43909	0.391916
bin454	-2.57195	-0.292276	-1.25375	0.854531	-0.752928	-0.0400952	0.579741	0.398437	-0.0970024	0.674085	0.376447	0.558527	1.5396	-0.582125	0.928441	0.491081	0.486164	0.455039	0.170416	-1.92626	-1.35027	-1.29159	1.84113	-1.13449	1.01645	-2.93279	-0.474611	0.0645394	-2.1626	1.55509	-0.799497	-0.617547	-0.97705	0.465266	-0.0966122	-2.49918	4.22121	-2.97706	2.78027	3.52352
bin455	-0.396304	0.403104	-0.0550907	-0.861355	2.98251	-0.510096	-0.481102	0.126	0.967662	-0.430057	-0.578965	-1.85633	-0.583048	0.160445	0.0727675	1.57437	0.209799	0.107031	-0.00466593	-0.83116	-3.69541	-0.728993	2.06476	-2.11941	-1.0993	-2.78449	-1.60147	0.232328	-0.758074	-0.158524	-1.93087	-4.03655	1.12849	-1.92914	-4.00569	-0.486874	0.877103	-2.95798	-2.99762	-2.45194
bin456	0.231778	-0.0840413	-0.670344	1.05462	-1.15825	-1.42605	-1.26719	1.45333	-1.21848	-1.26187	0.366703	1.29517	-0.813435	-0.12443	1.88034	0.993215	0.12266	0.373358	0.120833	0.119012	-0.340939	-0.437331	-0.066559	-2.63161	0.632624	-0.0119462	-1.48499	1.7406	2.45333	-0.195738	-1.61041	-1.07591	0.689708	0.0813411	1.01327	3.12345	3.23759	1.28122	-0.00989534	1.65911
bin457	1.67224	-0.257096	0.50621	0.804014	-1.86039	0.0119435	0.78705	0.540544	-2.21308	1.87027	0.0601266	-1.02593	-0.441568	-0.411977	-0.195906	-0.0840428	-0.318746	-0.417221	0.158216	0.814796	-2.80738	-1.98993	0.624823	1.00922	-1.66591	-0.892282	-1.29315	2.24964	2.89132	-0.110095	-0.625877	0.895178	0.804868	1.64058	1.67187	2.04711	5.68713	0.806304	4.9308	-1.5464
bin458	1.0014	-0.657015	-0.851652	-1.09046	0.698444	-1.84412	-1.87949	-0.291074	-0.209444	-0.871858	0.123381	1.616	0.539882	0.683187	0.0916614	0.0680571	0.471694	-0.265854	1.57077	1.09268	-2.3623	-0.614089	-0.341738	-0.660747	0.501552	-0.0261544	-2.65642	0.845207	1.07575	-0.856758	0.579824	-0.892377	-0.0112783	-2.44103	-2.5521	0.0779936	1.81984	-2.35603	-0.0725817	-0.204022
bin459	0.283599	0.640429	2.04677	-0.595593	-0.424978	-1.06009	0.329751	1.03202	0.743531	0.348499	-1.29105	-1.09305	-0.490687	0.0143273	0.649478	-0.911044	0.87332	1.36234	-0.604455	-1.85777	0.223787	1.40799	0.804881	-0.0158328	0.395134	1.48721	0.866798	-0.106082	2.21253	-0.0272077	-0.1689	-0.476388	0.79861	-0.619826	-0.0171487	3.63759	5.89162	0.897321	-0.782701	-1.16901
bin460	-0.365511	-0.0475343	-1.06684	-0.711902	1.869	-1.23032	-0.701158	0.159994	0.066005	-0.264764	-0.394554	0.789404	0.976814	1.12432	-1.54092	0.806876	-1.52058	0.535586	-0.206756	1.71589	-2.04075	1.41938	0.851732	-1.28663	-0.784733	-1.89214	-0.630584	0.108792	-0.00279361	-0.795349	-0.67635	-3.05877	0.265967	-3.47035	-2.49306	-2.4498	1.6036	-3.13981	-1.22184	-3.37439
bin461	-0.0993578	-2.55473	0.238446	0.128781	-0.303854	1.20458	0.781944	0.565476	0.213955	1.61756	-0.882124	-0.104056	0.690815	0.087039	1.13803	-0.863021	-1.07478	-0.573384	0.99291	-1.20935	-0.680086	-2.60417	3.50136	0.0997897	-1.39654	-2.47469	-2.53101	-0.81068	1.37757	-3.22017	-0.744213	-3.06231	0.854264	-2.92256	0.0911131	0.518247	-1.95729	-3.33277	-2.8418	-2.42626
bin462	1.06743	0.53603	-0.1097	-0.110181	1.92775	-0.193836	0.199344	-0.0343792	-0.254974	-1.36497	-1.3361	2.05767	0.26316	-0.303221	-0.0182295	-1.47307	1.01181	0.0311129	-1.5106	-0.384296	-3.63098	0.324313	-1.3537	-2.33875	-1.87094	-3.32953	-2.04241	-1.63285	-0.546362	-2.4655	-0.743185	-4.01445	1.4362	-4.69732	-2.02045	-3.2033	-4.42588	-3.91507	1.29613	-4.34983
bin463	-0.247183	0.153227	-1.02792	-0.940095	-2.23292	0.544414	0.66048	-0.116321	0.552176	0.439353	0.645812	0.881407	0.452674	0.509104	0.632281	-2.27143	-0.262512	-0.595042	0.527658	1.69186	-0.516509	-0.272333	-0.398661	1.44167	-0.184316	-1.10936	-0.565149	1.58863	2.79821	-1.68822	0.671459	-0.0190832	-0.0914323	-2.05257	-2.78759	1.70519	-0.559779	-1.44595	0.987718	3.75355
bin464	0.107934	1.51605	-1.27019	-0.722747	-0.56451	0.0589209	2.26244	0.399831	-1.51512	1.1388	-0.644111	0.948039	-1.3494	0.741015	-0.0533097	-0.51833	-0.311924	0.851672	-0.631474	-0.441081	-2.02749	-0.153987	-1.27679	-2.29276	-0.518442	-2.96239	-3.04686	-0.594214	-0.0285557	-2.42146	0.00129437	-0.9807	1.08066	-2.19552	-0.925526	-2.28165	0.590411	-2.4297	-0.82503	-2.15516
bin465	1.47335	-0.90465	-0.189024	1.14159	-0.0562162	0.308595	0.299934	-1.35861	0.925566	0.152839	1.39475	-0.0326097	-1.40486	1.78161	-0.392168	-0.296287	-0.191204	-1.87936	-0.906846	0.128869	-1.79406	-1.46387	-0.194137	-2.26619	0.624055	-0.909121	-0.32609	1.59853	0.505487	-0.581846	-0.025182	-1.14475	0.842417	-1.29284	-1.89013	-1.02789	-0.88136	-2.08642	1.47239	-0.49332
bin466	-1.37099	-0.498911	-0.385199	1.61028	2.20148	0.586942	1.42706	-0.526288	-0.0373704	-0.530687	0.603432	-1.49585	-0.389152	-0.636454	0.231578	1.14168	-0.873218	0.242728	-0.356005	-0.943242	-0.238754	0.66704	2.22892	-1.48807	0.829318	0.0735462	-0.593971	2.28145	3.01574	2.55239	-0.393332	-1.45927	0.855866	-0.936753	-0.520748	1.87488	-0.965872	-0.856477	1.73655	1.00441
bin467	0.909966	0.462388	1.09231	-0.515227	0.475826	0.56699	-0.107973	-0.330068	-0.639169	-0.802357	-2.95017	1.31709	-0.890179	0.578156	0.488658	0.0325209	0.967556	0.689744	-1.24791	-0.107856	-1.80182	2.37823	-0.0361309	0.269884	5.55006	-2.69072	0.64574	-0.432754	3.14703	-0.414845	0.543399	-2.79335	0.621066	-3.10366	0.232174	2.9495	5.40058	-0.35274	-0.714866	-1.65196
bin468	1.36793	2.17058	0.474132	-0.750923	1.23757	0.225877	-1.95003	-0.768031	-0.152994	-0.84268	-0.052755	-0.4769	0.279721	-0.353597	0.101985	0.283752	-0.15381	0.44752	-1.88623	0.792013	0.409561	1.24691	-0.121219	-0.702262	-0.00380813	0.0726734	-0.463416	1.434	2.33908	-0.648965	-1.77746	1.29901	0.517932	0.179274	0.158013	2.2189	1.37854	0.835153	3.15773	-0.901024
bin469	0.0178659	0.431037	-0.557626	0.331785	2.2192	0.403096	0.0902547	1.04297	0.690077	-0.825705	-0.835969	-1.75365	0.064667	0.726037	-0.0809966	-2.38653	0.681067	0.526596	-0.494603	-0.291143	0.266684	1.79289	0.723346	-0.137254	0.0226528	0.485512	0.271886	0.188827	1.36632	1.39403	0.00180684	-1.36637	0.768895	0.299473	0.678377	1.56761	-0.449822	-0.812034	-0.115273	-1.81256
bin470	1.955	-0.106521	-0.0468937	-0.194959	0.959853	-0.728006	0.368658	-1.48962	-0.26049	0.177138	-0.628626	1.99303	-0.823458	-1.41969	-0.498811	1.60196	-0.197782	-1.10656	0.238234	0.211668	-0.378685	-1.45347	-1.26859	-1.38021	-1.19796	-1.0558	-1.07929	-0.220692	-0.852682	-2.56429	0.881369	-3.94838	-0.000381557	-2.96493	-2.96717	-2.74074	0.0360281	-2.5788	-1.97764	1.08292
bin471	-1.02379	-0.921098	1.23213	-0.754334	-0.0593958	0.0758375	0.432538	-0.391249	2.1574	-0.317798	-0.480682	-0.637302	-1.60297	-0.525966	-1.09517	0.481201	0.234705	1.87094	1.18671	0.142614	-3.65178	-2.80989	-0.448309	-1.34675	-1.04291	-1.80843	-0.346788	0.0758785	-0.273124	-1.40609	-1.24199	0.139676	-1.61338	-1.30003	-1.24653	0.304605	1.11132	-1.38194	-3.7206	-1.78498
bin472	0.645656	-0.243122	1.18498	-1.11283	-0.271364	1.05883	0.710128	-0.905746	1.11936	-1.64482	0.0861833	-1.3232	0.510931	-1.60266	-0.594643	0.0853062	1.71347	-0.588126	0.102748	1.07671	-1.82546	-4.62563	0.918164	-3.88588	-2.84828	-3.62036	-3.04132	0.730129	0.212933	-3.87046	-0.507198	-2.03514	-0.912186	-2.35765	-4.60041	-2.56862	0.449917	-5.32516	0.946819	0.200065
bin473	1.68739	1.13495	0.882996	-0.306697	-0.171829	0.282756	0.790476	-1.724	0.721491	0.166469	-1.65914	1.99705	0.307476	-0.674694	-0.287846	-0.350193	-0.835076	-1.00571	-0.705248	-0.245985	-1.97856	-1.84276	-2.31021	-1.21067	-0.953861	-2.1773	-1.82657	0.725568	-3.1379	-2.56579	-0.161667	-3.88557	-1.46262	-2.39445	-2.9943	-1.58358	3.75113	-2.08451	-2.83564	-1.69737
bin474	0.332457	1.13842	0.353936	-0.705077	-0.344939	0.388112	2.51804	-0.756268	0.159268	0.775992	-0.960463	-1.79615	0.0389103	-1.98529	-0.205208	-0.520928	0.107544	0.593517	0.360375	0.512868	-2.53307	1.01008	-1.39612	-2.64938	-2.65437	-1.13259	-1.30168	0.103119	-1.6973	-4.13116	-0.207207	-1.77368	-2.75794	-3.13066	-0.660397	0.566709	2.14952	-2.58962	-1.5974	-1.95107
bin475	1.02475	0.0994973	0.471679	-1.1133	-0.680294	-0.196002	2.13648	-0.421798	0.0338951	-1.20739	-1.93439	0.00345961	0.901468	-0.156093	1.16063	0.263166	1.26729	-0.931445	-1.08907	0.361097	-1.27796	1.39881	0.31142	-1.03262	-1.12716	1.16619	-1.59402	-0.896325	-1.86629	-3.79346	0.492738	-3.74108	-1.60032	-0.34422	-0.862395	2.09307	-2.17668	-3.39692	-3.79605	-0.892815
bin476	-0.975593	-1.16238	0.674361	-0.984215	-0.159841	0.394349	1.91418	-0.469337	0.706626	0.444614	-0.948138	-0.715643	2.08608	-0.449093	0.683395	0.642178	-0.293846	0.382186	0.0817364	-1.85135	-2.1195	0.804422	-1.01667	-1.04874	-1.44612	-0.910138	-1.35393	0.424632	-0.891514	-2.84169	-0.00621447	0.969476	0.0664819	-0.814827	-2.69146	-0.716438	4.72767	-2.32167	-0.360751	-2.72691
bin477	0.570713	0.459525	-0.711381	-0.874514	0.885756	-0.270104	-0.639742	0.0649519	0.0598861	-0.716667	-2.19272	0.964004	-0.259089	-0.972115	-0.662412	-0.428859	0.451055	1.15241	2.472	0.645914	-0.294774	0.885909	1.32226	-0.932706	-0.643364	-1.61058	-0.421167	-0.244155	-1.69843	-1.57486	-0.897105	-0.488015	-0.541057	-0.718726	0.838241	0.115906	-1.72602	-2.59097	-2.86903	1.54949
bin478	1.21069	0.203912	0.41192	0.503752	-0.305949	-0.793793	-1.5976	-0.391497	1.05536	-0.746173	-0.499756	-0.692626	-0.591702	-0.151823	-0.306148	1.52294	0.0126655	-0.946116	-0.584888	2.68167	-0.0717554	-2.5965	0.699463	-1.26052	-0.698293	-0.17008	-2.11111	0.591526	-2.43215	1.51424	0.0816876	-3.52458	0.238715	-1.42588	-1.05177	2.17029	-2.23481	-2.17584	0.140049	-0.602587
bin479	-0.0580081	-0.684279	0.184227	-0.814546	0.222339	-0.165302	1.51221	0.297878	-0.0510932	0.66297	0.408484	0.879514	-1.85726	0.572215	-0.258554	-2.78039	0.881742	0.953724	0.642229	-0.564504	0.443409	1.29918	-0.361403	-1.54831	-0.887098	-2.78477	0.46734	-0.272084	-1.57439	-1.86403	-1.19838	-2.76647	-0.721302	-3.697	-2.5996	-3.17367	-3.04877	-0.514973	-0.616741	-0.386503
bin480	0.18789	1.02112	1.5627	-2.8541	-0.0794331	-0.938295	0.904153	-0.607921	1.06961	-0.168131	-1.75096	-0.371997	-0.22556	0.336095	0.616267	0.155544	0.294621	0.32552	0.235374	0.294859	0.086929	0.0569855	3.32589	-0.781307	1.71024	-1.85034	-1.22171	0.512535	-1.52765	-1.54487	0.150437	-3.30311	2.18315	-0.43177	-3.12113	0.827911	-0.657007	-1.61644	-4.16016	0.60456
bin481	-1.44363	0.843596	-0.142227	-0.691489	-0.763629	-1.12238	0.263823	0.68385	0.470069	1.88743	0.21749	-0.413863	0.129758	-0.0133043	0.69931	-2.40918	1.26194	-0.76096	0.71483	0.586471	-0.183244	1.18569	1.20319	-1.0307	0.544428	-1.477	-0.434944	1.84889	-1.51394	-0.683323	-0.961741	-0.748956	-1.09053	-1.76751	1.66451	2.13405	0.425972	-0.72839	-1.13524	0.992961
bin482	-0.270092	-0.290185	-0.348236	-0.587196	1.54397	-0.387556	2.04174	-0.0889899	0.39669	-0.549147	-0.566638	0.786643	-1.25501	-0.258968	0.33318	0.2338	-1.99698	1.66789	0.699715	-1.10152	-0.971053	-1.47014	-0.722649	-0.754064	0.389976	-1.21939	-2.29861	0.00242064	-2.35213	-0.475903	-1.38675	1.01536	-0.692654	-1.14014	-1.0772	1.56082	1.24433	-0.353698	-2.16738	-0.121124
bin483	0.333601	-1.37975	0.161007	-1.21395	1.29058	0.881216	0.0603901	-1.02312	-0.340752	0.430705	-0.693939	-1.49853	-1.10561	0.489583	0.74292	-0.429272	0.575649	2.51782	0.281717	-0.082612	-2.63048	-1.93311	-0.763901	-1.80757	-0.59976	-2.81798	-0.173289	-0.448252	-0.835226	-1.13529	-0.230792	-1.39551	-2.66891	-1.85595	-0.808329	-0.166129	-0.118586	0.932003	3.5423	-0.210109
bin484	0.887461	-1.00813	-0.314716	1.61119	-1.25738	-0.0301654	1.07047	0.0629171	1.37428	-0.66094	-0.749858	0.212801	-0.0393174	0.185102	-0.0929056	-0.876716	0.664216	0.877509	-2.53811	0.616981	0.388895	1.82472	2.53672	-2.94902	-0.422566	-0.195992	-2.38726	0.641033	-2.61425	-2.32145	-0.854085	-0.14247	-0.0457613	1.16266	-1.46109	0.981178	-2.45214	0.251364	-1.27406	-1.91808
bin485	-0.635078	0.193559	0.672945	1.2889	0.44623	1.42311	-1.5221	1.71632	-0.987674	-0.824863	0.240119	-1.32399	-0.607914	-1.12817	0.823583	-0.59004	0.634676	0.617985	-1.20993	0.754283	-3.39839	2.40454	1.96602	-0.889188	1.45936	-1.94351	-1.87235	0.177824	-1.79802	-3.69274	-0.224879	-4.93402	-0.863154	-2.32454	-3.69997	1.47614	-0.108471	-2.96494	-4.82542	-3.29642
bin486	-0.8015	-0.62335	-0.526313	-0.637509	0.0434225	0.958211	-0.197128	0.681663	-0.150803	-0.0390541	-2.86788	1.66051	-0.0113303	-1.23283	0.856763	-0.168064	0.992456	0.592189	0.451253	1.02364	-0.945935	-1.05262	1.64605	-0.267833	-0.801429	-1.76199	-0.522756	1.26609	1.83403	-1.97174	-2.37534	-1.66	-1.65966	-0.399008	-2.0472	-0.143386	2.67898	0.173362	-0.693607	0.458139
bin487	0.424212	0.342213	-1.45342	0.831541	0.0571296	-0.577044	0.899177	1.01538	-0.191027	0.854648	1.98737	-0.197693	0.383138	-1.38578	-0.362776	-2.17025	-0.676337	0.904347	0.183469	-0.863631	-4.51142	-1.6376	-2.19981	-1.89008	-1.97635	-2.87181	-1.85518	0.0991835	-2.31771	-2.60047	0.349624	-3.5454	-3.10141	-1.7124	-2.13469	-1.41947	1.15529	-2.10032	-3.94059	-3.10117
bin488	0.165771	-1.15211	0.0283096	-0.375415	-0.612195	-0.488711	-1.66879	0.828361	-0.328462	1.09694	-0.0240256	-0.844043	0.318636	0.253335	-0.274993	1.23304	-2.00411	1.85523	1.28168	0.72963	-1.2718	0.504917	-2.01895	-2.65196	-1.63934	-1.25923	-1.94248	1.54585	-1.27091	0.691375	1.11927	0.0574289	-0.887168	-0.791708	0.462754	1.50941	-3.44642	-0.305428	-1.70924	-0.519352
bin489	-0.0966771	-0.73356	1.47873	-0.711517	-1.4436	-1.67857	-0.660099	0.51612	-0.360048	0.278088	1.06694	-0.726571	0.592631	-0.362606	0.719162	0.317436	-1.12997	2.21343	0.977069	-0.258801	-4.44194	-4.86468	-2.08483	-3.70233	-1.3026	-3.30066	-2.58877	0.179895	-1.9694	0.804868	-1.85599	-3.14038	2.36554	-4.00608	-5.90396	-2.60156	0.922511	-1.09473	-2.83962	-1.37002
bin490	1.01087	-1.019	1.58237	0.523763	0.756063	0.951711	-0.743523	-1.11887	1.14118	-1.42544	0.432786	1.06882	0.0538621	0.49924	-0.760042	0.258726	-1.66803	0.285175	-1.53753	-0.298572	-1.86796	-2.30142	-2.61014	-0.999286	-1.10438	-2.19747	-0.103853	-0.738888	-2.64957	-1.8356	-0.749535	-0.621583	0.0286442	-2.82748	-1.66965	1.78932	1.53877	-0.109473	0.994587	-2.1981
bin491	0.35267	-0.392381	-0.458833	1.49219	-1.66312	-1.53082	0.324003	-0.469775	-0.622583	0.98819	1.45051	-1.08559	0.730093	0.0686737	-0.507725	1.33582	-0.446462	0.311503	1.34811	-1.2271	-1.81081	-0.684516	-1.70834	-2.8232	-0.552206	-2.13121	-3.05405	1.23837	-2.28737	-5.26309	0.00669908	-3.20096	-0.818182	-2.95969	-2.13346	-0.689328	0.861826	1.55653	-3.78148	-4.26987
bin492	-0.334743	-1.94077	-0.512156	1.58439	-0.170297	-0.395793	0.568418	-0.784002	-1.1296	0.0643067	0.221361	-0.00038902	2.41799	0.415512	0.853267	0.355842	-0.233582	-0.547914	-1.34149	0.921734	-2.59702	-0.333439	0.0563193	-2.13883	-1.50403	-2.62576	-2.03458	-0.120505	-3.04431	-1.84122	-1.73975	-3.21036	-0.824782	-2.82432	-2.94116	-1.70756	0.510485	-1.72532	-1.49232	-6.48556
bin493	1.676	-1.50008	0.237571	-0.0263628	0.643177	-0.364963	1.20412	0.462847	-0.042982	-1.38394	-0.821248	-0.921087	-1.19335	-0.82753	-0.558333	0.370088	0.799875	-0.647843	1.90309	1.00213	0.256543	-0.90518	-0.956312	-1.4328	1.48893	-1.54022	-2.48761	0.785835	-3.88785	-2.06475	0.287109	-2.83173	0.849397	-1.19972	0.889486	-0.500006	1.66249	-2.16785	0.442243	0.563356
bin494	-0.231175	-0.873112	-0.972135	0.82702	1.26638	-1.34281	0.941422	-0.492903	-0.0444161	-2.33809	0.773086	-0.353381	1.04733	-1.04567	0.816872	1.2291	-0.435467	1.12075	0.154152	-0.0372592	1.12605	-0.115473	1.30227	-2.58424	-0.486331	-3.47459	-0.941498	1.4917	-2.75559	-3.78803	-0.306516	0.601555	0.640658	0.862994	-0.899047	1.08724	-0.434751	-1.96816	-2.12706	1.43975
bin495	0.234671	1.98509	-0.330862	1.12111	0.51016	-1.30535	0.589537	1.10517	0.332382	-0.237244	0.00962642	-0.857095	-0.979862	-0.561252	-0.693685	0.895973	0.714863	0.569843	-2.25366	-0.864037	-1.18721	-3.59674	5.04102	-0.0217582	1.6869	-1.66922	0.032295	0.739694	1.07982	0.0677073	-2.29782	-1.53904	3.58873	0.994959	-0.678273	5.18079	4.37131	-0.996391	1.98987	-2.14901
bin496	0.0956354	1.58144	1.14068	1.10617	-0.566587	1.20297	0.283462	0.612474	-0.305029	-0.646724	-0.372884	0.629228	0.749933	0.0656749	-1.98708	-0.821833	0.57916	-1.98908	-0.305073	-1.05169	-0.328492	0.558853	1.96309	-0.140543	-0.19734	-2.29116	-1.09594	-0.0609168	0.220486	-0.252739	0.951022	-0.672309	0.803201	3.72559	-0.352939	1.74291	-1.32514	-1.06417	2.67996	-0.34572
bin497	-0.414728	-0.735402	-0.670591	0.893988	-2.00126	-0.249537	0.180655	1.88803	-0.888776	1.00162	0.00722833	-0.857065	0.123769	-0.990898	0.116554	0.649531	1.30401	-0.624563	-0.486235	1.76121	-0.725807	-1.77357	-0.179271	-3.91961	1.68551	-3.45614	1.31995	0.103213	-2.54571	-0.824342	0.609719	-4.46734	0.498571	-4.58295	-5.67768	2.16158	-3.65908	-6.40793	-1.14886	-1.66884
bin498	-1.42611	-1.96303	-0.427749	-0.618325	-0.12618	1.22503	-0.198752	1.12003	0.498146	1.25724	0.392099	0.656465	-1.16194	0.357548	1.53603	0.184659	-1.12435	0.643322	-1.25294	0.431255	3.59557	-2.05162	-1.40038	-3.31236	-0.74411	-2.85998	-3.20194	-0.425169	-3.67947	-1.29366	-0.586307	-1.47861	-1.30551	1.23349	-2.2103	-0.670158	-0.307127	-6.11213	2.10342	-2.86615
bin499	-1.46189	-0.270628	0.481053	-0.943496	-0.286749	-1.07813	-0.483325	1.65276	0.427953	1.94993	-0.0414444	-0.33767	-0.502437	-0.486618	1.78155	0.946168	-1.42901	0.363617	-0.683095	0.400893	-0.283018	-2.81996	0.0212849	-2.44343	-0.477011	-0.868767	0.706905	0.905454	-1.94729	-0.87889	-0.274511	-2.9754	1.96029	0.489481	-1.15511	1.33254	-3.52679	1.76252	2.58714	1.35001
bin500	-0.859484	-1.59247	-2.07926	2.03853	0.232134	0.0344508	0.284429	0.356035	-0.234258	1.01644	0.0927909	1.16555	0.908544	0.417907	-0.152044	-1.72821	0.230256	0.203956	-0.594919	0.264183	-0.457249	1.52046	0.397868	-0.774543	1.72652	-1.05867	0.73784	1	0.336698	-0.833001	-0.0607839	-0.227657	0.947678	-2.16622	1.1356	4.77352	0.496859	-0.581607	2.28951	-0.885147
bin501	-0.679679	0.449769	-0.91305	-1.15647	-0.528285	2.09635	0.200679	1.54572	0.464678	0.00958753	0.921869	0.479485	-0.462121	0.407368	-0.741933	-2.03649	0.462843	-1.12969	-0.396274	1.01194	-0.51582	-1.15754	-1.12484	-1.07185	-0.305815	-1.18691	0.0133991	-0.332001	-1.39019	-2.30684	-0.167263	-3.39996	1.37064	-0.671035	-1.23899	1.24429	1.40679	-1.52908	2.38708	-2.78516
bin502	-0.418312	-2.27272	0.119204	-0.193769	-0.646369	0.665364	1.28839	-0.77048	0.258611	1.09374	1.03875	-0.839726	-0.0686364	0.173354	-0.978087	1.14366	-1.75608	0.796335	0.194887	1.17206	-2.33628	0.0508326	-1.87572	-0.966303	-0.709038	-0.170956	-0.560302	-0.40409	-3.46683	-3.94796	-1.58495	-3.61176	-0.193834	-3.08777	-4.57909	-3.84456	-3.40054	-3.00245	-1.68212	-3.20915
bin503	0.323087	-0.301208	0.55438	1.39549	-0.740281	1.27941	-0.837137	-0.741425	-1.13595	-0.898306	0.560293	0.280098	-0.484162	0.50487	-0.397388	-0.278454	0.535341	-1.87799	-0.202411	2.46126	-0.342566	-0.100273	0.554753	-2.02187	-0.0886658	-0.434052	-0.154329	-1.80269	-1.96586	0.996353	-1.58228	0.46838	0.0811007	-0.658259	-0.423851	4.58072	-0.841238	-4.55028	-1.53221	0.824055
bin504	-1.26856	0.358573	0.980439	1.39643	0.348557	0.80093	-0.0280731	0.130385	1.06961	-1.67734	-0.53599	-0.468569	0.477612	1.06061	-0.328021	-1.38743	-0.52818	1.71077	-0.698187	-1.41668	-4.55187	0.108045	-1.22749	-1.28469	-2.45181	-4.10662	1.10515	0.986936	-1.15787	-2.20659	1.19072	-5.05191	-0.92003	-1.31261	-0.858365	0.162046	1.60893	-2.5482	-2.56125	0.751802
bin505	-0.710715	0.619566	0.948453	-1.09192	0.365182	-0.408592	0.572722	0.0997935	-0.826161	1.13707	-1.83553	-1.76235	0.25653	0.55977	1.33195	-0.0075335	-0.100074	1.07153	-1.45043	1.22617	-2.42551	0.783622	-0.41096	-1.37315	0.0680022	-1.68869	-2.46594	-0.0469401	-1.20412	1.02243	0.349996	-5.19926	-0.679986	-1.42957	-3.40678	-2.08844	0.118137	-4.62361	1.3088	-2.24028
bin506	0.729015	0.655812	1.59934	0.400445	-1.21258	-0.764566	-0.604706	-0.687422	-0.881266	1.52459	1.36419	-0.615654	-1.75197	-0.165532	0.93014	0.179969	-0.62301	-0.757398	1.31846	-0.6472	-1.33344	1.52068	1.46041	1.48229	0.370579	-0.502663	-1.39998	-2.79751	-1.77416	-2.79324	-0.0692572	-6.0017	-1.6504	-3.76193	-2.1863	-4.40788	-0.22809	-3.88071	-2.49012	-1.48016
bin507	-0.215542	-1.06019	2.14156	0.249385	0.084802	0.252159	0.373135	1.60602	-0.318125	-0.454911	-0.459292	-0.24469	0.450475	-1.31236	1.69878	-2.09799	-0.359502	-0.606829	0.352319	-0.0758025	-1.08125	1.16046	0.000266014	-0.520911	1.40429	-0.782283	0.341858	-1.8351	-1.26667	-1.55765	0.284391	0.122988	-0.434547	0.925654	-1.56522	4.06724	-1.99156	-1.18416	0.923138	1.22583
bin508	0.327229	1.00051	0.0566475	-1.31424	-0.561899	0.387008	-2.71074	-0.242989	0.0224178	1.11064	0.178045	1.01535	-0.429869	0.396368	1.67097	-0.287629	0.541585	-1.11277	-0.816569	0.766148	0.608914	2.33298	-1.53985	-2.11879	1.15985	-1.6057	1.71645	-3.10403	-2.01721	2.96222	0.440668	-4.04165	0.101341	2.8472	-2.09997	-0.0506997	-1.96206	-2.13802	-2.02808	1.20413
bin509	-0.819864	-0.289959	0.460366	-0.334053	-2.29098	-0.23287	-0.03893	0.238695	-0.245552	0.460242	-1.09951	0.473972	-0.583124	2.4945	-0.186951	1.88416	-0.570326	-0.0941967	0.591518	0.181643	0.363346	-1.46486	-1.66566	-1.85343	0.953917	-2.6438	-0.227406	-1.4045	-2.92891	0.0152744	-0.2886	-1.60293	0.48312	-1.47553	-0.522687	-0.116187	3.8826	-2.50283	1.00822	-1.9335
bin510	0.748353	-0.845965	-1.94971	-0.00710456	1.44835	-0.366571	0.152239	0.651616	0.633216	1.67891	0.41281	0.699632	-0.666804	0.368733	-0.216535	-1.65751	-1.62461	-0.492026	1.05279	-0.0144386	-0.182973	1.92024	-0.250555	-0.959441	2.8291	-0.488257	-0.134975	-1.23869	-0.0585841	-1.44841	0.218029	1.99881	1.37446	0.54745	-1.19459	2.57555	-0.907668	-1.52175	0.240598	-1.07566
bin511	-0.591791	0.925715	0.769764	-1.64121	-0.936654	-0.0946875	-1.42326	0.9003	-0.63325	-0.896297	0.764183	0.0407461	0.602338	0.0652837	1.61086	-0.359379	0.32354	-0.990451	2.12302	-0.561486	-0.943661	-0.631975	-0.0698138	-1.36585	2.96038	-0.343642	2.1625	-3.6283	-1.72442	0.145926	-0.357559	-1.30469	-2.97591	-0.900249	-2.16134	0.486496	-1.24904	-0.835749	-0.446573	-1.10996
bin512	-0.515659	-0.552361	-1.26946	0.707533	-1.30585	0.444776	1.39065	0.686629	1.87359	0.360547	0.0357438	0.343546	0.336965	-0.960395	-1.59364	1.23598	-0.536245	0.936463	-0.245432	-1.37415	-1.23472	-1.86377	-1.64318	-0.512741	-1.2525	-0.730166	-0.795193	-1.8846	-1.67392	-0.211775	-0.992457	-1.77202	-1.99674	-0.589428	-1.17984	2.19229	2.10482	-1.53862	-0.0900901	-2.14342
bin513	-0.125463	0.000733498	-0.0625187	-1.10623	0.805724	-0.646906	0.0335188	0.211134	-0.754256	1.54252	-1.01832	-1.46154	2.11009	0.908198	-0.792371	1.1157	-0.375218	1.31615	-0.89545	-0.811683	-1.61775	-2.60929	-3.1828	-2.44288	-0.367396	-2.00027	-0.989743	-3.33748	-2.28005	-4.27934	-1.29311	-0.15422	-2.42564	-0.756176	-1.75745	-2.07191	2.68639	-2.68171	-4.03965	-1.61441
bin514	0.874485	2.53243	-0.405983	1.06216	-0.836999	-0.704998	0.156334	-1.10834	0.235916	-0.563873	-0.217131	-0.525188	0.716622	-1.14701	1.81622	0.261395	-0.158391	-1.10929	0.0872317	-0.96472	-3.79063	-2.34209	-1.95984	-0.477542	-1.24509	-1.12308	-0.904312	-2.21765	0.677381	0.90411	1.15001	-2.80653	-0.771171	-3.6178	-0.0714705	-1.56753	0.86008	-1.15448	-1.38812	-2.72765
bin515	0.0606811	-1.22719	-0.337649	1.0181	0.505361	2.91947	0.349346	-0.414148	0.249877	-0.271576	1.01991	-1.09696	-0.931345	0.548363	-0.441163	-1.28182	-0.283171	0.927444	-0.472892	-0.838186	-1.03226	0.594997	1.87746	-1.31629	0.422741	-3.00631	1.46028	0.957911	-2.14858	1.87334	-0.717365	-2.92684	-1.29036	-3.53778	-1.67639	-0.657482	-5.70472	-1.97252	-3.16011	2.74725
bin516	-1.15259	-0.199734	0.349872	1.03931	-0.52771	-0.762199	1.66864	-1.63868	-0.308854	0.368505	-0.670991	-1.1153	0.681933	-0.326236	-0.978262	-0.880342	1.42645	0.317354	1.18381	1.52961	-1.20462	-2.34525	1.43497	0.559894	4.41785	-2.64613	-2.81948	0.860069	0.118463	0.350758	0.169247	0.700474	-2.7211	-0.843983	-0.723575	-1.37304	-1.08057	-1.65699	-2.55501	-1.77693
bin517	-0.213678	-0.670281	-0.00916639	1.92382	-0.299306	0.616837	0.0802951	1.15126	0.954891	-1.96846	-1.4174	0.528623	-1.76226	0.492211	-0.646007	1.02493	0.692956	-0.763315	0.216793	0.059577	-1.12211	0.137003	-0.776511	-2.73163	0.620666	-2.00314	-1.25593	-0.534999	-2.37928	-1.87274	1.19234	-1.06528	-1.26722	-1.04576	-2.9175	-0.619947	0.791672	-4.61265	3.57621	-1.22084
bin518	0.617624	-1.98548	-0.807998	-0.930953	0.858504	-0.790449	-0.711004	1.15512	0.956566	-0.800921	1.14724	-0.320465	-0.765574	2.24526	0.3203	-0.992644	0.360685	-0.0448914	0.336009	0.153583	-1.00591	1.24142	-1.36614	-1.57113	-0.0884587	-0.923787	0.370609	1.10601	-1.62422	-2.40027	1.91899	-2.92064	-0.390862	-1.59345	-0.582049	-0.353452	-0.416961	-2.66108	-0.216537	-0.643614
bin519	-1.54179	-0.339736	0.0108397	-0.560279	-0.501538	-1.25781	1.54495	0.922692	0.983245	0.855863	-1.64484	0.312962	-1.71232	0.470823	1.72736	0.448041	0.170085	0.376516	-0.339514	0.0900737	-1.65293	0.107261	1.31855	0.558582	-0.737349	-2.08598	-1.91806	-3.46452	-2.04852	2.39929	-2.96492	-2.98443	-0.396111	-1.61016	-4.59119	-0.743782	-1.49182	-1.32425	-3.83207	0.723154
bin520	-1.88812	-0.462749	-1.74483	0.79356	1.36995	0.873781	0.48943	-0.105911	-1.33935	1.69671	1.12604	-0.553697	-0.110129	0.19588	0.501253	1.04488	-0.389877	-0.559326	-0.257475	-0.674506	-1.4278	-1.77394	-0.0513983	0.370499	0.59732	-2.67071	-1.48135	-2.57494	-2.17894	0.448005	1.6056	-2.20849	0.106023	-0.810383	-0.861397	-0.3859	-0.40926	-1.1382	0.933273	-2.8211
bin521	0.263705	-0.0103336	-0.416223	-1.02476	2.06993	-0.138222	0.449053	0.866366	-1.55367	1.30619	-0.607742	0.0486341	1.49888	-0.608377	-1.07572	-0.979076	0.020268	0.642292	0.740436	-1.49515	-1.26737	1.10456	-1.66404	-0.449931	-0.484469	-1.77189	0.639468	-1.33821	-1.65848	-2.0501	-0.501153	-0.737394	-1.49895	-0.854131	-2.65161	2.06119	-0.394457	-1.72297	0.499596	-0.554805
bin522	0.394296	-0.249702	-0.122748	0.220776	0.704609	1.59269	0.728939	0.133612	-0.0349906	-0.0371046	-0.974656	-0.420206	1.87208	-1.47244	1.38605	-0.79289	-2.29177	0.184796	-0.692626	-0.147899	0.578628	-2.43764	1.24478	-2.42495	-1.18674	-0.45737	-1.84109	-1.78109	-0.977058	-2.04652	-2.00611	-2.28395	-2.04718	-1.23783	-2.72504	0.0469431	-1.03961	-2.48995	-0.728827	0.631117
bin523	0.26116	-0.587028	0.0740075	0.841828	-0.455355	0.112105	-1.16177	0.842542	-1.16636	0.26038	1.19274	0.999829	0.730064	1.05242	2.07594	-1.14865	-0.671058	-0.563253	-1.11068	-1.57476	-0.739003	0.0100507	1.24701	-0.808828	0.107812	-2.59129	-0.803428	1.95384	-1.28711	-1.56732	0.49992	-1.73355	-0.824729	-0.93474	0.743939	0.133835	-0.597433	-0.864865	1.33784	-1.65488
bin524	-1.76276	1.80784	-0.0511324	1.00058	0.582869	-0.580067	-1.60549	0.280324	0.249089	-0.157539	0.35177	-2.34602	0.449498	-0.456334	-0.172219	0.120503	0.326012	0.034528	0.702007	1.2338	-1.03908	-1.79086	-0.917998	-1.48652	0.0162437	-1.18572	-1.05087	1.59416	-1.31797	-0.944555	0.342901	2.57697	-2.86726	-0.82009	-3.33855	2.5749	1.91637	-4.07066	1.82878	-1.259
bin525	1.45854	0.192574	-1.59464	-2.05796	-0.74711	1.37392	-0.085602	1.75915	-0.849582	0.121046	1.02756	-0.569989	-0.206309	-0.28954	-0.588357	0.554063	-0.330332	-0.206501	1.18409	-0.148593	0.519643	1.70541	3.81154	-0.328423	2.58025	-1.33355	-0.901065	0.683582	-0.371939	0.810166	-0.430869	4.74736	-1.07062	0.537904	0.509236	6.6243	-1.27852	0.305663	1.64106	-2.63816
bin526	0.777073	0.211207	0.483659	0.590027	-0.35072	-0.830035	-0.807502	-0.543467	0.830987	-0.174908	0.778025	-0.354159	-0.614144	-0.557221	0.018043	-0.438877	1.01696	-2.57578	0.081029	2.45735	-2.9652	-0.374055	1.18669	-1.26441	2.99087	-2.17185	0.0237721	-3.8342	-3.57399	-5.60498	-2.05128	-0.96644	-0.726741	-0.309051	-3.0036	1.6031	2.34676	-2.4004	7.60252	-3.12789
bin527	-0.897731	1.61358	0.116784	1.02178	2.1385	-1.52018	-0.145186	-0.890486	1.50157	-1.14603	-0.0125536	-0.193569	0.942632	-0.849898	0.547019	-0.542096	-0.722672	-0.660455	-0.0998733	-0.206318	0.989994	3.47911	5.23108	-0.862866	3.71139	0.170351	1.03738	-2.24034	-1.20883	-0.577206	-0.782496	-2.14835	0.603818	-0.415566	-2.36195	2.55897	3.3283	-1.60675	1.45273	1.17987
bin528	-0.150602	0.447014	1.02613	0.170838	-0.893117	0.0132532	-1.05408	0.675578	-2.03054	0.109396	1.18419	-1.77314	0.995384	-0.411044	0.972786	-0.642967	-0.216439	0.708822	-0.8358	1.70056	-0.196233	2.17143	-1.7485	-0.665001	3.27399	-0.540707	0.778257	0.135671	-1.81098	-2.33268	-2.43343	-0.72252	-2.27185	0.475718	5.13843	0.60543	9.88837	0.470753	9.867	1.47544
bin529	-1.6508	-1.08209	-0.930393	-0.461866	0.257831	1.56006	1.11706	1.01643	-1.80735	1.37662	-1.31307	-0.0638917	-0.13226	1.00962	0.184039	0.161768	-0.0205272	0.847123	-0.5547	0.499638	-2.62928	0.916674	-3.08399	-2.75073	-1.36551	-2.3752	-2.53072	-3.53602	-3.45804	-1.741	0.0344825	-3.94209	-2.27945	-2.58231	-1.49541	-1.71323	-2.3811	-6.12865	-2.91497	-3.80717
bin530	-0.125403	0.390435	1.70095	-0.642091	0.157643	0.413538	-2.02878	-0.904682	0.944275	-0.694494	0.919826	-0.408567	-0.604476	1.82649	0.933629	0.19269	0.625149	-1.50879	-0.461245	-0.722461	-1.57776	2.38024	1.70582	-1.09762	1.42061	-1.34977	-0.40728	0.669113	-1.18093	0.0869859	-1.50332	-4.28408	0.7598	-0.743977	-2.5589	-0.925307	-2.11204	-2.08449	2.94055	-2.78465
bin531	0.537053	1.05538	1.69618	1.6779	-1.71873	0.300779	0.229566	-0.279586	-0.731313	-1.87316	-1.88895	-0.151863	-0.0226074	0.611462	0.125062	0.695257	-0.318645	-0.226649	0.181606	0.110269	-1.43619	0.358434	1.82665	-0.67327	1.38982	-0.263168	-0.824947	2.54514	-1.17641	0.15729	-0.306611	-0.502848	-1.02194	-0.00773602	-1.50901	1.9082	-1.7827	-2.52004	3.07663	0.593122
bin532	0.737321	0.982078	-0.268023	1.23538	-0.108009	1.79178	-1.28265	0.614648	-0.218599	0.43201	0.914384	-0.135317	-0.910418	-0.785493	1.63843	-0.942282	-1.20421	-1.44868	-0.996498	-0.063164	-3.52466	-2.9491	0.205793	-0.604889	2.53192	0.917907	-1.31397	1.02461	-2.85616	-0.534108	-0.853067	2.92929	-1.57626	-2.49732	-2.54458	1.35463	3.70632	-1.82643	3.26345	-0.436102
bin533	1.32567	0.0998076	0.404274	-1.00655	-0.347186	-0.377079	-1.83835	1.22926	-1.45497	-0.622987	0.0260718	0.504449	-0.733998	2.03795	0.192997	0.0562344	1.56883	-0.70774	0.257734	-0.617574	-1.70301	-0.240817	-0.119149	-1.58677	-0.960567	-1.32656	-0.160077	0.475665	-0.499995	0.391855	-0.56918	-0.649947	-1.46169	-1.13198	0.475887	0.272616	-0.11673	-1.3992	1.51486	-0.6074
bin534	0.10404	-1.79647	0.314755	-0.918213	-0.918224	0.663075	-0.370972	-0.780108	0.543317	0.631374	-0.75389	0.0872622	0.674521	0.181174	0.873809	2.60543	0.0879235	-1.82267	0.358699	0.24111	0.304462	-1.74224	-0.0847965	-1.52786	0.20266	-1.78712	-1.34508	-0.333634	-1.24613	-2.35296	0.000656168	-2.23162	0.546494	-1.28213	-1.06451	-2.49457	-0.984754	-3.29992	4.04519	-0.11259
bin535	0.98542	0.620139	0.559021	-0.133106	0.450139	-0.305298	0.263155	0.279027	-0.245654	0.432821	1.52667	-1.12734	0.19858	-0.819751	0.0163343	-1.19892	1.7291	-1.79116	-2.06399	0.626024	-0.507472	2.985	2.23032	-1.45783	-1.86403	-1.36221	-0.0395998	-2.03988	-3.58516	-0.239461	-1.63616	-1.92177	-1.68549	-2.03224	3.09184	0.584871	4.66016	-2.65838	1.30844	-2.65783
bin536	0.14395	0.357304	2.40998	-1.02155	1.1698	-0.0740848	0.779827	0.222689	-0.30462	-0.15968	-0.00235977	0.0684712	-1.69433	-1.88859	-0.946923	0.454684	0.923483	-0.425621	-0.804372	0.788607	-1.54549	-1.05568	0.314084	-1.8285	-1.8254	-2.29199	-1.76561	-3.04019	-2.40461	-2.13254	0.7982	-2.85436	-2.02283	-2.70588	0.314086	-1.10977	-0.515381	-1.71845	-2.66067	-3.18177
bin537	0.560367	0.523831	0.811867	0.0292197	1.05077	-0.879754	-0.9611	-0.772884	2.30985	-0.157563	0.405863	-1.01425	0.056823	0.802086	0.376255	-1.12159	-2.21198	0.743625	-0.539681	-0.0113692	-1.67246	-1.12863	0.414729	-1.43356	-0.300679	-1.17342	-1.14467	-2.44517	-3.04377	-0.753692	0.370802	-0.745315	-0.788521	-0.167305	-2.35286	0.541684	3.03838	-2.44368	3.42937	-0.415263
bin538	1.96026	-1.00573	-0.144025	1.70092	0.736594	-0.747755	-0.0163781	-1.65029	-0.107591	0.0866559	-1.35522	-0.916748	0.156187	0.482413	0.58925	-0.983222	-0.813569	-0.0317687	1.44813	0.61124	-1.02377	0.326698	1.58356	-0.0357798	1.6679	-1.20536	0.225578	-2.31337	-1.08766	-1.96214	0.0271316	-1.43514	-2.00193	-1.73249	-0.0760095	1.43447	1.89471	-1.42206	4.60822	-2.78636
bin539	-1.43464	0.168531	-0.757039	-1.16882	0.207252	1.49031	1.8753	0.880874	0.733208	-0.383528	-1.32453	0.202209	0.221469	0.510451	-0.579565	1.82586	-0.129884	-1.08168	-0.530662	-0.710757	-5.16329	-3.3728	-1.39217	-3.07104	-0.93366	-3.7394	-2.56595	-3.6219	-4.47639	-3.05741	-1.16246	-2.43611	-4.25732	-1.36158	-2.80485	-1.30422	2.56802	-7.06501	-3.57248	-2.11257
bin540	0.0863863	0.979458	0.608982	-0.987716	0.721929	-0.255786	-0.420932	-1.69002	0.861344	1.10891	0.566063	0.327503	-1.14308	-1.06808	-0.377604	-0.811366	-1.25838	0.0275065	0.319169	2.40082	-0.687108	-1.15073	-0.262791	-1.10443	0.694932	-1.49478	-1.06021	-1.38566	-2.87111	-1.25262	0.90031	-1.30097	0.0149286	1.20469	-2.64812	0.309786	-0.0683047	-0.794218	3.97497	2.43523
bin541	0.05046	1.14145	-0.275527	-0.106907	0.279622	-0.132926	0.298306	-1.49735	-0.551201	1.519	2.32961	-0.552303	-0.0620851	-2.09758	-0.206724	-0.335959	-1.03013	-0.272384	0.63355	0.860851	-0.490359	-1.62051	2.93457	-2.57594	-1.63498	-2.34268	-2.31994	-4.54221	-1.33233	-0.109656	-0.783803	-5.54353	2.39412	-2.76166	0.279462	-1.38073	-0.574085	-4.23794	1.10275	-0.665092
bin542	-0.643138	0.311724	1.5457	-1.38668	-1.45282	0.343162	1.07787	0.149421	0.0841984	-0.625326	-1.19732	-0.85319	-0.882455	1.10306	-0.239287	-0.18784	0.879063	-0.149856	2.30459	-0.187056	-2.14432	-0.753383	-0.856735	-1.21061	-1.71894	-2.00436	-1.7759	-2.31086	-2.07526	-2.82764	-1.15288	-2.65415	-0.926475	-1.14554	0.759746	-0.883869	-0.449591	-1.18597	-0.433383	-1.5071
bin543	-0.11092	-0.582131	-0.298246	1.83051	-0.550771	-0.591271	0.176184	-0.580652	1.50265	0.603878	1.08381	-1.74959	-0.452128	-1.86272	0.548699	0.0612632	0.718235	-0.0683781	1.34415	-1.01095	-2.02651	-3.63197	-1.38449	-1.27193	-1.88307	-1.52163	-3.04461	-0.874555	-2.90158	-4.87577	0.59161	-3.01579	-1.94799	-2.36958	-3.51711	-2.69431	-0.929627	-2.67851	-0.546392	0.0082889
bin544	-1.52119	-0.68739	1.96476	-0.290456	-0.922052	-0.953786	0.0604514	-0.56411	0.0785999	-0.210289	1.30844	0.602849	0.989628	0.88143	-0.400916	0.587547	-1.29178	-1.17112	1.65641	-0.118562	-3.16752	-2.3707	-3.67937	-0.494434	-0.339762	-2.0014	-1.52188	-3.22471	-2.82764	0.0417778	-0.614377	-3.14232	-0.675887	-0.679317	0.949469	-3.43689	0.182766	-3.02534	3.12463	-0.562245
bin545	1.04138	0.241676	1.33995	-0.434197	0.548859	-0.964935	1.14535	0.131478	-0.203564	0.503051	1.88216	-2.18903	0.851694	-0.133069	-1.34438	0.102863	-0.0236537	-1.03394	-0.694463	-0.76453	-1.03078	-1.74944	0.476396	-1.32995	-0.409862	-2.94125	-0.298639	-1.82349	-2.12765	-0.450862	-0.820907	-0.924005	-1.48989	-0.0960226	-2.1138	-2.03018	-0.776892	-3.39464	2.34661	-3.33823
bin546	-0.383135	0.00773208	0.641705	1.29054	0.0419837	-0.804668	0.791797	-0.862914	0.615437	0.572821	1.58492	-0.859571	-1.06686	-1.25406	-1.84704	0.936923	0.127916	0.234246	1.47464	-1.24467	-0.847608	4.02449	3.77289	-0.772743	-0.141503	0.611815	-0.580639	-1.72781	-1.30215	-1.35228	0.0143726	-0.633788	0.561635	0.729936	1.15849	2.66842	6.47508	1.18074	3.51367	-2.1087
bin547	-1.46726	-0.384646	-1.39893	0.0861786	-1.0354	-0.791188	0.310876	1.88388	0.397122	0.518299	0.624366	-0.557676	-0.256474	-0.488007	0.765359	0.402089	-0.51965	1.1638	-1.25323	2.00317	-1.36092	-0.284378	-0.0845145	-0.727575	4.05958	-0.15608	0.320046	-2.79827	-1.50458	1.64174	0.681098	-2.75251	0.0389799	-0.847004	-2.32558	0.159597	6.27031	-1.87929	3.19852	2.8685
bin548	-0.183409	-0.0605995	-0.220651	0.970949	2.08772	-0.490283	-0.824545	-1.61494	0.747164	-0.568381	-1.58594	-0.91624	0.565005	-0.139723	-0.276842	1.46734	0.456192	-0.569435	-0.437607	1.59462	-0.332841	-1.42718	-1.40917	-1.89347	-0.911432	-3.68541	0.195195	-3.35174	-3.21645	-1.33684	-1.50382	-2.43886	-1.00546	-3.34114	-4.0401	-3.09562	1.11571	-2.28129	-0.451544	-1.38269
bin549	-0.349733	-0.354182	0.595616	-0.557272	0.716856	-1.0894	-1.3279	1.73087	-0.922702	-0.666368	-1.17671	-0.327658	2.42429	-0.879014	-0.314939	0.801384	0.289195	0.602966	-0.171775	0.975244	-1.48034	-0.880158	-2.32731	0.15039	-0.1605	-2.44722	-0.907555	-1.25372	-0.731586	-2.52369	-0.562384	-2.47473	0.126518	-1.55784	-0.489589	-1.00364	0.701394	-1.98245	-1.78621	-1.4491
bin550	-1.299	-0.297946	-0.769078	0.838505	-0.336845	0.125557	-0.640492	2.11073	-1.55378	0.60662	1.526	0.1442	0.469762	-0.291332	1.46987	-1.03558	-0.0902611	-0.0310968	0.481928	-1.41736	0.639747	0.0549321	0.0314146	-1.57088	-0.0802881	-1.4688	0.234782	-1.88532	-1.31301	-1.46115	-1.09002	2.11533	-1.69982	0.534784	-0.726946	-2.08999	-0.809503	-2.49153	2.3239	0.389353
bin551	-1.16451	-0.899196	-1.17375	-1.52899	0.743195	0.357438	0.0340046	0.423774	0.280762	0.579819	0.832531	2.46776	-0.853966	-0.126746	0.106568	-0.962632	0.281142	-0.81203	1.61341	-0.206344	-2.41998	-1.58867	-0.598936	-0.566718	1.99368	-2.75714	-1.4598	-3.20059	-2.00056	-2.5934	-0.246375	-1.29789	-1.19365	-1.71958	-3.3008	-3.12751	1.86257	-2.27243	2.64518	-2.94215
bin552	1.56296	-0.706037	0.294055	0.0550359	1.1106	-1.311	-1.02779	-0.180897	-1.70538	1.5544	-0.915563	-0.959283	1.06183	-0.195378	-0.903832	-0.698666	0.489931	1.04762	0.603534	0.826357	-1.7695	-1.70144	0.43655	-1.37006	-0.730509	-0.774129	-0.503228	-1.59382	-0.527887	-0.122541	-0.126125	-0.394826	-0.575079	-0.23535	-2.84656	2.39347	1.08017	-0.865455	-0.644665	1.03902
bin553	-0.242546	0.361613	0.976659	0.183637	-0.998349	-2.44867	-0.411213	-0.378659	0.893062	1.73588	1.84127	-0.0315768	0.302546	-0.131854	0.0893673	0.896326	-0.72947	-0.604183	-1.24069	-0.0710159	-0.445948	-0.0752078	0.698946	-2.72204	-0.831116	-1.69546	-1.1321	-2.14735	-1.39073	5.29111	-0.936309	-1.30162	1.29386	1.14621	-0.878377	1.14821	0.882207	-0.538584	2.51985	-2.09397
bin554	-0.50494	1.60625	-1.30368	1.01052	1.33373	1.51917	-0.695525	0.656302	-0.638893	-0.340771	-1.40062	-0.922712	-0.554763	1.05984	0.659793	0.512994	-1.32541	0.249625	0.138844	-1.06463	0.0362191	-0.836171	1.50932	-1.81764	0.545084	-1.17902	-2.23927	-2.70939	-2.24391	1.08823	-0.27452	-1.48517	1.23452	-0.43252	-3.14571	-2.02196	1.95578	-1.39555	3.03371	-2.11805
bin555	1.42573	0.0886857	0.146226	-1.01469	1.12669	1.97519	-1.86026	-0.414737	1.32294	0.151935	-0.905138	-0.232147	-0.671788	0.138807	0.188084	-0.496434	-0.76587	-0.382907	1.30584	-1.12725	-0.0378471	-2.47731	-1.06977	0.274168	1.69868	-2.17889	1.66127	-2.05704	-1.48076	-0.892406	-0.23991	0.870982	1.83252	0.270296	-0.296963	2.55481	-1.75682	-0.139385	0.686045	-0.316259
bin556	-0.0631712	-0.563362	-0.0240194	1.10709	2.02305	-1.90859	1.53174	-1.31341	-0.502292	-0.4067	-0.350235	-0.88612	0.514322	-1.13022	-0.0488569	1.1446	1.21207	-0.213148	-0.0133025	-0.109625	0.972158	1.35347	1.74034	-0.165487	6.42068	0.126789	1.3214	-2.20608	-1.07622	4.04662	1.59092	-0.377969	1.25138	0.0153015	4.02064	2.82759	0.309279	1.11326	3.36096	5.57195
bin557	-0.218873	-0.601642	-0.132155	-0.830027	0.438192	1.3958	1.40261	0.437617	-0.822	-1.14532	1.94363	0.207133	-2.14238	-0.517136	0.790575	0.161156	-0.0793489	0.727555	0.274207	-1.28759	1.42652	1.16013	-0.10648	-1.13565	1.98382	-1.87523	0.385428	-1.92919	-1.05127	-2.44804	0.323255	-0.067554	0.486113	0.424453	-2.13561	0.0812317	3.30018	-1.84966	1.33515	-0.330298
bin558	0.708356	1.3887	-0.377059	0.856767	0.419096	-0.556794	-1.3552	0.187623	1.70907	-1.80349	-1.27667	1.18003	0.388229	-0.366239	-0.927898	0.88222	-1.43665	0.0200706	-0.0257863	0.380866	0.827928	2.91768	4.28911	-0.725581	5.96922	0.609795	0.640078	0.148793	1.30252	5.37695	1.11757	2.22297	2.42545	2.62838	-0.0967823	5.85593	7.41112	0.487845	10.8362	3.36043
bin559	-0.0603045	-0.358822	0.0489817	0.619942	-0.210447	-1.60639	-1.24564	-1.66678	-1.22062	1.58706	0.0189129	0.913608	0.985476	-0.71715	-0.66123	0.862718	1.79594	-0.272859	0.619655	0.556549	0.136607	0.497319	-0.825464	-0.123947	3.15944	-0.339892	1.22384	-2.05116	-2.78942	-2.34783	-0.169056	-0.93347	-1.17318	-1.09256	-1.6393	-3.18767	0.559133	-2.90379	4.59506	-0.211357
bin560	-1.54231	-0.00287092	-0.915121	0.44828	0.331729	1.62662	1.58915	0.93563	-0.750491	-0.319905	0.191252	0.749358	-0.383564	1.04034	0.0117938	-0.564033	-0.336803	-0.193227	0.56865	-2.47424	-3.86774	-1.03519	2.42353	-1.8252	-0.655652	-1.35332	-2.20089	-2.18899	-1.48913	-1.84374	-0.55103	-1.91472	1.3516	1.23588	-1.38044	-2.86309	-1.44179	-1.52794	1.43788	-1.14447
bin561	-0.592315	-1.58453	-0.112557	-1.26985	0.110549	-0.82473	-0.500698	-1.52489	0.0790664	1.78206	1.7993	-0.211778	0.4387	0.462546	-0.21651	1.77176	-0.764585	0.160609	0.663919	0.319975	-0.769872	1.80567	1.99111	-2.56804	1.25206	0.816964	0.221394	-0.969034	0.323692	-0.974657	-0.769568	-2.55735	1.09426	2.03598	-1.14965	0.632611	0.520332	-0.404994	0.234918	0.600204
bin562	0.130688	-0.0889225	-0.692551	-1.05695	-1.18945	1.24898	0.0760895	-0.399338	-0.310352	-0.449278	-1.01898	0.221675	-2.17736	0.322394	-0.216596	0.866501	0.575671	1.66956	1.94761	0.538111	0.787907	6.37663	3.91773	-1.94128	3.4719	0.033999	-0.19432	-2.59776	-1.56858	-0.139663	-0.548384	-4.3556	5.42257	0.276306	-1.22102	1.9808	-2.14798	-1.13171	0.577172	-0.670206
bin563	0.70375	-1.15206	1.00941	-2.13188	-1.02691	1.5143	1.37732	-1.12737	-0.530064	0.234871	0.808039	0.848277	0.157738	0.051609	0.294427	-0.290976	-0.833841	1.31363	-0.524263	-0.70105	-1.38031	1.4595	0.309715	-0.229849	0.371343	-1.07917	0.243519	-1.27759	-0.14555	0.0949829	0.559335	-0.564708	1.35458	-0.523717	-1.18366	-0.124255	1.2309	-2.36936	1.26828	0.218383
bin564	0.454549	1.17174	0.0271985	-0.979538	-0.25739	-1.66027	2.0288	-0.913281	0.514584	-0.979639	-0.868015	1.11196	1.13912	-0.988607	0.0203674	1.25516	-0.509205	-0.1178	0.571089	-1.02098	-2.02587	-1.54873	-0.273943	-1.60489	-0.051742	-1.53798	-1.75759	-1.24474	-2.3529	-1.01831	-1.61687	-3.82539	0.217878	-1.89202	-1.75733	1.46239	1.90961	-1.44547	3.62835	1.47998
bin565	0.80612	-1.37608	1.88847	0.536053	-0.269061	-1.43626	1.3918	-0.0667749	-0.241787	0.567987	0.680198	-0.179597	-1.36329	-0.812931	-1.09635	-0.326342	-0.477088	-0.690744	1.39989	1.07357	-5.30304	3.38446	0.965764	-1.69965	2.65551	-1.59828	0.509597	-2.22029	-2.19424	3.77448	0.462666	-1.97787	-1.54589	0.228422	-4.17525	-1.90481	1.50726	-4.49411	1.80211	-4.96905
bin566	-1.57259	0.787475	0.696783	1.78604	0.517872	-1.13504	1.07383	-0.0749661	0.483363	-0.238286	0.0625158	-0.0665177	-2.11136	0.88023	-0.484583	-0.522103	-1.31078	-0.5015	0.875993	0.863771	-0.694626	1.4188	0.910344	-1.88761	1.45385	0.780198	-0.632874	-1.96165	-0.507461	1.42756	0.355307	-0.0897939	0.942087	0.864057	0.715925	-1.11283	3.56293	-0.161785	3.02929	0.375006
bin567	0.526515	-0.352598	1.18593	-0.352951	-0.783726	-1.50105	1.6402	1.48001	0.805322	-1.17038	-0.416067	0.469278	-1.21929	-0.769465	-1.42984	0.0637287	1.02315	-0.482232	0.0493405	1.22496	-0.0954349	-0.916001	-0.242972	-0.776172	0.0576579	-2.52322	-1.10428	-1.26547	-2.27801	-0.30881	0.0352581	-2.28805	-0.673407	-1.61181	-1.7757	1.30961	-0.482237	-4.3577	-0.209381	-1.34615
bin568	-0.710424	-1.62084	-1.12545	-0.347467	1.1285	1.22338	-0.378837	1.33804	-0.563628	0.997941	0.421744	-0.0707183	0.670873	-0.446966	-0.400273	1.10032	-1.44242	1.14677	0.647195	-1.56631	-2.28819	-0.86822	-1.76405	-2.12671	-1.17905	-2.90148	-2.63531	-3.10077	-2.13955	-0.506987	-1.20624	-0.793786	-0.0322415	-1.71668	-0.888563	0.394172	-1.00052	-1.51513	-0.601583	-0.779618
bin569	0.8279	0.439191	-0.56333	-0.87103	-0.663276	-0.0770668	0.0536328	-1.40084	0.0458886	-2.12635	0.692791	0.210065	0.76501	-0.306358	-0.506224	-1.32886	0.99249	2.1053	0.879217	0.838511	0.680206	0.873894	1.70599	-0.679623	-0.035596	-2.54911	-0.544085	-2.23642	-1.33974	-2.07202	0.276448	-1.49358	0.107978	-2.04824	-3.07949	1.32422	-3.61248	-4.20767	3.26355	-0.215599
bin570	-0.567249	-1.29268	-0.880867	0.16252	-0.0663742	-0.801953	0.811132	2.74589	-0.267355	0.861938	-0.208789	0.891374	-1.26106	1.17058	0.816264	-0.0370982	0.211328	-1.03458	-0.918	-0.333569	-1.76614	-1.50594	0.647971	-0.62466	2.78557	-1.7607	0.408364	-2.4733	-1.86034	-1.04161	0.418608	-1.77228	-0.914353	-2.22975	-2.06393	0.789082	-1.61838	-0.509784	1.44097	-0.388497
bin571	1.06669	-1.0087	-1.83117	-0.742293	-0.12567	1.11158	0.276806	-1.58665	-0.179252	0.939021	0.860589	0.318424	-0.20692	-0.235456	0.221811	-0.635049	1.2936	1.98979	-0.75511	-0.765074	-2.94315	-2.36229	-0.573104	-0.244488	2.36328	-2.02127	2.47582	-2.55575	-3.38224	4.00426	0.381521	-4.37899	-0.509969	0.232116	-2.19491	0.159327	1.32358	-4.52773	3.46017	-2.72522
bin572	-1.85703	-1.30626	-0.529813	0.137046	1.34273	-0.508817	-0.85021	0.0334175	-0.440953	0.642771	-0.0463678	-0.440943	2.02059	0.539648	-1.49282	0.27369	0.615868	0.586234	1.56842	-0.28454	-2.82325	-2.3693	0.0404001	-2.98295	-0.662618	-3.42521	-2.98612	-2.85939	-1.29819	-3.23969	-2.84634	0.132912	-1.21507	-1.90651	-2.24868	-2.40118	0.490796	-3.6852	-0.794298	-3.09563
bin573	-0.230644	-0.64844	0.0233651	1.7914	0.0932914	-0.387838	1.74448	0.172173	-2.27038	-0.591592	-0.524176	0.46844	0.13811	1.75685	0.478567	-1.42622	-0.283961	0.323285	0.0872047	-0.719588	0.562419	0.259397	-0.398842	-1.84581	1.25365	-1.56481	-0.977929	-1.45754	-1.08685	0.708062	-0.89681	-2.53147	0.787024	-0.4579	0.924101	0.990478	-1.19464	-1.73067	3.42152	-0.432937
bin574	0.902993	-1.37063	0.177205	-2.30246	-1.19803	0.739107	-0.602957	0.346215	-0.179143	-1.4428	0.19336	0.0040466	0.97885	1.78451	0.184571	0.281405	-0.143557	1.34956	-0.198529	0.490433	0.836323	-1.35044	1.25771	-2.87201	0.34226	-1.66587	0.436456	-2.90215	-3.46531	-1.90153	-0.0183029	-0.798888	1.72135	-0.496476	-0.596017	1.51332	0.677922	-3.34011	1.4481	-0.148179
bin575	-0.999388	1.01471	-0.835052	-1.42872	0.50892	-0.610308	1.62061	-1.96395	0.805759	0.850319	0.388996	-0.217871	0.501607	-0.1856	-0.0448819	-1.12582	-1.04604	1.36899	0.828377	0.575355	-2.89489	-1.63743	1.73146	-1.34028	0.236257	-1.96959	-0.99812	-1.01139	-1.23133	-0.806056	0.263551	-1.02546	-0.40633	-2.01851	-1.53644	-2.38424	-1.24743	-1.15554	2.39047	-3.1743
bin576	0.590901	-0.512622	-0.349708	-1.66946	0.483844	-0.593886	1.6083	-0.169233	0.105564	0.227176	0.776745	-0.787631	-2.43469	0.894527	0.201333	1.1109	1.35401	-1.03368	-0.0463736	0.237763	-1.62452	-0.248748	0.538614	-0.987549	2.09999	-0.552333	-2.679	-2.74309	-2.61845	0.506934	-0.478727	-1.56833	-0.437039	-0.868454	3.62235	1.93162	0.858991	-0.107398	2.97373	3.51134
bin577	-0.960852	-1.39489	-0.0875129	-0.446634	0.825821	-0.444305	-0.25907	0.968283	1.076	-0.0416851	0.662013	0.291549	-1.52928	1.59115	0.0795358	-1.15242	1.84525	0.754502	-1.42956	-0.35168	-0.914966	-0.915268	0.0956852	-1.22897	0.140822	-1.95942	-1.299	-0.786451	-2.68894	-1.08752	-1.28565	-0.0501278	-0.549825	-1.00256	-1.63449	0.34319	-0.38293	-1.73443	0.545712	1.4055
bin578	-0.257947	-0.206219	0.603096	-1.00999	-0.374395	-1.01151	-0.139357	1.18276	1.39276	-0.809297	0.851848	1.48814	-1.76923	0.387303	1.80686	-0.757562	0.517926	-0.157678	-0.384138	-1.34689	0.535388	1.96	2.27317	-1.21422	2.12747	-0.576819	-2.39736	-0.829017	-1.58205	-3.0732	1.7549	-0.897705	-1.36732	-2.6408	-1.79564	0.716857	2.75938	-3.41953	0.714034	-1.36994
bin579	-0.323077	0.442242	0.599131	0.523539	0.53602	1.67796	-1.08495	-0.562004	0.744226	-0.690069	-0.849211	-1.9737	1.12415	0.654439	0.712536	-0.0422718	-0.65389	0.578243	-2.09641	0.680099	0.717657	-0.540738	0.165237	-0.889989	-1.58691	-0.584674	-0.317591	-2.94424	-0.400191	-1.21862	0.12148	-3.11998	-0.478332	-1.82188	-1.24498	-1.23521	0.71986	-1.6817	0.0819955	2.14623
bin580	0.252888	0.0893183	-1.72003	-0.675061	-0.980945	-0.123902	0.102369	-1.5351	0.943331	0.593014	0.172466	0.501471	0.529411	1.07786	-0.662744	2.59587	0.443333	-0.695315	-1.13518	0.227887	0.840577	0.781279	-2.06784	-2.88957	-0.911099	-2.58256	-0.182618	-2.75702	-2.71288	-0.905109	-0.713507	-0.343482	-1.52494	-2.38474	-2.44726	-2.80583	4.50258	-0.209314	-5.06119	-0.331282
bin581	1.03746	-1.0532	0.761423	-1.95995	-0.597075	0.0820546	-0.178799	1.26032	0.142436	-0.0746199	0.036141	2.76047	-0.406397	0.565635	-0.248932	-1.09048	-0.95373	0.0926966	0.103853	-0.283967	-0.83602	-0.62917	0.236396	-0.630391	0.976724	-0.836699	-1.91972	-2.74276	-1.90602	-0.85771	-2.24683	-0.111297	-0.625441	-0.672819	-1.90663	-1.61811	0.156418	-1.03839	-0.801735	1.11215
bin582	-1.02173	0.748961	0.833219	-1.50302	0.755762	-1.03519	-1.06306	0.275829	0.84458	0.649251	1.6977	0.256519	1.74247	-0.537546	0.376461	-1.22241	-1.50687	0.00485646	-0.476209	0.180009	-2.52764	2.2652	1.30538	0.653678	0.510344	-1.45412	0.716583	-0.72088	-0.272564	-0.724393	-0.324845	1.42905	-1.68573	-0.896815	-0.922949	-1.90946	0.8629	-0.937663	-1.88572	0.752485
bin583	-1.74873	-1.15846	-0.0168245	0.121041	1.34198	0.511812	-0.282067	1.6274	0.59689	-0.552602	-0.0930273	-1.20085	1.35387	0.965505	1.62398	-0.8551	-0.734791	-0.858105	-0.446116	-0.190634	1.27884	1.10099	1.01494	0.817995	0.911985	-0.682661	0.318408	-0.0759521	0.900098	-1.23573	0.230214	2.70548	-1.47465	1.42206	1.14878	1.88032	0.665787	-0.0961557	-2.2531	0.081742
bin584	0.394903	0.811106	-0.594715	0.271132	1.74812	-0.133228	-0.844085	-0.097015	1.43958	-1.8247	-0.251923	-0.587625	0.20712	1.28353	0.429062	-2.12904	0.220788	-1.16073	0.45518	0.353666	-1.06206	-2.32687	3.24973	-1.59119	-0.523445	-2.10011	-0.377882	-2.55229	-2.4285	-1.28744	-0.933153	0.0267121	-1.95126	-4.10973	-2.88859	1.79272	-0.778603	-2.78771	-6.05773	1.12556
bin585	1.57881	-0.00749296	0.969638	-0.644562	1.24157	0.213446	0.0225649	0.666171	-0.694973	-0.739852	-1.5343	-0.980176	-0.786184	-1.75673	0.239671	-1.08653	0.397644	1.29967	0.194226	1.38298	-4.45389	-6.52733	-3.66746	-4.87582	-3.2616	-4.92668	-4.90021	-5.32479	-6.26744	-8.31018	-0.76782	-8.80297	-1.99173	-3.23773	-5.28863	-5.98644	-5.00886	-7.89671	-8.00258	-6.00393
bin586	0.55951	0.166031	1.50632	-0.0880968	-0.224844	-0.614358	1.47443	1.0863	0.480536	-0.96816	-1.06465	-2.41068	0.107114	-1.0129	-1.25186	0.524047	0.846542	0.909041	0.104696	-0.120393	1.82633	-0.349293	1.33181	-0.207309	2.90216	0.131696	-0.133252	-1.49545	-0.402452	0.777054	0.0511162	1.29684	-2.88649	0.525482	0.77382	0.497965	1.59824	-0.886084	-1.37263	-0.555372
bin587	-0.223915	-0.605125	0.150904	-1.24087	0.592154	-0.217942	2.55881	-0.616089	0.739136	0.883314	-0.974333	-0.134717	-0.20327	0.234809	-0.200638	-0.182188	-2.14536	1.53026	-0.338098	0.407639	0.142707	-2.18313	-0.403771	-0.988609	-0.299743	-0.539314	-0.474138	-0.311389	-1.59903	0.374072	-0.00947139	-0.862268	-1.58941	-0.192819	-0.63233	1.16054	-0.0850213	-2.18933	-3.10727	-3.04406
bin588	0.518359	-0.139129	0.0877096	-2.63419	-1.3363	-0.79906	0.232407	1.26827	0.378587	0.818188	-0.385947	0.584827	-0.340675	-0.525585	-0.257629	0.361846	0.77524	1.7171	0.88274	-1.20181	-3.63259	-2.27874	-1.71711	-1.07838	-1.67754	-2.0779	-0.99875	-1.33536	-1.44256	-2.63922	0.601939	-0.0678965	0.752636	-1.9579	-2.97908	-3.55567	0.994559	-1.19392	-4.08604	-0.916247
bin589	0.299806	1.01834	-0.309165	-0.657492	-2.13048	-0.0510866	0.104663	0.101833	0.478595	0.0208485	-0.52658	-0.266506	0.0247407	2.72908	0.486461	-1.10248	0.103216	0.847966	0.376301	-1.5344	2.83186	-0.961989	1.86089	-0.518631	2.61306	1.89417	1.46961	3.34171	4.26629	2.05398	1.82226	3.79478	0.583795	3.74788	3.61176	1.87522	5.50586	5.30953	5.48021	2.12254
bin590	-1.47642	-0.335633	1.17449	-1.47111	0.466794	0.29923	0.242007	-0.78354	0.932517	-0.549827	-0.84937	0.517253	0.633734	1.3115	0.529036	-2.4811	-0.0724592	0.863358	0.759216	0.300487	-0.0872536	-0.0947195	0.828555	-0.0268653	-1.01121	0.394869	0.716018	1.80972	0.813468	-0.297626	1.06867	0.617656	0.833191	0.27088	0.826865	0.647371	0.797461	2.10379	3.43616	3.82773
bin591	0.777057	-0.809651	0.477273	-1.02392	-1.29287	-0.807277	0.410747	-0.36652	1.63532	0.221521	1.19176	0.479733	-0.641681	-0.592606	-1.54492	0.611481	1.09129	-1.58026	0.302568	1.47101	0.818857	-0.486838	-1.45113	-0.400907	-1.21675	0.264509	-0.0950103	3.35518	2.05744	1.88234	-1.5824	1.42157	0.754704	-0.232705	1.10559	2.38677	6.4456	1.71158	5.31199	3.15405
bin592	-1.41988	-0.378762	-0.00257905	0.088686	-1.70499	0.118201	0.799151	-1.06299	0.0598754	-0.377728	0.797479	-1.73118	0.187064	-0.923173	0.0473627	2.12099	1.02565	0.63817	1.09059	0.602952	0.520609	-0.953043	-1.09734	-1.13546	2.02809	1.70601	0.0886306	3.87819	5.43643	-0.105813	0.277659	2.62742	-0.203847	2.71532	0.0298692	1.96097	7.26456	2.42128	4.61483	2.63583
bin593	0.0877317	1.68256	0.210024	-0.819399	0.451442	-1.16027	0.1346	-1.29804	0.0795006	1.51264	0.584888	0.713409	-0.175041	-0.499578	-1.51561	0.219961	0.141438	1.76677	-1.78097	-0.333049	0.297465	1.9589	1.21518	0.151111	0.0671303	0.43674	0.572234	3.43023	0.929413	-0.535532	-1.3975	1.39447	0.59966	2.11417	1.99445	2.435	3.45408	3.08804	2.70925	1.39119
bin594	-1.05771	0.0177528	-0.346595	-0.69558	-0.203754	0.630841	-0.788772	-0.138856	-0.0975196	-0.847279	0.426703	3.08788	0.67876	0.123659	-0.544494	-1.25638	0.858848	-1.09769	0.0585886	1.20392	0.568233	0.516439	-0.134168	-0.598779	-0.0356236	0.308329	-0.255575	3.61345	2.67751	1.28285	-0.29447	1.03763	1.16193	0.504166	1.93122	0.0542918	1.13823	3.5034	3.91108	1.66447
bin595	1.53655	0.550648	-1.16006	-0.640123	0.482758	0.0862459	-1.40791	1.70595	0.0747558	1.00119	-1.66318	0.651049	-0.143719	-1.68027	0.245532	0.211663	0.268328	1.16923	-0.628474	-0.655837	-2.60706	4.48006	0.819083	0.711039	0.515559	3.77824	2.6204	4.22915	3.97895	0.345301	-1.62701	4.50648	0.18822	4.62432	3.47533	-0.337336	1.59301	2.89966	7.56528	5.90976
bin596	-0.868395	-0.562313	0.718594	-2.3279	-0.286712	0.261739	1.37243	-1.21067	0.166614	-0.847234	0.454904	0.74919	1.27435	-0.761287	0.262005	0.629951	-0.548953	1.89603	0.210951	-0.593172	-0.273132	-1.52631	1.99152	1.46838	0.239231	1.97548	2.07734	4.27412	3.02706	-0.091962	-0.524382	4.66463	0.0637815	1.36173	2.66783	-0.721082	0.910708	3.81027	5.95107	3.23495
bin597	-0.393105	-0.452782	-0.466097	1.03113	0.656587	0.0192801	-1.91465	0.142586	0.0614268	-0.301224	0.468629	0.147535	-2.17595	1.43346	0.366443	0.0312212	2.08547	0.253383	0.240356	-1.22816	2.15395	0.429409	2.0007	0.258949	-0.932046	2.70663	2.26821	4.91199	0.273336	0.260933	-1.94287	0.0907328	-0.977094	1.51363	2.92888	3.936	-0.108764	3.57305	3.48772	0.0938946
bin598	0.539635	-0.520927	1.59067	-1.4139	-1.04634	1.03832	-0.663218	-0.518691	-0.214844	-0.645395	-0.333366	-1.0306	0.69355	-0.233056	0.681605	1.2384	1.47645	-0.00678265	-1.8092	1.18405	1.36521	1.68111	1.91297	0.0138017	-1.85631	1.13278	-0.715011	3.1811	3.51051	0.588115	0.632917	4.41138	-0.597643	3.07688	4.55033	0.380292	-0.610839	4.49413	4.6844	-1.07214
bin599	0.35053	-1.69793	-0.502676	0.96288	0.313403	1.29347	1.1317	-1.70085	2.00168	-0.160477	0.360837	0.70491	0.56819	-0.263804	-0.931191	-0.616229	0.114435	-1.11266	-1.10971	0.296289	-0.358084	2.71856	2.01943	1.06459	0.557934	2.40809	0.448136	3.23908	3.15967	-0.0909068	-0.797574	3.61644	-0.212332	1.02275	2.67153	3.8846	2.61299	4.06933	2.60628	1.78606
bin600	-1.18541	0.794622	0.0268787	-2.13296	-0.666721	-0.667726	-0.795371	0.924881	0.994784	-0.147787	1.43563	-0.957108	0.627554	0.578037	0.703391	0.832782	1.46558	-0.357168	-0.130458	-1.34178	1.80581	0.841439	0.944746	2.1004	-1.13082	1.55764	-1.42097	3.43591	2.15091	-1.36508	-0.508819	0.0492	0.725938	1.40818	0.591765	2.84673	0.804078	0.646097	1.9301	1.06607
bin601	-0.955107	1.52138	-0.111594	-0.4484	-1.56661	-2.23364	0.821575	0.841421	1.35515	0.641401	-0.473402	0.448072	0.966977	-0.0950718	0.831163	-0.48338	0.908162	-0.494755	-0.572006	-0.905186	-0.0490824	0.00575276	3.0489	0.300504	-1.61637	1.19742	-1.02203	3.12052	0.852124	-1.10699	-2.83228	3.44368	-0.959403	-2.52505	1.16966	1.52029	-0.561719	1.02382	3.98019	0.750346
bin602	-0.252201	1.14909	-0.182822	-0.207894	1.10106	-0.020135	1.10025	-0.995392	0.980832	0.675434	-1.10801	-0.494623	0.035234	0.19883	0.036276	-1.76281	-0.666555	-1.84042	2.05187	0.191762	-0.758476	-2.18086	-3.17531	-2.02191	-2.12937	1.01739	-1.06592	0.505035	0.0656451	-3.37341	-1.91552	-3.10932	-2.28422	-1.3488	-0.396771	1.85603	-0.135382	-0.632932	-1.22272	0.580886
bin603	-0.367075	-0.855375	0.114908	-0.00326976	-2.9512	-0.990892	1.23928	0.945929	0.213326	0.748321	0.905862	-0.279879	0.114062	0.939572	-0.589453	0.44274	-0.747929	0.624242	1.23515	-0.74249	-1.33192	-1.56896	-0.819818	1.39683	-1.76728	1.38217	-1.35669	1.06585	1.00285	-4.40507	-1.64987	-1.88272	-1.74527	-1.59666	0.0673949	2.35068	-1.23174	-0.63008	2.7016	0.0477977
bin612	0.560947	-0.968745	-1.06702	0.083929	0.538909	-1.1491	-0.101324	-0.916423	-1.49915	0.803977	0.311579	0.12332	-1.15915	0.758043	-0.960508	0.0359717	2.01122	1.08713	1.74028	-0.229896	0.9617	-1.44854	0.295587	0.540258	-2.38887	-0.230609	-1.07317	2.08665	0.523231	-1.68369	-0.862636	-1.51731	-0.776195	0.14152	-1.69245	-0.172446	0.622146	0.842078	2.52162	1.51881
bin613	-1.40978	-0.170759	-0.40141	-0.462251	-0.691365	-0.901279	1.2325	0.567518	-0.859665	0.868297	-1.03609	-1.19027	1.97078	-0.290754	1.2677	1.59783	0.375552	0.483854	-1.0005	0.0503138	2.82269e-05	1.08125	-0.903785	2.18422	0.240561	0.902937	-0.809446	4.26763	5.57721	-0.143634	2.25978	0.335487	0.75413	2.41159	-0.583704	1.76859	0.42866	4.59069	6.26788	-0.0152702
bin614	1.04807	1.59392	-0.461265	1.17716	-0.795737	0.116204	-0.905828	0.409761	1.19635	-0.378133	-0.285655	0.998753	-0.0557763	-1.06812	-1.52235	-1.9349	-0.500652	0.981366	-0.508997	0.894673	-0.161518	1.49802	2.24648	0.210775	-1.31107	1.8428	-0.0907046	2.9727	1.65505	1.45113	0.89408	0.858708	0.135989	2.71742	3.36106	1.41886	-0.619358	2.69003	3.35695	-0.282357
bin615	0.50826	0.588638	0.520998	0.454093	0.453453	-0.348223	0.150356	-1.07393	-1.17072	-1.37661	-0.0430001	-1.15379	1.65421	-0.476375	1.00744	0.990893	1.60815	0.124159	-0.399397	-2.01964	-0.810756	-3.91526	0.224424	0.574673	-2.06344	0.500264	-2.33053	1.16101	-0.319981	-3.90758	1.11204	-2.38064	0.182023	-1.62566	-0.191539	0.611224	-3.68077	1.37903	4.47501	-1.1429
bin616	-0.988678	0.843674	-1.048	1.73945	0.167183	-0.411553	0.0327304	-1.77147	-0.243193	-0.308211	-0.150068	-0.373459	0.196045	-0.9363	-0.304368	2.00378	-1.22613	1.43714	0.511963	0.813706	-0.99134	-0.358771	-0.381293	1.39281	-2.36516	-1.61624	0.746527	-0.259205	-0.48822	-0.835737	0.493121	-0.630817	-1.46799	-2.37323	-2.01203	-0.109435	-0.977074	-1.86702	1.64585	0.631807
bin617	2.01858	0.546591	1.82277	-1.02968	0.130389	-0.0864497	-0.96614	0.502897	-0.0464997	-0.0608591	0.335126	-1.93613	-0.0750525	-0.047295	-1.37408	-0.264161	0.739195	-0.622867	1.25745	-0.814759	0.357571	0.877268	2.63078	2.17241	3.34264	2.69164	0.353827	3.36022	2.64478	2.10951	1.17553	5.29185	4.66473	2.49686	3.7667	1.57341	3.91931	3.47649	6.36739	6.86951
bin618	0.0786544	-1.44105	-0.271462	0.41729	0.805922	-0.395411	-0.330507	0.1067	-1.64592	2.08999	-0.866858	0.555537	-0.461445	1.49687	1.09622	-1.50014	0.0720901	-0.584211	1.10969	-0.337429	-1.37869	-0.249756	-0.0538605	1.69188	0.778554	0.0509769	-0.94698	-1.38826	1.50377	-5.03953	2.85468	-3.27151	1.80881	-4.46504	-4.77284	2.31806	-6.22922	1.95889	3.48826	0.740947
bin619	1.39354	-0.134787	0.937504	-0.752982	-2.12426	1.54507	0.578547	1.04054	1.2168	0.736382	-0.809372	-0.281405	-0.193481	0.132016	-1.13068	-1.05889	-0.68807	-0.298646	0.791598	-0.914504	-4.17238	-1.90628	-1.9523	-0.511178	0.961334	-0.880491	1.05601	0.926603	-0.0493967	-3.55958	-0.296632	-1.37409	1.85976	-1.68688	-1.07277	-1.36075	-3.13386	-0.231078	2.21563	-2.38878
bin620	1.09002	0.323549	0.954823	0.565448	0.732916	0.608029	1.02174	-0.936727	-0.627831	0.898626	0.878672	-0.518785	-0.834965	-0.999888	-0.744934	-0.690468	1.04594	0.881488	-1.52107	-2.11642	-0.546506	0.548201	-0.540106	0.383255	-2.0318	-0.235104	0.269538	4.57228	1.26044	-1.14712	1.20851	-1.29596	1.02409	1.1456	-1.30614	1.99495	0.0259935	3.00104	2.93733	-0.827038
bin621	-1.17427	-0.0823603	0.322927	-0.0119682	1.59396	-1.26125	-0.178814	-2.45498	-0.0328579	-0.806975	-0.57825	1.07671	0.922304	1.06943	-0.987984	0.0948841	0.998392	-0.00795094	0.964729	0.528258	1.16047	-2.10626	-1.12795	-2.13557	-2.67309	-0.283121	-0.951851	2.96916	-1.72706	-0.905585	0.634741	-2.2073	0.506321	-1.64148	-2.20736	2.04665	0.200918	5.21519	1.97491	1.54248
bin622	0.935402	0.338269	-0.756357	-0.899677	-0.634044	0.164872	-0.226704	-1.12325	0.531124	-2.72483	1.85982	0.557982	0.183199	1.46309	-0.0973803	0.432683	-0.533537	0.80172	-0.286656	0.0163757	0.060638	-1.15499	1.59213	0.0846733	-0.933652	1.3733	0.0807459	0.928454	0.742116	-0.899229	0.953976	-3.22462	2.71763	-0.126494	2.343	0.753466	-0.059367	3.17877	1.94468	-0.222494
bin623	1.17481	-0.337304	1.16675	-2.11919	0.846848	-0.0182629	-1.30118	0.797057	-0.53484	0.0473392	-1.19001	1.80152	0.0324817	0.0199293	-1.09386	0.78428	-0.205	-0.477786	1.13585	-0.532062	1.67177	-0.306707	0.810804	-0.178583	-1.37211	-0.45988	-0.0818383	0.0155913	-1.144	-0.0716011	-2.10197	-0.58028	0.866674	-0.420954	1.41616	-0.783737	0.976386	4.43824	0.875272	1.2821
bin624	2.01715	0.975128	0.0883051	-1.52401	0.199546	-0.584978	-0.706139	0.26905	1.05091	0.659447	0.147567	-1.75564	-0.718412	-0.346634	-1.43283	-0.122888	1.3072	0.969323	-0.78575	0.308789	-5.26824	-3.34925	-1.6874	0.423072	-2.2097	0.127307	0.185328	-1.44159	-2.49016	-2.67438	0.740361	-4.10848	-0.458529	-0.70081	1.0207	-0.518035	-2.46467	-2.1143	5.24244	-2.67583
bin625	-0.256372	-1.35304	-0.633356	0.849693	0.91155	1.50732	0.291829	0.381306	-1.42064	-1.66687	0.778967	-0.0668208	0.578416	-2.29231	0.612137	-0.268366	0.236698	0.77131	0.526145	0.518808	-2.34352	-0.762586	2.49125	-2.86132	-0.330324	-1.51506	3.54127	-2.21121	-1.79402	-3.50764	0.687431	-0.576859	0.320954	1.45845	-2.66382	1.65865	-1.04748	0.257805	-3.37436	-0.729281
bin626	1.85002	-0.127795	0.66421	-0.99801	-1.03932	1.86177	0.360816	2.01648	-0.41226	-0.0728054	0.120205	-0.0399173	-1.30437	0.101512	0.620236	-1.04707	-0.650278	-0.144708	-0.770672	-0.985837	-1.56064	-1.28307	-0.68631	-2.14045	-4.10026	-3.43798	0.166468	-2.09556	-2.36136	-3.79456	1.83629	-5.5976	1.60312	-1.79215	-3.69412	-5.09987	-4.02958	0.763263	-4.17039	-1.961
bin627	-1.29957	-0.763094	-0.264799	0.0615479	-0.173649	-0.976894	1.73191	0.682222	1.48622	-0.90603	1.03892	-0.553256	-0.748128	0.663916	1.48083	-1.40892	0.97419	0.0952383	0.151143	-1.27087	-1.88028	-1.61294	0.36686	0.846372	-1.45337	-2.05736	1.06983	-0.389792	-1.19574	-1.10729	0.984833	0.623628	0.0831396	-2.07377	-2.14191	-1.47626	-3.36135	-0.654217	2.0148	2.22271
bin628	-0.357086	-0.0358454	-0.261866	1.51593	1.76507	1.0286	0.506741	0.237587	-1.05073	-0.549933	-0.916481	-2.29184	-0.0145651	-1.05759	0.615679	0.772887	1.07071	-1.00294	-0.341277	0.359546	-1.87058	-1.18542	1.34055	-0.15261	-3.11576	-1.96055	-0.917022	0.563799	-0.697192	-0.828339	0.329847	-2.49588	-0.328173	-1.91488	0.314069	0.0441442	-3.72586	-1.08392	-1.46455	1.19701
bin629	0.661303	1.24805	2.25204	0.731518	-1.05581	-1.37777	-1.69215	0.164519	0.377231	-0.526368	-0.0361146	-0.718852	0.739244	0.348032	0.782921	-1.70551	-0.235799	0.322312	-0.437391	0.162764	-0.795962	-0.0308193	-0.772116	-1.29692	-3.0661	-1.1806	-1.2732	-1.10717	-1.18123	-0.744773	2.09829	-1.63034	0.845221	-1.78874	0.375278	-2.27624	-3.88092	0.49544	0.378855	2.04714
bin630	-1.05312	0.644317	0.530643	-1.67727	0.91579	1.16255	-0.573714	-0.409445	-1.49264	0.691222	-0.21456	1.46754	-0.471617	1.55967	-0.214983	0.629531	0.651407	-0.763859	-1.6189	0.263048	-0.353323	0.0646218	2.31367	1.64985	0.285064	-2.33716	0.640822	-2.48627	-1.60833	0.481945	-1.43403	-1.36903	-2.1271	-3.34742	-2.22902	2.80715	0.855343	-0.0542472	4.78249	4.4916
bin631	-0.486196	0.147194	0.495811	0.482332	-1.47103	1.79248	0.775695	-0.855728	-0.789683	-1.41334	0.153465	0.977952	-1.18904	-0.0929327	1.22024	-1.47188	-0.184555	0.933486	1.34981	-0.381196	-0.157787	0.463335	-1.14143	-1.73488	-1.42187	-0.838774	-1.09228	-0.912152	-0.546291	-1.55904	-0.309306	-2.38556	-1.63633	-0.897476	-0.223723	-1.46011	-2.71286	0.30712	-2.92054	-2.61772
bin632	-0.402605	-0.259612	-1.29129	-0.783582	-0.543103	1.1852	-1.70338	-0.962388	-0.0475954	-0.977079	0.137885	1.03243	0.0871487	0.360958	-0.377073	2.15065	-0.618792	0.51611	1.59442	0.897103	0.138205	-1.71162	0.0420996	-1.49382	-0.102847	-2.39264	0.4404	1.56659	-2.25154	-1.95557	-1.2582	-1.77708	0.274804	-1.02053	-1.2936	1.85586	-5.17088	2.38987	-0.691157	0.119833
bin633	-1.51586	0.608888	-0.461275	-0.923089	0.878225	-0.973769	0.85029	0.130664	-0.252688	1.62159	1.91956	0.604303	-0.923551	-0.400699	-1.48268	1.45653	-0.322523	0.212702	-0.692587	-0.335326	2.48839	1.98564	1.17968	-0.524412	1.46208	-1.2791	0.182997	-1.93738	-2.02424	-2.86083	-0.93848	-0.0845226	-1.17372	0.225935	-1.83633	0.881202	0.539652	2.3523	0.883274	0.991926
bin634	0.139997	-0.927299	0.177165	1.99728	1.07119	-0.861621	-0.526651	-0.220532	-0.0734474	-0.786309	1.29803	0.123906	-0.926264	0.52025	0.213462	0.133152	0.685051	0.599621	0.0939939	-2.73767	1.10069	0.111177	-1.08205	0.926541	-0.782438	-1.33775	0.876684	-1.40816	-2.65124	-1.25663	-2.4435	-1.05128	-0.391603	-0.726083	-2.66111	1.55683	-1.02903	-0.673012	-1.98429	-2.73731
bin635	-0.145406	0.789178	2.7438	-0.635118	-0.954668	1.16594	-0.893263	-0.415868	-0.363057	-0.886168	0.217199	0.349236	-1.29071	-0.423757	-1.00399	-0.963205	0.989484	0.955672	0.117772	0.637254	1.99699	0.679693	2.18984	-0.232794	0.307138	0.0061143	2.64268	-0.999367	-0.342831	-0.109944	-0.971365	1.13177	0.463271	0.326376	-0.723959	1.94159	-0.109314	0.805088	1.65787	3.04971
bin636	0.804695	-0.340471	-0.67525	1.52549	1.22832	0.079978	-1.32306	-0.702319	1.39221	-0.146885	-0.115179	-1.14994	-0.25874	1.91549	-0.672973	-0.880141	-0.804307	-0.699963	1.39457	-0.578023	-0.410713	0.798298	0.625962	-0.387757	-1.54095	-0.877749	0.4092	-0.473297	-1.53818	1.89479	-1.10152	1.61468	0.267726	0.574769	1.42414	-0.426911	1.90942	1.90476	-2.34259	1.54475
bin637	-0.686095	-1.71259	1.35866	1.13996	0.123538	0.0859669	-1.92961	0.392178	-0.300845	0.520829	-0.535225	1.46517	1.18978	0.739431	-1.48783	-0.481075	0.766779	-0.790174	0.314224	-0.165933	0.93588	3.12613	0.143471	-0.20695	0.107677	-0.268855	0.640774	-0.902255	-0.280153	-0.236143	-0.789007	-1.30831	0.97985	-1.08121	-0.83726	3.65637	-0.979743	-1.18818	-2.589	3.29699
bin638	-1.33493	-0.0692274	-2.25458	-0.518941	0.60416	1.34424	0.674503	-0.317433	0.0687276	1.03602	1.50724	-0.167586	0.388827	-1.09349	0.983502	0.966984	0.323738	-0.325848	-1.47271	-0.332634	-1.7247	-1.23754	0.429569	0.0694153	0.645812	-2.655	-0.748612	-1.96128	-2.64473	-2.44967	-2.21794	-3.12426	-0.810512	-3.7879	-1.31569	1.98838	-3.98057	0.31881	-3.66749	3.24878
bin639	1.50774	-0.197687	-0.0578353	0.125596	1.58424	-0.422636	0.636216	2.34389	-1.18558	-0.561393	0.533352	-1.25702	-0.265489	0.325537	-1.22137	0.0218191	-1.20347	0.50398	-1.0287	-0.19085	-2.85915	-3.01541	0.605247	-1.99504	-1.70803	-1.3562	-0.0981748	-1.00262	-3.31703	-1.68984	0.140056	-0.605821	0.447239	-0.610291	0.665808	-0.0708069	-2.45264	-1.5635	-3.2201	0.291572
bin640	-0.239374	-0.61347	1.39222	-0.52272	1.26919	-1.14253	-0.410459	0.444698	1.05062	0.887293	-1.07131	-0.165712	0.629272	-0.923497	0.819169	0.743493	-1.66876	1.56119	-0.657526	-1.36847	-3.35178	-3.03928	-0.711301	0.626869	0.772481	-3.88041	0.561373	-0.945206	-2.37291	-0.873709	0.174187	-0.990843	-2.22208	-1.09079	-1.39181	-0.101042	1.93402	-1.26535	-1.36479	-0.824557
bin641	-1.00029	-0.81444	1.95136	1.90659	0.877754	0.68006	0.113973	0.558311	-1.30126	-0.673515	-1.2808	0.846165	-0.977355	-0.266852	-0.365415	-0.172261	-0.227941	-0.0212245	1.21874	-1.04736	2.27992	1.0266	0.538359	-0.138531	-2.28304	-3.39381	-2.70441	-0.927691	-2.27334	-0.0926031	2.58593	-1.36174	-2.14045	0.225173	-3.93821	-0.309765	2.66396	0.48414	-2.72583	0.172829
bin642	0.238424	1.18542	0.00311236	2.20058	-0.993621	-0.0274584	0.0857033	0.866499	1.51267	-0.198528	-1.67501	-0.652534	0.300206	-0.14798	0.600771	-1.36209	-0.230383	-1.14593	-1.15826	0.599378	0.211009	-0.925271	1.45636	-1.42294	-2.73157	-3.11077	0.401025	-0.978461	-1.38785	-4.38209	0.52562	1.72146	-0.252336	-1.24397	-2.7343	1.41181	1.55561	-1.99617	0.963849	0.181272
bin643	-0.224224	0.442108	1.22944	1.4329	-0.58794	-0.828156	-0.01084	-0.772926	1.09506	0.56735	0.186195	-1.50962	-1.35633	-0.797093	0.176789	1.923	-0.148415	-0.444993	-1.45535	1.08723	-1.15065	-1.64686	-2.54963	-0.00605803	-0.942451	-0.851464	-1.61378	-0.573366	-1.43684	-1.16109	1.03937	-4.74266	-1.17867	-2.76295	-0.581179	-2.61901	2.56938	1.15893	0.747888	0.480758
bin644	-1.22635	0.554789	-0.908741	2.23671	-1.14012	0.00815285	0.816678	1.2771	0.934809	-0.259715	-0.0782625	-1.6528	1.41266	-0.794825	0.494893	0.290187	-0.284447	-0.807938	-0.435029	-0.427782	-0.974441	-4.54144	-3.09057	-1.85543	-2.14957	-3.19156	-0.911811	-1.81498	-1.00165	-4.49715	0.0405691	-6.3711	0.706117	1.3507	-1.849	-1.01287	1.01338	-2.37255	-4.59927	2.57281
bin645	0.645286	-1.14423	0.232343	1.12366	-1.21831	-0.422797	-1.55949	0.373392	0.190386	1.35287	0.183755	0.817257	1.31058	0.441308	-0.093762	0.237707	0.97334	-1.61221	0.0736199	-1.90194	-0.590232	0.658031	-1.34074	0.158778	-1.99003	-2.40672	-1.41733	-1.72196	-0.947759	-0.288779	-0.368814	-2.69275	-1.0105	-0.638266	-0.980213	-0.961002	-1.15176	-0.906802	-0.320068	-2.52035
bin646	1.95825	-0.295041	-0.343578	0.2704	-1.42776	1.09723	-0.764258	0.735826	-0.117338	1.05151	1.74668	0.809867	-0.288511	-0.287281	0.411999	-1.73812	-0.981278	-0.622304	-0.243938	-0.977166	-2.64817	-0.321269	-0.84282	-1.71263	-3.13344	-0.848133	1.26915	-2.33791	-3.16451	-0.880252	-0.588187	1.52297	-0.667618	0.0677507	-0.47491	-1.65594	-3.03744	0.791918	6.26295	-2.69012
bin647	-0.987312	-0.603517	0.0391945	0.769855	0.412413	-1.36208	0.204433	-1.2288	0.992772	0.776436	0.86769	1.7106	-0.589685	0.859017	-0.07293	1.25643	0.751991	-1.49706	-1.36391	-0.933914	0.76076	-0.98076	-0.631363	-0.538911	-0.739309	-1.36618	0.0665535	-0.330257	-1.50267	-2.75894	-0.768593	-1.51958	0.166095	-2.70566	1.75408	0.235482	-2.15781	-1.05067	-1.36616	-2.28512
bin648	0.264957	0.160565	1.18896	0.486296	0.390084	-0.562569	-0.609344	-0.274425	-2.1493	-1.30328	1.26709	-0.660112	-1.13656	0.956497	-0.150427	0.759538	1.66633	0.455497	0.605426	-1.34839	0.944846	-0.908102	2.62201	0.985101	-0.371175	1.27267	0.375428	-0.0763332	-2.24261	0.231113	0.713073	1.38813	0.949085	0.635986	4.53236	1.18451	3.06377	4.14329	-1.28023	0.0214546
bin649	2.23215	-0.310122	1.31091	-0.923264	0.207028	-0.18511	-2.21436	0.636272	-0.0584503	-1.29449	-0.824987	-0.0824753	0.248708	0.462121	0.299606	-0.951478	0.520647	-0.515867	1.33434	0.113341	1.16292	1.14331	1.4029	0.0856087	-0.19607	-2.1371	2.27466	-0.0203402	-5.51923	2.42553	1.045	-1.52265	-0.940256	-0.399945	1.12086	4.46466	-3.04765	-1.30806	0.624886	0.311441
bin650	0.0808273	0.771123	0.888203	0.212904	1.67398	0.910199	-0.363713	-2.0519	-0.799424	-0.997657	0.812545	-0.952344	-2.02447	-0.106696	0.0462493	0.853062	0.642454	0.202359	0.828804	-0.632878	-0.497227	-0.109303	0.859818	0.697014	-1.76584	-0.0463039	0.440889	-0.941438	-2.97711	-1.48274	-0.992547	-0.85336	0.382568	-0.528747	-1.42008	-1.36405	0.223294	0.165337	0.864727	-0.67348
bin651	-0.569645	-1.4541	-1.25768	-0.578863	0.268738	1.46301	0.99123	1.10364	-1.29025	0.681789	1.41592	0.259234	-0.1181	1.54025	-0.795031	-0.906555	0.180176	-0.561549	0.748392	-1.12845	-6.00695	-5.24238	-2.07743	-2.05621	-4.22044	-2.62302	-0.851026	-0.256907	-7.68474	-3.55229	0.664306	-6.31268	-3.54976	-2.56052	-4.69471	-5.1916	-7.56262	-1.35852	-4.05462	-4.04612
bin652	1.1549	0.00217196	-0.197466	0.108614	-1.60609	-1.40643	1.65447	0.566137	0.586659	-1.7878	0.827465	0.0445462	0.371621	0.0951227	0.0888193	-0.072427	-0.664567	1.9221	-0.649378	-1.03515	-1.18921	-1.35157	0.357084	0.0108731	-2.20872	-0.858883	-0.924451	-1.28243	-5.33575	-1.05084	-1.06688	-1.58187	0.198272	1.01864	-0.429539	-1.4837	1.01814	-0.311155	-4.11874	-0.567285
bin653	1.62604	0.720346	-0.983206	-1.92078	-0.445889	0.269831	-0.583143	-0.639223	1.87022	-1.84227	1.26854	-0.135133	0.173764	0.513451	-0.415927	-0.53813	-0.373282	0.537794	0.618169	0.280448	-1.45383	-0.218803	2.05081	-1.68104	-0.505876	-0.204408	0.673332	-0.741222	-4.42884	-2.14603	-0.259416	-2.69722	-1.55137	-1.81274	0.0347664	-1.12748	-3.35719	1.06963	4.04099	-0.748174
bin654	0.38932	0.444855	1.54053	-0.414315	-0.431979	-1.0702	2.56773	0.624554	-0.0305571	-0.967891	-0.436909	-0.379581	-0.28523	-0.0605618	-0.974437	1.0192	-0.535114	-0.479223	-1.6426	1.11595	2.44358	-0.73077	1.36085	-1.0882	-1.81603	0.478144	-0.238531	0.106515	-3.75869	-0.0397888	-2.145	0.0373707	-2.07099	-1.51479	-1.54254	0.97716	0.736725	1.4401	-2.25875	1.91287
bin655	0.0544759	-0.661011	-0.212923	0.87676	-1.49972	-0.683248	-0.312865	0.571808	-0.668774	-0.202993	0.681114	0.890409	2.63683	-0.41065	-0.243475	0.150956	-0.855324	1.63992	-1.47012	-0.283162	-3.40248	-3.74767	-3.521	0.152974	-1.69805	-3.21668	-2.07226	-4.01672	-7.724	-5.07938	0.376311	-6.35905	-4.33648	-5.74865	0.282034	-4.981	-9.19116	1.59718	-0.693032	-2.3973
bin656	0.349934	0.0332407	-0.449352	-0.704677	1.34683	0.34528	-0.207454	-0.856161	1.38591	-0.123235	-0.204435	-0.402476	0.673914	0.265189	-1.60333	1.77307	0.831277	-0.160747	-2.51412	0.214957	1.46071	-1.95683	1.91961	0.027323	1.65825	-0.85105	-0.273035	-0.232541	-3.89828	1.05819	0.292834	-0.123942	0.469611	2.07247	-1.30715	0.287615	-2.57547	-0.0869648	0.376807	-0.0192431
bin657	-0.318959	0.508174	-2.07897	-0.602907	1.39662	-0.327348	1.60503	-0.310504	0.0307562	-0.948745	-0.395919	-0.674688	-0.0900755	-0.749746	-0.396207	0.807719	0.0562314	-0.761975	1.15457	2.1044	-0.206771	2.02102	1.00167	1.02276	3.53553	0.144898	1.61299	0.270689	-4.49339	2.00307	0.703138	2.08907	-0.0727745	2.21269	1.71827	-2.23293	-0.808101	-0.0233353	-1.88487	2.41801
bin658	0.759012	1.3982	0.484692	-0.61163	-1.27891	-1.21604	0.129643	-1.48743	-0.638309	-0.850032	1.49291	1.82942	-0.586133	0.263689	0.324643	0.013415	0.61293	0.504389	-1.575	0.425114	-0.502776	0.0279655	-0.914368	-0.579767	-1.17434	-0.157159	1.31601	-1.76911	-5.64566	-2.57664	1.52758	-4.9169	-0.437784	-0.229448	-3.26856	-0.10704	-3.95034	-2.04771	-2.23752	-3.25725
bin659	0.165663	-0.583443	-0.441579	-1.18842	-1.57307	-0.823952	-0.308854	0.864925	0.865308	-0.275368	-1.23328	0.445086	0.581357	-0.407781	-0.848021	1.35331	1.74251	1.04925	-0.936197	1.54992	-0.629155	-0.39574	-0.605818	0.243689	-1.19932	-0.644822	0.335242	-0.0408822	-3.65675	0.241285	0.492197	1.82628	0.605561	-1.51065	-0.758219	-0.36252	0.906636	1.02923	2.97917	0.928562
bin660	-1.30358	1.29003	-0.276695	-1.53434	0.959347	-0.257737	0.349267	0.999664	-0.795315	-0.862846	1.41318	1.30114	-0.543754	-0.986949	0.0857873	1.60359	-0.874529	-0.320293	-0.920493	0.684712	-1.89943	-2.04263	-2.25429	0.61162	-0.900427	-1.88291	-1.10603	-1.7308	-6.69353	-3.72889	-0.823026	-5.03132	-1.61841	-4.90524	-3.05772	1.488	-2.18053	-1.2328	-4.06642	0.576589
bin661	0.542526	-0.618704	-0.903795	-0.406277	-1.31494	0.669768	1.76034	-0.926924	-0.531804	0.449208	-0.856393	-0.168519	0.766377	1.38524	0.42218	-2.24716	0.510074	0.140188	1.40172	-0.0732664	-1.24425	0.2306	0.0961281	0.784386	-2.75526	0.225136	-1.77444	-0.292081	-4.33963	-0.00494782	-0.100463	-2.06146	-1.544	-1.32045	-0.690878	-0.731191	-0.622062	3.15379	-0.347666	-1.26625
bin662	-1.11975	0.102302	1.50286	1.93699	0.252602	1.55044	0.353148	-0.180241	-1.2527	-0.113529	0.203768	-1.07954	0.573529	0.533794	0.473059	-0.542786	-0.719248	-2.13124	-0.0551499	-0.291111	1.36201	2.91645	-0.201721	-0.307464	-4.7404	-3.70768	1.03947	-1.15529	-5.42107	-3.26824	0.38884	-1.07527	-0.15526	-1.20047	-0.789686	-1.60018	-3.39289	3.92031	0.352793	-2.66414
bin663	1.86364	0.0653482	-0.0586099	-2.59442	1.02254	-0.416206	0.0381017	0.0182322	0.990809	0.822477	-1.93318	0.570355	0.242582	-0.411653	0.651123	0.27279	-0.375534	0.0979518	-0.979865	0.106416	-0.47622	-1.21462	0.758033	-0.164247	-3.65065	-1.22509	-0.692507	-0.655517	-5.11652	-3.12289	-0.724944	0.05258	-0.11628	-2.29014	0.260506	-4.06297	-1.94276	0.764044	1.54138	0.938967
bin664	-0.828381	0.245394	-0.0322761	-0.710383	-0.938488	-1.48635	0.85379	1.59809	-0.652471	0.196314	-0.203068	-2.6186	0.690262	-0.255324	0.547316	0.808138	1.264	0.293285	0.789948	0.433196	-0.62646	-0.590413	-2.38311	0.433919	-6.72934	-3.25395	-1.75024	-3.39761	-5.99447	-1.40153	1.38543	-2.91009	-1.2262	0.29048	-5.06496	-4.3269	-0.679024	-3.2693	-0.811578	-2.20945
bin665	0.625131	0.849853	1.65722	1.03802	1.19124	-0.0219986	0.649016	-1.16635	0.961643	-1.47965	-0.576279	-0.91543	-0.590322	-0.590756	1.44902	-1.37846	-1.24734	0.212944	-0.168416	-0.503546	-2.51862	-2.14195	0.290541	-0.20845	-3.48585	-0.810725	-0.780601	-0.881585	-4.12489	-1.65858	0.939273	0.0850985	-1.70358	-1.46671	-1.3739	-0.109522	1.01835	0.365004	2.12775	-1.98188
bin666	-0.417638	0.901329	0.432295	0.886725	1.39947	-0.566475	2.5915	-1.24175	-1.38163	-0.919457	-1.12328	-0.693787	0.0608709	-0.918205	0.348935	-0.182197	0.753234	0.475309	0.0595055	-0.462913	0.576217	-0.450539	1.33121	-0.90824	-3.27572	-1.72807	1.36134	-0.628842	-3.68026	-1.66744	0.814346	-1.90956	-0.117397	-2.5976	-1.14196	-0.47699	0.0212255	0.0760013	-0.230391	0.712405
bin667	-0.893732	1.29106	0.100149	0.316942	1.49045	-1.47838	-0.533929	-0.281753	0.716149	0.880255	0.533629	0.354015	-1.02345	1.29186	-0.0987537	-2.09776	0.308601	0.818535	-0.276319	-1.4111	-0.851904	-1.58422	-0.226962	0.37964	-4.67155	-1.22318	-0.214116	-0.828828	-2.71074	-2.90954	0.76715	1.23046	-0.153956	-1.33535	0.55598	0.187016	1.44416	-0.956059	0.725685	-1.7215
bin668	0.670878	0.433568	-1.50649	1.30917	0.527091	0.306891	0.154051	-0.699003	-0.860305	-0.595916	-0.186037	-1.19411	-1.49589	-0.30066	0.904524	1.89968	-1.21933	0.180275	0.0449	1.62645	0.0382946	-0.518604	0.222034	-1.92668	-5.73899	0.775605	-1.40649	-0.371379	-5.6335	0.427955	0.659155	-2.92104	1.59136	-0.118378	1.30072	1.17302	-4.71731	1.25799	-3.59235	-0.488648
bin669	1.30086	0.41749	-0.48587	1.97269	-0.620032	0.848815	0.117142	-0.862825	-0.425801	0.85345	-0.187263	1.13425	-2.17943	-0.968819	-0.734237	-0.184617	-0.205796	1.29413	-0.128293	-0.952471	-1.83079	0.941398	0.389322	-0.841837	-4.77912	0.0194121	-1.47319	-0.620894	-5.80653	0.204664	-0.93659	0.814951	-0.368782	-0.636326	0.586511	-2.2651	0.262539	1.68618	0.24349	-1.83798
bin670	-0.0435795	1.10237	-1.29898	-0.484421	1.01983	1.3068	1.36477	-0.563297	-0.380887	-1.22734	-0.0694437	2.12147	-0.250442	-0.768117	-1.51141	-0.442548	-0.342428	-0.67037	1.02758	0.103259	0.219736	0.448438	-1.40527	0.581008	-4.76272	-1.82175	0.0244536	-1.81159	-4.79862	-0.511283	-0.671625	-1.64792	-0.714176	-0.861746	-0.783963	-2.12109	-1.68071	-0.96812	-2.25308	-1.72904
bin671	0.264037	-0.643382	1.3802	-1.64433	-0.479767	0.127037	1.59688	-0.318778	-0.600739	-0.835891	-0.719508	-1.37362	0.475993	-0.455059	0.636419	1.92216	-0.207187	0.460818	-0.949969	1.36658	-1.13542	0.297815	-1.77963	-0.725335	-3.57174	-2.22938	0.320436	-0.646921	-4.89461	-3.51766	0.478507	-2.26347	-0.140118	-1.91592	-0.676943	-0.554735	-2.69409	-0.664882	-0.913336	1.10385
bin672	0.789098	1.0395	0.569558	-0.0151384	1.77294	-0.959438	-0.344167	-0.306235	-0.754298	0.219565	-0.695297	2.13062	-1.5514	-1.07286	-1.07037	1.18583	0.118938	-0.797419	0.240427	-0.492756	-1.01888	2.60811	1.22237	1.17226	-2.87232	-0.994741	0.255997	1.38485	-2.76227	-1.88971	-0.457995	0.77719	-0.256401	0.882478	0.746187	-0.0536891	1.25578	1.21934	1.79651	0.864074
bin673	-0.0670551	-0.121294	-1.40162	-0.223025	-0.752637	-0.399061	-0.747019	-0.396911	-0.7919	0.431543	-0.0900161	2.11414	1.56359	1.09577	-1.22628	-0.39779	0.522923	-0.332288	-0.760409	1.98931	0.0209063	-0.881873	-1.50713	0.0878764	-1.96952	-0.790987	-0.992044	-0.146868	-3.89135	-0.853375	1.06261	-1.23553	-2.28466	0.0219978	-1.54913	-2.79952	-0.0809028	-0.947457	-0.205143	-0.810718
bin674	-0.709936	-1.00221	0.440109	1.33335	0.305689	0.780096	-1.37518	-1.79491	0.499911	0.675591	0.283588	0.527854	0.810901	-0.592616	-0.912209	-0.25297	2.33485	-0.0494578	-0.171773	-1.13023	-0.321949	0.361044	0.129455	-1.32346	-3.58585	-3.53076	-1.92091	-2.22099	-5.03793	-3.94503	0.254872	-2.72196	-1.39931	-3.20908	-2.1383	-2.70199	-4.3328	-1.86287	-2.61191	-0.251026
bin675	0.629707	-0.123572	-0.554619	-0.668014	0.35441	-0.310092	-1.70189	-0.0395407	-1.85893	-0.117577	0.545842	1.82227	-1.8025	1.49636	0.000941561	-0.170273	1.03549	0.674688	0.755673	0.0305535	-0.333481	-0.735456	-0.0602249	-0.699564	-2.65778	0.38966	-1.16354	-1.11431	-4.15625	-2.12377	0.124628	-0.860021	-0.417921	-0.222859	0.55401	-0.177688	-0.438041	1.07571	-0.379811	0.615018
bin676	-0.0172665	0.881539	0.486411	1.09921	-1.25881	-0.0860763	-1.46149	-0.556235	-1.6729	-0.0102218	-0.0546697	-0.417154	0.812865	1.7914	-1.07846	1.55174	0.413879	0.595272	0.285522	-1.30708	-0.0295504	-0.246173	-0.399086	1.26631	-4.719	-0.363717	0.933048	-0.550396	-4.6081	-0.485159	1.17699	-1.99707	-0.0945663	1.09125	-1.2285	-0.642302	-1.52945	1.64147	-1.93583	1.21666
bin677	0.231412	0.00186147	-1.48473	1.21143	0.0643313	1.55261	-0.665439	0.318054	2.07404	-0.533812	-0.880448	-0.0864693	-0.991567	1.50027	-1.67899	-0.0339007	0.418052	-0.817973	-0.216568	0.0120609	-0.750998	1.43391	-0.442986	0.334312	-2.37647	-0.512009	0.79149	0.475993	-2.67013	0.0861247	0.744805	-1.56661	-0.560582	1.13083	0.408698	1.30472	1.48228	-0.183571	-0.215445	1.6908
bin678	-0.135056	0.935319	-0.840023	-1.28984	1.53809	-0.477231	1.03335	-0.922241	0.502798	-1.69524	-0.032769	0.233972	-0.557209	0.16413	0.701138	0.817978	-1.62604	-0.0117763	-0.30529	1.95023	1.23544	-0.778055	0.455493	1.85752	-2.67596	-0.0425952	2.1163	0.489755	-4.63227	-1.19313	-0.719766	5.2669	-1.40009	-1.05137	0.342079	6.06679	7.55285	0.949986	1.45787	1.29124
bin679	-0.50963	0.365679	0.879982	-0.238738	0.885899	-0.76951	-0.93777	-1.13962	-0.431694	1.97242	-0.125135	-1.14144	-0.425339	-0.293774	0.262436	1.19608	0.0887845	1.01007	1.3735	-2.02726	-0.756833	2.42423	-0.126497	1.69771	-3.53688	-0.847565	0.742564	1.10797	-3.19071	-0.299581	1.3178	-1.80302	0.472395	0.728647	0.855291	4.66906	1.69042	2.80157	0.134927	-0.155033
bin680	0.99798	-1.57201	0.240206	-0.454317	0.0668837	0.413699	-0.106295	1.94301	-1.33636	-1.9702	0.485692	-0.177593	-1.01079	1.07088	0.632185	0.173283	0.0753082	1.15948	0.466428	-1.09565	0.423868	-2.2791	-0.446334	1.31131	-5.57106	-1.07405	0.815394	-0.275284	-5.50897	-1.69508	0.533841	-1.62732	-2.30313	-1.25306	-1.93804	-0.509679	1.10604	0.429161	-3.31895	-0.426185
bin681	1.89806	0.875263	0.625965	0.27616	-1.40883	0.647624	0.681392	0.403571	-0.654266	-0.840324	-0.12676	-0.473882	0.248721	-1.01343	-0.791846	0.598656	0.20526	1.5536	-2.23773	-0.467722	1.58765	0.879228	-0.785176	0.696409	-4.06424	-2.41827	1.55721	-0.190382	-3.62765	0.0461005	-0.445695	2.85959	-1.83371	-0.436641	1.4467	2.96146	-0.478208	0.37097	-0.0387977	0.349634
bin682	-0.00799742	0.206386	-0.204839	1.21268	0.844488	-1.61096	-0.20885	0.684225	-0.3011	-0.674501	-0.395378	1.19792	1.66181	-1.7368	1.03427	0.39839	-0.48428	-0.715801	0.845848	-1.7426	-3.17651	-0.830768	1.00406	1.68432	-3.16652	0.343746	1.56187	2.2219	-5.40867	-1.17955	-0.109136	-2.84024	-2.59476	-0.441439	1.05884	-1.90834	-1.79	2.148	-3.34237	-2.37976
bin683	0.507281	-1.50319	-0.359594	0.548783	-1.3018	-1.18749	1.31	0.689872	0.846935	0.418569	-0.267729	0.951225	1.62949	-1.23779	0.838191	-0.81086	-1.62997	0.0631925	-0.270653	0.772073	-0.891363	0.511362	0.531378	1.05272	-2.65782	-0.858272	1.56253	0.0906753	-4.20481	-0.820442	-0.55149	1.90656	-0.166485	0.720914	1.25642	4.25789	-1.35718	1.2484	-0.187537	0.415528
bin684	0.32441	2.74272	1.38927	1.37615	0.918727	-0.128929	-1.10377	-0.724719	-0.537636	0.214889	0.616794	-0.559208	-0.171974	-0.403592	-0.763346	-0.3358	-0.746434	-1.46008	-0.549892	-0.109268	2.04331	2.15177	0.476217	-1.17419	-2.37504	-1.20057	1.37909	-0.104514	-5.23293	2.01736	0.203203	-1.26199	0.0299487	-0.942891	-0.442366	2.24814	-1.99681	-1.61374	-4.25065	-0.531803
bin685	-0.58989	0.554101	-0.875446	0.79934	1.76402	-0.700244	-0.619796	-0.0455807	0.189302	-1.93869	0.00123381	-0.219827	0.02467	-0.0196991	-0.946365	0.926191	2.56906	0.131276	-0.148148	-0.841257	1.81609	0.87264	-0.323822	-1.65993	-1.00466	-3.87893	0.222965	-1.16688	-6.07788	-3.19332	-1.09066	-3.06588	-3.38165	-3.48676	-0.995098	-1.8135	-1.85297	-1.10339	0.507196	-0.0812396
bin686	-1.68125	0.607125	-0.532054	1.58627	-0.450789	-0.183658	0.410562	-0.823951	2.36409	0.368515	0.0657278	0.168244	1.05556	-0.115875	-0.623502	-2.07077	0.318601	-0.118639	0.129971	-0.472618	1.30202	2.80444	3.75044	1.24466	-0.724095	0.4714	2.18535	-0.194905	-3.70986	0.460386	-0.271456	0.290798	-2.11998	-1.30161	0.888607	0.872933	2.61284	2.29267	-0.687663	1.01066
bin687	0.20896	-0.258123	-0.31436	0.0489131	-0.0706373	-0.647546	1.17766	1.19576	-1.9967	0.914399	-1.28187	-0.127561	0.264423	1.4845	-0.0518495	-2.28838	-0.128376	0.618419	1.06201	0.186686	1.17749	1.00713	2.43893	0.810429	0.350512	0.0253952	-0.322119	0.271523	-2.64351	1.38824	-0.641855	0.527904	-1.6827	-0.589833	-2.27814	2.69343	-1.94427	0.78922	2.5907	1.01515
bin688	1.13204	-1.44775	0.837483	-0.0301781	-0.758751	-0.234727	-0.835783	-1.07229	0.823137	-1.18025	-1.64736	2.07778	-0.636523	0.515377	0.752666	0.857161	0.107747	0.30423	-0.55599	0.983554	0.4651	2.83917	3.61948	1.93009	1.95394	0.135434	0.974665	0.271301	-0.136843	2.78503	-0.755448	-0.0136619	-2.99616	0.480138	3.20157	2.15098	0.263958	2.50222	4.16127	1.83736
bin689	-0.672088	2.32928	0.315789	1.42122	-0.181895	-0.0265702	-1.42753	-0.979741	-0.496804	0.33256	1.22741	-0.207417	1.40992	-0.312435	-0.596739	-1.0206	0.429813	-0.592628	0.442665	-1.37699	0.557299	-2.74331	2.42919	1.96346	-1.52892	2.41991	0.735006	0.0636738	1.77383	1.06045	-0.317697	1.11453	-2.09795	1.54103	1.55569	1.48181	3.69284	4.99151	4.77778	0.436336
bin690	-0.834455	1.50891	-0.710356	0.653376	-1.2436	-0.158234	-1.25754	0.940287	0.399238	0.240431	2.12292	0.544201	0.681532	-1.07292	-0.667513	0.545869	-1.36626	0.692514	-1.15251	0.146621	1.34681	-1.57603	-1.99658	-0.293411	-3.46231	-2.13782	-1.92613	-2.10386	-0.566475	-4.64138	-1.40276	-3.01075	-0.790507	-3.50385	-2.34398	-3.94258	-2.85119	-3.14446	-6.11222	-0.67248
bin691	0.0211447	-1.19253	0.160736	0.796399	0.483532	-0.844301	1.41622	0.389358	-0.708806	0.126305	-2.38217	1.23378	-1.74113	1.04504	-0.00992526	0.832851	0.403407	-0.488729	0.85576	-0.400594	0.446266	-0.601678	-0.548775	-0.968986	1.18993	-2.57014	0.361419	-2.81028	-1.44411	-3.0523	-2.2059	-2.50316	-1.8312	-1.97857	-1.39606	-1.9131	-3.82211	-1.68015	0.462262	-0.496839
bin692	-0.134229	-1.71645	0.751158	1.1625	-1.78764	0.303877	1.47122	-1.76178	-1.20598	-0.225125	0.466464	0.624706	-0.315316	0.831884	-0.449467	-0.476186	0.601892	0.497884	1.2745	0.0879634	0.00131935	-2.28467	-0.573931	-0.218192	-2.67242	-3.07108	-1.73157	-2.36239	-2.85663	-3.52551	-1.78542	-1.6091	-1.6487	-2.94132	-2.81444	2.50513	3.93696	-0.863593	-6.38893	-3.38352
bin693	0.0844393	-0.69797	-0.327266	1.44353	-1.64722	0.643534	-0.0646622	0.0608153	1.29908	-1.55119	-0.0380073	-1.71457	0.271166	-0.937301	0.860485	0.437562	1.65257	0.780329	0.33022	-0.887679	0.815433	1.78574	4.79975	-0.503725	1.02487	-1.54996	2.1286	0.699005	-1.34341	-0.090995	-0.190943	-0.118469	-0.286	-0.258359	1.9889	-0.535965	1.30521	1.4718	-0.270106	-0.462021
bin694	0.190499	-1.62298	1.50355	1.23054	-1.3032	0.302157	0.780854	0.295886	0.551899	1.42487	-0.755636	-0.813595	-1.30332	-0.233307	1.75735	0.391366	-0.831395	-0.469582	-0.606892	-0.476596	0.215802	1.18403	0.278126	1.07452	-0.472298	0.299053	1.21489	0.542403	1.12714	-1.03331	-0.11678	1.86856	-1.21779	0.349257	1.03943	-0.234646	-1.64919	3.85415	3.32678	0.44904
bin695	-0.870321	1.11108	-0.297749	-1.69725	-0.509429	-1.10401	-1.77915	-0.690059	0.400645	0.923471	0.143691	0.654345	-0.211021	0.894629	-0.160932	0.384413	-0.397513	2.05479	1.41801	-0.261932	-1.1117	2.28753	-0.834502	-0.988456	-2.68361	0.718621	-1.1045	0.22155	1.23078	-1.85344	1.59012	-0.84996	-1.95919	-0.462226	-1.62702	0.820158	0.263572	0.738185	0.866464	1.87204
bin696	-0.23032	0.574062	0.341712	-2.1331	-0.26645	0.0711869	-0.0648746	-0.614659	-0.378683	0.418217	-0.831249	-0.659266	-0.378808	-0.0453325	1.63971	1.602	0.15777	0.852148	-1.73424	1.68894	2.46185	0.814705	2.24191	0.160894	2.34171	-3.13663	0.721728	0.562985	-0.70081	0.140507	1.13526	-1.65992	-1.01668	-0.852038	4.80227	1.6589	9.74309	2.42652	5.23221	1.08876
bin697	-0.0270895	-0.748878	-1.52012	-0.0513743	-0.184642	2.52547	0.745939	-0.766605	-1.40603	-0.0965137	0.680981	0.923801	-0.643245	0.318289	-0.68989	1.28616	0.721021	0.108693	-1.41991	0.239661	-0.294507	0.316584	0.363934	1.87147	4.56909	1.72092	-0.679144	-0.969368	-0.289347	0.8701	-0.342249	-0.325414	-0.161876	-0.829502	1.071	3.53026	1.22818	-0.406387	-0.961159	2.23317
bin698	-1.56288	0.62808	-0.391488	-0.396859	-1.61418	0.823221	-1.0532	1.58397	0.181563	-0.324801	1.85885	0.345566	-1.41135	-0.249914	0.0816496	0.773122	1.11466	0.62896	-0.0423774	-0.964566	-1.28923	0.0215033	-0.864733	0.943388	-0.0939266	-4.05098	-1.82787	-1.77973	-3.80947	-3.11768	-0.236424	-1.50835	-2.09996	-0.357078	-1.08616	-2.99844	-4.58738	-0.696563	-2.13471	-1.34617
bin699	-1.05119	-0.917522	0.140482	0.474813	-0.778925	0.411296	0.526512	1.66283	-1.96426	-1.33915	1.45567	0.0137511	0.155267	-0.127394	0.482648	1.10224	-0.966059	0.969123	0.818935	-1.07591	-0.91747	-1.35564	-1.17614	-0.146228	1.70533	-1.01767	-1.71671	-1.75394	-1.82427	-1.38153	0.0697245	-1.73164	-2.26953	1.09409	-0.441556	-2.41449	-4.17651	-0.863411	0.452187	-2.69732
bin700	0.990211	-0.35277	0.986864	1.70998	0.578417	-0.87799	-0.240388	0.189277	-0.382089	0.089451	-0.0136532	-1.47904	-0.574955	-1.1529	0.594652	-1.38699	-0.460253	1.68977	-1.27479	1.35606	-0.718724	1.53157	0.450464	0.594331	1.69506	1.82424	-0.295314	-0.590205	-2.05321	-2.39423	0.49228	-0.245228	1.27673	-0.468934	1.80404	3.10486	-1.48699	3.74746	-1.93529	-0.336944
bin701	1.54572	0.0395246	-0.0417348	-1.14393	-0.597238	-0.527247	0.582745	0.821376	0.557184	-1.23055	-0.61899	0.201572	-0.379571	0.116114	-0.058919	-1.59832	-0.153479	0.12422	-0.538232	2.89022	0.326474	-1.69812	0.134415	1.05609	0.752305	-1.52501	-0.951806	-1.64252	0.535832	-1.57463	-1.57091	-0.201662	-1.42617	-2.27184	-0.492577	3.23718	2.75921	1.75136	-1.8081	-1.37736
bin702	0.184427	1.66039	-0.423867	-0.0255719	1.2837	-1.38323	-0.777571	-0.953886	1.03919	-0.548904	0.0202305	-0.371973	1.26359	1.34266	-1.03084	-1.6709	1.08473	-0.07313	0.332955	-0.947345	0.802252	-0.116135	-1.64026	-1.03841	-1.17847	0.60768	-0.41808	1.11616	-0.0220921	0.290688	1.28374	-0.439559	-0.638047	-1.25508	0.816087	-0.848813	3.95742	2.19787	2.07883	-0.580527
bin703	0.714126	-0.754386	-0.323849	-0.458211	-0.105326	-0.445896	-1.52147	2.07736	-0.447308	1.13903	0.370615	0.64871	-0.809203	0.118593	0.405028	-2.03471	-1.04267	0.45304	1.49862	0.507192	-0.421165	-0.972822	-1.29263	0.35973	-2.27527	-1.04718	0.0891547	-1.00183	-3.84522	-1.37436	0.141374	3.19981	-3.37944	-3.20187	2.28272	3.97725	-3.27097	1.88511	-3.98498	-1.5556
bin704	-1.25007	-1.84877	0.258688	-0.079126	1.12595	2.32285	-1.43564	1.08783	0.741533	0.0342084	0.0116748	-1.13723	-0.198472	0.748058	0.350612	0.549052	-0.245391	0.302974	-0.892501	-0.443554	2.2705	-0.336759	-1.13124	-0.895298	-0.654574	-1.23801	1.0847	0.0822411	-0.307902	0.665149	0.421911	-0.0248596	-0.737384	-2.1425	-0.0922757	-0.958562	-1.52438	2.29575	-1.05313	-0.544704
bin705	0.469562	1.06815	-0.285637	-0.563681	0.018727	0.756085	0.000677649	-0.935053	0.736773	1.01543	1.43393	-2.10135	0.371187	1.10392	-0.917597	0.074767	-0.576385	-1.66105	1.10429	-1.10992	0.505318	0.406913	0.517857	-0.388486	-1.28756	-0.434247	0.0282478	-0.524998	-0.52093	-1.80289	0.36562	0.389045	-3.17795	-0.110682	0.539902	0.401652	0.184208	0.41319	1.33989	1.62191
bin706	-0.550623	2.0896	-0.671224	-0.439913	1.64015	-0.0228985	1.93068	-0.521865	-0.550374	-0.476594	-0.701692	-0.566431	-0.560305	-0.184974	-0.137748	-0.966437	1.72529	0.0411168	-1.16532	0.0969185	-1.7706	0.328915	0.652606	-0.78227	-0.23798	-0.0276986	-0.915054	-0.491715	-1.92918	-3.12955	1.86593	-0.492276	0.943716	-1.89586	-2.53076	0.866266	-1.93723	-0.287853	1.38995	-0.419002
bin707	0.770447	-1.41597	-0.52217	0.182658	-0.283333	-0.659865	-1.31127	0.262118	0.55161	-0.734839	1.44329	2.5146	0.574954	-0.962826	-1.06214	0.6855	1.07149	-0.28207	-0.171703	-0.649343	-0.611551	0.769787	0.563672	-1.77185	-1.6498	0.916088	-2.22336	0.0510423	-0.717789	-0.727491	0.532817	2.57491	0.0940465	-0.978729	1.21292	0.217294	3.17884	0.283472	-2.03508	0.675709
bin708	-0.190121	-0.956514	-0.674738	0.658584	-1.41221	1.7527	-1.63745	0.855213	-0.0732442	-0.578036	-0.129978	-0.658419	0.0953225	2.0392	0.791172	-1.35536	0.10542	0.0424498	0.230855	1.09505	-1.57271	-1.67209	-2.65155	-1.02381	-2.4251	-0.420454	-1.95217	-0.101659	-1.73109	-0.767775	-0.067981	-2.09462	1.11569	-2.15749	-1.53867	-0.731031	-1.12038	-0.351364	-1.1284	-1.43505
bin709	-0.958668	1.28611	0.446897	0.599481	-1.27906	0.553019	-0.204564	1.00478	-0.272088	0.134802	-0.823627	1.87751	1.11445	-0.75933	-0.197786	-1.43004	-0.80732	-1.66046	1.08747	0.288391	-2.85849	-0.551609	-0.862498	-1.47896	-1.58081	-0.363097	-1.6984	-0.266864	-1.86218	-2.13148	-0.941523	-1.36073	-1.20493	-1.60801	0.910975	-2.21175	-1.30234	0.575575	-3.74371	-0.736128
bin710	-1.46732	-0.510207	-1.73503	-0.389276	1.88442	-0.299605	0.880571	-0.690837	1.11759	1.61231	0.035983	-0.0548924	-0.888175	0.774447	-0.843637	-0.0237517	1.36801	0.0795226	-0.0206493	-0.843086	-0.422903	0.967724	2.78727	1.06101	0.157152	0.550867	0.909273	0.405548	0.232344	0.887948	0.734689	0.882449	-0.868215	0.826414	0.571045	-2.6448	1.72101	1.12067	-0.443665	0.944376
bin711	1.49284	0.802098	-2.28199	0.361737	-0.804998	0.0150973	-0.931373	1.73944	0.515069	-0.247603	-0.447112	-0.298513	-0.801751	0.614007	0.207241	-1.32983	1.12095	-0.80621	0.894787	0.248228	0.575429	-0.0586071	2.10482	0.547835	0.294241	-0.00472158	1.32294	0.104245	-0.0114213	1.30644	-0.639021	1.48902	-0.992359	1.01017	2.0516	1.8784	1.5371	2.34483	2.25266	0.702024
bin712	1.05974	-0.3271	-0.58487	-1.66566	-1.39661	0.684862	0.101124	0.585325	-1.49161	-0.607103	0.364099	-0.435292	-0.838199	1.85399	0.272445	-0.134236	0.232529	1.46289	1.47698	-0.602517	-5.14093	-4.35698	-3.87507	-1.01322	-4.88802	-3.46887	-2.82436	-1.89706	-2.71566	-5.312	-1.39848	-4.19747	-1.70898	-3.88908	-2.9515	-3.01859	-4.45295	-3.1322	-5.21144	-4.40135
bin713	-0.0390998	-1.29642	0.676562	-0.303799	-0.00465603	-0.340794	2.84605	-0.104185	0.382373	0.620668	0.434917	1.21734	0.280099	-0.451904	0.00824408	-1.69305	-0.352038	0.415135	-0.815771	-1.4915	2.6643	0.309303	3.06532	-0.295472	-1.71646	-2.20517	2.9111	0.238299	0.741467	-2.85237	-0.38639	-0.944322	-1.41319	-0.197399	-0.311815	-0.050857	-0.319025	3.71983	-0.788796	0.609492
bin714	1.23867	0.311756	0.170492	-0.450344	0.551787	-1.67209	0.000351293	0.817282	0.626958	2.14707	-0.395722	-2.01946	-1.12774	-0.268496	-0.836852	0.140193	0.223842	0.523758	-0.929495	0.936441	-3.56314	-3.02479	-1.1677	-0.687677	-4.69397	-2.53421	-0.39816	-3.06394	-2.82374	-2.62614	-1.95212	-4.20124	-2.34111	-1.17241	-1.47083	-3.2838	-0.835671	1.16866	-5.25311	1.84624
bin715	-0.639416	1.10714	-0.85385	-1.03972	0.34099	1.47547	0.0776107	-0.501556	-0.645474	0.433359	2.00544	0.632585	-0.257412	0.604191	-0.427777	-1.87212	-0.593033	-0.916253	1.55631	-0.486361	0.590178	-0.727512	1.63161	2.04964	-1.65604	-0.00549218	-1.12951	-1.53159	-2.04545	-1.93495	1.82295	1.68368	-2.05592	-2.43062	-3.59888	-3.4797	-1.38602	0.226662	-1.7529	0.205036
bin716	-0.801235	-0.084341	-0.146552	-0.580367	0.866039	-0.552818	1.13497	0.786983	-0.762442	1.51298	1.26554	-0.0663041	0.00323347	-0.863658	-1.81327	-0.37674	0.888969	-0.291078	-1.71122	1.59734	-0.269085	-0.931027	1.31	-0.458005	-0.984953	-0.762274	2.76928	-0.00475186	-1.42603	-1.65351	0.0826025	-1.85537	-0.659724	-1.3283	0.519198	-2.41569	1.69292	-0.164623	-1.01261	0.285267
bin717	0.651467	0.532204	0.530976	0.714438	-0.345608	-0.359387	1.37127	0.295733	-0.911679	-0.455899	-1.76297	1.19638	0.285389	0.779782	-2.71062	-0.343672	0.630204	0.806501	-0.66568	-0.241942	-0.10293	-0.2085	0.367676	-0.77723	-1.1554	-0.864957	-1.167	-0.950091	-1.30429	-1.37753	0.886014	-3.96442	-0.625672	-0.745633	0.124916	-0.0315642	1.74061	-1.81751	0.823067	-0.227406
bin718	0.421474	-0.468895	-0.675137	-0.541929	-2.48671	0.213522	0.270985	0.983388	-1.31014	-0.596186	-0.862397	-0.745142	1.3944	1.38696	0.989252	0.192761	0.440385	1.27292	-0.453437	0.579971	-0.683708	-1.22169	-1.93836	-1.41395	-3.26884	-2.1086	-0.0519017	-2.5752	-3.15671	-1.95476	-0.0374325	-5.27214	0.563104	-3.27442	-2.0696	-0.508351	-0.761459	-2.28227	-2.9395	-1.69141
bin719	-0.685466	0.530636	0.0989728	0.610156	2.06843	-1.32434	0.341001	-0.987787	0.744441	1.3327	-1.13516	-0.605293	1.9533	-0.446337	-0.441639	-1.06248	0.503984	-0.927835	-0.0328688	-0.543036	1.07504	-1.54515	3.51266	-0.050354	0.981021	1.36476	-1.47247	0.947675	-1.71833	-0.469289	-0.765075	1.03321	1.33989	-0.72161	1.82535	-1.6786	-1.85044	3.1985	-1.4227	3.90134
bin720	1.1058	-0.614091	0.266337	-1.45531	-0.931614	-0.302397	-1.52149	1.29183	1.13295	0.767027	0.885642	-0.39696	0.31835	0.799802	0.970203	-0.909812	0.204016	1.09904	-1.45678	-1.25014	5.2021	5.38843	-1.62805	2.3734	7.44034	-1.01807	4.9665	3.54097	8.25189	2.47893	-0.143878	10.8917	-3.75251	5.44536	5.28884	6.27617	1.71735	4.19994	3.23546	5.03712
bin721	1.25687	-0.250851	0.930129	-1.20843	-1.35269	-0.0637467	-0.439531	-0.523784	-0.355259	1.92093	0.0763697	0.93068	0.743372	-1.31211	0.0600993	-1.68445	-0.134877	0.714219	1.37882	-0.683376	1.88287	-1.69879	-3.21184	0.220556	1.25608	-2.32291	1.59763	1.5303	1.86728	0.961611	1.69273	2.62164	0.0977902	-0.336414	-0.99178	1.37932	-1.05757	-1.75823	-2.82444	-1.65528
bin722	-0.929017	0.821242	-0.579782	1.43608	-0.258752	-0.978211	2.23576	0.361548	-0.35877	0.23461	0.63611	-0.64171	1.66714	-0.234488	0.0996437	-1.01498	-0.279786	-0.113172	-1.98014	-0.120383	0.491931	0.308774	-1.72832	2.29902	1.12585	-2.20979	2.34697	2.45037	3.51652	2.2554	1.21132	3.40973	-2.49486	3.47092	1.27045	0.339031	2.73596	3.05019	0.1724	0.288258
bin723	0.969883	-2.07331	-0.0481367	-0.556709	-1.14944	1.55903	0.542254	1.114	-0.480395	1.06077	-0.675706	-0.326842	-0.148468	-0.398134	0.914051	1.69764	-0.0408611	0.120457	-0.837246	-1.26279	-2.74492	-4.37018	-4.84367	-1.14784	-3.33122	-3.52686	-0.236191	1.06195	0.594539	-1.8991	-0.446944	0.247439	-2.07341	-0.266841	0.411864	-3.30283	-3.95426	0.57855	-3.13329	-3.98746
bin724	2.09416	-1.37966	-0.587406	-1.67374	0.271623	0.233902	1.20832	1.22956	0.417254	-1.73387	-0.251451	0.464158	-0.382015	0.0711309	-1.16786	0.710418	0.920387	-0.391354	-0.11643	0.0698753	0.762829	0.4141	-2.68141	1.73781	1.9571	-1.73148	0.824444	-0.509355	3.19527	-1.14887	-0.266438	3.67148	-1.4427	-0.13098	-1.57378	-1.78267	-2.28883	-0.80475	1.36727	-1.29381
bin725	-1.1786	0.116785	0.743453	1.55659	0.992958	-0.0979647	-0.188631	-0.0211406	-0.356445	0.109521	0.726343	-0.265801	-1.2679	-1.61581	0.398908	0.055937	2.24528	-1.25673	0.54448	-1.23698	-1.20409	0.933591	-0.569924	2.68732	0.550485	-1.83481	2.58491	2.88557	5.01413	2.44258	-0.0204069	-0.0487594	-1.24391	1.09475	-0.194237	-0.745657	1.92548	1.11839	1.07758	-0.80791
bin726	-1.69561	0.691889	0.288423	-0.418969	0.97461	0.785809	-0.0360743	-0.976649	1.20324	-1.83881	-1.14949	-0.668215	-0.0146797	0.272744	-0.638598	2.0782	1.0619	-0.39951	0.101932	0.374959	1.28286	-0.405859	-3.46817	2.12293	1.92706	-0.374562	-0.342504	0.359518	7.51604	-1.25805	-0.69328	3.4855	-2.301	3.31001	0.798124	-0.750655	1.14172	-1.99195	-1.43883	-2.10211
bin727	0.920002	-0.331262	2.00248	0.13745	0.9911	-0.902279	1.18499	-1.79526	0.659925	0.149058	-1.05818	-0.314288	-0.452128	-1.00158	-1.14998	-0.777333	-0.00202582	0.251635	-0.144676	1.64019	1.22896	1.04165	-1.62728	0.888345	-0.0276733	-2.25454	2.13073	1.32238	4.37851	-0.0345384	0.324226	1.20981	0.227991	-1.23083	0.77937	1.57331	-0.153498	1.76424	0.191641	-0.054782
bin728	1.58322	-0.0855313	0.516739	-0.416903	1.4039	-1.79165	0.0962016	-1.29967	1.23901	-0.852491	0.872135	-0.352601	0.829545	0.331978	-1.75114	0.547602	-0.409106	-1.18478	0.423998	0.293766	-0.656988	-1.03504	-2.30026	-0.0629594	4.01371	-0.476538	2.62686	0.735136	2.50121	0.0571371	-0.5676	1.9178	0.779237	1.20555	-0.775263	-2.67722	0.0307507	-0.970447	-3.90509	0.205852
bin729	-0.189406	-0.380475	-0.858678	-0.272151	0.525323	1.71001	-1.55952	0.286462	0.902131	1.74209	-0.555312	1.10679	0.144131	0.145795	-1.88523	0.299021	0.420567	0.578179	-1.51149	-0.651414	2.18228	-1.0306	-2.13582	0.656657	3.95952	-2.51286	3.31827	1.48129	3.4319	1.36831	-3.11521	3.28672	-3.92562	1.55718	1.0535	-1.77334	-3.27287	1.05111	2.99823	-0.367801
bin730	1.19986	0.435834	-0.364903	0.517164	-0.365188	-0.43307	-0.178614	0.296055	-1.82468	-0.316881	-0.823525	-0.154156	-0.235574	0.645965	-0.700811	-0.476932	1.3807	2.51243	-1.6306	0.518627	1.07711	-1.56287	-3.72131	1.07557	1.69626	-4.21001	-2.57221	-1.35437	0.367067	-1.36082	-0.158583	-2.6378	-0.673024	-2.54061	-4.97092	-4.80421	1.10779	-1.54927	-6.85989	-5.98379
bin731	-0.501821	0.219519	-1.91463	0.417203	-1.08067	-0.303999	-0.310107	0.998116	0.277201	1.17744	-0.808214	-0.426099	1.79788	-0.718529	1.82469	-1.31278	1.12586	-0.147771	0.0372484	-0.34328	-2.16387	-3.74416	-3.06791	-0.754445	0.404164	-3.63362	-0.387893	-0.653423	0.943921	-1.71364	-1.1366	-2.75103	-2.38261	-0.376469	-1.38113	-4.02134	1.12562	-0.0504571	-3.98374	-2.63239
bin732	0.215614	0.541959	-0.771996	-0.0543443	1.43978	-0.817754	1.56048	0.372056	1.16152	-0.374822	-0.395873	-0.240132	-0.424941	-0.791007	-0.360252	1.98396	-1.12051	-0.710218	0.745266	-1.9556	0.425969	-2.00054	-0.0227077	1.95754	3.08396	-0.77583	1.57306	1.73314	4.96267	0.208296	-0.909427	2.90935	-0.0671092	2.74581	-2.34442	-3.44451	-0.160797	-0.916397	4.89881	2.42821
bin733	-0.19304	0.0340233	0.486909	0.238571	-0.171653	-0.0626687	1.40083	-0.375024	0.680724	0.756652	-1.80031	-0.529021	0.488795	-0.539585	0.604642	0.875649	0.895687	-1.35755	-2.53252	1.11689	-0.669702	-2.96863	-1.89909	0.548668	3.54722	-3.85632	1.17494	1.5037	4.89747	-1.57047	-0.342641	2.04034	-0.96986	1.60975	-0.780064	-5.57753	2.5016	2.94864	-0.273079	0.0671537
bin734	1.52487	-0.0923955	-0.569728	0.279162	-1.15779	-0.0288358	0.507815	0.540561	-2.30976	0.729636	-1.05773	0.115009	-1.1027	1.97489	-0.54233	-0.483971	-0.21017	0.442357	0.260659	1.18119	0.656723	0.866203	-2.05555	1.24335	1.74732	-0.627099	1.33884	1.31709	4.63259	0.296759	-0.249813	1.50736	0.48211	2.87689	1.49177	4.32955	3.26874	0.550402	1.18226	-1.39113
bin735	-1.31248	-0.592208	-0.291502	0.40502	1.47565	1.42683	1.63504	-1.13309	0.264306	0.505832	-0.64181	1.10908	0.482354	-0.125442	0.119614	-0.851022	-1.07115	0.530749	-2.02759	0.1012	-0.951793	-1.37049	-2.39223	1.93694	0.655159	-1.34012	1.20008	1.16145	1.41963	2.62434	0.640665	1.1355	-1.88967	1.89846	-1.5804	2.03074	3.92773	2.16447	-0.924944	-2.03884
bin736	0.00137462	-1.08022	0.316929	-1.9741	0.604762	0.987319	-1.39934	1.40201	-0.0421965	-0.444416	-0.0280854	-0.42712	0.0996928	1.39557	1.65273	-1.12711	-0.810944	1.18005	-0.413167	0.111972	0.632935	-2.48753	-2.47786	1.36781	1.98391	1.44907	2.17683	0.912441	3.27003	2.19912	-1.22863	2.79837	-3.08914	1.53329	-1.43992	-0.777498	2.54787	1.51695	-1.65269	0.525066
bin737	-0.965087	-0.015931	-0.372948	1.25023	-1.70696	-0.695249	0.497529	1.47177	0.4038	0.0133822	1.2105	0.510952	0.948559	-1.53549	1.10162	-0.939411	-0.542755	0.978266	-0.19506	-1.42031	0.322739	-3.57443	-1.3425	1.50018	-0.407549	-2.81679	-0.882325	-1.0171	3.34904	-3.92314	-0.592579	-1.93999	2.29903	-0.488659	-3.79681	-1.74997	1.35366	0.41431	-2.12296	-0.806929
bin738	-0.722598	-0.497355	-0.00323361	-1.72667	0.309834	1.99061	0.725355	0.214755	-1.04127	0.889066	1.80191	-0.33682	0.967743	-1.01731	-1.21123	-0.196691	0.570009	-0.915179	-0.506101	0.703289	2.08075	0.913008	-2.01416	1.3681	1.26334	-0.313225	1.35758	1.06769	2.66177	0.712382	-0.436113	2.09564	-0.487977	1.96226	-0.586181	-2.25885	0.81816	-0.268133	2.31579	-2.1095
bin739	-0.167434	-0.923789	-0.576102	0.132458	-0.712174	-0.608012	0.730585	0.939846	-1.24861	0.0802622	0.320719	-0.58718	0.983225	-1.31839	1.00746	1.86545	-1.57989	-0.558721	0.40764	1.81786	-0.349402	-0.345121	-2.62024	-0.516186	-0.0215685	2.75302	3.36736	0.459685	2.74748	-0.271196	0.115905	-0.454884	-1.83392	-2.88022	-1.00082	1.31753	0.93142	-0.738943	-0.581428	0.434252
bin740	0.403256	-0.12333	-1.00953	0.308496	0.969663	0.711857	-1.01859	0.415141	-1.13616	-0.796682	1.35923	-2.27594	1.69031	0.755102	0.038069	1.27723	-0.424833	-0.412944	-0.838037	0.0903638	-0.737137	-0.750343	-1.8391	1.51503	0.532276	0.945802	0.562821	-2.48423	1.12413	1.51829	-1.20873	0.421546	0.789939	-3.70762	-1.56158	-0.318305	-4.86619	-1.87113	-4.8157	-0.307114
bin741	0.409711	0.413495	1.00341	-1.49476	0.352169	0.261083	0.796589	2.09722	-0.211049	-1.23122	-0.845451	-0.711162	-0.689579	-1.06231	2.10511	-0.379988	-0.671928	-0.728343	0.449203	0.149173	-2.366	-0.464071	1.90036	0.636887	0.935576	0.885809	1.50149	1.85587	5.62321	1.40623	-0.773675	1.3236	1.39	0.0644407	1.17151	0.749825	1.31983	2.41048	1.29535	1.14237
bin742	0.252604	-0.0720766	1.5083	0.872698	0.0362944	-0.835015	1.66581	0.276755	-1.43168	-0.171161	-0.386914	-0.65766	-0.718661	-2.01552	0.802261	1.86245	-0.908875	0.114188	-0.253629	0.0686198	2.3048	1.53952	-0.921581	3.20295	2.83775	3.02431	2.2905	2.8908	6.69844	3.53998	-1.27506	1.89981	1.37074	3.5628	2.4509	1.75463	5.93661	3.93895	3.31879	1.21328
bin743	1.09556	-0.410626	0.152075	0.746684	-0.75688	-1.28807	0.855719	-0.352773	0.714754	1.18709	-2.06501	0.943331	-0.117277	0.35675	-1.37311	-0.655925	-0.929539	1.31131	1.21926	-0.625764	1.6171	-1.07597	-5.10485	1.7589	0.751202	0.00703221	2.14306	0.599297	0.46186	-1.55765	0.928852	-0.560233	2.88618	-1.12146	-3.9746	-1.73822	-1.11216	-1.08327	1.14801	-2.88092
bin744	-0.814543	-0.745809	1.29123	-1.60026	0.293691	-1.46187	1.2373	1.02108	0.00533945	1.8854	-0.766663	-0.347684	0.367154	-0.0205942	0.457355	1.38495	-0.316165	0.103847	-0.694683	-1.27843	0.153942	-0.421313	-2.34867	0.556631	1.61999	0.433695	2.08777	1.56771	1.54276	-0.253791	-0.24529	-0.147282	-1.43174	0.831093	-0.19945	1.28513	-0.105149	0.952258	0.118675	0.705714
bin745	0.0380575	0.14676	-1.20366	0.579981	-0.668089	1.58916	1.40417	-0.772575	-0.671536	1.28963	1.40832	0.335278	-0.859141	0.447627	-0.675813	1.10494	0.197318	-1.16279	-1.62035	-0.900921	-1.13161	-1.18211	1.74039	2.10996	1.72831	0.427042	2.30296	2.16495	4.00872	2.80582	0.726417	2.53448	-0.134933	2.92908	4.29795	-1.84625	-0.82899	0.429548	2.84814	-0.351579
bin746	0.170184	-0.962054	-0.232349	0.538099	0.949276	-1.13292	-1.31287	1.51464	-2.25042	0.798022	1.31786	0.220334	0.332847	0.303649	-0.288799	-0.11302	-0.0988697	1.34871	0.240939	-1.35055	-0.514139	-0.892975	-1.78636	-1.05479	1.96655	-0.750621	2.26964	0.0772715	2.41769	-0.475227	-0.0582361	1.05621	0.454912	0.857911	2.5873	-0.901414	-1.91741	0.52554	3.00668	4.13933
bin747	0.110097	-0.0746416	-0.264333	-1.98399	0.275431	-0.559149	0.119958	0.402796	-0.469107	2.35099	0.324072	0.431464	0.346416	0.143925	1.00129	-0.639147	1.03049	-0.960854	-2.12946	0.54096	1.6205	4.12921	-1.78158	2.03924	4.80632	1.49538	4.83079	2.77062	4.50336	4.70906	0.522361	4.99459	0.704479	0.923551	3.21991	-0.0904574	1.97124	1.41724	7.22758	3.8601
bin748	0.14225	-2.22961	-1.10206	0.12096	-1.59087	0.541276	0.137303	0.00307401	-0.710761	0.880142	-0.720531	1.51976	-0.153693	0.730355	0.0392258	0.629397	-0.839307	1.00492	1.76376	-0.163726	-1.33963	-1.14309	-1.04307	1.27113	-0.260459	0.394832	-0.280417	0.00688575	3.35822	-0.673365	-1.35883	0.343335	0.24913	-0.146143	-0.399129	-0.241761	-1.41655	1.13012	1.46548	1.22545
bin749	1.30765	0.696751	-0.825251	0.478241	-0.498561	0.345021	-0.355691	-0.375258	0.605103	0.430478	1.85905	-1.6025	-1.34821	-0.953865	-0.163231	1.51642	0.636745	-0.0938458	-1.79001	0.132264	1.55993	1.00654	-1.99296	0.596566	1.29056	0.503495	0.880292	0.822487	6.56581	1.39305	-1.4063	2.46208	0.987115	1.40755	-1.10668	-1.93755	-4.07695	1.23119	2.74871	2.3861
bin750	-0.553063	-1.24623	0.395448	0.899888	-1.35138	1.04739	-0.163415	0.405435	-1.04178	1.08608	0.0747261	-1.3817	-0.16489	-1.66631	0.512351	1.77335	-0.0513725	0.136337	-0.301603	1.59614	2.41793	0.0416592	-2.72993	-1.21014	0.388614	0.805618	1.24255	0.235056	2.92014	0.760834	0.217264	-1.08009	0.175132	-0.813239	-0.0706278	2.35087	0.481065	0.971711	0.316908	0.759016
bin751	-0.221001	0.610979	-0.675467	-0.0271732	0.0878913	-0.720329	-0.193586	-0.682139	2.96038	-0.837632	-1.15793	1.24947	0.684994	0.632135	-0.827173	-0.00932836	0.355223	-0.459239	0.741783	-1.51228	4.40848	1.57925	-1.32856	4.29658	2.80447	3.47519	4.18409	1.76064	2.93888	2.87925	1.24145	0.907129	1.39628	0.496025	2.89534	-0.127506	0.989989	-0.539384	0.820481	2.67931
bin752	1.26467	-0.850939	-1.37573	0.386084	0.948234	-0.13417	0.231851	0.760417	-0.258668	1.31964	-0.452999	0.816204	0.812501	-1.50477	0.877425	0.643484	-0.0631981	-1.2843	0.0214276	-2.15615	2.358	1.64878	-2.20634	1.64725	1.02132	1.57226	0.778084	2.75298	5.67313	1.03477	0.13377	2.26147	2.97571	3.04148	-1.34368	0.125528	0.546108	3.34015	3.3768	1.45781
bin753	0.761182	1.74429	-0.0764163	0.374718	0.376435	-0.51223	-0.955626	-1.00189	0.0830672	-1.48814	1.32143	0.0159269	-0.303284	1.1199	-1.32439	-1.26006	-0.434446	1.99221	-0.312729	-0.109967	0.989924	1.56345	-1.88864	0.922663	3.08273	0.926319	3.01967	-0.11415	3.7007	2.64665	0.109374	2.20079	0.439268	2.74329	1.06049	0.506265	-0.446903	0.0153472	1.00511	2.03723
bin754	-0.494966	-0.911477	-0.48862	0.284832	0.0191912	0.789245	-0.716128	-0.406058	0.447314	-1.20396	-0.499018	0.421736	-0.827713	-0.319007	1.93284	-0.0963949	-0.557594	2.76373	-0.99995	0.860428	0.114132	1.01234	-2.37605	4.67935	-1.12847	0.138849	1.61239	0.764871	4.52537	2.83164	0.513158	-0.532404	1.98495	0.707237	1.41621	1.14672	0.753669	0.462184	5.59191	2.53837
bin755	0.0539862	-1.35429	0.0926197	0.214434	-0.0324112	-0.158984	-2.06776	-0.0428609	2.25412	0.363775	-1.22506	0.559767	2.03249	0.530861	-0.365455	-0.331467	-0.47913	-0.710153	0.0449114	0.618566	1.94944	1.35181	-1.06291	-0.0434203	1.44183	3.30113	3.76214	0.977375	0.00340918	1.77126	0.0536953	3.863	1.96042	0.951627	0.212115	6.8697	2.72377	1.46669	1.49277	0.114943
bin756	0.947417	0.876407	0.154134	-1.87847	-0.163912	-1.62714	1.27522	-0.964402	0.43373	-0.409421	1.21978	-1.48825	-1.29371	0.0611459	0.641612	0.169581	1.3557	0.18707	0.684631	-0.177706	-0.06304	-1.98583	-1.78203	1.20774	-0.577686	2.1134	0.251781	-0.325587	1.27942	1.51442	0.277498	-0.614345	1.49768	-0.947534	1.0886	-1.35532	2.49581	0.825801	-2.52666	-1.55998
bin757	-0.687568	0.69456	0.569478	-1.74003	1.65882	1.01516	-0.0577159	-1.03031	1.24584	-0.474216	0.336973	0.0207142	-1.42182	-1.56707	0.0351698	-0.0118271	0.176297	-0.0136866	1.77892	-0.536365	-2.08329	-1.14763	-2.28629	-0.69757	-0.821704	1.55676	-1.0612	-0.637315	1.55511	1.28129	-0.893558	-0.666944	0.346037	0.89167	0.0344665	1.88317	2.08798	-1.10493	-5.26491	-0.0266375
bin758	-0.472884	-1.38271	-0.51406	-0.0593008	-0.460709	0.12491	0.46031	0.123873	1.69911	1.15881	-0.323334	1.0688	0.727175	1.99868	-0.0925373	-0.44011	-2.32253	-0.53326	-0.454274	-0.295736	0.983527	-1.71513	-4.30924	1.02021	-2.22754	1.30968	-0.617829	1.05595	0.0207818	-3.2706	-0.839578	0.259572	-0.429175	-2.0615	-0.210601	-1.76871	0.800537	-0.111097	-3.20126	-0.0408986
bin759	0.224987	0.765244	0.921594	-1.69541	-0.237516	-0.977744	-0.203646	-0.415897	-0.616709	0.335128	-0.0187598	0.226308	-1.14514	1.87144	-0.155528	1.1196	-0.596451	1.69632	-1.76164	0.659656	1.1871	0.943903	-2.74752	0.0990817	-1.40938	0.581098	-0.328213	1.64089	1.22374	-1.10339	1.40309	0.111894	0.290904	-0.0400273	0.711935	-0.426544	2.45704	0.00955898	-1.00455	0.174821
bin760	-0.387224	0.692735	-1.24858	1.11638	0.562129	-0.380107	-0.656131	1.04371	1.42388	-0.326301	0.802708	-0.826884	1.04488	0.300789	-1.40768	-0.336175	-0.567	1.66444	-0.720378	-1.79678	-0.268647	1.37981	-2.26339	0.731544	-1.07197	0.927195	0.740402	1.56227	1.5458	2.25643	-0.280748	1.10875	-0.123337	-0.885656	2.69409	0.914344	0.586327	1.92995	-0.615645	-0.660925
bin761	0.716545	-1.67381	-0.446349	-0.156597	-0.767952	-0.0559093	1.81619	1.72109	0.0513133	-0.402455	1.02107	-0.343769	1.3335	1.02448	-0.403295	-1.30161	0.0552386	-0.332388	-0.316197	-1.53903	-0.0752544	1.79439	-0.887972	0.375875	-0.248811	1.36117	1.05202	1.107	1.92548	0.0424001	0.190909	-0.491415	0.988895	-1.20828	-0.699769	-0.770699	0.884012	0.753105	-1.67992	-0.192816
bin762	0.0191158	-0.817083	1.60289	-0.341526	-0.1922	-1.20894	-0.282863	-0.498806	0.952539	-1.25137	-0.079242	-0.364243	-0.340528	-1.24519	1.13882	1.69669	1.29045	0.512737	-1.57224	0.976996	-0.180949	-0.728728	-4.83564	2.09865	-0.722005	1.91832	1.95948	2.29138	2.99529	1.40232	0.72644	2.12734	1.33243	-0.890327	0.567279	-1.41333	2.06353	2.4892	-0.112102	6.28076
bin763	-0.432865	1.71524	1.77998	-0.739255	-1.33721	-0.414891	-0.1956	0.438543	-0.0745858	0.244864	-0.986846	-0.270885	-1.26654	-0.440411	-0.650043	0.286093	-1.33248	1.56245	0.860941	1.25966	1.05866	0.974785	-0.554696	0.0945433	-0.949682	0.587831	1.25079	1.66978	1.0354	1.70708	0.375067	2.37711	1.44478	2.20581	1.56894	1.40151	-1.99392	2.07913	0.28958	-0.759798
bin764	-1.61074	2.54153	2.0494	0.917088	-1.01956	-0.130888	0.27432	-0.197024	-0.56063	-0.479342	0.290698	0.192077	0.739771	-0.84114	-0.695069	-0.146672	-0.894272	-0.498448	0.400926	-0.328581	-1.82896	-1.71813	-2.73558	0.705245	-2.23286	0.0378254	-0.349318	0.896423	1.6076	-0.196429	-0.966557	0.116416	0.483645	-2.93961	0.664603	-3.00311	-0.10466	1.2957	-0.415517	-1.10858
bin765	-0.595099	1.41243	-0.344966	0.715165	-1.25128	2.34906	0.626392	-0.145163	0.0901172	0.677424	-0.292285	1.63034	-0.615035	0.0446039	-1.10251	0.280562	-0.863084	-0.239384	-1.28369	-1.09167	0.509582	1.40059	-1.11043	3.63812	-2.63664	0.608319	2.39299	3.1497	2.05136	0.406002	0.245537	2.7762	1.81313	-1.89013	-3.27612	1.80963	2.8701	0.637424	1.30741	-0.133037
bin766	0.388461	-0.207351	0.0359912	-0.204158	0.0903423	-1.06184	0.215077	0.0286483	1.87349	2.55489	-0.268338	0.235192	-0.289882	0.0737768	0.398682	-0.796592	-1.06395	-1.27046	-1.69526	0.961549	-1.03396	-1.18644	-2.50709	1.75767	-1.19939	-0.356585	2.76716	1.8256	0.555879	0.9109	-0.403208	3.79646	-1.65678	-1.85486	1.92164	2.11077	-0.0946697	5.78515	-3.09637	1.27541
bin767	-1.01722	-0.256906	-1.17826	-0.100638	0.463787	1.76953	-1.10705	0.798041	-1.00299	-0.630675	0.39196	-1.43421	1.13629	1.94341	0.80129	0.901907	-0.809497	-0.437057	0.259943	-0.488109	5.2643	2.16932	-2.04137	3.03707	-2.23689	2.26916	2.20214	0.0995718	1.82517	6.97907	1.76439	-0.769178	-1.03309	-1.09949	3.31924	2.44767	2.28984	2.11533	3.59934	2.03334
bin768	-1.74021	0.808728	-1.28238	-1.15644	0.252219	-0.669245	-0.993888	-0.451984	-0.504947	-0.535539	2.73173	-0.0127286	0.744685	1.0275	0.126394	0.289566	-0.180005	0.700332	0.530201	0.315259	1.85966	3.28157	0.347751	1.32305	-3.16194	2.40553	1.75281	3.55861	4.05014	3.05052	-0.838741	5.09743	2.17615	0.384644	1.41621	3.10304	-0.345323	-1.32465	0.537476	1.05705
bin769	-0.271149	0.887994	-0.0349223	0.130225	-0.366171	-0.848357	0.714514	-1.14008	-1.78839	-0.468639	1.62817	1.41335	0.284255	-0.939845	-1.27139	2.16689	-0.264599	0.168709	0.0725565	-0.0836213	2.03185	0.358978	-2.13107	1.3739	-0.536465	2.18869	1.61103	-0.187639	1.20802	1.22873	-1.47275	-0.0820802	0.225201	-0.147781	0.156825	2.7497	3.65949	2.03967	-1.01408	0.561015
bin770	-0.656522	-0.0269464	0.969365	0.633107	2.02823	0.32003	0.397838	-1.32722	-0.619277	0.823476	-1.2884	-0.345813	-0.876472	-1.1214	-0.740207	1.86826	-0.538382	-0.88701	0.988308	0.38639	-0.79114	-0.10614	-4.25976	0.630235	-1.62956	2.94871	1.81528	-0.0404502	2.09622	0.0452372	-0.86909	3.52606	2.34428	5.08014	1.4018	0.791873	2.08448	2.37254	4.08036	0.512388
bin771	1.13623	1.95062	1.20001	0.537812	0.394899	-0.499557	0.765954	-0.380618	-0.432545	-0.65491	1.49485	-0.644901	-1.79291	0.136033	-1.22364	0.55407	-0.633277	-1.03465	0.239216	-1.10063	-0.3741	-0.839196	-1.71095	2.37458	-1.64948	1.06355	0.46827	0.450465	1.18228	0.74989	0.280849	-0.44928	-1.11715	-0.790087	1.02528	0.654694	0.566199	0.481844	-0.428106	-0.145691
bin772	-1.38116	-0.764741	0.601168	1.9781	0.095833	0.829198	1.74721	-0.549808	-0.195157	0.691208	0.745882	-0.999646	-1.2359	0.743893	-0.985841	-0.0670812	0.560514	-0.835272	0.391372	-1.36965	0.757525	-0.761423	-1.74931	0.408132	-0.577168	0.134987	2.54126	0.663146	1.26866	0.494424	0.721338	1.22289	2.96079	-2.15239	4.90146	-2.30832	2.27893	0.862029	-1.81372	-1.09626
bin773	1.5428	-0.996089	0.37001	-1.24848	-0.843553	-0.0301346	-0.284608	-0.828173	0.0246529	-1.38242	-0.379969	0.0816552	0.486142	-0.27246	0.590464	0.9875	-0.701543	-0.297813	2.83876	0.345748	2.04607	1.54161	-1.11234	-0.463255	-2.4203	-0.655143	0.417398	-0.246048	0.646691	-1.64579	-2.22914	2.16303	1.31515	0.173074	-1.19233	-1.77619	-2.18787	-2.05957	1.41535	-2.28821
bin774	-0.0410271	0.832523	0.00434334	-0.442918	-1.31285	0.412174	-0.278051	-2.41792	1.71983	-1.04718	0.431823	0.148569	-0.215893	0.324955	0.623773	-1.00801	1.21536	1.28434	0.695797	-0.934826	1.04745	-1.10698	-2.92103	0.398676	-3.90218	1.45494	0.120324	1.04016	0.523738	-2.51172	2.65042	2.32508	1.10121	-1.85128	1.32138	-0.679077	-2.39811	0.447211	-0.806004	-2.29549
bin775	0.416515	-0.236961	-0.659765	-1.25701	0.849435	0.432125	2.14815	-0.872824	-1.23009	0.288487	-0.424328	-0.743382	-0.781149	1.70574	-1.23461	1.34513	-0.580978	0.502703	-0.410026	0.737058	1.1708	-2.80512	-0.897656	-0.169062	-0.360967	2.14528	-1.0928	0.757886	2.05938	-1.6889	-0.176373	-0.78396	0.918675	-2.47199	0.370516	0.119462	0.278264	-0.027935	-1.76633	-0.565309
bin776	-1.50479	-0.678666	2.5998	-0.408629	-0.134944	-0.526802	-0.546368	-0.38551	-0.721106	0.363306	-0.222799	-0.268512	0.103433	1.3827	1.31603	-0.796434	-0.648118	0.929656	-0.983144	1.12883	1.82804	0.370324	-1.53786	2.84996	0.443785	2.37655	0.974372	2.73662	6.61763	1.80582	1.36277	2.98459	2.12654	-0.191073	2.33262	0.173553	3.31682	1.50325	0.818532	2.28054
bin777	-1.94608	0.281541	1.26392	0.675392	1.18434	0.0441975	-0.300054	-0.882239	-1.02857	0.945769	0.308635	-0.765928	-0.413837	-0.336553	-0.912918	0.886907	-0.272382	1.75226	0.984117	-1.46951	1.0726	-1.25065	-1.99918	1.14675	-3.32378	1.3591	1.47353	1.78153	6.92087	0.567433	0.0486279	1.21073	0.286231	0.597067	0.559366	-1.44628	-1.11951	1.13843	-1.68737	-0.324839
bin778	-0.777291	2.16957	0.358825	-0.352339	0.0126589	-0.420219	-0.830589	-0.124935	1.82051	-0.543764	-1.23619	-1.84804	0.487184	-0.498461	0.521838	-0.601475	0.272476	1.66819	-0.0157324	-0.0618735	0.511614	-1.35118	-1.10225	-0.0341238	-1.6306	0.465427	0.781987	0.470736	2.29867	0.324418	-0.249222	-0.506213	-0.184862	-0.292122	3.32956	-0.0794215	-0.975667	-0.0343743	-2.04496	1.94799
bin779	0.291568	-1.5466	1.81014	0.712344	-1.29982	0.02269	0.702172	-0.360726	-0.77745	1.42645	-0.320312	-0.446987	1.47005	-0.210703	0.379649	1.32934	-1.19336	-0.150439	-0.582522	-1.26396	3.96789	0.427945	-2.78785	1.24513	-1.05962	4.25545	2.27858	0.779052	6.71151	5.45591	-1.39197	3.70037	-0.191599	-3.21542	-2.88377	1.93383	0.672061	2.1855	-1.85057	-0.138466
bin780	-2.06478	1.18569	1.52211	1.25181	-0.23626	-0.85346	-0.0463741	0.307335	-0.739469	0.469454	0.0333872	-0.20212	0.988606	-0.774131	0.251133	0.257407	-1.42245	-0.72469	1.6603	-0.862365	3.57772	-0.891062	-0.154589	0.69696	-0.324135	0.302737	0.0286157	-0.521978	4.45567	-0.512405	-1.48774	0.942424	0.700166	-0.135667	0.368952	-0.675472	1.22059	0.30505	-1.15225	-1.17783
bin781	0.856076	-0.801127	0.326406	-0.0554029	1.63822	0.754662	-0.187479	1.06164	0.473929	-1.47204	-0.566158	0.594867	-1.07677	1.61767	-0.958186	-0.710208	0.308247	0.792869	-0.674024	-1.90886	4.50296	-0.431184	-2.70829	1.48073	-0.137301	1.37271	1.52018	0.451687	6.14189	-2.20915	-0.40478	-0.720659	1.34345	0.685709	4.12204	0.870086	4.17059	2.67013	2.33559	2.26208
bin782	0.34655	-2.15407	0.161252	0.143786	1.44823	-0.791979	-0.193355	-0.440767	0.892284	1.38462	-0.293854	1.46832	0.315294	-1.21649	-1.44065	-0.238081	-0.31392	-0.883926	0.700082	1.10528	1.11796	1.11395	-1.9228	-0.0535217	0.561967	0.860251	1.43296	1.14951	5.95785	-1.14165	0.15926	0.682978	-1.16074	-1.32674	1.30999	0.378023	0.947361	2.40022	3.23778	-1.73791
bin783	-0.289636	1.89	1.53362	-0.752846	-0.49007	0.905745	0.306719	-0.951982	1.36185	-0.717575	-0.561547	-0.543338	0.184739	1.05169	-1.43558	0.173639	0.708648	-1.56678	-1.07042	0.255922	-0.258703	-0.035381	-3.07746	0.404089	-0.154935	5.15655	4.61233	2.65905	5.35006	-0.262738	1.76316	4.50624	-2.534	-1.93575	2.66739	1.0302	1.80707	5.88415	1.2632	-0.612443
bin784	-1.45972	-0.210399	2.02165	-0.672675	1.25982	0.88903	-1.97675	0.689002	-0.56584	0.494236	-1.18025	-0.165228	0.601415	0.150462	-1.18398	0.557828	0.475727	-0.771904	0.326841	0.723595	0.815285	1.54415	-2.52325	-0.394003	-0.0134257	2.42759	0.997126	1.11119	8.79206	2.09657	-0.516694	-0.43112	0.131975	-0.750394	0.255391	2.81396	-0.409056	-0.528941	-2.15282	4.76665
bin786	-0.903283	0.190331	0.788985	-1.31433	-0.146064	-0.962433	-0.144743	-1.56988	-0.419846	1.20105	-0.0953564	0.692632	-0.114877	1.67454	0.726921	-1.79474	0.582368	0.748895	1.52942	-0.672048	-0.881983	3.19327	-3.85386	0.471118	-2.85669	2.61856	3.11736	0.495085	-0.16361	0.727709	-0.0899117	0.917845	2.41693	-2.32211	-1.50278	-1.11634	-2.9411	1.85574	-3.65123	-1.3694
bin787	1.37329	1.52403	0.506908	-1.16834	0.0905145	-0.534587	-0.0842941	0.363435	1.09794	0.578178	-0.290951	-1.21821	0.461909	-0.933155	-1.7255	-0.189325	-1.7582	-0.230869	0.861458	1.28654	3.56602	2.83431	-1.60082	2.36722	0.197233	0.373311	4.84402	1.01002	2.50226	3.26156	-1.79051	1.14233	2.34487	-0.891206	2.58985	2.42665	0.472	1.13604	-4.34567	1.57345
bin788	0.104899	0.994018	-0.224799	1.11154	1.46245	-0.824686	-0.506232	-1.26142	0.852774	-2.06637	-0.893805	0.643345	0.689198	0.198071	0.273519	-1.53293	-0.247888	-0.728409	0.544423	1.42603	-0.413176	-0.699739	-1.9129	1.78716	-1.71899	-0.284302	1.13437	-1.00823	-1.74069	0.804688	-0.226212	-0.2087	0.2788	-0.655034	0.583207	-0.285992	-4.54636	-0.155749	-1.09606	-2.08344
bin789	-0.0346558	-0.506509	-1.65895	0.409863	-0.896821	-0.758297	1.53441	0.0319646	-0.653708	0.792914	-0.681804	1.97302	0.284621	-1.10055	0.354358	-0.390804	-0.181448	-0.348329	2.19698	-0.352936	1.35264	-1.16938	-3.87451	0.5624	-2.06785	2.66181	1.90541	-0.577128	-3.46758	-1.24636	-0.159904	-3.24014	0.783641	-0.90743	0.230505	-1.06902	0.811234	-2.19962	-4.52488	1.85485
bin790	0.79625	-1.14894	0.351152	1.9672	-1.40986	-0.60857	-1.82625	-0.300549	0.0403059	-0.896787	0.0438899	0.73688	-0.320202	-0.399047	0.291311	-0.0914594	0.740985	1.5018	-0.873184	1.41329	-0.235394	1.27742	-2.5277	0.947261	-3.42404	1.05327	2.98274	-0.779049	-1.72849	1.36424	-0.617437	-0.724809	0.161743	-0.97502	-2.51956	-1.44368	2.32321	-0.303189	1.44545	-0.990901
bin791	-1.18801	2.00201	-1.13574	0.699895	-0.111502	-0.232092	0.842208	-0.104382	-0.0356088	1.78131	-1.15481	-0.185989	-0.523406	0.896151	0.567185	0.661576	-1.21877	0.722302	-1.1068	-1.17464	-0.538924	1.35789	-1.8101	1.20566	-2.31993	-0.771427	1.21059	-1.09578	-3.29079	-0.997722	-0.78166	-0.0353493	-0.150064	-0.230794	-1.16985	1.17183	-2.16725	-0.886089	-2.58245	-1.16113
bin792	-0.805697	-0.719949	0.695126	0.398704	-1.8492	0.236817	1.13799	1.00771	0.352481	1.29525	-0.605918	1.00951	-1.04098	-0.0766489	1.79419	0.309296	-0.505002	-0.527836	-0.325699	-1.77617	0.636226	-0.784989	-2.97425	1.46417	-0.728085	0.580994	1.99646	0.260337	-1.16849	0.502412	0.422936	1.609	1.63011	-0.195512	-1.41798	-3.16151	1.86633	1.83926	1.41582	-0.872417
bin793	-1.38789	0.610618	0.228935	-1.52499	-0.701013	-1.64987	0.629206	1.71957	-0.838114	-0.216212	-0.0718185	0.877826	0.329204	-0.401395	-0.539132	2.0132	-0.00610867	1.24931	-0.16468	-0.166511	-0.239249	0.932928	-4.67103	-0.179854	-1.74323	2.72186	1.58428	0.982255	-1.81888	1.09961	1.44832	-1.13835	2.91109	-0.599189	0.158476	-0.0906567	1.49327	2.84911	-4.37559	-1.62834
bin794	-0.787058	-0.229776	-0.559667	-1.37783	-0.583879	1.85466	-0.676095	-0.267701	2.57222	-0.0221138	-1.16928	1.03015	-0.433773	0.566353	0.183516	0.53844	0.323275	-0.95693	0.662045	-0.676159	-1.15033	-1.08304	-0.505162	0.931703	-1.55205	0.597573	-0.714941	0.700511	-1.82566	0.494438	1.51506	-0.822976	0.764408	-1.15932	0.564044	0.309532	2.6751	2.04609	-0.614372	-1.45048
bin795	0.0307644	0.429218	0.0769872	-2.64057	0.883292	0.814425	-0.631781	2.08347	1.05428	-0.508362	-0.700082	0.383734	-0.106493	-0.709747	-0.58294	0.157552	-1.28088	0.895863	0.526523	-0.17508	-0.440455	3.32241	-2.81072	-0.642533	-1.15429	-1.03247	0.77441	0.593256	-3.19212	4.36025	0.127197	0.0346135	0.296641	-2.63886	0.962713	-0.433263	0.594239	0.153085	-3.51808	-1.35536
bin796	0.214732	0.853239	-0.505794	-0.195171	-0.400727	-1.30073	-1.69729	-1.00746	1.8672	1.44601	-0.953092	0.599679	-0.758672	0.521283	0.472746	-1.3533	0.606809	-0.284663	0.584401	1.28112	-0.598532	-1.95917	-1.69298	1.53399	-2.17432	0.927267	-0.601945	1.10554	0.128457	0.0249972	-0.524604	0.267593	-1.09681	-1.28176	-0.339141	-1.57449	-0.352402	0.271138	-1.65748	-1.65683
bin797	0.194558	-1.00123	-1.01677	0.190178	0.0731415	-0.628914	-0.583565	3.32423	0.453665	-0.288498	-0.976815	-0.13652	-0.517881	-0.730509	0.603855	0.645699	-1.01152	0.99294	0.499164	-0.0698781	0.0865986	-1.83004	-1.74161	1.03601	-2.34882	-1.19646	-1.1608	-0.317718	-1.70897	-2.28224	-0.556022	-1.21565	0.285579	-2.31696	-0.333958	-1.94478	-1.88645	1.61059	0.010134	-0.358708
bin798	-0.990161	-0.565772	-0.233342	0.105489	0.863182	-0.323659	2.37159	-1.27432	-1.23044	0.249712	-0.454997	-0.339129	1.79929	-0.615596	0.910963	1.22968	0.504929	-0.440808	-0.678606	-0.883301	1.01772	-0.501159	-7.08807	3.59344	0.891752	0.911118	3.36048	0.868914	-0.941803	2.6615	-0.703179	5.45939	-0.284749	0.0510565	0.469299	5.16005	-2.37449	2.27549	-0.658155	-5.28404
bin799	-0.418918	-0.616204	0.648587	-0.80297	0.5327	1.79259	0.415821	1.2103	1.00049	-1.08844	-1.97921	-1.04973	-1.66419	0.562871	0.507042	-0.588417	-0.123361	0.0405136	0.943192	0.673385	-0.201501	-1.60778	-0.156825	0.958723	-1.26023	1.75962	1.75509	0.561344	-2.18844	2.02019	-1.99704	0.20148	0.972874	-0.384914	1.68356	2.5188	-0.800944	1.63792	-2.50134	-1.19763
bin800	1.23299	0.345804	-1.48523	0.204479	-0.271739	0.34045	-0.391447	-0.129468	-1.51426	-0.172853	0.246858	-1.20429	1.39166	-0.298797	0.61116	0.0569636	-0.990283	-0.668712	2.6611	0.0287988	-0.0539953	1.40499	0.438606	1.40761	0.515572	0.0978817	3.89411	1.33637	-0.61633	4.95706	-1.2755	3.52647	1.0188	-0.691823	1.10258	-0.534681	0.944443	0.0862802	0.0396726	-0.574329
bin801	0.767854	0.988399	-0.249393	-0.535926	0.485402	-0.201948	-1.43289	-0.710637	0.436304	-1.05333	1.0902	1.21595	-0.114648	0.675947	-1.91215	-0.511168	1.73798	0.92084	-1.4123	-0.17961	1.8468	-2.03498	-1.344	2.05568	-1.76885	0.394924	-0.662154	-0.99134	-0.488844	-1.50786	1.10134	-0.255202	0.924127	-2.52314	0.285588	-1.72397	-0.191938	0.417261	-2.34991	-1.10871
bin802	1.21566	-1.3664	-0.932304	1.47098	1.85801	-0.212463	-0.449774	-0.061318	1.77933	0.21528	0.983527	-0.68947	-0.874964	-0.12472	-0.535331	0.550027	-1.23912	-0.192453	-1.11137	-0.284542	2.26977	4.31858	0.312525	0.616324	-1.35388	5.17227	3.46164	-1.28684	-5.23324	1.54822	-0.886714	0.164098	-1.23456	1.32945	-1.48031	3.1289	0.223433	-0.467316	-2.96692	1.53199
bin803	0.519554	1.78625	0.90789	1.15311	1.02352	0.0288562	-0.582143	-1.91559	0.136701	-0.742927	1.24819	-0.423014	-0.227402	-0.914566	-1.99727	-0.945013	0.377968	0.21264	0.179527	0.173233	1.02515	1.25411	-1.56847	0.118387	-0.723329	1.18576	0.754554	1.12671	-0.119718	-0.37319	-0.784588	-0.6659	0.694291	-1.06757	-1.59718	-2.64983	-0.574805	1.27616	-0.299241	-2.50701
bin804	0.554788	-0.731208	0.279933	1.02805	-0.21892	-1.22997	1.28452	-1.47397	2.06648	0.283613	-0.447085	-1.11969	-0.027507	-1.15759	-1.46571	0.895189	0.41669	0.103599	-0.184279	1.13795	2.95902	4.96683	0.174502	2.08182	1.84313	2.80701	2.48175	-0.242071	-0.540318	1.2748	-0.847585	0.629721	1.16272	2.69275	-0.169378	2.83251	0.369064	1.64293	2.13974	0.70284
bin805	1.529	0.538352	0.767786	-0.680899	1.47356	1.16133	-0.260011	-0.462895	-0.263714	-0.538497	-1.00747	1.06296	0.00127477	-0.395018	0.948566	-1.56828	-2.06728	0.0340378	0.625785	-0.898568	1.82101	0.467626	-1.71072	4.56079	0.405973	3.4274	2.1585	2.38797	-1.27215	3.14486	0.428662	1.31573	-0.0184398	2.06454	3.52472	-0.235683	0.255282	3.29567	2.56402	1.20526
bin806	-0.180658	-1.58853	-1.21391	2.23808	-1.15729	-0.855639	-0.603685	0.427573	-1.2823	0.154967	0.342587	0.417135	1.23154	1.02092	0.712493	0.13395	-0.259685	-0.923352	1.15599	0.226114	-0.932466	-0.373575	-2.84976	0.24469	-1.67819	2.21048	1.3167	0.542556	-1.26262	-1.90509	-0.104378	-0.343619	-0.471916	-2.40293	-0.783758	-2.5748	-0.990496	-0.645321	-0.829386	3.24222
bin807	-1.92378	0.00845181	1.28295	0.589229	1.61609	0.414991	1.15476	-0.597258	-0.23689	-1.24268	1.32458	0.802625	0.393684	-0.872166	-0.934687	-1.32549	0.34878	0.452976	-0.921601	-0.325937	-0.162367	1.17343	-1.1474	2.4188	0.253394	2.59119	3.16477	1.62297	-0.586317	2.31601	-1.1816	1.63295	-0.233088	-0.595378	-0.857935	-1.33601	0.109368	1.00619	3.41344	10.0623
bin808	-0.156571	-0.649833	-0.825546	1.1262	1.13699	-0.595524	-1.05319	0.546496	-0.730684	1.86612	1.38705	-0.66345	-0.629584	0.272088	1.41036	-1.85231	0.758731	-0.576509	-0.570929	-0.199754	1.35324	0.633536	-2.83709	1.70399	-0.663983	2.64972	1.18509	1.16308	-1.10959	3.26796	0.762296	-1.6151	-1.91901	3.43104	-1.0134	4.47128	-2.8828	4.02936	-0.642204	3.418
bin809	0.444415	0.332882	-0.558727	-1.61718	1.30449	0.049895	0.72094	0.644832	-1.18501	-0.4436	0.693139	1.0424	-1.15302	2.08584	-1.36053	-0.62564	0.716584	-1.05769	-0.468505	0.446086	1.8594	3.18509	-1.80295	2.78864	-0.753157	1.42159	3.1405	0.453948	-2.29817	4.43431	-1.91476	2.27203	0.701658	0.655786	0.981646	1.03748	0.137232	1.59384	-2.52099	0.342872
bin810	-0.551226	1.46959	-0.748066	-0.925178	0.596894	1.95375	-1.05248	0.168427	-0.139751	-0.545416	-0.946622	-0.682981	-0.332757	-0.543513	-0.399212	2.42397	-0.40477	0.520891	0.867927	-0.725249	0.906157	0.169254	-1.82833	1.4176	-0.884508	-0.436166	-0.23531	0.1243	-1.08473	2.60409	0.480536	1.30232	1.00063	1.49357	-0.729156	0.710157	0.305947	1.18333	-1.55124	-0.534466
bin811	2.70992	-1.00675	-0.233709	0.952863	0.267271	1.24906	-1.29849	0.794517	-0.710175	0.536429	-0.404574	-0.925286	-0.709501	0.347983	0.894656	-0.231584	-0.83147	0.0968663	-0.193582	-1.30162	3.04228	3.46081	-1.18329	2.58787	0.202374	1.5408	4.79452	1.12706	-2.07234	0.213133	0.128924	5.94901	-1.14048	2.17094	-0.882483	2.49715	-0.235157	0.29752	-0.637175	0.172699
bin812	-1.73165	0.336182	-0.127614	-0.106525	2.30945	-0.954185	-0.964365	-0.235519	-1.74675	-0.863407	0.713678	0.642995	0.275772	0.36672	0.544287	-0.217878	0.547982	1.59796	-0.647984	0.245907	-0.911073	-2.54113	-0.792751	-2.05417	-4.18687	-1.08468	1.45234	1.15621	-2.3927	1.59112	-1.26464	1.87011	-0.792448	0.373409	-0.97135	-3.36237	-0.224517	-0.936136	-2.08862	-2.11581
bin813	-0.709574	0.81159	-0.303688	1.5458	-0.370462	0.394429	2.48099	1.64755	-0.83278	-0.314314	-1.77367	-0.607795	0.127622	0.433427	-0.844151	-0.575015	-0.748562	-0.249709	-0.132798	0.0285843	-3.34985	-2.88527	2.08671	-0.172144	-0.589948	-0.554659	-0.0334907	-1.63494	-2.45512	-0.151922	-2.86136	-1.65256	-4.27042	-0.826496	-2.43402	-3.0043	-1.60856	1.44874	-6.18746	-3.39923
bin814	-0.740468	0.752995	-0.730152	-0.823218	1.0311	0.415019	0.562184	0.758068	-0.468036	-1.20839	-1.25003	-0.936637	1.96142	-1.69502	1.14015	0.801629	0.67295	-0.641792	-0.447952	0.850645	2.58515	0.270151	-1.94266	2.37402	-0.0243499	1.06158	7.46207	0.421211	-1.09456	2.50131	-1.17021	3.4306	-0.652894	1.8344	5.09307	0.647604	-1.00157	4.86219	3.75024	3.21159
bin815	-0.401177	-0.749305	0.951135	0.912731	1.37087	-0.728481	-0.898277	-1.74103	-0.733153	0.357437	-0.495067	0.971162	0.337056	1.51005	1.34735	-1.43357	-0.289705	-0.994678	1.007	-0.303344	0.866812	0.0697824	0.128882	0.520157	-0.180874	1.09419	1.88573	0.449926	-2.03068	-1.14944	-0.477752	1.27881	-1.31145	-1.27429	-2.89104	-0.194629	-3.41039	-1.3128	-0.683339	2.44824
bin816	1.82724	-0.470031	0.654463	0.904925	-0.118948	-2.27062	0.637023	0.0895093	0.612001	-0.938027	-1.64642	1.38112	-0.240166	-0.377226	0.661457	0.0129036	0.685555	-0.166817	-1.27195	0.0249605	-1.01806	3.14954	-1.94468	-0.291881	-2.74369	0.0592731	-0.697999	1.12261	-0.786999	-0.442571	-0.154929	2.90785	-2.82994	-2.66315	-0.00730981	0.0161693	-0.348415	-0.235977	-2.1637	-1.41653
bin817	0.35271	0.711257	-0.588683	0.895513	-0.116568	-0.994902	-1.50148	-1.51249	1.20991	-0.817102	-0.61805	0.329169	-1.28601	0.526714	0.0874406	0.994006	-0.688637	1.36039	-0.266227	1.93221	0.142548	0.484914	-2.95851	0.0219392	-2.22581	0.139744	0.641779	0.133708	-1.92789	0.262425	-0.0339691	-0.0234191	-1.55217	0.137565	0.829274	-3.67234	1.1003	-0.722867	-2.16154	-1.92113
bin818	-0.583441	0.198856	-1.57592	0.254349	-0.215107	-0.354195	-1.03418	0.566017	0.837818	0.24606	0.576319	0.112241	2.33338	-0.886193	1.29648	-0.0287328	-0.971845	0.901106	0.23781	-1.90773	-1.013	-1.674	-4.34987	0.516229	-3.38927	0.656047	1.97685	-1.41094	-2.15245	0.810591	0.601296	-1.84719	-0.116141	2.9161	-0.815631	2.90918	-1.38739	-1.25739	-1.76971	-0.85519
bin819	-1.88156	1.43985	-0.385523	-0.161265	1.11882	0.0184878	-0.85667	-0.581912	0.63818	-1.62839	-0.156329	0.425492	-1.67846	-0.272335	0.456662	-0.0131277	1.31469	1.15248	1.19333	-0.149814	0.700628	5.0261	0.221104	2.56784	-1.57574	2.80535	3.60632	1.12237	0.305167	3.8698	0.843509	4.65827	-0.163494	1.76524	2.6227	2.92673	3.32204	1.86603	4.19296	0.214356
bin820	-1.6712	0.320895	-0.47967	-0.263571	0.40535	1.15477	-0.876989	0.488634	-1.27921	-0.348695	0.935172	2.32796	-0.418052	1.2263	0.550398	-1.06576	-1.3862	0.419576	-0.0914274	0.0720819	-0.69176	-0.962427	-3.4907	0.51858	-3.03137	1.85827	1.16779	0.605116	-2.89275	2.57895	-0.41159	-3.85814	0.679735	-0.56585	0.186407	-2.41009	2.66062	1.02057	-1.38286	-1.73339
bin821	-2.10186	-1.41449	-0.782668	0.528436	0.673809	0.441322	-0.559951	0.173497	0.252566	-1.39607	-0.0766536	1.40294	-0.235193	0.163763	0.801785	1.69419	-0.925904	-0.504032	1.28245	0.582045	0.475709	2.76706	-2.02641	2.37993	-0.408454	-0.304565	1.66098	0.192149	-0.708074	0.792292	1.12025	0.288853	0.0462947	-1.59168	1.63114	0.995056	-0.13084	2.54158	0.421134	-1.36862
bin822	0.628271	-0.446608	-1.21253	0.238562	-0.710565	0.00202787	-0.219656	0.817402	-2.079	0.558797	0.590484	0.190145	-1.33353	0.900414	1.02184	-0.964939	-0.718917	-0.484719	1.33965	1.88033	0.428841	0.973659	-2.05439	0.761646	-0.286219	1.6075	-0.335941	1.14844	-0.868114	0.930239	0.468141	0.670016	1.29782	-2.08227	-1.37869	2.52923	2.2109	0.525155	0.465619	-1.96244
bin823	-1.40116	0.207132	1.50209	0.376084	-1.43377	-0.0910854	0.779661	0.725621	-0.466019	-0.451204	1.0983	0.91487	-0.906341	-1.86306	-0.655946	-0.638775	-0.0463968	1.6071	1.06305	-0.326173	1.50318	-1.24516	-6.08314	3.42419	-3.46467	0.172043	0.316521	2.21732	-1.73961	0.306252	-0.251106	3.10562	-0.10894	-2.59817	3.22511	-2.07748	6.58388	-1.81642	-2.65564	-0.813558
bin824	-0.295619	0.640211	1.1615	-0.0304709	-0.171984	0.38247	0.357803	-1.39519	1.51345	-0.676517	0.555419	-0.477712	-1.87925	0.873301	0.719005	0.132321	0.0744229	1.41789	-0.920572	-1.9773	1.52218	1.09687	-2.75737	3.03328	-0.242742	1.19663	1.71319	1.40733	-0.711307	2.45832	-1.98884	1.96428	-0.472325	-1.88732	0.260027	-1.95909	-1.8884	2.92413	-4.55614	-1.26136
bin825	-1.56448	-1.80337	-1.20426	0.0130931	-0.23678	0.303834	0.909297	1.85445	-1.25086	0.83195	0.698388	0.41042	1.55177	-0.0658424	0.718303	-0.734851	0.726031	-0.176731	-0.398016	-0.575254	0.688302	-3.09261	-2.75034	0.23507	-2.73986	-1.50884	2.166	-1.00262	-0.737031	-0.0167909	-0.413722	0.861002	0.437467	-2.67183	-0.0830559	-1.86348	5.83369	0.106798	-1.25293	0.379929
bin826	-0.916939	0.47867	-0.604851	-0.563229	0.347989	0.268018	-0.8491	0.1187	-1.59105	3.02858	-0.438566	0.379618	-0.972648	0.556175	-0.586703	1.42721	0.560788	-0.542812	-0.126626	0.0134243	2.58133	3.76909	-0.476423	0.888075	0.211416	2.18714	3.73176	-1.03489	-1.11734	0.561286	-0.00366623	2.52041	-1.44909	-4.15613	2.69552	1.52509	1.31899	-0.467576	1.06064	-1.95169
bin827	1.23396	1.26958	1.10977	0.503323	-1.16486	-0.685539	0.308437	0.0130913	-2.21183	0.65344	0.752592	-0.746356	0.568158	-1.01594	1.28751	-0.795466	-1.31065	-0.474668	0.677881	0.0174666	0.141011	-1.06784	-2.35519	-0.613921	-2.10516	2.11992	0.624593	1.68651	-2.21535	-0.122825	-1.15914	-1.00485	0.529296	-2.3138	2.82482	0.0304695	-1.13952	0.780525	0.915786	-1.57369
[truncated: 981 more rows]

## Sheet: Figure 3b
Figure 3. Associations among plasma fragmentation, methylation, and CNA profiles.
[truncated: 1,797 more rows]

[truncated: 14 more sheets: Figure 3c, Figure 3d, Figures 3e-3g, Figure 5b, Figure 6a, Figure 6b, SuppFig S1, SuppFig S10a, SuppFig S10b, SuppFig S12, SuppFig S13, SuppFig S14, SuppFig S15, Sheet9]
