# Supplementary material for: Multimodal analysis of cell-free DNA whole-methylome sequencing for cancer detection and localization
Source: Nat Commun. 2023 Sep 27;14:6042. doi: 10.1038/s41467-023-41774-w (PMC10533817; doi:10.1038/s41467-023-41774-w)
Supplement: Supplementary file 6 — Source Data [file 41467_2023_41774_MOESM6_ESM.zip › Source Data/SuppFig.6.txt]

Sensitivity	Specificity	Feature	Cohort	Diagnosis
1	0	FSI	Training	BRCA
1	0.00284090909090909	FSI	Training	BRCA
1	0.00568181818181818	FSI	Training	BRCA
1	0.00852272727272727	FSI	Training	BRCA
1	0.0113636363636364	FSI	Training	BRCA
1	0.0142045454545455	FSI	Training	BRCA
1	0.0170454545454545	FSI	Training	BRCA
1	0.0198863636363636	FSI	Training	BRCA
1	0.0227272727272727	FSI	Training	BRCA
1	0.0255681818181818	FSI	Training	BRCA
1	0.0284090909090909	FSI	Training	BRCA
1	0.03125	FSI	Training	BRCA
1	0.0340909090909091	FSI	Training	BRCA
1	0.0369318181818182	FSI	Training	BRCA
1	0.0397727272727273	FSI	Training	BRCA
1	0.0426136363636364	FSI	Training	BRCA
1	0.0454545454545455	FSI	Training	BRCA
1	0.0482954545454545	FSI	Training	BRCA
1	0.0511363636363636	FSI	Training	BRCA
1	0.0539772727272727	FSI	Training	BRCA
1	0.0568181818181818	FSI	Training	BRCA
1	0.0596590909090909	FSI	Training	BRCA
1	0.0625	FSI	Training	BRCA
1	0.0653409090909091	FSI	Training	BRCA
1	0.0681818181818182	FSI	Training	BRCA
1	0.0710227272727273	FSI	Training	BRCA
1	0.0738636363636364	FSI	Training	BRCA
1	0.0767045454545455	FSI	Training	BRCA
1	0.0795454545454545	FSI	Training	BRCA
1	0.0823863636363636	FSI	Training	BRCA
1	0.0852272727272727	FSI	Training	BRCA
1	0.0880681818181818	FSI	Training	BRCA
1	0.0909090909090909	FSI	Training	BRCA
1	0.09375	FSI	Training	BRCA
1	0.0965909090909091	FSI	Training	BRCA
1	0.0994318181818182	FSI	Training	BRCA
1	0.102272727272727	FSI	Training	BRCA
1	0.105113636363636	FSI	Training	BRCA
1	0.107954545454545	FSI	Training	BRCA
1	0.110795454545455	FSI	Training	BRCA
1	0.113636363636364	FSI	Training	BRCA
1	0.116477272727273	FSI	Training	BRCA
1	0.119318181818182	FSI	Training	BRCA
1	0.122159090909091	FSI	Training	BRCA
1	0.125	FSI	Training	BRCA
1	0.127840909090909	FSI	Training	BRCA
1	0.130681818181818	FSI	Training	BRCA
1	0.133522727272727	FSI	Training	BRCA
1	0.136363636363636	FSI	Training	BRCA
1	0.139204545454545	FSI	Training	BRCA
1	0.142045454545455	FSI	Training	BRCA
1	0.144886363636364	FSI	Training	BRCA
1	0.147727272727273	FSI	Training	BRCA
1	0.150568181818182	FSI	Training	BRCA
1	0.153409090909091	FSI	Training	BRCA
1	0.15625	FSI	Training	BRCA
1	0.159090909090909	FSI	Training	BRCA
1	0.161931818181818	FSI	Training	BRCA
1	0.164772727272727	FSI	Training	BRCA
1	0.167613636363636	FSI	Training	BRCA
1	0.170454545454545	FSI	Training	BRCA
1	0.173295454545455	FSI	Training	BRCA
1	0.176136363636364	FSI	Training	BRCA
1	0.178977272727273	FSI	Training	BRCA
1	0.181818181818182	FSI	Training	BRCA
0.978260869565217	0.181818181818182	FSI	Training	BRCA
0.978260869565217	0.184659090909091	FSI	Training	BRCA
0.978260869565217	0.1875	FSI	Training	BRCA
0.978260869565217	0.190340909090909	FSI	Training	BRCA
0.978260869565217	0.193181818181818	FSI	Training	BRCA
0.978260869565217	0.196022727272727	FSI	Training	BRCA
0.978260869565217	0.198863636363636	FSI	Training	BRCA
0.978260869565217	0.201704545454545	FSI	Training	BRCA
0.978260869565217	0.204545454545455	FSI	Training	BRCA
0.978260869565217	0.207386363636364	FSI	Training	BRCA
0.978260869565217	0.210227272727273	FSI	Training	BRCA
0.978260869565217	0.213068181818182	FSI	Training	BRCA
0.978260869565217	0.215909090909091	FSI	Training	BRCA
0.978260869565217	0.21875	FSI	Training	BRCA
0.978260869565217	0.221590909090909	FSI	Training	BRCA
0.978260869565217	0.224431818181818	FSI	Training	BRCA
0.978260869565217	0.227272727272727	FSI	Training	BRCA
0.978260869565217	0.230113636363636	FSI	Training	BRCA
0.978260869565217	0.232954545454545	FSI	Training	BRCA
0.978260869565217	0.235795454545455	FSI	Training	BRCA
0.978260869565217	0.238636363636364	FSI	Training	BRCA
0.978260869565217	0.241477272727273	FSI	Training	BRCA
0.978260869565217	0.244318181818182	FSI	Training	BRCA
0.978260869565217	0.247159090909091	FSI	Training	BRCA
0.978260869565217	0.25	FSI	Training	BRCA
0.978260869565217	0.252840909090909	FSI	Training	BRCA
0.978260869565217	0.255681818181818	FSI	Training	BRCA
0.978260869565217	0.258522727272727	FSI	Training	BRCA
0.978260869565217	0.261363636363636	FSI	Training	BRCA
0.978260869565217	0.264204545454545	FSI	Training	BRCA
0.978260869565217	0.267045454545455	FSI	Training	BRCA
0.978260869565217	0.269886363636364	FSI	Training	BRCA
0.978260869565217	0.272727272727273	FSI	Training	BRCA
0.978260869565217	0.275568181818182	FSI	Training	BRCA
0.978260869565217	0.278409090909091	FSI	Training	BRCA
0.978260869565217	0.28125	FSI	Training	BRCA
0.978260869565217	0.284090909090909	FSI	Training	BRCA
0.978260869565217	0.286931818181818	FSI	Training	BRCA
0.978260869565217	0.289772727272727	FSI	Training	BRCA
0.978260869565217	0.292613636363636	FSI	Training	BRCA
0.978260869565217	0.295454545454545	FSI	Training	BRCA
0.978260869565217	0.298295454545455	FSI	Training	BRCA
0.978260869565217	0.301136363636364	FSI	Training	BRCA
0.978260869565217	0.303977272727273	FSI	Training	BRCA
0.978260869565217	0.306818181818182	FSI	Training	BRCA
0.978260869565217	0.309659090909091	FSI	Training	BRCA
0.978260869565217	0.3125	FSI	Training	BRCA
0.978260869565217	0.315340909090909	FSI	Training	BRCA
0.978260869565217	0.318181818181818	FSI	Training	BRCA
0.978260869565217	0.321022727272727	FSI	Training	BRCA
0.978260869565217	0.323863636363636	FSI	Training	BRCA
0.978260869565217	0.326704545454545	FSI	Training	BRCA
0.978260869565217	0.329545454545455	FSI	Training	BRCA
0.978260869565217	0.332386363636364	FSI	Training	BRCA
0.978260869565217	0.335227272727273	FSI	Training	BRCA
0.978260869565217	0.338068181818182	FSI	Training	BRCA
0.978260869565217	0.340909090909091	FSI	Training	BRCA
0.978260869565217	0.34375	FSI	Training	BRCA
0.978260869565217	0.346590909090909	FSI	Training	BRCA
0.978260869565217	0.349431818181818	FSI	Training	BRCA
0.978260869565217	0.352272727272727	FSI	Training	BRCA
0.978260869565217	0.355113636363636	FSI	Training	BRCA
0.978260869565217	0.357954545454545	FSI	Training	BRCA
0.978260869565217	0.360795454545455	FSI	Training	BRCA
0.978260869565217	0.363636363636364	FSI	Training	BRCA
0.978260869565217	0.366477272727273	FSI	Training	BRCA
0.978260869565217	0.369318181818182	FSI	Training	BRCA
0.978260869565217	0.372159090909091	FSI	Training	BRCA
0.978260869565217	0.375	FSI	Training	BRCA
0.978260869565217	0.377840909090909	FSI	Training	BRCA
0.978260869565217	0.380681818181818	FSI	Training	BRCA
0.978260869565217	0.383522727272727	FSI	Training	BRCA
0.978260869565217	0.386363636363636	FSI	Training	BRCA
0.978260869565217	0.389204545454545	FSI	Training	BRCA
0.978260869565217	0.392045454545455	FSI	Training	BRCA
0.978260869565217	0.394886363636364	FSI	Training	BRCA
0.978260869565217	0.397727272727273	FSI	Training	BRCA
0.978260869565217	0.400568181818182	FSI	Training	BRCA
0.978260869565217	0.403409090909091	FSI	Training	BRCA
0.978260869565217	0.40625	FSI	Training	BRCA
0.978260869565217	0.409090909090909	FSI	Training	BRCA
0.978260869565217	0.411931818181818	FSI	Training	BRCA
0.978260869565217	0.414772727272727	FSI	Training	BRCA
0.978260869565217	0.417613636363636	FSI	Training	BRCA
0.978260869565217	0.420454545454545	FSI	Training	BRCA
0.978260869565217	0.423295454545455	FSI	Training	BRCA
0.978260869565217	0.426136363636364	FSI	Training	BRCA
0.978260869565217	0.428977272727273	FSI	Training	BRCA
0.978260869565217	0.431818181818182	FSI	Training	BRCA
0.978260869565217	0.434659090909091	FSI	Training	BRCA
0.978260869565217	0.4375	FSI	Training	BRCA
0.978260869565217	0.440340909090909	FSI	Training	BRCA
0.978260869565217	0.443181818181818	FSI	Training	BRCA
0.978260869565217	0.446022727272727	FSI	Training	BRCA
0.978260869565217	0.448863636363636	FSI	Training	BRCA
0.978260869565217	0.451704545454545	FSI	Training	BRCA
0.978260869565217	0.454545454545455	FSI	Training	BRCA
0.978260869565217	0.457386363636364	FSI	Training	BRCA
0.978260869565217	0.460227272727273	FSI	Training	BRCA
0.978260869565217	0.463068181818182	FSI	Training	BRCA
0.978260869565217	0.465909090909091	FSI	Training	BRCA
0.978260869565217	0.46875	FSI	Training	BRCA
0.978260869565217	0.471590909090909	FSI	Training	BRCA
0.978260869565217	0.474431818181818	FSI	Training	BRCA
0.978260869565217	0.477272727272727	FSI	Training	BRCA
0.978260869565217	0.480113636363636	FSI	Training	BRCA
0.978260869565217	0.482954545454545	FSI	Training	BRCA
0.978260869565217	0.485795454545455	FSI	Training	BRCA
0.978260869565217	0.488636363636364	FSI	Training	BRCA
0.978260869565217	0.491477272727273	FSI	Training	BRCA
0.978260869565217	0.494318181818182	FSI	Training	BRCA
0.978260869565217	0.497159090909091	FSI	Training	BRCA
0.978260869565217	0.5	FSI	Training	BRCA
0.978260869565217	0.502840909090909	FSI	Training	BRCA
0.978260869565217	0.505681818181818	FSI	Training	BRCA
0.978260869565217	0.508522727272727	FSI	Training	BRCA
0.978260869565217	0.511363636363636	FSI	Training	BRCA
0.978260869565217	0.514204545454545	FSI	Training	BRCA
0.978260869565217	0.517045454545455	FSI	Training	BRCA
0.978260869565217	0.519886363636364	FSI	Training	BRCA
0.978260869565217	0.522727272727273	FSI	Training	BRCA
0.978260869565217	0.525568181818182	FSI	Training	BRCA
0.978260869565217	0.528409090909091	FSI	Training	BRCA
0.978260869565217	0.53125	FSI	Training	BRCA
0.978260869565217	0.534090909090909	FSI	Training	BRCA
0.978260869565217	0.536931818181818	FSI	Training	BRCA
0.978260869565217	0.539772727272727	FSI	Training	BRCA
0.956521739130435	0.539772727272727	FSI	Training	BRCA
0.956521739130435	0.542613636363636	FSI	Training	BRCA
0.956521739130435	0.545454545454545	FSI	Training	BRCA
0.956521739130435	0.548295454545455	FSI	Training	BRCA
0.956521739130435	0.551136363636364	FSI	Training	BRCA
0.956521739130435	0.553977272727273	FSI	Training	BRCA
0.956521739130435	0.556818181818182	FSI	Training	BRCA
0.956521739130435	0.559659090909091	FSI	Training	BRCA
0.956521739130435	0.5625	FSI	Training	BRCA
0.956521739130435	0.565340909090909	FSI	Training	BRCA
0.956521739130435	0.568181818181818	FSI	Training	BRCA
0.956521739130435	0.571022727272727	FSI	Training	BRCA
0.956521739130435	0.573863636363636	FSI	Training	BRCA
0.956521739130435	0.576704545454545	FSI	Training	BRCA
0.956521739130435	0.579545454545455	FSI	Training	BRCA
0.956521739130435	0.582386363636364	FSI	Training	BRCA
0.956521739130435	0.585227272727273	FSI	Training	BRCA
0.956521739130435	0.588068181818182	FSI	Training	BRCA
0.956521739130435	0.590909090909091	FSI	Training	BRCA
0.956521739130435	0.59375	FSI	Training	BRCA
0.956521739130435	0.596590909090909	FSI	Training	BRCA
0.956521739130435	0.599431818181818	FSI	Training	BRCA
0.956521739130435	0.602272727272727	FSI	Training	BRCA
0.956521739130435	0.605113636363636	FSI	Training	BRCA
0.956521739130435	0.607954545454545	FSI	Training	BRCA
0.956521739130435	0.610795454545455	FSI	Training	BRCA
0.956521739130435	0.613636363636364	FSI	Training	BRCA
0.956521739130435	0.616477272727273	FSI	Training	BRCA
0.956521739130435	0.619318181818182	FSI	Training	BRCA
0.956521739130435	0.622159090909091	FSI	Training	BRCA
0.956521739130435	0.625	FSI	Training	BRCA
0.956521739130435	0.627840909090909	FSI	Training	BRCA
0.956521739130435	0.630681818181818	FSI	Training	BRCA
0.956521739130435	0.633522727272727	FSI	Training	BRCA
0.956521739130435	0.636363636363636	FSI	Training	BRCA
0.956521739130435	0.639204545454545	FSI	Training	BRCA
0.934782608695652	0.639204545454545	FSI	Training	BRCA
0.934782608695652	0.642045454545455	FSI	Training	BRCA
0.934782608695652	0.644886363636364	FSI	Training	BRCA
0.934782608695652	0.647727272727273	FSI	Training	BRCA
0.934782608695652	0.650568181818182	FSI	Training	BRCA
0.934782608695652	0.653409090909091	FSI	Training	BRCA
0.934782608695652	0.65625	FSI	Training	BRCA
0.934782608695652	0.659090909090909	FSI	Training	BRCA
0.934782608695652	0.661931818181818	FSI	Training	BRCA
0.934782608695652	0.664772727272727	FSI	Training	BRCA
0.934782608695652	0.667613636363636	FSI	Training	BRCA
0.934782608695652	0.670454545454545	FSI	Training	BRCA
0.934782608695652	0.673295454545455	FSI	Training	BRCA
0.934782608695652	0.676136363636364	FSI	Training	BRCA
0.934782608695652	0.678977272727273	FSI	Training	BRCA
0.934782608695652	0.681818181818182	FSI	Training	BRCA
0.934782608695652	0.684659090909091	FSI	Training	BRCA
0.934782608695652	0.6875	FSI	Training	BRCA
0.934782608695652	0.690340909090909	FSI	Training	BRCA
0.934782608695652	0.693181818181818	FSI	Training	BRCA
0.934782608695652	0.696022727272727	FSI	Training	BRCA
0.934782608695652	0.698863636363636	FSI	Training	BRCA
0.934782608695652	0.701704545454545	FSI	Training	BRCA
0.934782608695652	0.704545454545455	FSI	Training	BRCA
0.934782608695652	0.707386363636364	FSI	Training	BRCA
0.934782608695652	0.710227272727273	FSI	Training	BRCA
0.934782608695652	0.713068181818182	FSI	Training	BRCA
0.934782608695652	0.715909090909091	FSI	Training	BRCA
0.934782608695652	0.71875	FSI	Training	BRCA
0.934782608695652	0.721590909090909	FSI	Training	BRCA
0.934782608695652	0.724431818181818	FSI	Training	BRCA
0.934782608695652	0.727272727272727	FSI	Training	BRCA
0.934782608695652	0.730113636363636	FSI	Training	BRCA
0.934782608695652	0.732954545454545	FSI	Training	BRCA
0.934782608695652	0.735795454545455	FSI	Training	BRCA
0.934782608695652	0.738636363636364	FSI	Training	BRCA
0.934782608695652	0.741477272727273	FSI	Training	BRCA
0.934782608695652	0.744318181818182	FSI	Training	BRCA
0.934782608695652	0.747159090909091	FSI	Training	BRCA
0.934782608695652	0.75	FSI	Training	BRCA
0.934782608695652	0.752840909090909	FSI	Training	BRCA
0.934782608695652	0.755681818181818	FSI	Training	BRCA
0.934782608695652	0.758522727272727	FSI	Training	BRCA
0.934782608695652	0.761363636363636	FSI	Training	BRCA
0.934782608695652	0.764204545454545	FSI	Training	BRCA
0.934782608695652	0.767045454545455	FSI	Training	BRCA
0.934782608695652	0.769886363636364	FSI	Training	BRCA
0.934782608695652	0.772727272727273	FSI	Training	BRCA
0.934782608695652	0.775568181818182	FSI	Training	BRCA
0.934782608695652	0.778409090909091	FSI	Training	BRCA
0.934782608695652	0.78125	FSI	Training	BRCA
0.934782608695652	0.784090909090909	FSI	Training	BRCA
0.934782608695652	0.786931818181818	FSI	Training	BRCA
0.934782608695652	0.789772727272727	FSI	Training	BRCA
0.934782608695652	0.792613636363636	FSI	Training	BRCA
0.934782608695652	0.795454545454545	FSI	Training	BRCA
0.934782608695652	0.798295454545455	FSI	Training	BRCA
0.934782608695652	0.801136363636364	FSI	Training	BRCA
0.934782608695652	0.803977272727273	FSI	Training	BRCA
0.934782608695652	0.806818181818182	FSI	Training	BRCA
0.934782608695652	0.809659090909091	FSI	Training	BRCA
0.934782608695652	0.8125	FSI	Training	BRCA
0.934782608695652	0.815340909090909	FSI	Training	BRCA
0.934782608695652	0.818181818181818	FSI	Training	BRCA
0.934782608695652	0.821022727272727	FSI	Training	BRCA
0.934782608695652	0.823863636363636	FSI	Training	BRCA
0.934782608695652	0.826704545454545	FSI	Training	BRCA
0.91304347826087	0.826704545454545	FSI	Training	BRCA
0.91304347826087	0.829545454545455	FSI	Training	BRCA
0.891304347826087	0.829545454545455	FSI	Training	BRCA
0.891304347826087	0.832386363636364	FSI	Training	BRCA
0.891304347826087	0.835227272727273	FSI	Training	BRCA
0.891304347826087	0.838068181818182	FSI	Training	BRCA
0.891304347826087	0.840909090909091	FSI	Training	BRCA
0.891304347826087	0.84375	FSI	Training	BRCA
0.891304347826087	0.846590909090909	FSI	Training	BRCA
0.891304347826087	0.849431818181818	FSI	Training	BRCA
0.891304347826087	0.852272727272727	FSI	Training	BRCA
0.891304347826087	0.855113636363636	FSI	Training	BRCA
0.891304347826087	0.857954545454545	FSI	Training	BRCA
0.891304347826087	0.860795454545455	FSI	Training	BRCA
0.891304347826087	0.863636363636364	FSI	Training	BRCA
0.891304347826087	0.866477272727273	FSI	Training	BRCA
0.891304347826087	0.869318181818182	FSI	Training	BRCA
0.891304347826087	0.872159090909091	FSI	Training	BRCA
0.891304347826087	0.875	FSI	Training	BRCA
0.891304347826087	0.877840909090909	FSI	Training	BRCA
0.891304347826087	0.880681818181818	FSI	Training	BRCA
0.891304347826087	0.883522727272727	FSI	Training	BRCA
0.891304347826087	0.886363636363636	FSI	Training	BRCA
0.891304347826087	0.889204545454545	FSI	Training	BRCA
0.891304347826087	0.892045454545455	FSI	Training	BRCA
0.891304347826087	0.894886363636364	FSI	Training	BRCA
0.891304347826087	0.897727272727273	FSI	Training	BRCA
0.891304347826087	0.900568181818182	FSI	Training	BRCA
0.891304347826087	0.903409090909091	FSI	Training	BRCA
0.891304347826087	0.90625	FSI	Training	BRCA
0.891304347826087	0.909090909090909	FSI	Training	BRCA
0.891304347826087	0.911931818181818	FSI	Training	BRCA
0.891304347826087	0.914772727272727	FSI	Training	BRCA
0.891304347826087	0.917613636363636	FSI	Training	BRCA
0.869565217391304	0.917613636363636	FSI	Training	BRCA
0.869565217391304	0.920454545454545	FSI	Training	BRCA
0.847826086956522	0.920454545454545	FSI	Training	BRCA
0.847826086956522	0.923295454545455	FSI	Training	BRCA
0.826086956521739	0.923295454545455	FSI	Training	BRCA
0.826086956521739	0.926136363636364	FSI	Training	BRCA
0.826086956521739	0.928977272727273	FSI	Training	BRCA
0.804347826086957	0.928977272727273	FSI	Training	BRCA
0.782608695652174	0.928977272727273	FSI	Training	BRCA
0.782608695652174	0.931818181818182	FSI	Training	BRCA
0.782608695652174	0.934659090909091	FSI	Training	BRCA
0.782608695652174	0.9375	FSI	Training	BRCA
0.782608695652174	0.940340909090909	FSI	Training	BRCA
0.782608695652174	0.943181818181818	FSI	Training	BRCA
0.782608695652174	0.946022727272727	FSI	Training	BRCA
0.760869565217391	0.946022727272727	FSI	Training	BRCA
0.760869565217391	0.948863636363636	FSI	Training	BRCA
0.760869565217391	0.951704545454545	FSI	Training	BRCA
0.760869565217391	0.954545454545455	FSI	Training	BRCA
0.760869565217391	0.957386363636364	FSI	Training	BRCA
0.760869565217391	0.960227272727273	FSI	Training	BRCA
0.760869565217391	0.963068181818182	FSI	Training	BRCA
0.760869565217391	0.965909090909091	FSI	Training	BRCA
0.739130434782609	0.965909090909091	FSI	Training	BRCA
0.739130434782609	0.96875	FSI	Training	BRCA
0.739130434782609	0.971590909090909	FSI	Training	BRCA
0.739130434782609	0.974431818181818	FSI	Training	BRCA
0.717391304347826	0.974431818181818	FSI	Training	BRCA
0.695652173913043	0.974431818181818	FSI	Training	BRCA
0.695652173913043	0.977272727272727	FSI	Training	BRCA
0.673913043478261	0.977272727272727	FSI	Training	BRCA
0.673913043478261	0.980113636363636	FSI	Training	BRCA
0.673913043478261	0.982954545454545	FSI	Training	BRCA
0.673913043478261	0.985795454545455	FSI	Training	BRCA
0.673913043478261	0.988636363636364	FSI	Training	BRCA
0.673913043478261	0.991477272727273	FSI	Training	BRCA
0.652173913043478	0.991477272727273	FSI	Training	BRCA
0.652173913043478	0.994318181818182	FSI	Training	BRCA
0.652173913043478	0.997159090909091	FSI	Training	BRCA
0.630434782608696	0.997159090909091	FSI	Training	BRCA
0.608695652173913	0.997159090909091	FSI	Training	BRCA
0.58695652173913	0.997159090909091	FSI	Training	BRCA
0.565217391304348	0.997159090909091	FSI	Training	BRCA
0.565217391304348	1	FSI	Training	BRCA
0.543478260869565	1	FSI	Training	BRCA
0.521739130434783	1	FSI	Training	BRCA
0.5	1	FSI	Training	BRCA
0.478260869565217	1	FSI	Training	BRCA
0.456521739130435	1	FSI	Training	BRCA
0.434782608695652	1	FSI	Training	BRCA
0.41304347826087	1	FSI	Training	BRCA
0.391304347826087	1	FSI	Training	BRCA
0.369565217391304	1	FSI	Training	BRCA
0.347826086956522	1	FSI	Training	BRCA
0.326086956521739	1	FSI	Training	BRCA
0.304347826086957	1	FSI	Training	BRCA
0.282608695652174	1	FSI	Training	BRCA
0.260869565217391	1	FSI	Training	BRCA
0.239130434782609	1	FSI	Training	BRCA
0.217391304347826	1	FSI	Training	BRCA
0.195652173913043	1	FSI	Training	BRCA
0.173913043478261	1	FSI	Training	BRCA
0.152173913043478	1	FSI	Training	BRCA
0.130434782608696	1	FSI	Training	BRCA
0.108695652173913	1	FSI	Training	BRCA
0.0869565217391304	1	FSI	Training	BRCA
0.0652173913043478	1	FSI	Training	BRCA
0.0434782608695652	1	FSI	Training	BRCA
0.0217391304347826	1	FSI	Training	BRCA
0	1	FSI	Training	BRCA
1	0	FSI	Training	COREAD
1	0.00284090909090909	FSI	Training	COREAD
1	0.00568181818181818	FSI	Training	COREAD
1	0.00852272727272727	FSI	Training	COREAD
1	0.0113636363636364	FSI	Training	COREAD
1	0.0142045454545455	FSI	Training	COREAD
1	0.0170454545454545	FSI	Training	COREAD
1	0.0198863636363636	FSI	Training	COREAD
1	0.0227272727272727	FSI	Training	COREAD
1	0.0255681818181818	FSI	Training	COREAD
1	0.0284090909090909	FSI	Training	COREAD
1	0.03125	FSI	Training	COREAD
1	0.0340909090909091	FSI	Training	COREAD
1	0.0369318181818182	FSI	Training	COREAD
1	0.0397727272727273	FSI	Training	COREAD
1	0.0426136363636364	FSI	Training	COREAD
1	0.0454545454545455	FSI	Training	COREAD
1	0.0482954545454545	FSI	Training	COREAD
1	0.0511363636363636	FSI	Training	COREAD
1	0.0539772727272727	FSI	Training	COREAD
1	0.0568181818181818	FSI	Training	COREAD
1	0.0596590909090909	FSI	Training	COREAD
1	0.0625	FSI	Training	COREAD
1	0.0653409090909091	FSI	Training	COREAD
1	0.0681818181818182	FSI	Training	COREAD
1	0.0710227272727273	FSI	Training	COREAD
1	0.0738636363636364	FSI	Training	COREAD
1	0.0767045454545455	FSI	Training	COREAD
1	0.0795454545454545	FSI	Training	COREAD
1	0.0823863636363636	FSI	Training	COREAD
1	0.0852272727272727	FSI	Training	COREAD
1	0.0880681818181818	FSI	Training	COREAD
1	0.0909090909090909	FSI	Training	COREAD
1	0.09375	FSI	Training	COREAD
1	0.0965909090909091	FSI	Training	COREAD
1	0.0994318181818182	FSI	Training	COREAD
0.990476190476191	0.0994318181818182	FSI	Training	COREAD
0.990476190476191	0.102272727272727	FSI	Training	COREAD
0.990476190476191	0.105113636363636	FSI	Training	COREAD
0.990476190476191	0.107954545454545	FSI	Training	COREAD
0.990476190476191	0.110795454545455	FSI	Training	COREAD
0.990476190476191	0.113636363636364	FSI	Training	COREAD
0.990476190476191	0.116477272727273	FSI	Training	COREAD
0.990476190476191	0.119318181818182	FSI	Training	COREAD
0.990476190476191	0.122159090909091	FSI	Training	COREAD
0.990476190476191	0.125	FSI	Training	COREAD
0.990476190476191	0.127840909090909	FSI	Training	COREAD
0.990476190476191	0.130681818181818	FSI	Training	COREAD
0.990476190476191	0.133522727272727	FSI	Training	COREAD
0.990476190476191	0.136363636363636	FSI	Training	COREAD
0.990476190476191	0.139204545454545	FSI	Training	COREAD
0.990476190476191	0.142045454545455	FSI	Training	COREAD
0.990476190476191	0.144886363636364	FSI	Training	COREAD
0.990476190476191	0.147727272727273	FSI	Training	COREAD
0.990476190476191	0.150568181818182	FSI	Training	COREAD
0.990476190476191	0.153409090909091	FSI	Training	COREAD
0.990476190476191	0.15625	FSI	Training	COREAD
0.990476190476191	0.159090909090909	FSI	Training	COREAD
0.990476190476191	0.161931818181818	FSI	Training	COREAD
0.990476190476191	0.164772727272727	FSI	Training	COREAD
0.990476190476191	0.167613636363636	FSI	Training	COREAD
0.990476190476191	0.170454545454545	FSI	Training	COREAD
0.990476190476191	0.173295454545455	FSI	Training	COREAD
0.990476190476191	0.176136363636364	FSI	Training	COREAD
0.990476190476191	0.178977272727273	FSI	Training	COREAD
0.990476190476191	0.181818181818182	FSI	Training	COREAD
0.990476190476191	0.184659090909091	FSI	Training	COREAD
0.990476190476191	0.1875	FSI	Training	COREAD
0.990476190476191	0.190340909090909	FSI	Training	COREAD
0.990476190476191	0.193181818181818	FSI	Training	COREAD
0.990476190476191	0.196022727272727	FSI	Training	COREAD
0.990476190476191	0.198863636363636	FSI	Training	COREAD
0.990476190476191	0.201704545454545	FSI	Training	COREAD
0.990476190476191	0.204545454545455	FSI	Training	COREAD
0.990476190476191	0.207386363636364	FSI	Training	COREAD
0.990476190476191	0.210227272727273	FSI	Training	COREAD
0.990476190476191	0.213068181818182	FSI	Training	COREAD
0.990476190476191	0.215909090909091	FSI	Training	COREAD
0.990476190476191	0.21875	FSI	Training	COREAD
0.990476190476191	0.221590909090909	FSI	Training	COREAD
0.990476190476191	0.224431818181818	FSI	Training	COREAD
0.990476190476191	0.227272727272727	FSI	Training	COREAD
0.990476190476191	0.230113636363636	FSI	Training	COREAD
0.990476190476191	0.232954545454545	FSI	Training	COREAD
0.990476190476191	0.235795454545455	FSI	Training	COREAD
0.990476190476191	0.238636363636364	FSI	Training	COREAD
0.990476190476191	0.241477272727273	FSI	Training	COREAD
0.990476190476191	0.244318181818182	FSI	Training	COREAD
0.990476190476191	0.247159090909091	FSI	Training	COREAD
0.990476190476191	0.25	FSI	Training	COREAD
0.990476190476191	0.252840909090909	FSI	Training	COREAD
0.990476190476191	0.255681818181818	FSI	Training	COREAD
0.990476190476191	0.258522727272727	FSI	Training	COREAD
0.990476190476191	0.261363636363636	FSI	Training	COREAD
0.990476190476191	0.264204545454545	FSI	Training	COREAD
0.990476190476191	0.267045454545455	FSI	Training	COREAD
0.990476190476191	0.269886363636364	FSI	Training	COREAD
0.990476190476191	0.272727272727273	FSI	Training	COREAD
0.990476190476191	0.275568181818182	FSI	Training	COREAD
0.990476190476191	0.278409090909091	FSI	Training	COREAD
0.990476190476191	0.28125	FSI	Training	COREAD
0.990476190476191	0.284090909090909	FSI	Training	COREAD
0.990476190476191	0.286931818181818	FSI	Training	COREAD
0.990476190476191	0.289772727272727	FSI	Training	COREAD
0.980952380952381	0.289772727272727	FSI	Training	COREAD
0.980952380952381	0.292613636363636	FSI	Training	COREAD
0.980952380952381	0.295454545454545	FSI	Training	COREAD
0.980952380952381	0.298295454545455	FSI	Training	COREAD
0.980952380952381	0.301136363636364	FSI	Training	COREAD
0.980952380952381	0.303977272727273	FSI	Training	COREAD
0.980952380952381	0.306818181818182	FSI	Training	COREAD
0.980952380952381	0.309659090909091	FSI	Training	COREAD
0.980952380952381	0.3125	FSI	Training	COREAD
0.980952380952381	0.315340909090909	FSI	Training	COREAD
0.980952380952381	0.318181818181818	FSI	Training	COREAD
0.980952380952381	0.321022727272727	FSI	Training	COREAD
0.980952380952381	0.323863636363636	FSI	Training	COREAD
0.980952380952381	0.326704545454545	FSI	Training	COREAD
0.980952380952381	0.329545454545455	FSI	Training	COREAD
0.980952380952381	0.332386363636364	FSI	Training	COREAD
0.980952380952381	0.335227272727273	FSI	Training	COREAD
0.980952380952381	0.338068181818182	FSI	Training	COREAD
0.980952380952381	0.340909090909091	FSI	Training	COREAD
0.980952380952381	0.34375	FSI	Training	COREAD
0.980952380952381	0.346590909090909	FSI	Training	COREAD
0.980952380952381	0.349431818181818	FSI	Training	COREAD
0.980952380952381	0.352272727272727	FSI	Training	COREAD
0.980952380952381	0.355113636363636	FSI	Training	COREAD
0.980952380952381	0.357954545454545	FSI	Training	COREAD
0.980952380952381	0.360795454545455	FSI	Training	COREAD
0.980952380952381	0.363636363636364	FSI	Training	COREAD
0.980952380952381	0.366477272727273	FSI	Training	COREAD
0.980952380952381	0.369318181818182	FSI	Training	COREAD
0.980952380952381	0.372159090909091	FSI	Training	COREAD
0.980952380952381	0.375	FSI	Training	COREAD
0.980952380952381	0.377840909090909	FSI	Training	COREAD
0.980952380952381	0.380681818181818	FSI	Training	COREAD
0.980952380952381	0.383522727272727	FSI	Training	COREAD
0.980952380952381	0.386363636363636	FSI	Training	COREAD
0.980952380952381	0.389204545454545	FSI	Training	COREAD
0.980952380952381	0.392045454545455	FSI	Training	COREAD
0.980952380952381	0.394886363636364	FSI	Training	COREAD
0.980952380952381	0.397727272727273	FSI	Training	COREAD
0.980952380952381	0.400568181818182	FSI	Training	COREAD
0.980952380952381	0.403409090909091	FSI	Training	COREAD
0.980952380952381	0.40625	FSI	Training	COREAD
0.980952380952381	0.409090909090909	FSI	Training	COREAD
0.980952380952381	0.411931818181818	FSI	Training	COREAD
0.980952380952381	0.414772727272727	FSI	Training	COREAD
0.980952380952381	0.417613636363636	FSI	Training	COREAD
0.980952380952381	0.420454545454545	FSI	Training	COREAD
0.980952380952381	0.423295454545455	FSI	Training	COREAD
0.980952380952381	0.426136363636364	FSI	Training	COREAD
0.980952380952381	0.428977272727273	FSI	Training	COREAD
0.980952380952381	0.431818181818182	FSI	Training	COREAD
0.980952380952381	0.434659090909091	FSI	Training	COREAD
0.980952380952381	0.4375	FSI	Training	COREAD
0.980952380952381	0.440340909090909	FSI	Training	COREAD
0.980952380952381	0.443181818181818	FSI	Training	COREAD
0.980952380952381	0.446022727272727	FSI	Training	COREAD
0.980952380952381	0.448863636363636	FSI	Training	COREAD
0.980952380952381	0.451704545454545	FSI	Training	COREAD
0.980952380952381	0.454545454545455	FSI	Training	COREAD
0.980952380952381	0.457386363636364	FSI	Training	COREAD
0.980952380952381	0.460227272727273	FSI	Training	COREAD
0.980952380952381	0.463068181818182	FSI	Training	COREAD
0.980952380952381	0.465909090909091	FSI	Training	COREAD
0.980952380952381	0.46875	FSI	Training	COREAD
0.980952380952381	0.471590909090909	FSI	Training	COREAD
0.980952380952381	0.474431818181818	FSI	Training	COREAD
0.980952380952381	0.477272727272727	FSI	Training	COREAD
0.980952380952381	0.480113636363636	FSI	Training	COREAD
0.980952380952381	0.482954545454545	FSI	Training	COREAD
0.980952380952381	0.485795454545455	FSI	Training	COREAD
0.980952380952381	0.488636363636364	FSI	Training	COREAD
0.980952380952381	0.491477272727273	FSI	Training	COREAD
0.980952380952381	0.494318181818182	FSI	Training	COREAD
0.980952380952381	0.497159090909091	FSI	Training	COREAD
0.980952380952381	0.5	FSI	Training	COREAD
0.980952380952381	0.502840909090909	FSI	Training	COREAD
0.980952380952381	0.505681818181818	FSI	Training	COREAD
0.980952380952381	0.508522727272727	FSI	Training	COREAD
0.980952380952381	0.511363636363636	FSI	Training	COREAD
0.980952380952381	0.514204545454545	FSI	Training	COREAD
0.980952380952381	0.517045454545455	FSI	Training	COREAD
0.980952380952381	0.519886363636364	FSI	Training	COREAD
0.971428571428571	0.519886363636364	FSI	Training	COREAD
0.971428571428571	0.522727272727273	FSI	Training	COREAD
0.971428571428571	0.525568181818182	FSI	Training	COREAD
0.971428571428571	0.528409090909091	FSI	Training	COREAD
0.971428571428571	0.53125	FSI	Training	COREAD
0.971428571428571	0.534090909090909	FSI	Training	COREAD
0.971428571428571	0.536931818181818	FSI	Training	COREAD
0.971428571428571	0.539772727272727	FSI	Training	COREAD
0.971428571428571	0.542613636363636	FSI	Training	COREAD
0.971428571428571	0.545454545454545	FSI	Training	COREAD
0.961904761904762	0.545454545454545	FSI	Training	COREAD
0.961904761904762	0.548295454545455	FSI	Training	COREAD
0.961904761904762	0.551136363636364	FSI	Training	COREAD
0.961904761904762	0.553977272727273	FSI	Training	COREAD
0.961904761904762	0.556818181818182	FSI	Training	COREAD
0.961904761904762	0.559659090909091	FSI	Training	COREAD
0.961904761904762	0.5625	FSI	Training	COREAD
0.961904761904762	0.565340909090909	FSI	Training	COREAD
0.961904761904762	0.568181818181818	FSI	Training	COREAD
0.961904761904762	0.571022727272727	FSI	Training	COREAD
0.961904761904762	0.573863636363636	FSI	Training	COREAD
0.961904761904762	0.576704545454545	FSI	Training	COREAD
0.961904761904762	0.579545454545455	FSI	Training	COREAD
0.961904761904762	0.582386363636364	FSI	Training	COREAD
0.961904761904762	0.585227272727273	FSI	Training	COREAD
0.961904761904762	0.588068181818182	FSI	Training	COREAD
0.961904761904762	0.590909090909091	FSI	Training	COREAD
0.961904761904762	0.59375	FSI	Training	COREAD
0.961904761904762	0.596590909090909	FSI	Training	COREAD
0.961904761904762	0.599431818181818	FSI	Training	COREAD
0.961904761904762	0.602272727272727	FSI	Training	COREAD
0.961904761904762	0.605113636363636	FSI	Training	COREAD
0.961904761904762	0.607954545454545	FSI	Training	COREAD
0.961904761904762	0.610795454545455	FSI	Training	COREAD
0.961904761904762	0.613636363636364	FSI	Training	COREAD
0.961904761904762	0.616477272727273	FSI	Training	COREAD
0.961904761904762	0.619318181818182	FSI	Training	COREAD
0.961904761904762	0.622159090909091	FSI	Training	COREAD
0.961904761904762	0.625	FSI	Training	COREAD
0.961904761904762	0.627840909090909	FSI	Training	COREAD
0.961904761904762	0.630681818181818	FSI	Training	COREAD
0.961904761904762	0.633522727272727	FSI	Training	COREAD
0.961904761904762	0.636363636363636	FSI	Training	COREAD
0.961904761904762	0.639204545454545	FSI	Training	COREAD
0.961904761904762	0.642045454545455	FSI	Training	COREAD
0.961904761904762	0.644886363636364	FSI	Training	COREAD
0.961904761904762	0.647727272727273	FSI	Training	COREAD
0.961904761904762	0.650568181818182	FSI	Training	COREAD
0.961904761904762	0.653409090909091	FSI	Training	COREAD
0.961904761904762	0.65625	FSI	Training	COREAD
0.961904761904762	0.659090909090909	FSI	Training	COREAD
0.961904761904762	0.661931818181818	FSI	Training	COREAD
0.961904761904762	0.664772727272727	FSI	Training	COREAD
0.961904761904762	0.667613636363636	FSI	Training	COREAD
0.952380952380952	0.667613636363636	FSI	Training	COREAD
0.952380952380952	0.670454545454545	FSI	Training	COREAD
0.952380952380952	0.673295454545455	FSI	Training	COREAD
0.952380952380952	0.676136363636364	FSI	Training	COREAD
0.952380952380952	0.678977272727273	FSI	Training	COREAD
0.952380952380952	0.681818181818182	FSI	Training	COREAD
0.952380952380952	0.684659090909091	FSI	Training	COREAD
0.952380952380952	0.6875	FSI	Training	COREAD
0.952380952380952	0.690340909090909	FSI	Training	COREAD
0.942857142857143	0.690340909090909	FSI	Training	COREAD
0.942857142857143	0.693181818181818	FSI	Training	COREAD
0.942857142857143	0.696022727272727	FSI	Training	COREAD
0.942857142857143	0.698863636363636	FSI	Training	COREAD
0.942857142857143	0.701704545454545	FSI	Training	COREAD
0.942857142857143	0.704545454545455	FSI	Training	COREAD
0.942857142857143	0.707386363636364	FSI	Training	COREAD
0.942857142857143	0.710227272727273	FSI	Training	COREAD
0.942857142857143	0.713068181818182	FSI	Training	COREAD
0.942857142857143	0.715909090909091	FSI	Training	COREAD
0.942857142857143	0.71875	FSI	Training	COREAD
0.942857142857143	0.721590909090909	FSI	Training	COREAD
0.942857142857143	0.724431818181818	FSI	Training	COREAD
0.942857142857143	0.727272727272727	FSI	Training	COREAD
0.942857142857143	0.730113636363636	FSI	Training	COREAD
0.942857142857143	0.732954545454545	FSI	Training	COREAD
0.942857142857143	0.735795454545455	FSI	Training	COREAD
0.933333333333333	0.735795454545455	FSI	Training	COREAD
0.933333333333333	0.738636363636364	FSI	Training	COREAD
0.933333333333333	0.741477272727273	FSI	Training	COREAD
0.933333333333333	0.744318181818182	FSI	Training	COREAD
0.933333333333333	0.747159090909091	FSI	Training	COREAD
0.933333333333333	0.75	FSI	Training	COREAD
0.933333333333333	0.752840909090909	FSI	Training	COREAD
0.933333333333333	0.755681818181818	FSI	Training	COREAD
0.933333333333333	0.758522727272727	FSI	Training	COREAD
0.933333333333333	0.761363636363636	FSI	Training	COREAD
0.923809523809524	0.761363636363636	FSI	Training	COREAD
0.923809523809524	0.764204545454545	FSI	Training	COREAD
0.923809523809524	0.767045454545455	FSI	Training	COREAD
0.923809523809524	0.769886363636364	FSI	Training	COREAD
0.923809523809524	0.772727272727273	FSI	Training	COREAD
0.923809523809524	0.775568181818182	FSI	Training	COREAD
0.923809523809524	0.778409090909091	FSI	Training	COREAD
0.923809523809524	0.78125	FSI	Training	COREAD
0.923809523809524	0.784090909090909	FSI	Training	COREAD
0.923809523809524	0.786931818181818	FSI	Training	COREAD
0.923809523809524	0.789772727272727	FSI	Training	COREAD
0.923809523809524	0.792613636363636	FSI	Training	COREAD
0.923809523809524	0.795454545454545	FSI	Training	COREAD
0.914285714285714	0.795454545454545	FSI	Training	COREAD
0.914285714285714	0.798295454545455	FSI	Training	COREAD
0.914285714285714	0.801136363636364	FSI	Training	COREAD
0.914285714285714	0.803977272727273	FSI	Training	COREAD
0.914285714285714	0.806818181818182	FSI	Training	COREAD
0.914285714285714	0.809659090909091	FSI	Training	COREAD
0.914285714285714	0.8125	FSI	Training	COREAD
0.914285714285714	0.815340909090909	FSI	Training	COREAD
0.914285714285714	0.818181818181818	FSI	Training	COREAD
0.914285714285714	0.821022727272727	FSI	Training	COREAD
0.914285714285714	0.823863636363636	FSI	Training	COREAD
0.914285714285714	0.826704545454545	FSI	Training	COREAD
0.914285714285714	0.829545454545455	FSI	Training	COREAD
0.904761904761905	0.829545454545455	FSI	Training	COREAD
0.904761904761905	0.832386363636364	FSI	Training	COREAD
0.904761904761905	0.835227272727273	FSI	Training	COREAD
0.904761904761905	0.838068181818182	FSI	Training	COREAD
0.904761904761905	0.840909090909091	FSI	Training	COREAD
0.904761904761905	0.84375	FSI	Training	COREAD
0.904761904761905	0.846590909090909	FSI	Training	COREAD
0.904761904761905	0.849431818181818	FSI	Training	COREAD
0.904761904761905	0.852272727272727	FSI	Training	COREAD
0.904761904761905	0.855113636363636	FSI	Training	COREAD
0.904761904761905	0.857954545454545	FSI	Training	COREAD
0.895238095238095	0.857954545454545	FSI	Training	COREAD
0.885714285714286	0.857954545454545	FSI	Training	COREAD
0.885714285714286	0.860795454545455	FSI	Training	COREAD
0.885714285714286	0.863636363636364	FSI	Training	COREAD
0.885714285714286	0.866477272727273	FSI	Training	COREAD
0.885714285714286	0.869318181818182	FSI	Training	COREAD
0.885714285714286	0.872159090909091	FSI	Training	COREAD
0.885714285714286	0.875	FSI	Training	COREAD
0.885714285714286	0.877840909090909	FSI	Training	COREAD
0.876190476190476	0.877840909090909	FSI	Training	COREAD
0.876190476190476	0.880681818181818	FSI	Training	COREAD
0.876190476190476	0.883522727272727	FSI	Training	COREAD
0.876190476190476	0.886363636363636	FSI	Training	COREAD
0.876190476190476	0.889204545454545	FSI	Training	COREAD
0.876190476190476	0.892045454545455	FSI	Training	COREAD
0.876190476190476	0.894886363636364	FSI	Training	COREAD
0.876190476190476	0.897727272727273	FSI	Training	COREAD
0.866666666666667	0.897727272727273	FSI	Training	COREAD
0.866666666666667	0.900568181818182	FSI	Training	COREAD
0.866666666666667	0.903409090909091	FSI	Training	COREAD
0.857142857142857	0.903409090909091	FSI	Training	COREAD
0.857142857142857	0.90625	FSI	Training	COREAD
0.857142857142857	0.909090909090909	FSI	Training	COREAD
0.857142857142857	0.911931818181818	FSI	Training	COREAD
0.847619047619048	0.911931818181818	FSI	Training	COREAD
0.847619047619048	0.914772727272727	FSI	Training	COREAD
0.838095238095238	0.914772727272727	FSI	Training	COREAD
0.828571428571429	0.914772727272727	FSI	Training	COREAD
0.828571428571429	0.917613636363636	FSI	Training	COREAD
0.819047619047619	0.917613636363636	FSI	Training	COREAD
0.80952380952381	0.917613636363636	FSI	Training	COREAD
0.80952380952381	0.920454545454545	FSI	Training	COREAD
0.80952380952381	0.923295454545455	FSI	Training	COREAD
0.80952380952381	0.926136363636364	FSI	Training	COREAD
0.8	0.926136363636364	FSI	Training	COREAD
0.79047619047619	0.926136363636364	FSI	Training	COREAD
0.79047619047619	0.928977272727273	FSI	Training	COREAD
0.780952380952381	0.928977272727273	FSI	Training	COREAD
0.780952380952381	0.931818181818182	FSI	Training	COREAD
0.771428571428571	0.931818181818182	FSI	Training	COREAD
0.771428571428571	0.934659090909091	FSI	Training	COREAD
0.761904761904762	0.934659090909091	FSI	Training	COREAD
0.761904761904762	0.9375	FSI	Training	COREAD
0.761904761904762	0.940340909090909	FSI	Training	COREAD
0.761904761904762	0.943181818181818	FSI	Training	COREAD
0.761904761904762	0.946022727272727	FSI	Training	COREAD
0.752380952380952	0.946022727272727	FSI	Training	COREAD
0.752380952380952	0.948863636363636	FSI	Training	COREAD
0.752380952380952	0.951704545454545	FSI	Training	COREAD
0.752380952380952	0.954545454545455	FSI	Training	COREAD
0.752380952380952	0.957386363636364	FSI	Training	COREAD
0.742857142857143	0.957386363636364	FSI	Training	COREAD
0.742857142857143	0.960227272727273	FSI	Training	COREAD
0.742857142857143	0.963068181818182	FSI	Training	COREAD
0.742857142857143	0.965909090909091	FSI	Training	COREAD
0.733333333333333	0.965909090909091	FSI	Training	COREAD
0.723809523809524	0.965909090909091	FSI	Training	COREAD
0.714285714285714	0.965909090909091	FSI	Training	COREAD
0.704761904761905	0.965909090909091	FSI	Training	COREAD
0.695238095238095	0.965909090909091	FSI	Training	COREAD
0.685714285714286	0.965909090909091	FSI	Training	COREAD
0.676190476190476	0.965909090909091	FSI	Training	COREAD
0.676190476190476	0.96875	FSI	Training	COREAD
0.676190476190476	0.971590909090909	FSI	Training	COREAD
0.676190476190476	0.974431818181818	FSI	Training	COREAD
0.666666666666667	0.974431818181818	FSI	Training	COREAD
0.657142857142857	0.974431818181818	FSI	Training	COREAD
0.647619047619048	0.974431818181818	FSI	Training	COREAD
0.638095238095238	0.974431818181818	FSI	Training	COREAD
0.638095238095238	0.977272727272727	FSI	Training	COREAD
0.628571428571429	0.977272727272727	FSI	Training	COREAD
0.628571428571429	0.980113636363636	FSI	Training	COREAD
0.619047619047619	0.980113636363636	FSI	Training	COREAD
0.619047619047619	0.982954545454545	FSI	Training	COREAD
0.60952380952381	0.982954545454545	FSI	Training	COREAD
0.6	0.982954545454545	FSI	Training	COREAD
0.59047619047619	0.982954545454545	FSI	Training	COREAD
0.59047619047619	0.985795454545455	FSI	Training	COREAD
0.59047619047619	0.988636363636364	FSI	Training	COREAD
0.580952380952381	0.988636363636364	FSI	Training	COREAD
0.571428571428571	0.988636363636364	FSI	Training	COREAD
0.571428571428571	0.991477272727273	FSI	Training	COREAD
0.561904761904762	0.991477272727273	FSI	Training	COREAD
0.552380952380952	0.991477272727273	FSI	Training	COREAD
0.552380952380952	0.994318181818182	FSI	Training	COREAD
0.542857142857143	0.994318181818182	FSI	Training	COREAD
0.542857142857143	0.997159090909091	FSI	Training	COREAD
0.533333333333333	0.997159090909091	FSI	Training	COREAD
0.523809523809524	0.997159090909091	FSI	Training	COREAD
0.514285714285714	0.997159090909091	FSI	Training	COREAD
0.514285714285714	1	FSI	Training	COREAD
0.504761904761905	1	FSI	Training	COREAD
0.495238095238095	1	FSI	Training	COREAD
0.485714285714286	1	FSI	Training	COREAD
0.476190476190476	1	FSI	Training	COREAD
0.466666666666667	1	FSI	Training	COREAD
0.457142857142857	1	FSI	Training	COREAD
0.447619047619048	1	FSI	Training	COREAD
0.438095238095238	1	FSI	Training	COREAD
0.428571428571429	1	FSI	Training	COREAD
0.419047619047619	1	FSI	Training	COREAD
0.40952380952381	1	FSI	Training	COREAD
0.4	1	FSI	Training	COREAD
0.39047619047619	1	FSI	Training	COREAD
0.380952380952381	1	FSI	Training	COREAD
0.371428571428571	1	FSI	Training	COREAD
0.361904761904762	1	FSI	Training	COREAD
0.352380952380952	1	FSI	Training	COREAD
0.342857142857143	1	FSI	Training	COREAD
0.333333333333333	1	FSI	Training	COREAD
0.323809523809524	1	FSI	Training	COREAD
0.314285714285714	1	FSI	Training	COREAD
0.304761904761905	1	FSI	Training	COREAD
0.295238095238095	1	FSI	Training	COREAD
0.285714285714286	1	FSI	Training	COREAD
0.276190476190476	1	FSI	Training	COREAD
0.266666666666667	1	FSI	Training	COREAD
0.257142857142857	1	FSI	Training	COREAD
0.247619047619048	1	FSI	Training	COREAD
0.238095238095238	1	FSI	Training	COREAD
0.228571428571429	1	FSI	Training	COREAD
0.219047619047619	1	FSI	Training	COREAD
0.20952380952381	1	FSI	Training	COREAD
0.2	1	FSI	Training	COREAD
0.19047619047619	1	FSI	Training	COREAD
0.180952380952381	1	FSI	Training	COREAD
0.171428571428571	1	FSI	Training	COREAD
0.161904761904762	1	FSI	Training	COREAD
0.152380952380952	1	FSI	Training	COREAD
0.142857142857143	1	FSI	Training	COREAD
0.133333333333333	1	FSI	Training	COREAD
0.123809523809524	1	FSI	Training	COREAD
0.114285714285714	1	FSI	Training	COREAD
0.104761904761905	1	FSI	Training	COREAD
0.0952380952380952	1	FSI	Training	COREAD
0.0857142857142857	1	FSI	Training	COREAD
0.0761904761904762	1	FSI	Training	COREAD
0.0666666666666667	1	FSI	Training	COREAD
0.0571428571428571	1	FSI	Training	COREAD
0.0476190476190476	1	FSI	Training	COREAD
0.0380952380952381	1	FSI	Training	COREAD
0.0285714285714286	1	FSI	Training	COREAD
0.019047619047619	1	FSI	Training	COREAD
0.00952380952380952	1	FSI	Training	COREAD
0	1	FSI	Training	COREAD
1	0	FSI	Training	ESCA
1	0.00284090909090909	FSI	Training	ESCA
1	0.00568181818181818	FSI	Training	ESCA
1	0.00852272727272727	FSI	Training	ESCA
1	0.0113636363636364	FSI	Training	ESCA
1	0.0142045454545455	FSI	Training	ESCA
1	0.0170454545454545	FSI	Training	ESCA
1	0.0198863636363636	FSI	Training	ESCA
1	0.0227272727272727	FSI	Training	ESCA
1	0.0255681818181818	FSI	Training	ESCA
1	0.0284090909090909	FSI	Training	ESCA
1	0.03125	FSI	Training	ESCA
1	0.0340909090909091	FSI	Training	ESCA
1	0.0369318181818182	FSI	Training	ESCA
1	0.0397727272727273	FSI	Training	ESCA
1	0.0426136363636364	FSI	Training	ESCA
1	0.0454545454545455	FSI	Training	ESCA
1	0.0482954545454545	FSI	Training	ESCA
1	0.0511363636363636	FSI	Training	ESCA
1	0.0539772727272727	FSI	Training	ESCA
1	0.0568181818181818	FSI	Training	ESCA
1	0.0596590909090909	FSI	Training	ESCA
1	0.0625	FSI	Training	ESCA
1	0.0653409090909091	FSI	Training	ESCA
1	0.0681818181818182	FSI	Training	ESCA
1	0.0710227272727273	FSI	Training	ESCA
1	0.0738636363636364	FSI	Training	ESCA
1	0.0767045454545455	FSI	Training	ESCA
1	0.0795454545454545	FSI	Training	ESCA
1	0.0823863636363636	FSI	Training	ESCA
1	0.0852272727272727	FSI	Training	ESCA
1	0.0880681818181818	FSI	Training	ESCA
1	0.0909090909090909	FSI	Training	ESCA
1	0.09375	FSI	Training	ESCA
1	0.0965909090909091	FSI	Training	ESCA
1	0.0994318181818182	FSI	Training	ESCA
1	0.102272727272727	FSI	Training	ESCA
1	0.105113636363636	FSI	Training	ESCA
1	0.107954545454545	FSI	Training	ESCA
1	0.110795454545455	FSI	Training	ESCA
1	0.113636363636364	FSI	Training	ESCA
1	0.116477272727273	FSI	Training	ESCA
1	0.119318181818182	FSI	Training	ESCA
1	0.122159090909091	FSI	Training	ESCA
1	0.125	FSI	Training	ESCA
1	0.127840909090909	FSI	Training	ESCA
1	0.130681818181818	FSI	Training	ESCA
1	0.133522727272727	FSI	Training	ESCA
1	0.136363636363636	FSI	Training	ESCA
1	0.139204545454545	FSI	Training	ESCA
1	0.142045454545455	FSI	Training	ESCA
1	0.144886363636364	FSI	Training	ESCA
1	0.147727272727273	FSI	Training	ESCA
1	0.150568181818182	FSI	Training	ESCA
1	0.153409090909091	FSI	Training	ESCA
1	0.15625	FSI	Training	ESCA
1	0.159090909090909	FSI	Training	ESCA
1	0.161931818181818	FSI	Training	ESCA
1	0.164772727272727	FSI	Training	ESCA
1	0.167613636363636	FSI	Training	ESCA
1	0.170454545454545	FSI	Training	ESCA
1	0.173295454545455	FSI	Training	ESCA
1	0.176136363636364	FSI	Training	ESCA
1	0.178977272727273	FSI	Training	ESCA
1	0.181818181818182	FSI	Training	ESCA
1	0.184659090909091	FSI	Training	ESCA
1	0.1875	FSI	Training	ESCA
1	0.190340909090909	FSI	Training	ESCA
1	0.193181818181818	FSI	Training	ESCA
1	0.196022727272727	FSI	Training	ESCA
1	0.198863636363636	FSI	Training	ESCA
1	0.201704545454545	FSI	Training	ESCA
1	0.204545454545455	FSI	Training	ESCA
1	0.207386363636364	FSI	Training	ESCA
1	0.210227272727273	FSI	Training	ESCA
1	0.213068181818182	FSI	Training	ESCA
1	0.215909090909091	FSI	Training	ESCA
1	0.21875	FSI	Training	ESCA
1	0.221590909090909	FSI	Training	ESCA
1	0.224431818181818	FSI	Training	ESCA
1	0.227272727272727	FSI	Training	ESCA
1	0.230113636363636	FSI	Training	ESCA
1	0.232954545454545	FSI	Training	ESCA
1	0.235795454545455	FSI	Training	ESCA
1	0.238636363636364	FSI	Training	ESCA
1	0.241477272727273	FSI	Training	ESCA
1	0.244318181818182	FSI	Training	ESCA
1	0.247159090909091	FSI	Training	ESCA
1	0.25	FSI	Training	ESCA
1	0.252840909090909	FSI	Training	ESCA
1	0.255681818181818	FSI	Training	ESCA
1	0.258522727272727	FSI	Training	ESCA
1	0.261363636363636	FSI	Training	ESCA
1	0.264204545454545	FSI	Training	ESCA
1	0.267045454545455	FSI	Training	ESCA
1	0.269886363636364	FSI	Training	ESCA
1	0.272727272727273	FSI	Training	ESCA
1	0.275568181818182	FSI	Training	ESCA
1	0.278409090909091	FSI	Training	ESCA
1	0.28125	FSI	Training	ESCA
1	0.284090909090909	FSI	Training	ESCA
1	0.286931818181818	FSI	Training	ESCA
1	0.289772727272727	FSI	Training	ESCA
1	0.292613636363636	FSI	Training	ESCA
1	0.295454545454545	FSI	Training	ESCA
1	0.298295454545455	FSI	Training	ESCA
1	0.301136363636364	FSI	Training	ESCA
1	0.303977272727273	FSI	Training	ESCA
1	0.306818181818182	FSI	Training	ESCA
1	0.309659090909091	FSI	Training	ESCA
1	0.3125	FSI	Training	ESCA
1	0.315340909090909	FSI	Training	ESCA
1	0.318181818181818	FSI	Training	ESCA
1	0.321022727272727	FSI	Training	ESCA
1	0.323863636363636	FSI	Training	ESCA
1	0.326704545454545	FSI	Training	ESCA
1	0.329545454545455	FSI	Training	ESCA
1	0.332386363636364	FSI	Training	ESCA
1	0.335227272727273	FSI	Training	ESCA
1	0.338068181818182	FSI	Training	ESCA
1	0.340909090909091	FSI	Training	ESCA
1	0.34375	FSI	Training	ESCA
1	0.346590909090909	FSI	Training	ESCA
1	0.349431818181818	FSI	Training	ESCA
1	0.352272727272727	FSI	Training	ESCA
1	0.355113636363636	FSI	Training	ESCA
1	0.357954545454545	FSI	Training	ESCA
1	0.360795454545455	FSI	Training	ESCA
1	0.363636363636364	FSI	Training	ESCA
1	0.366477272727273	FSI	Training	ESCA
1	0.369318181818182	FSI	Training	ESCA
1	0.372159090909091	FSI	Training	ESCA
1	0.375	FSI	Training	ESCA
1	0.377840909090909	FSI	Training	ESCA
1	0.380681818181818	FSI	Training	ESCA
1	0.383522727272727	FSI	Training	ESCA
1	0.386363636363636	FSI	Training	ESCA
1	0.389204545454545	FSI	Training	ESCA
1	0.392045454545455	FSI	Training	ESCA
1	0.394886363636364	FSI	Training	ESCA
1	0.397727272727273	FSI	Training	ESCA
1	0.400568181818182	FSI	Training	ESCA
1	0.403409090909091	FSI	Training	ESCA
1	0.40625	FSI	Training	ESCA
1	0.409090909090909	FSI	Training	ESCA
1	0.411931818181818	FSI	Training	ESCA
1	0.414772727272727	FSI	Training	ESCA
1	0.417613636363636	FSI	Training	ESCA
1	0.420454545454545	FSI	Training	ESCA
1	0.423295454545455	FSI	Training	ESCA
1	0.426136363636364	FSI	Training	ESCA
1	0.428977272727273	FSI	Training	ESCA
1	0.431818181818182	FSI	Training	ESCA
1	0.434659090909091	FSI	Training	ESCA
1	0.4375	FSI	Training	ESCA
1	0.440340909090909	FSI	Training	ESCA
1	0.443181818181818	FSI	Training	ESCA
1	0.446022727272727	FSI	Training	ESCA
1	0.448863636363636	FSI	Training	ESCA
1	0.451704545454545	FSI	Training	ESCA
1	0.454545454545455	FSI	Training	ESCA
1	0.457386363636364	FSI	Training	ESCA
1	0.460227272727273	FSI	Training	ESCA
1	0.463068181818182	FSI	Training	ESCA
1	0.465909090909091	FSI	Training	ESCA
1	0.46875	FSI	Training	ESCA
1	0.471590909090909	FSI	Training	ESCA
1	0.474431818181818	FSI	Training	ESCA
1	0.477272727272727	FSI	Training	ESCA
1	0.480113636363636	FSI	Training	ESCA
1	0.482954545454545	FSI	Training	ESCA
1	0.485795454545455	FSI	Training	ESCA
1	0.488636363636364	FSI	Training	ESCA
1	0.491477272727273	FSI	Training	ESCA
1	0.494318181818182	FSI	Training	ESCA
1	0.497159090909091	FSI	Training	ESCA
1	0.5	FSI	Training	ESCA
1	0.502840909090909	FSI	Training	ESCA
1	0.505681818181818	FSI	Training	ESCA
1	0.508522727272727	FSI	Training	ESCA
1	0.511363636363636	FSI	Training	ESCA
1	0.514204545454545	FSI	Training	ESCA
1	0.517045454545455	FSI	Training	ESCA
1	0.519886363636364	FSI	Training	ESCA
1	0.522727272727273	FSI	Training	ESCA
1	0.525568181818182	FSI	Training	ESCA
1	0.528409090909091	FSI	Training	ESCA
1	0.53125	FSI	Training	ESCA
1	0.534090909090909	FSI	Training	ESCA
1	0.536931818181818	FSI	Training	ESCA
1	0.539772727272727	FSI	Training	ESCA
1	0.542613636363636	FSI	Training	ESCA
1	0.545454545454545	FSI	Training	ESCA
1	0.548295454545455	FSI	Training	ESCA
1	0.551136363636364	FSI	Training	ESCA
1	0.553977272727273	FSI	Training	ESCA
1	0.556818181818182	FSI	Training	ESCA
1	0.559659090909091	FSI	Training	ESCA
1	0.5625	FSI	Training	ESCA
1	0.565340909090909	FSI	Training	ESCA
1	0.568181818181818	FSI	Training	ESCA
1	0.571022727272727	FSI	Training	ESCA
1	0.573863636363636	FSI	Training	ESCA
1	0.576704545454545	FSI	Training	ESCA
1	0.579545454545455	FSI	Training	ESCA
1	0.582386363636364	FSI	Training	ESCA
1	0.585227272727273	FSI	Training	ESCA
1	0.588068181818182	FSI	Training	ESCA
1	0.590909090909091	FSI	Training	ESCA
1	0.59375	FSI	Training	ESCA
1	0.596590909090909	FSI	Training	ESCA
1	0.599431818181818	FSI	Training	ESCA
1	0.602272727272727	FSI	Training	ESCA
0.976190476190476	0.602272727272727	FSI	Training	ESCA
0.976190476190476	0.605113636363636	FSI	Training	ESCA
0.976190476190476	0.607954545454545	FSI	Training	ESCA
0.976190476190476	0.610795454545455	FSI	Training	ESCA
0.976190476190476	0.613636363636364	FSI	Training	ESCA
0.976190476190476	0.616477272727273	FSI	Training	ESCA
0.976190476190476	0.619318181818182	FSI	Training	ESCA
0.976190476190476	0.622159090909091	FSI	Training	ESCA
0.976190476190476	0.625	FSI	Training	ESCA
0.976190476190476	0.627840909090909	FSI	Training	ESCA
0.976190476190476	0.630681818181818	FSI	Training	ESCA
0.976190476190476	0.633522727272727	FSI	Training	ESCA
0.976190476190476	0.636363636363636	FSI	Training	ESCA
0.976190476190476	0.639204545454545	FSI	Training	ESCA
0.976190476190476	0.642045454545455	FSI	Training	ESCA
0.976190476190476	0.644886363636364	FSI	Training	ESCA
0.976190476190476	0.647727272727273	FSI	Training	ESCA
0.952380952380952	0.647727272727273	FSI	Training	ESCA
0.952380952380952	0.650568181818182	FSI	Training	ESCA
0.952380952380952	0.653409090909091	FSI	Training	ESCA
0.952380952380952	0.65625	FSI	Training	ESCA
0.928571428571429	0.65625	FSI	Training	ESCA
0.928571428571429	0.659090909090909	FSI	Training	ESCA
0.928571428571429	0.661931818181818	FSI	Training	ESCA
0.928571428571429	0.664772727272727	FSI	Training	ESCA
0.928571428571429	0.667613636363636	FSI	Training	ESCA
0.928571428571429	0.670454545454545	FSI	Training	ESCA
0.928571428571429	0.673295454545455	FSI	Training	ESCA
0.928571428571429	0.676136363636364	FSI	Training	ESCA
0.928571428571429	0.678977272727273	FSI	Training	ESCA
0.928571428571429	0.681818181818182	FSI	Training	ESCA
0.928571428571429	0.684659090909091	FSI	Training	ESCA
0.928571428571429	0.6875	FSI	Training	ESCA
0.928571428571429	0.690340909090909	FSI	Training	ESCA
0.928571428571429	0.693181818181818	FSI	Training	ESCA
0.928571428571429	0.696022727272727	FSI	Training	ESCA
0.928571428571429	0.698863636363636	FSI	Training	ESCA
0.928571428571429	0.701704545454545	FSI	Training	ESCA
0.928571428571429	0.704545454545455	FSI	Training	ESCA
0.928571428571429	0.707386363636364	FSI	Training	ESCA
0.928571428571429	0.710227272727273	FSI	Training	ESCA
0.928571428571429	0.713068181818182	FSI	Training	ESCA
0.928571428571429	0.715909090909091	FSI	Training	ESCA
0.928571428571429	0.71875	FSI	Training	ESCA
0.928571428571429	0.721590909090909	FSI	Training	ESCA
0.928571428571429	0.724431818181818	FSI	Training	ESCA
0.928571428571429	0.727272727272727	FSI	Training	ESCA
0.928571428571429	0.730113636363636	FSI	Training	ESCA
0.928571428571429	0.732954545454545	FSI	Training	ESCA
0.928571428571429	0.735795454545455	FSI	Training	ESCA
0.928571428571429	0.738636363636364	FSI	Training	ESCA
0.928571428571429	0.741477272727273	FSI	Training	ESCA
0.928571428571429	0.744318181818182	FSI	Training	ESCA
0.928571428571429	0.747159090909091	FSI	Training	ESCA
0.928571428571429	0.75	FSI	Training	ESCA
0.928571428571429	0.752840909090909	FSI	Training	ESCA
0.928571428571429	0.755681818181818	FSI	Training	ESCA
0.928571428571429	0.758522727272727	FSI	Training	ESCA
0.928571428571429	0.761363636363636	FSI	Training	ESCA
0.928571428571429	0.764204545454545	FSI	Training	ESCA
0.928571428571429	0.767045454545455	FSI	Training	ESCA
0.904761904761905	0.767045454545455	FSI	Training	ESCA
0.904761904761905	0.769886363636364	FSI	Training	ESCA
0.904761904761905	0.772727272727273	FSI	Training	ESCA
0.904761904761905	0.775568181818182	FSI	Training	ESCA
0.904761904761905	0.778409090909091	FSI	Training	ESCA
0.904761904761905	0.78125	FSI	Training	ESCA
0.904761904761905	0.784090909090909	FSI	Training	ESCA
0.904761904761905	0.786931818181818	FSI	Training	ESCA
0.904761904761905	0.789772727272727	FSI	Training	ESCA
0.904761904761905	0.792613636363636	FSI	Training	ESCA
0.904761904761905	0.795454545454545	FSI	Training	ESCA
0.904761904761905	0.798295454545455	FSI	Training	ESCA
0.904761904761905	0.801136363636364	FSI	Training	ESCA
0.904761904761905	0.803977272727273	FSI	Training	ESCA
0.904761904761905	0.806818181818182	FSI	Training	ESCA
0.904761904761905	0.809659090909091	FSI	Training	ESCA
0.904761904761905	0.8125	FSI	Training	ESCA
0.904761904761905	0.815340909090909	FSI	Training	ESCA
0.904761904761905	0.818181818181818	FSI	Training	ESCA
0.904761904761905	0.821022727272727	FSI	Training	ESCA
0.904761904761905	0.823863636363636	FSI	Training	ESCA
0.904761904761905	0.826704545454545	FSI	Training	ESCA
0.904761904761905	0.829545454545455	FSI	Training	ESCA
0.904761904761905	0.832386363636364	FSI	Training	ESCA
0.904761904761905	0.835227272727273	FSI	Training	ESCA
0.880952380952381	0.835227272727273	FSI	Training	ESCA
0.880952380952381	0.838068181818182	FSI	Training	ESCA
0.880952380952381	0.840909090909091	FSI	Training	ESCA
0.857142857142857	0.840909090909091	FSI	Training	ESCA
0.857142857142857	0.84375	FSI	Training	ESCA
0.857142857142857	0.846590909090909	FSI	Training	ESCA
0.857142857142857	0.849431818181818	FSI	Training	ESCA
0.857142857142857	0.852272727272727	FSI	Training	ESCA
0.857142857142857	0.855113636363636	FSI	Training	ESCA
0.857142857142857	0.857954545454545	FSI	Training	ESCA
0.857142857142857	0.860795454545455	FSI	Training	ESCA
0.857142857142857	0.863636363636364	FSI	Training	ESCA
0.857142857142857	0.866477272727273	FSI	Training	ESCA
0.857142857142857	0.869318181818182	FSI	Training	ESCA
0.857142857142857	0.872159090909091	FSI	Training	ESCA
0.857142857142857	0.875	FSI	Training	ESCA
0.857142857142857	0.877840909090909	FSI	Training	ESCA
0.857142857142857	0.880681818181818	FSI	Training	ESCA
0.857142857142857	0.883522727272727	FSI	Training	ESCA
0.833333333333333	0.883522727272727	FSI	Training	ESCA
0.833333333333333	0.886363636363636	FSI	Training	ESCA
0.833333333333333	0.889204545454545	FSI	Training	ESCA
0.833333333333333	0.892045454545455	FSI	Training	ESCA
0.833333333333333	0.894886363636364	FSI	Training	ESCA
0.833333333333333	0.897727272727273	FSI	Training	ESCA
0.833333333333333	0.900568181818182	FSI	Training	ESCA
0.833333333333333	0.903409090909091	FSI	Training	ESCA
0.80952380952381	0.903409090909091	FSI	Training	ESCA
0.80952380952381	0.90625	FSI	Training	ESCA
0.80952380952381	0.909090909090909	FSI	Training	ESCA
0.80952380952381	0.911931818181818	FSI	Training	ESCA
0.80952380952381	0.914772727272727	FSI	Training	ESCA
0.785714285714286	0.914772727272727	FSI	Training	ESCA
0.785714285714286	0.917613636363636	FSI	Training	ESCA
0.785714285714286	0.920454545454545	FSI	Training	ESCA
0.761904761904762	0.920454545454545	FSI	Training	ESCA
0.761904761904762	0.923295454545455	FSI	Training	ESCA
0.738095238095238	0.923295454545455	FSI	Training	ESCA
0.738095238095238	0.926136363636364	FSI	Training	ESCA
0.738095238095238	0.928977272727273	FSI	Training	ESCA
0.738095238095238	0.931818181818182	FSI	Training	ESCA
0.738095238095238	0.934659090909091	FSI	Training	ESCA
0.738095238095238	0.9375	FSI	Training	ESCA
0.738095238095238	0.940340909090909	FSI	Training	ESCA
0.714285714285714	0.940340909090909	FSI	Training	ESCA
0.714285714285714	0.943181818181818	FSI	Training	ESCA
0.714285714285714	0.946022727272727	FSI	Training	ESCA
0.714285714285714	0.948863636363636	FSI	Training	ESCA
0.714285714285714	0.951704545454545	FSI	Training	ESCA
0.714285714285714	0.954545454545455	FSI	Training	ESCA
0.714285714285714	0.957386363636364	FSI	Training	ESCA
0.714285714285714	0.960227272727273	FSI	Training	ESCA
0.714285714285714	0.963068181818182	FSI	Training	ESCA
0.69047619047619	0.963068181818182	FSI	Training	ESCA
0.69047619047619	0.965909090909091	FSI	Training	ESCA
0.666666666666667	0.965909090909091	FSI	Training	ESCA
0.666666666666667	0.96875	FSI	Training	ESCA
0.666666666666667	0.971590909090909	FSI	Training	ESCA
0.666666666666667	0.974431818181818	FSI	Training	ESCA
0.642857142857143	0.974431818181818	FSI	Training	ESCA
0.619047619047619	0.974431818181818	FSI	Training	ESCA
0.595238095238095	0.974431818181818	FSI	Training	ESCA
0.595238095238095	0.977272727272727	FSI	Training	ESCA
0.571428571428571	0.977272727272727	FSI	Training	ESCA
0.571428571428571	0.980113636363636	FSI	Training	ESCA
0.571428571428571	0.982954545454545	FSI	Training	ESCA
0.571428571428571	0.985795454545455	FSI	Training	ESCA
0.547619047619048	0.985795454545455	FSI	Training	ESCA
0.547619047619048	0.988636363636364	FSI	Training	ESCA
0.547619047619048	0.991477272727273	FSI	Training	ESCA
0.547619047619048	0.994318181818182	FSI	Training	ESCA
0.547619047619048	0.997159090909091	FSI	Training	ESCA
0.523809523809524	0.997159090909091	FSI	Training	ESCA
0.5	0.997159090909091	FSI	Training	ESCA
0.5	1	FSI	Training	ESCA
0.476190476190476	1	FSI	Training	ESCA
0.452380952380952	1	FSI	Training	ESCA
0.428571428571429	1	FSI	Training	ESCA
0.404761904761905	1	FSI	Training	ESCA
0.380952380952381	1	FSI	Training	ESCA
0.357142857142857	1	FSI	Training	ESCA
0.333333333333333	1	FSI	Training	ESCA
0.30952380952381	1	FSI	Training	ESCA
0.285714285714286	1	FSI	Training	ESCA
0.261904761904762	1	FSI	Training	ESCA
0.238095238095238	1	FSI	Training	ESCA
0.214285714285714	1	FSI	Training	ESCA
0.19047619047619	1	FSI	Training	ESCA
0.166666666666667	1	FSI	Training	ESCA
0.142857142857143	1	FSI	Training	ESCA
0.119047619047619	1	FSI	Training	ESCA
0.0952380952380952	1	FSI	Training	ESCA
0.0714285714285714	1	FSI	Training	ESCA
0.0476190476190476	1	FSI	Training	ESCA
0.0238095238095238	1	FSI	Training	ESCA
0	1	FSI	Training	ESCA
1	0	FSI	Training	LIHC
1	0.00284090909090909	FSI	Training	LIHC
1	0.00568181818181818	FSI	Training	LIHC
1	0.00852272727272727	FSI	Training	LIHC
1	0.0113636363636364	FSI	Training	LIHC
1	0.0142045454545455	FSI	Training	LIHC
1	0.0170454545454545	FSI	Training	LIHC
1	0.0198863636363636	FSI	Training	LIHC
1	0.0227272727272727	FSI	Training	LIHC
1	0.0255681818181818	FSI	Training	LIHC
1	0.0284090909090909	FSI	Training	LIHC
1	0.03125	FSI	Training	LIHC
1	0.0340909090909091	FSI	Training	LIHC
1	0.0369318181818182	FSI	Training	LIHC
1	0.0397727272727273	FSI	Training	LIHC
1	0.0426136363636364	FSI	Training	LIHC
1	0.0454545454545455	FSI	Training	LIHC
1	0.0482954545454545	FSI	Training	LIHC
1	0.0511363636363636	FSI	Training	LIHC
1	0.0539772727272727	FSI	Training	LIHC
1	0.0568181818181818	FSI	Training	LIHC
1	0.0596590909090909	FSI	Training	LIHC
1	0.0625	FSI	Training	LIHC
1	0.0653409090909091	FSI	Training	LIHC
1	0.0681818181818182	FSI	Training	LIHC
1	0.0710227272727273	FSI	Training	LIHC
1	0.0738636363636364	FSI	Training	LIHC
1	0.0767045454545455	FSI	Training	LIHC
1	0.0795454545454545	FSI	Training	LIHC
1	0.0823863636363636	FSI	Training	LIHC
1	0.0852272727272727	FSI	Training	LIHC
1	0.0880681818181818	FSI	Training	LIHC
1	0.0909090909090909	FSI	Training	LIHC
1	0.09375	FSI	Training	LIHC
1	0.0965909090909091	FSI	Training	LIHC
1	0.0994318181818182	FSI	Training	LIHC
1	0.102272727272727	FSI	Training	LIHC
1	0.105113636363636	FSI	Training	LIHC
1	0.107954545454545	FSI	Training	LIHC
1	0.110795454545455	FSI	Training	LIHC
1	0.113636363636364	FSI	Training	LIHC
1	0.116477272727273	FSI	Training	LIHC
1	0.119318181818182	FSI	Training	LIHC
1	0.122159090909091	FSI	Training	LIHC
1	0.125	FSI	Training	LIHC
1	0.127840909090909	FSI	Training	LIHC
1	0.130681818181818	FSI	Training	LIHC
1	0.133522727272727	FSI	Training	LIHC
1	0.136363636363636	FSI	Training	LIHC
1	0.139204545454545	FSI	Training	LIHC
1	0.142045454545455	FSI	Training	LIHC
1	0.144886363636364	FSI	Training	LIHC
1	0.147727272727273	FSI	Training	LIHC
1	0.150568181818182	FSI	Training	LIHC
1	0.153409090909091	FSI	Training	LIHC
1	0.15625	FSI	Training	LIHC
1	0.159090909090909	FSI	Training	LIHC
1	0.161931818181818	FSI	Training	LIHC
1	0.164772727272727	FSI	Training	LIHC
1	0.167613636363636	FSI	Training	LIHC
1	0.170454545454545	FSI	Training	LIHC
1	0.173295454545455	FSI	Training	LIHC
1	0.176136363636364	FSI	Training	LIHC
1	0.178977272727273	FSI	Training	LIHC
1	0.181818181818182	FSI	Training	LIHC
1	0.184659090909091	FSI	Training	LIHC
1	0.1875	FSI	Training	LIHC
1	0.190340909090909	FSI	Training	LIHC
1	0.193181818181818	FSI	Training	LIHC
1	0.196022727272727	FSI	Training	LIHC
1	0.198863636363636	FSI	Training	LIHC
1	0.201704545454545	FSI	Training	LIHC
1	0.204545454545455	FSI	Training	LIHC
1	0.207386363636364	FSI	Training	LIHC
1	0.210227272727273	FSI	Training	LIHC
1	0.213068181818182	FSI	Training	LIHC
1	0.215909090909091	FSI	Training	LIHC
1	0.21875	FSI	Training	LIHC
1	0.221590909090909	FSI	Training	LIHC
1	0.224431818181818	FSI	Training	LIHC
1	0.227272727272727	FSI	Training	LIHC
1	0.230113636363636	FSI	Training	LIHC
1	0.232954545454545	FSI	Training	LIHC
1	0.235795454545455	FSI	Training	LIHC
1	0.238636363636364	FSI	Training	LIHC
1	0.241477272727273	FSI	Training	LIHC
1	0.244318181818182	FSI	Training	LIHC
1	0.247159090909091	FSI	Training	LIHC
1	0.25	FSI	Training	LIHC
0.987179487179487	0.25	FSI	Training	LIHC
0.987179487179487	0.252840909090909	FSI	Training	LIHC
0.987179487179487	0.255681818181818	FSI	Training	LIHC
0.987179487179487	0.258522727272727	FSI	Training	LIHC
0.987179487179487	0.261363636363636	FSI	Training	LIHC
0.987179487179487	0.264204545454545	FSI	Training	LIHC
0.987179487179487	0.267045454545455	FSI	Training	LIHC
0.987179487179487	0.269886363636364	FSI	Training	LIHC
0.987179487179487	0.272727272727273	FSI	Training	LIHC
0.987179487179487	0.275568181818182	FSI	Training	LIHC
0.987179487179487	0.278409090909091	FSI	Training	LIHC
0.987179487179487	0.28125	FSI	Training	LIHC
0.987179487179487	0.284090909090909	FSI	Training	LIHC
0.987179487179487	0.286931818181818	FSI	Training	LIHC
0.987179487179487	0.289772727272727	FSI	Training	LIHC
0.987179487179487	0.292613636363636	FSI	Training	LIHC
0.987179487179487	0.295454545454545	FSI	Training	LIHC
0.987179487179487	0.298295454545455	FSI	Training	LIHC
0.987179487179487	0.301136363636364	FSI	Training	LIHC
0.987179487179487	0.303977272727273	FSI	Training	LIHC
0.987179487179487	0.306818181818182	FSI	Training	LIHC
0.987179487179487	0.309659090909091	FSI	Training	LIHC
0.987179487179487	0.3125	FSI	Training	LIHC
0.987179487179487	0.315340909090909	FSI	Training	LIHC
0.987179487179487	0.318181818181818	FSI	Training	LIHC
0.987179487179487	0.321022727272727	FSI	Training	LIHC
0.987179487179487	0.323863636363636	FSI	Training	LIHC
0.987179487179487	0.326704545454545	FSI	Training	LIHC
0.987179487179487	0.329545454545455	FSI	Training	LIHC
0.987179487179487	0.332386363636364	FSI	Training	LIHC
0.987179487179487	0.335227272727273	FSI	Training	LIHC
0.987179487179487	0.338068181818182	FSI	Training	LIHC
0.987179487179487	0.340909090909091	FSI	Training	LIHC
0.987179487179487	0.34375	FSI	Training	LIHC
0.987179487179487	0.346590909090909	FSI	Training	LIHC
0.987179487179487	0.349431818181818	FSI	Training	LIHC
0.987179487179487	0.352272727272727	FSI	Training	LIHC
0.987179487179487	0.355113636363636	FSI	Training	LIHC
0.987179487179487	0.357954545454545	FSI	Training	LIHC
0.987179487179487	0.360795454545455	FSI	Training	LIHC
0.987179487179487	0.363636363636364	FSI	Training	LIHC
0.987179487179487	0.366477272727273	FSI	Training	LIHC
0.987179487179487	0.369318181818182	FSI	Training	LIHC
0.987179487179487	0.372159090909091	FSI	Training	LIHC
0.987179487179487	0.375	FSI	Training	LIHC
0.987179487179487	0.377840909090909	FSI	Training	LIHC
0.987179487179487	0.380681818181818	FSI	Training	LIHC
0.987179487179487	0.383522727272727	FSI	Training	LIHC
0.987179487179487	0.386363636363636	FSI	Training	LIHC
0.987179487179487	0.389204545454545	FSI	Training	LIHC
0.987179487179487	0.392045454545455	FSI	Training	LIHC
0.987179487179487	0.394886363636364	FSI	Training	LIHC
0.987179487179487	0.397727272727273	FSI	Training	LIHC
0.987179487179487	0.400568181818182	FSI	Training	LIHC
0.987179487179487	0.403409090909091	FSI	Training	LIHC
0.974358974358974	0.403409090909091	FSI	Training	LIHC
0.974358974358974	0.40625	FSI	Training	LIHC
0.974358974358974	0.409090909090909	FSI	Training	LIHC
0.974358974358974	0.411931818181818	FSI	Training	LIHC
0.961538461538462	0.411931818181818	FSI	Training	LIHC
0.961538461538462	0.414772727272727	FSI	Training	LIHC
0.961538461538462	0.417613636363636	FSI	Training	LIHC
0.961538461538462	0.420454545454545	FSI	Training	LIHC
0.961538461538462	0.423295454545455	FSI	Training	LIHC
0.961538461538462	0.426136363636364	FSI	Training	LIHC
0.961538461538462	0.428977272727273	FSI	Training	LIHC
0.961538461538462	0.431818181818182	FSI	Training	LIHC
0.961538461538462	0.434659090909091	FSI	Training	LIHC
0.961538461538462	0.4375	FSI	Training	LIHC
0.961538461538462	0.440340909090909	FSI	Training	LIHC
0.961538461538462	0.443181818181818	FSI	Training	LIHC
0.961538461538462	0.446022727272727	FSI	Training	LIHC
0.961538461538462	0.448863636363636	FSI	Training	LIHC
0.961538461538462	0.451704545454545	FSI	Training	LIHC
0.961538461538462	0.454545454545455	FSI	Training	LIHC
0.961538461538462	0.457386363636364	FSI	Training	LIHC
0.961538461538462	0.460227272727273	FSI	Training	LIHC
0.961538461538462	0.463068181818182	FSI	Training	LIHC
0.961538461538462	0.465909090909091	FSI	Training	LIHC
0.961538461538462	0.46875	FSI	Training	LIHC
0.948717948717949	0.46875	FSI	Training	LIHC
0.948717948717949	0.471590909090909	FSI	Training	LIHC
0.948717948717949	0.474431818181818	FSI	Training	LIHC
0.948717948717949	0.477272727272727	FSI	Training	LIHC
0.948717948717949	0.480113636363636	FSI	Training	LIHC
0.948717948717949	0.482954545454545	FSI	Training	LIHC
0.948717948717949	0.485795454545455	FSI	Training	LIHC
0.948717948717949	0.488636363636364	FSI	Training	LIHC
0.948717948717949	0.491477272727273	FSI	Training	LIHC
0.948717948717949	0.494318181818182	FSI	Training	LIHC
0.948717948717949	0.497159090909091	FSI	Training	LIHC
0.948717948717949	0.5	FSI	Training	LIHC
0.948717948717949	0.502840909090909	FSI	Training	LIHC
0.948717948717949	0.505681818181818	FSI	Training	LIHC
0.935897435897436	0.505681818181818	FSI	Training	LIHC
0.935897435897436	0.508522727272727	FSI	Training	LIHC
0.935897435897436	0.511363636363636	FSI	Training	LIHC
0.935897435897436	0.514204545454545	FSI	Training	LIHC
0.935897435897436	0.517045454545455	FSI	Training	LIHC
0.935897435897436	0.519886363636364	FSI	Training	LIHC
0.935897435897436	0.522727272727273	FSI	Training	LIHC
0.935897435897436	0.525568181818182	FSI	Training	LIHC
0.935897435897436	0.528409090909091	FSI	Training	LIHC
0.935897435897436	0.53125	FSI	Training	LIHC
0.935897435897436	0.534090909090909	FSI	Training	LIHC
0.935897435897436	0.536931818181818	FSI	Training	LIHC
0.935897435897436	0.539772727272727	FSI	Training	LIHC
0.935897435897436	0.542613636363636	FSI	Training	LIHC
0.935897435897436	0.545454545454545	FSI	Training	LIHC
0.935897435897436	0.548295454545455	FSI	Training	LIHC
0.935897435897436	0.551136363636364	FSI	Training	LIHC
0.935897435897436	0.553977272727273	FSI	Training	LIHC
0.935897435897436	0.556818181818182	FSI	Training	LIHC
0.935897435897436	0.559659090909091	FSI	Training	LIHC
0.935897435897436	0.5625	FSI	Training	LIHC
0.935897435897436	0.565340909090909	FSI	Training	LIHC
0.935897435897436	0.568181818181818	FSI	Training	LIHC
0.935897435897436	0.571022727272727	FSI	Training	LIHC
0.935897435897436	0.573863636363636	FSI	Training	LIHC
0.935897435897436	0.576704545454545	FSI	Training	LIHC
0.935897435897436	0.579545454545455	FSI	Training	LIHC
0.935897435897436	0.582386363636364	FSI	Training	LIHC
0.935897435897436	0.585227272727273	FSI	Training	LIHC
0.935897435897436	0.588068181818182	FSI	Training	LIHC
0.935897435897436	0.590909090909091	FSI	Training	LIHC
0.935897435897436	0.59375	FSI	Training	LIHC
0.935897435897436	0.596590909090909	FSI	Training	LIHC
0.935897435897436	0.599431818181818	FSI	Training	LIHC
0.935897435897436	0.602272727272727	FSI	Training	LIHC
0.935897435897436	0.605113636363636	FSI	Training	LIHC
0.935897435897436	0.607954545454545	FSI	Training	LIHC
0.935897435897436	0.610795454545455	FSI	Training	LIHC
0.935897435897436	0.613636363636364	FSI	Training	LIHC
0.935897435897436	0.616477272727273	FSI	Training	LIHC
0.935897435897436	0.619318181818182	FSI	Training	LIHC
0.935897435897436	0.622159090909091	FSI	Training	LIHC
0.935897435897436	0.625	FSI	Training	LIHC
0.935897435897436	0.627840909090909	FSI	Training	LIHC
0.935897435897436	0.630681818181818	FSI	Training	LIHC
0.935897435897436	0.633522727272727	FSI	Training	LIHC
0.935897435897436	0.636363636363636	FSI	Training	LIHC
0.935897435897436	0.639204545454545	FSI	Training	LIHC
0.923076923076923	0.639204545454545	FSI	Training	LIHC
0.923076923076923	0.642045454545455	FSI	Training	LIHC
0.923076923076923	0.644886363636364	FSI	Training	LIHC
0.923076923076923	0.647727272727273	FSI	Training	LIHC
0.923076923076923	0.650568181818182	FSI	Training	LIHC
0.923076923076923	0.653409090909091	FSI	Training	LIHC
0.923076923076923	0.65625	FSI	Training	LIHC
0.923076923076923	0.659090909090909	FSI	Training	LIHC
0.923076923076923	0.661931818181818	FSI	Training	LIHC
0.923076923076923	0.664772727272727	FSI	Training	LIHC
0.923076923076923	0.667613636363636	FSI	Training	LIHC
0.923076923076923	0.670454545454545	FSI	Training	LIHC
0.923076923076923	0.673295454545455	FSI	Training	LIHC
0.923076923076923	0.676136363636364	FSI	Training	LIHC
0.923076923076923	0.678977272727273	FSI	Training	LIHC
0.923076923076923	0.681818181818182	FSI	Training	LIHC
0.923076923076923	0.684659090909091	FSI	Training	LIHC
0.923076923076923	0.6875	FSI	Training	LIHC
0.923076923076923	0.690340909090909	FSI	Training	LIHC
0.923076923076923	0.693181818181818	FSI	Training	LIHC
0.923076923076923	0.696022727272727	FSI	Training	LIHC
0.923076923076923	0.698863636363636	FSI	Training	LIHC
0.923076923076923	0.701704545454545	FSI	Training	LIHC
0.923076923076923	0.704545454545455	FSI	Training	LIHC
0.923076923076923	0.707386363636364	FSI	Training	LIHC
0.923076923076923	0.710227272727273	FSI	Training	LIHC
0.923076923076923	0.713068181818182	FSI	Training	LIHC
0.923076923076923	0.715909090909091	FSI	Training	LIHC
0.923076923076923	0.71875	FSI	Training	LIHC
0.923076923076923	0.721590909090909	FSI	Training	LIHC
0.923076923076923	0.724431818181818	FSI	Training	LIHC
0.923076923076923	0.727272727272727	FSI	Training	LIHC
0.923076923076923	0.730113636363636	FSI	Training	LIHC
0.923076923076923	0.732954545454545	FSI	Training	LIHC
0.923076923076923	0.735795454545455	FSI	Training	LIHC
0.923076923076923	0.738636363636364	FSI	Training	LIHC
0.923076923076923	0.741477272727273	FSI	Training	LIHC
0.923076923076923	0.744318181818182	FSI	Training	LIHC
0.923076923076923	0.747159090909091	FSI	Training	LIHC
0.923076923076923	0.75	FSI	Training	LIHC
0.923076923076923	0.752840909090909	FSI	Training	LIHC
0.923076923076923	0.755681818181818	FSI	Training	LIHC
0.923076923076923	0.758522727272727	FSI	Training	LIHC
0.923076923076923	0.761363636363636	FSI	Training	LIHC
0.923076923076923	0.764204545454545	FSI	Training	LIHC
0.923076923076923	0.767045454545455	FSI	Training	LIHC
0.923076923076923	0.769886363636364	FSI	Training	LIHC
0.923076923076923	0.772727272727273	FSI	Training	LIHC
0.923076923076923	0.775568181818182	FSI	Training	LIHC
0.923076923076923	0.778409090909091	FSI	Training	LIHC
0.923076923076923	0.78125	FSI	Training	LIHC
0.923076923076923	0.784090909090909	FSI	Training	LIHC
0.923076923076923	0.786931818181818	FSI	Training	LIHC
0.923076923076923	0.789772727272727	FSI	Training	LIHC
0.923076923076923	0.792613636363636	FSI	Training	LIHC
0.923076923076923	0.795454545454545	FSI	Training	LIHC
0.91025641025641	0.795454545454545	FSI	Training	LIHC
0.897435897435897	0.795454545454545	FSI	Training	LIHC
0.897435897435897	0.798295454545455	FSI	Training	LIHC
0.897435897435897	0.801136363636364	FSI	Training	LIHC
0.897435897435897	0.803977272727273	FSI	Training	LIHC
0.897435897435897	0.806818181818182	FSI	Training	LIHC
0.897435897435897	0.809659090909091	FSI	Training	LIHC
0.897435897435897	0.8125	FSI	Training	LIHC
0.897435897435897	0.815340909090909	FSI	Training	LIHC
0.897435897435897	0.818181818181818	FSI	Training	LIHC
0.897435897435897	0.821022727272727	FSI	Training	LIHC
0.897435897435897	0.823863636363636	FSI	Training	LIHC
0.897435897435897	0.826704545454545	FSI	Training	LIHC
0.884615384615385	0.826704545454545	FSI	Training	LIHC
0.884615384615385	0.829545454545455	FSI	Training	LIHC
0.871794871794872	0.829545454545455	FSI	Training	LIHC
0.871794871794872	0.832386363636364	FSI	Training	LIHC
0.871794871794872	0.835227272727273	FSI	Training	LIHC
0.871794871794872	0.838068181818182	FSI	Training	LIHC
0.858974358974359	0.838068181818182	FSI	Training	LIHC
0.858974358974359	0.840909090909091	FSI	Training	LIHC
0.858974358974359	0.84375	FSI	Training	LIHC
0.858974358974359	0.846590909090909	FSI	Training	LIHC
0.858974358974359	0.849431818181818	FSI	Training	LIHC
0.858974358974359	0.852272727272727	FSI	Training	LIHC
0.858974358974359	0.855113636363636	FSI	Training	LIHC
0.858974358974359	0.857954545454545	FSI	Training	LIHC
0.858974358974359	0.860795454545455	FSI	Training	LIHC
0.858974358974359	0.863636363636364	FSI	Training	LIHC
0.858974358974359	0.866477272727273	FSI	Training	LIHC
0.858974358974359	0.869318181818182	FSI	Training	LIHC
0.858974358974359	0.872159090909091	FSI	Training	LIHC
0.858974358974359	0.875	FSI	Training	LIHC
0.858974358974359	0.877840909090909	FSI	Training	LIHC
0.858974358974359	0.880681818181818	FSI	Training	LIHC
0.858974358974359	0.883522727272727	FSI	Training	LIHC
0.858974358974359	0.886363636363636	FSI	Training	LIHC
0.846153846153846	0.886363636363636	FSI	Training	LIHC
0.846153846153846	0.889204545454545	FSI	Training	LIHC
0.846153846153846	0.892045454545455	FSI	Training	LIHC
0.846153846153846	0.894886363636364	FSI	Training	LIHC
0.846153846153846	0.897727272727273	FSI	Training	LIHC
0.846153846153846	0.900568181818182	FSI	Training	LIHC
0.846153846153846	0.903409090909091	FSI	Training	LIHC
0.833333333333333	0.903409090909091	FSI	Training	LIHC
0.833333333333333	0.90625	FSI	Training	LIHC
0.833333333333333	0.909090909090909	FSI	Training	LIHC
0.833333333333333	0.911931818181818	FSI	Training	LIHC
0.833333333333333	0.914772727272727	FSI	Training	LIHC
0.82051282051282	0.914772727272727	FSI	Training	LIHC
0.82051282051282	0.917613636363636	FSI	Training	LIHC
0.807692307692308	0.917613636363636	FSI	Training	LIHC
0.807692307692308	0.920454545454545	FSI	Training	LIHC
0.807692307692308	0.923295454545455	FSI	Training	LIHC
0.794871794871795	0.923295454545455	FSI	Training	LIHC
0.794871794871795	0.926136363636364	FSI	Training	LIHC
0.782051282051282	0.926136363636364	FSI	Training	LIHC
0.782051282051282	0.928977272727273	FSI	Training	LIHC
0.782051282051282	0.931818181818182	FSI	Training	LIHC
0.782051282051282	0.934659090909091	FSI	Training	LIHC
0.782051282051282	0.9375	FSI	Training	LIHC
0.782051282051282	0.940340909090909	FSI	Training	LIHC
0.782051282051282	0.943181818181818	FSI	Training	LIHC
0.782051282051282	0.946022727272727	FSI	Training	LIHC
0.782051282051282	0.948863636363636	FSI	Training	LIHC
0.782051282051282	0.951704545454545	FSI	Training	LIHC
0.782051282051282	0.954545454545455	FSI	Training	LIHC
0.782051282051282	0.957386363636364	FSI	Training	LIHC
0.769230769230769	0.957386363636364	FSI	Training	LIHC
0.769230769230769	0.960227272727273	FSI	Training	LIHC
0.769230769230769	0.963068181818182	FSI	Training	LIHC
0.769230769230769	0.965909090909091	FSI	Training	LIHC
0.756410256410256	0.965909090909091	FSI	Training	LIHC
0.756410256410256	0.96875	FSI	Training	LIHC
0.756410256410256	0.971590909090909	FSI	Training	LIHC
0.756410256410256	0.974431818181818	FSI	Training	LIHC
0.743589743589744	0.974431818181818	FSI	Training	LIHC
0.730769230769231	0.974431818181818	FSI	Training	LIHC
0.717948717948718	0.974431818181818	FSI	Training	LIHC
0.705128205128205	0.974431818181818	FSI	Training	LIHC
0.705128205128205	0.977272727272727	FSI	Training	LIHC
0.692307692307692	0.977272727272727	FSI	Training	LIHC
0.67948717948718	0.977272727272727	FSI	Training	LIHC
0.67948717948718	0.980113636363636	FSI	Training	LIHC
0.67948717948718	0.982954545454545	FSI	Training	LIHC
0.666666666666667	0.982954545454545	FSI	Training	LIHC
0.653846153846154	0.982954545454545	FSI	Training	LIHC
0.641025641025641	0.982954545454545	FSI	Training	LIHC
0.641025641025641	0.985795454545455	FSI	Training	LIHC
0.628205128205128	0.985795454545455	FSI	Training	LIHC
0.628205128205128	0.988636363636364	FSI	Training	LIHC
0.615384615384615	0.988636363636364	FSI	Training	LIHC
0.615384615384615	0.991477272727273	FSI	Training	LIHC
0.602564102564103	0.991477272727273	FSI	Training	LIHC
0.58974358974359	0.991477272727273	FSI	Training	LIHC
0.58974358974359	0.994318181818182	FSI	Training	LIHC
0.58974358974359	0.997159090909091	FSI	Training	LIHC
0.576923076923077	0.997159090909091	FSI	Training	LIHC
0.564102564102564	0.997159090909091	FSI	Training	LIHC
0.564102564102564	1	FSI	Training	LIHC
0.551282051282051	1	FSI	Training	LIHC
0.538461538461538	1	FSI	Training	LIHC
0.525641025641026	1	FSI	Training	LIHC
0.512820512820513	1	FSI	Training	LIHC
0.5	1	FSI	Training	LIHC
0.487179487179487	1	FSI	Training	LIHC
0.474358974358974	1	FSI	Training	LIHC
0.461538461538462	1	FSI	Training	LIHC
0.448717948717949	1	FSI	Training	LIHC
0.435897435897436	1	FSI	Training	LIHC
0.423076923076923	1	FSI	Training	LIHC
0.41025641025641	1	FSI	Training	LIHC
0.397435897435897	1	FSI	Training	LIHC
0.384615384615385	1	FSI	Training	LIHC
0.371794871794872	1	FSI	Training	LIHC
0.358974358974359	1	FSI	Training	LIHC
0.346153846153846	1	FSI	Training	LIHC
0.333333333333333	1	FSI	Training	LIHC
0.320512820512821	1	FSI	Training	LIHC
0.307692307692308	1	FSI	Training	LIHC
0.294871794871795	1	FSI	Training	LIHC
0.282051282051282	1	FSI	Training	LIHC
0.269230769230769	1	FSI	Training	LIHC
0.256410256410256	1	FSI	Training	LIHC
0.243589743589744	1	FSI	Training	LIHC
0.230769230769231	1	FSI	Training	LIHC
0.217948717948718	1	FSI	Training	LIHC
0.205128205128205	1	FSI	Training	LIHC
0.192307692307692	1	FSI	Training	LIHC
0.179487179487179	1	FSI	Training	LIHC
0.166666666666667	1	FSI	Training	LIHC
0.153846153846154	1	FSI	Training	LIHC
0.141025641025641	1	FSI	Training	LIHC
0.128205128205128	1	FSI	Training	LIHC
0.115384615384615	1	FSI	Training	LIHC
0.102564102564103	1	FSI	Training	LIHC
0.0897435897435897	1	FSI	Training	LIHC
0.0769230769230769	1	FSI	Training	LIHC
0.0641025641025641	1	FSI	Training	LIHC
0.0512820512820513	1	FSI	Training	LIHC
0.0384615384615385	1	FSI	Training	LIHC
0.0256410256410256	1	FSI	Training	LIHC
0.0128205128205128	1	FSI	Training	LIHC
0	1	FSI	Training	LIHC
1	0	FSI	Training	NSCLC
1	0.00284090909090909	FSI	Training	NSCLC
1	0.00568181818181818	FSI	Training	NSCLC
1	0.00852272727272727	FSI	Training	NSCLC
1	0.0113636363636364	FSI	Training	NSCLC
1	0.0142045454545455	FSI	Training	NSCLC
1	0.0170454545454545	FSI	Training	NSCLC
1	0.0198863636363636	FSI	Training	NSCLC
1	0.0227272727272727	FSI	Training	NSCLC
1	0.0255681818181818	FSI	Training	NSCLC
1	0.0284090909090909	FSI	Training	NSCLC
1	0.03125	FSI	Training	NSCLC
1	0.0340909090909091	FSI	Training	NSCLC
1	0.0369318181818182	FSI	Training	NSCLC
0.990909090909091	0.0369318181818182	FSI	Training	NSCLC
0.990909090909091	0.0397727272727273	FSI	Training	NSCLC
0.990909090909091	0.0426136363636364	FSI	Training	NSCLC
0.990909090909091	0.0454545454545455	FSI	Training	NSCLC
0.990909090909091	0.0482954545454545	FSI	Training	NSCLC
0.990909090909091	0.0511363636363636	FSI	Training	NSCLC
0.990909090909091	0.0539772727272727	FSI	Training	NSCLC
0.990909090909091	0.0568181818181818	FSI	Training	NSCLC
0.990909090909091	0.0596590909090909	FSI	Training	NSCLC
0.990909090909091	0.0625	FSI	Training	NSCLC
0.990909090909091	0.0653409090909091	FSI	Training	NSCLC
0.990909090909091	0.0681818181818182	FSI	Training	NSCLC
0.990909090909091	0.0710227272727273	FSI	Training	NSCLC
0.990909090909091	0.0738636363636364	FSI	Training	NSCLC
0.990909090909091	0.0767045454545455	FSI	Training	NSCLC
0.990909090909091	0.0795454545454545	FSI	Training	NSCLC
0.990909090909091	0.0823863636363636	FSI	Training	NSCLC
0.981818181818182	0.0823863636363636	FSI	Training	NSCLC
0.981818181818182	0.0852272727272727	FSI	Training	NSCLC
0.981818181818182	0.0880681818181818	FSI	Training	NSCLC
0.981818181818182	0.0909090909090909	FSI	Training	NSCLC
0.981818181818182	0.09375	FSI	Training	NSCLC
0.981818181818182	0.0965909090909091	FSI	Training	NSCLC
0.981818181818182	0.0994318181818182	FSI	Training	NSCLC
0.972727272727273	0.0994318181818182	FSI	Training	NSCLC
0.972727272727273	0.102272727272727	FSI	Training	NSCLC
0.972727272727273	0.105113636363636	FSI	Training	NSCLC
0.972727272727273	0.107954545454545	FSI	Training	NSCLC
0.972727272727273	0.110795454545455	FSI	Training	NSCLC
0.972727272727273	0.113636363636364	FSI	Training	NSCLC
0.972727272727273	0.116477272727273	FSI	Training	NSCLC
0.972727272727273	0.119318181818182	FSI	Training	NSCLC
0.972727272727273	0.122159090909091	FSI	Training	NSCLC
0.972727272727273	0.125	FSI	Training	NSCLC
0.972727272727273	0.127840909090909	FSI	Training	NSCLC
0.972727272727273	0.130681818181818	FSI	Training	NSCLC
0.972727272727273	0.133522727272727	FSI	Training	NSCLC
0.972727272727273	0.136363636363636	FSI	Training	NSCLC
0.972727272727273	0.139204545454545	FSI	Training	NSCLC
0.972727272727273	0.142045454545455	FSI	Training	NSCLC
0.963636363636364	0.142045454545455	FSI	Training	NSCLC
0.963636363636364	0.144886363636364	FSI	Training	NSCLC
0.963636363636364	0.147727272727273	FSI	Training	NSCLC
0.963636363636364	0.150568181818182	FSI	Training	NSCLC
0.963636363636364	0.153409090909091	FSI	Training	NSCLC
0.963636363636364	0.15625	FSI	Training	NSCLC
0.963636363636364	0.159090909090909	FSI	Training	NSCLC
0.963636363636364	0.161931818181818	FSI	Training	NSCLC
0.963636363636364	0.164772727272727	FSI	Training	NSCLC
0.963636363636364	0.167613636363636	FSI	Training	NSCLC
0.963636363636364	0.170454545454545	FSI	Training	NSCLC
0.963636363636364	0.173295454545455	FSI	Training	NSCLC
0.963636363636364	0.176136363636364	FSI	Training	NSCLC
0.954545454545455	0.176136363636364	FSI	Training	NSCLC
0.954545454545455	0.178977272727273	FSI	Training	NSCLC
0.954545454545455	0.181818181818182	FSI	Training	NSCLC
0.954545454545455	0.184659090909091	FSI	Training	NSCLC
0.954545454545455	0.1875	FSI	Training	NSCLC
0.954545454545455	0.190340909090909	FSI	Training	NSCLC
0.954545454545455	0.193181818181818	FSI	Training	NSCLC
0.954545454545455	0.196022727272727	FSI	Training	NSCLC
0.954545454545455	0.198863636363636	FSI	Training	NSCLC
0.954545454545455	0.201704545454545	FSI	Training	NSCLC
0.954545454545455	0.204545454545455	FSI	Training	NSCLC
0.954545454545455	0.207386363636364	FSI	Training	NSCLC
0.954545454545455	0.210227272727273	FSI	Training	NSCLC
0.954545454545455	0.213068181818182	FSI	Training	NSCLC
0.954545454545455	0.215909090909091	FSI	Training	NSCLC
0.954545454545455	0.21875	FSI	Training	NSCLC
0.954545454545455	0.221590909090909	FSI	Training	NSCLC
0.954545454545455	0.224431818181818	FSI	Training	NSCLC
0.954545454545455	0.227272727272727	FSI	Training	NSCLC
0.954545454545455	0.230113636363636	FSI	Training	NSCLC
0.954545454545455	0.232954545454545	FSI	Training	NSCLC
0.945454545454545	0.232954545454545	FSI	Training	NSCLC
0.945454545454545	0.235795454545455	FSI	Training	NSCLC
0.945454545454545	0.238636363636364	FSI	Training	NSCLC
0.945454545454545	0.241477272727273	FSI	Training	NSCLC
0.945454545454545	0.244318181818182	FSI	Training	NSCLC
0.945454545454545	0.247159090909091	FSI	Training	NSCLC
0.945454545454545	0.25	FSI	Training	NSCLC
0.945454545454545	0.252840909090909	FSI	Training	NSCLC
0.945454545454545	0.255681818181818	FSI	Training	NSCLC
0.936363636363636	0.255681818181818	FSI	Training	NSCLC
0.927272727272727	0.255681818181818	FSI	Training	NSCLC
0.927272727272727	0.258522727272727	FSI	Training	NSCLC
0.927272727272727	0.261363636363636	FSI	Training	NSCLC
0.927272727272727	0.264204545454545	FSI	Training	NSCLC
0.927272727272727	0.267045454545455	FSI	Training	NSCLC
0.927272727272727	0.269886363636364	FSI	Training	NSCLC
0.927272727272727	0.272727272727273	FSI	Training	NSCLC
0.927272727272727	0.275568181818182	FSI	Training	NSCLC
0.927272727272727	0.278409090909091	FSI	Training	NSCLC
0.927272727272727	0.28125	FSI	Training	NSCLC
0.927272727272727	0.284090909090909	FSI	Training	NSCLC
0.927272727272727	0.286931818181818	FSI	Training	NSCLC
0.927272727272727	0.289772727272727	FSI	Training	NSCLC
0.927272727272727	0.292613636363636	FSI	Training	NSCLC
0.927272727272727	0.295454545454545	FSI	Training	NSCLC
0.927272727272727	0.298295454545455	FSI	Training	NSCLC
0.927272727272727	0.301136363636364	FSI	Training	NSCLC
0.927272727272727	0.303977272727273	FSI	Training	NSCLC
0.927272727272727	0.306818181818182	FSI	Training	NSCLC
0.927272727272727	0.309659090909091	FSI	Training	NSCLC
0.927272727272727	0.3125	FSI	Training	NSCLC
0.927272727272727	0.315340909090909	FSI	Training	NSCLC
0.927272727272727	0.318181818181818	FSI	Training	NSCLC
0.927272727272727	0.321022727272727	FSI	Training	NSCLC
0.927272727272727	0.323863636363636	FSI	Training	NSCLC
0.927272727272727	0.326704545454545	FSI	Training	NSCLC
0.927272727272727	0.329545454545455	FSI	Training	NSCLC
0.927272727272727	0.332386363636364	FSI	Training	NSCLC
0.927272727272727	0.335227272727273	FSI	Training	NSCLC
0.927272727272727	0.338068181818182	FSI	Training	NSCLC
0.927272727272727	0.340909090909091	FSI	Training	NSCLC
0.927272727272727	0.34375	FSI	Training	NSCLC
0.927272727272727	0.346590909090909	FSI	Training	NSCLC
0.927272727272727	0.349431818181818	FSI	Training	NSCLC
0.927272727272727	0.352272727272727	FSI	Training	NSCLC
0.927272727272727	0.355113636363636	FSI	Training	NSCLC
0.927272727272727	0.357954545454545	FSI	Training	NSCLC
0.927272727272727	0.360795454545455	FSI	Training	NSCLC
0.927272727272727	0.363636363636364	FSI	Training	NSCLC
0.927272727272727	0.366477272727273	FSI	Training	NSCLC
0.927272727272727	0.369318181818182	FSI	Training	NSCLC
0.927272727272727	0.372159090909091	FSI	Training	NSCLC
0.927272727272727	0.375	FSI	Training	NSCLC
0.927272727272727	0.377840909090909	FSI	Training	NSCLC
0.927272727272727	0.380681818181818	FSI	Training	NSCLC
0.927272727272727	0.383522727272727	FSI	Training	NSCLC
0.927272727272727	0.386363636363636	FSI	Training	NSCLC
0.927272727272727	0.389204545454545	FSI	Training	NSCLC
0.927272727272727	0.392045454545455	FSI	Training	NSCLC
0.918181818181818	0.392045454545455	FSI	Training	NSCLC
0.918181818181818	0.394886363636364	FSI	Training	NSCLC
0.918181818181818	0.397727272727273	FSI	Training	NSCLC
0.918181818181818	0.400568181818182	FSI	Training	NSCLC
0.918181818181818	0.403409090909091	FSI	Training	NSCLC
0.918181818181818	0.40625	FSI	Training	NSCLC
0.918181818181818	0.409090909090909	FSI	Training	NSCLC
0.918181818181818	0.411931818181818	FSI	Training	NSCLC
0.918181818181818	0.414772727272727	FSI	Training	NSCLC
0.918181818181818	0.417613636363636	FSI	Training	NSCLC
0.918181818181818	0.420454545454545	FSI	Training	NSCLC
0.918181818181818	0.423295454545455	FSI	Training	NSCLC
0.918181818181818	0.426136363636364	FSI	Training	NSCLC
0.918181818181818	0.428977272727273	FSI	Training	NSCLC
0.918181818181818	0.431818181818182	FSI	Training	NSCLC
0.918181818181818	0.434659090909091	FSI	Training	NSCLC
0.918181818181818	0.4375	FSI	Training	NSCLC
0.918181818181818	0.440340909090909	FSI	Training	NSCLC
0.918181818181818	0.443181818181818	FSI	Training	NSCLC
0.918181818181818	0.446022727272727	FSI	Training	NSCLC
0.909090909090909	0.446022727272727	FSI	Training	NSCLC
0.909090909090909	0.448863636363636	FSI	Training	NSCLC
0.909090909090909	0.451704545454545	FSI	Training	NSCLC
0.909090909090909	0.454545454545455	FSI	Training	NSCLC
0.9	0.454545454545455	FSI	Training	NSCLC
0.9	0.457386363636364	FSI	Training	NSCLC
0.9	0.460227272727273	FSI	Training	NSCLC
0.9	0.463068181818182	FSI	Training	NSCLC
0.9	0.465909090909091	FSI	Training	NSCLC
0.9	0.46875	FSI	Training	NSCLC
0.9	0.471590909090909	FSI	Training	NSCLC
0.9	0.474431818181818	FSI	Training	NSCLC
0.9	0.477272727272727	FSI	Training	NSCLC
0.9	0.480113636363636	FSI	Training	NSCLC
0.9	0.482954545454545	FSI	Training	NSCLC
0.9	0.485795454545455	FSI	Training	NSCLC
0.9	0.488636363636364	FSI	Training	NSCLC
0.9	0.491477272727273	FSI	Training	NSCLC
0.9	0.494318181818182	FSI	Training	NSCLC
0.9	0.497159090909091	FSI	Training	NSCLC
0.9	0.5	FSI	Training	NSCLC
0.9	0.502840909090909	FSI	Training	NSCLC
0.9	0.505681818181818	FSI	Training	NSCLC
0.9	0.508522727272727	FSI	Training	NSCLC
0.9	0.511363636363636	FSI	Training	NSCLC
0.9	0.514204545454545	FSI	Training	NSCLC
0.9	0.517045454545455	FSI	Training	NSCLC
0.9	0.519886363636364	FSI	Training	NSCLC
0.9	0.522727272727273	FSI	Training	NSCLC
0.9	0.525568181818182	FSI	Training	NSCLC
0.9	0.528409090909091	FSI	Training	NSCLC
0.9	0.53125	FSI	Training	NSCLC
0.9	0.534090909090909	FSI	Training	NSCLC
0.890909090909091	0.534090909090909	FSI	Training	NSCLC
0.890909090909091	0.536931818181818	FSI	Training	NSCLC
0.881818181818182	0.536931818181818	FSI	Training	NSCLC
0.881818181818182	0.539772727272727	FSI	Training	NSCLC
0.881818181818182	0.542613636363636	FSI	Training	NSCLC
0.881818181818182	0.545454545454545	FSI	Training	NSCLC
0.881818181818182	0.548295454545455	FSI	Training	NSCLC
0.881818181818182	0.551136363636364	FSI	Training	NSCLC
0.872727272727273	0.551136363636364	FSI	Training	NSCLC
0.863636363636364	0.551136363636364	FSI	Training	NSCLC
0.863636363636364	0.553977272727273	FSI	Training	NSCLC
0.863636363636364	0.556818181818182	FSI	Training	NSCLC
0.854545454545454	0.556818181818182	FSI	Training	NSCLC
0.854545454545454	0.559659090909091	FSI	Training	NSCLC
0.854545454545454	0.5625	FSI	Training	NSCLC
0.854545454545454	0.565340909090909	FSI	Training	NSCLC
0.854545454545454	0.568181818181818	FSI	Training	NSCLC
0.854545454545454	0.571022727272727	FSI	Training	NSCLC
0.854545454545454	0.573863636363636	FSI	Training	NSCLC
0.854545454545454	0.576704545454545	FSI	Training	NSCLC
0.854545454545454	0.579545454545455	FSI	Training	NSCLC
0.854545454545454	0.582386363636364	FSI	Training	NSCLC
0.854545454545454	0.585227272727273	FSI	Training	NSCLC
0.854545454545454	0.588068181818182	FSI	Training	NSCLC
0.854545454545454	0.590909090909091	FSI	Training	NSCLC
0.845454545454545	0.590909090909091	FSI	Training	NSCLC
0.845454545454545	0.59375	FSI	Training	NSCLC
0.845454545454545	0.596590909090909	FSI	Training	NSCLC
0.845454545454545	0.599431818181818	FSI	Training	NSCLC
0.836363636363636	0.599431818181818	FSI	Training	NSCLC
0.836363636363636	0.602272727272727	FSI	Training	NSCLC
0.836363636363636	0.605113636363636	FSI	Training	NSCLC
0.836363636363636	0.607954545454545	FSI	Training	NSCLC
0.836363636363636	0.610795454545455	FSI	Training	NSCLC
0.836363636363636	0.613636363636364	FSI	Training	NSCLC
0.836363636363636	0.616477272727273	FSI	Training	NSCLC
0.836363636363636	0.619318181818182	FSI	Training	NSCLC
0.836363636363636	0.622159090909091	FSI	Training	NSCLC
0.836363636363636	0.625	FSI	Training	NSCLC
0.836363636363636	0.627840909090909	FSI	Training	NSCLC
0.836363636363636	0.630681818181818	FSI	Training	NSCLC
0.836363636363636	0.633522727272727	FSI	Training	NSCLC
0.836363636363636	0.636363636363636	FSI	Training	NSCLC
0.836363636363636	0.639204545454545	FSI	Training	NSCLC
0.836363636363636	0.642045454545455	FSI	Training	NSCLC
0.836363636363636	0.644886363636364	FSI	Training	NSCLC
0.836363636363636	0.647727272727273	FSI	Training	NSCLC
0.836363636363636	0.650568181818182	FSI	Training	NSCLC
0.836363636363636	0.653409090909091	FSI	Training	NSCLC
0.836363636363636	0.65625	FSI	Training	NSCLC
0.836363636363636	0.659090909090909	FSI	Training	NSCLC
0.836363636363636	0.661931818181818	FSI	Training	NSCLC
0.836363636363636	0.664772727272727	FSI	Training	NSCLC
0.836363636363636	0.667613636363636	FSI	Training	NSCLC
0.836363636363636	0.670454545454545	FSI	Training	NSCLC
0.836363636363636	0.673295454545455	FSI	Training	NSCLC
0.836363636363636	0.676136363636364	FSI	Training	NSCLC
0.836363636363636	0.678977272727273	FSI	Training	NSCLC
0.836363636363636	0.681818181818182	FSI	Training	NSCLC
0.836363636363636	0.684659090909091	FSI	Training	NSCLC
0.836363636363636	0.6875	FSI	Training	NSCLC
0.836363636363636	0.690340909090909	FSI	Training	NSCLC
0.836363636363636	0.693181818181818	FSI	Training	NSCLC
0.836363636363636	0.696022727272727	FSI	Training	NSCLC
0.836363636363636	0.698863636363636	FSI	Training	NSCLC
0.836363636363636	0.701704545454545	FSI	Training	NSCLC
0.836363636363636	0.704545454545455	FSI	Training	NSCLC
0.836363636363636	0.707386363636364	FSI	Training	NSCLC
0.827272727272727	0.707386363636364	FSI	Training	NSCLC
0.827272727272727	0.710227272727273	FSI	Training	NSCLC
0.827272727272727	0.713068181818182	FSI	Training	NSCLC
0.827272727272727	0.715909090909091	FSI	Training	NSCLC
0.827272727272727	0.71875	FSI	Training	NSCLC
0.827272727272727	0.721590909090909	FSI	Training	NSCLC
0.827272727272727	0.724431818181818	FSI	Training	NSCLC
0.827272727272727	0.727272727272727	FSI	Training	NSCLC
0.818181818181818	0.727272727272727	FSI	Training	NSCLC
0.818181818181818	0.730113636363636	FSI	Training	NSCLC
0.809090909090909	0.730113636363636	FSI	Training	NSCLC
0.8	0.730113636363636	FSI	Training	NSCLC
0.8	0.732954545454545	FSI	Training	NSCLC
0.8	0.735795454545455	FSI	Training	NSCLC
0.8	0.738636363636364	FSI	Training	NSCLC
0.8	0.741477272727273	FSI	Training	NSCLC
0.8	0.744318181818182	FSI	Training	NSCLC
0.8	0.747159090909091	FSI	Training	NSCLC
0.8	0.75	FSI	Training	NSCLC
0.8	0.752840909090909	FSI	Training	NSCLC
0.8	0.755681818181818	FSI	Training	NSCLC
0.8	0.758522727272727	FSI	Training	NSCLC
0.8	0.761363636363636	FSI	Training	NSCLC
0.8	0.764204545454545	FSI	Training	NSCLC
0.8	0.767045454545455	FSI	Training	NSCLC
0.790909090909091	0.767045454545455	FSI	Training	NSCLC
0.781818181818182	0.767045454545455	FSI	Training	NSCLC
0.781818181818182	0.769886363636364	FSI	Training	NSCLC
0.781818181818182	0.772727272727273	FSI	Training	NSCLC
0.781818181818182	0.775568181818182	FSI	Training	NSCLC
0.781818181818182	0.778409090909091	FSI	Training	NSCLC
0.781818181818182	0.78125	FSI	Training	NSCLC
0.781818181818182	0.784090909090909	FSI	Training	NSCLC
0.781818181818182	0.786931818181818	FSI	Training	NSCLC
0.781818181818182	0.789772727272727	FSI	Training	NSCLC
0.781818181818182	0.792613636363636	FSI	Training	NSCLC
0.781818181818182	0.795454545454545	FSI	Training	NSCLC
0.772727272727273	0.795454545454545	FSI	Training	NSCLC
0.772727272727273	0.798295454545455	FSI	Training	NSCLC
0.772727272727273	0.801136363636364	FSI	Training	NSCLC
0.772727272727273	0.803977272727273	FSI	Training	NSCLC
0.772727272727273	0.806818181818182	FSI	Training	NSCLC
0.772727272727273	0.809659090909091	FSI	Training	NSCLC
0.763636363636364	0.809659090909091	FSI	Training	NSCLC
0.763636363636364	0.8125	FSI	Training	NSCLC
0.754545454545455	0.8125	FSI	Training	NSCLC
0.754545454545455	0.815340909090909	FSI	Training	NSCLC
0.754545454545455	0.818181818181818	FSI	Training	NSCLC
[truncated: 2,274 more rows]
