# Supplementary material for: Multimodal analysis of cell-free DNA whole-methylome sequencing for cancer detection and localization
Source: Nat Commun. 2023 Sep 27;14:6042. doi: 10.1038/s41467-023-41774-w (PMC10533817; doi:10.1038/s41467-023-41774-w)
Supplement: Supplementary file 6 — Source Data [file 41467_2023_41774_MOESM6_ESM.zip › Source Data/fig.4.a.txt]

tSNE 1	tSNE 2	Sample type	Patient ID	Feature
98.9548077992748	-11.3812985067612	BRCA	GCP0006	FEM
46.2724966674578	-48.8117676842649	BRCA	GCP0007	FEM
94.3542484835327	-11.3685321308239	BRCA	GCP0008	FEM
118.000239580818	-10.0805870262353	BRCA	GCP0012	FEM
116.139051179285	-12.9755617848849	BRCA	GCP0013	FEM
119.84357810942	-41.476268855892	BRCA	GCP0014	FEM
120.192310048998	-9.03942705183415	BRCA	GCP0020	FEM
33.8358710707461	-52.1379447432732	BRCA	GCP0035	FEM
43.894357782005	15.0165588490062	BRCA	GCP0041	FEM
-30.8132681457126	-30.7356621961524	BRCA	GCP0042	FEM
-6.70688502135774	-34.528013153912	BRCA	GCP0050	FEM
-14.2364296279329	7.09573252271529	BRCA	GCP0053	FEM
38.6673981880246	23.1758894844496	BRCA	GCP0054	FEM
44.5573363132325	10.8940798504978	BRCA	GCP0062	FEM
47.4247823909834	-31.8751777194743	BRCA	GCP0065	FEM
-17.8699407597017	40.4849928864541	BRCA	GCP0066	FEM
88.7108483340455	-15.645838777953	BRCA	GCP0002	FEM
91.6374994693283	-12.0134096387222	BRCA	GCP0003	FEM
85.9568539312014	-32.3688772080729	BRCA	GCP0004	FEM
117.534859998622	-37.6772282352112	BRCA	GCP0005	FEM
95.8216403903862	-12.050220028548	BRCA	GCP0009	FEM
120.167999643345	-15.9352393879043	BRCA	GCP0010	FEM
87.5393511705529	-26.3177682797132	BRCA	GCP0015	FEM
69.2484218446771	10.7577852457748	BRCA	GCP0018	FEM
58.5168367799972	-19.6736396438364	BRCA	GCP0022	FEM
15.8712864072239	65.8652587715544	BRCA	GCP0023	FEM
48.478058827748	10.7846179519986	BRCA	GCP0024	FEM
117.828898594092	-38.63269352457	BRCA	GCP0026	FEM
113.892353961932	-22.5319197698136	BRCA	GCP0027	FEM
-74.0592828334173	75.950646545823	BRCA	GCP0029	FEM
63.9648436362972	-25.7309450164404	BRCA	GCP0030	FEM
65.287351901518	19.4343071316377	BRCA	GCP0031	FEM
69.9094355884709	-5.13680607942358	BRCA	GCP0033	FEM
47.8102820684546	16.0560819389021	BRCA	GCP0034	FEM
-1.35505203858949	-36.2245909976755	BRCA	GCP0036	FEM
49.1887644243582	-26.8749807178132	BRCA	GCP0037	FEM
-81.1292078106116	32.2382846740733	BRCA	GCP0039	FEM
-20.332645759829	-27.2746894719749	BRCA	GCP0040	FEM
15.8027342547396	64.628490911638	BRCA	GCP0046	FEM
62.1971406483031	-40.9564138722345	BRCA	GCP0047	FEM
19.8727842003531	-58.9342503609882	BRCA	GCP0048	FEM
24.9916402017263	46.6028626825318	BRCA	GCP0049	FEM
45.3250412213449	-30.7718988937923	BRCA	GCP0051	FEM
9.25657535081678	28.8102226794039	BRCA	GCP0052	FEM
-48.6834085999422	31.0011688839951	BRCA	GCP0055	FEM
49.1739481921559	-63.8160144044715	BRCA	GCP0056	FEM
32.9114241151399	-64.0128263921745	BRCA	GCP0057	FEM
48.0212646737907	-27.2593208524192	BRCA	GCP0058	FEM
-55.5359598846552	-57.8053715748186	BRCA	GCP0059	FEM
10.8804571209405	27.0252667067156	BRCA	GCP0060	FEM
30.9503514334056	-58.8385554985389	BRCA	GCP0061	FEM
25.033619507291	-11.7663096253388	BRCA	GCP0063	FEM
8.45967758091956	-15.9092096945595	BRCA	GCP0064	FEM
130.708199882062	-19.9358199651152	COREAD	GCP0068	FEM
29.50916308564	-40.8043686865333	COREAD	GCP0069	FEM
125.367103610004	-26.1244958710039	COREAD	GCP0071	FEM
-22.9531112236707	-36.1909774909156	COREAD	GCP0074	FEM
-22.2140863148624	17.773573430548	COREAD	GCP0076	FEM
73.5514065287859	-6.70106061798119	COREAD	GCP0078	FEM
39.1771576703125	-2.1181707265932	COREAD	GCP0082	FEM
-86.0266976122826	2.4795112044011	COREAD	GCP0083	FEM
-1.61511570788247	-35.2712834579438	COREAD	GCP0086	FEM
123.802862216382	-23.8756941732227	COREAD	GCP0088	FEM
49.1301907659787	-15.1419721732397	COREAD	GCP0089	FEM
35.4122189269779	-40.0646120724265	COREAD	GCP0090	FEM
113.214556375321	-43.9014205057027	COREAD	GCP0091	FEM
41.7358202010067	-49.1956624641493	COREAD	GCP0094	FEM
-30.3264302449924	-49.7577367870717	COREAD	GCP0095	FEM
12.6933694081834	-37.7335966643954	COREAD	GCP0099	FEM
22.8495342758247	-45.6486895558372	COREAD	GCP0100	FEM
67.286751798996	11.5075975684331	COREAD	GCP0115	FEM
-80.9926507883307	53.1887964904203	COREAD	GCP0118	FEM
64.0675444382961	-45.0646089255223	COREAD	GCP0123	FEM
15.7504315315555	7.46368831826096	COREAD	GCP0127	FEM
9.01600167592189	0.219541998534756	COREAD	GCP0129	FEM
101.09286310148	-6.40372395484057	COREAD	GCP0130	FEM
46.1272038800824	-59.7416601974006	COREAD	GCP0131	FEM
115.475791272791	-45.2180636769572	COREAD	GCP0133	FEM
64.3435669709152	-47.4704124025947	COREAD	GCP0134	FEM
55.1265123634659	-43.6613803376687	COREAD	GCP0136	FEM
74.6407875917201	-33.0808433878842	COREAD	GCP0137	FEM
63.5754787564915	-28.903871955022	COREAD	GCP0145	FEM
43.9599846165488	9.14001461313868	COREAD	GCP0146	FEM
36.9853956613608	13.3152112571997	COREAD	GCP0147	FEM
-20.6477662468157	-14.1689848345047	COREAD	GCP0154	FEM
-5.4731567012117	-25.0522804186548	COREAD	GCP0155	FEM
21.1693265758136	-26.1220926861486	COREAD	GCP0161	FEM
105.108899219981	-33.6351506331314	COREAD	GCP0164	FEM
42.2031834598656	-66.5247435922244	COREAD	GCP0169	FEM
89.2983475794686	-18.3311145506293	COREAD	GCP0179	FEM
132.327852559687	-21.6563280654455	COREAD	GCP0203	FEM
54.3216010951941	-43.7536506679959	COREAD	GCP0205	FEM
75.02648632805	-27.874572112981	COREAD	GCP0210	FEM
49.0048666395384	-44.4792694591425	COREAD	GCP0067	FEM
53.4845888415199	-14.225909960054	COREAD	GCP0070	FEM
0.0457220165556078	61.5672524452005	COREAD	GCP0072	FEM
90.0899962915967	-16.7879621514983	COREAD	GCP0073	FEM
36.8151128066138	-61.8257246935216	COREAD	GCP0075	FEM
38.914548315223	-66.8793292388264	COREAD	GCP0077	FEM
47.8725862021778	-53.3976236717669	COREAD	GCP0079	FEM
35.1166055646769	-58.3694220427445	COREAD	GCP0080	FEM
-99.5129080534743	17.6087779300341	COREAD	GCP0081	FEM
-67.1485346347741	21.4013270928289	COREAD	GCP0084	FEM
16.7961993278005	4.65773084196569	COREAD	GCP0085	FEM
-24.9374780122693	-34.7612291475853	COREAD	GCP0087	FEM
133.349062802996	-20.6492579516158	COREAD	GCP0092	FEM
-15.964097187227	-28.935064132061	COREAD	GCP0093	FEM
40.4791485958512	-3.30924004627512	COREAD	GCP0096	FEM
-99.2044705770046	9.54654968065368	COREAD	GCP0097	FEM
-47.4685662841058	1.45593588299766	COREAD	GCP0098	FEM
22.1298723321892	-55.9254955400117	COREAD	GCP0101	FEM
-12.8109669444333	-35.9849097580218	COREAD	GCP0102	FEM
-12.5074092260391	-38.5055353883156	COREAD	GCP0103	FEM
-87.7302501105297	1.3972540767421	COREAD	GCP0104	FEM
22.7816883403126	-7.08485031361887	COREAD	GCP0105	FEM
-68.4207059886053	-31.5554324647562	COREAD	GCP0106	FEM
25.4982416738367	5.93326809421163	COREAD	GCP0107	FEM
125.506726111874	-23.4633407394051	COREAD	GCP0108	FEM
99.6593225662499	-31.2263345968248	COREAD	GCP0109	FEM
53.9348807675897	11.990805185561	COREAD	GCP0110	FEM
-34.7950674292316	6.39406335784088	COREAD	GCP0111	FEM
-90.5878815614697	21.611793340259	COREAD	GCP0112	FEM
-58.5703025524294	22.0543546985993	COREAD	GCP0113	FEM
16.8498891050857	2.26167853427199	COREAD	GCP0114	FEM
77.4066336816322	11.4729605189549	COREAD	GCP0116	FEM
-4.21001511916387	39.0545801585206	COREAD	GCP0117	FEM
21.5325241940787	-57.2392857870023	COREAD	GCP0119	FEM
-2.56416395669094	28.0180349818179	COREAD	GCP0120	FEM
112.025713909761	-47.9877766992276	COREAD	GCP0121	FEM
24.1036057240935	56.1713079236509	COREAD	GCP0122	FEM
-56.6570379330714	-8.26705313606765	COREAD	GCP0124	FEM
122.600875670248	-20.4249969142755	COREAD	GCP0125	FEM
38.2545084398592	-58.2240997561898	COREAD	GCP0126	FEM
68.2094061139025	-29.9957942455717	COREAD	GCP0128	FEM
121.534397487976	-25.1175629052849	COREAD	GCP0132	FEM
-8.97504806001707	33.1071830765949	COREAD	GCP0138	FEM
49.6056619489095	-55.2005391100712	COREAD	GCP0143	FEM
-43.6674582595792	-47.9307783720458	COREAD	GCP0151	FEM
0.629995456366764	-43.2040651430275	COREAD	GCP0153	FEM
73.2869760254317	-19.5510400935461	COREAD	GCP0157	FEM
63.6527098163771	-29.694420769535	COREAD	GCP0162	FEM
44.2633684836501	-30.4945599616331	COREAD	GCP0166	FEM
108.622702505238	-36.5176514726105	COREAD	GCP0167	FEM
68.3193324291833	-33.6867157260814	COREAD	GCP0168	FEM
13.7425715178081	11.3376500648431	COREAD	GCP0170	FEM
48.1550762928608	-22.3035180496455	COREAD	GCP0171	FEM
-58.370758277478	-35.6486602634347	COREAD	GCP0172	FEM
41.1020048645331	-49.8696537428081	COREAD	GCP0173	FEM
-16.8145296978247	-41.0286474641696	COREAD	GCP0174	FEM
49.9464942756817	-44.5699069999407	COREAD	GCP0175	FEM
50.560853673121	-24.1502046646042	COREAD	GCP0176	FEM
33.5699646553455	-62.0888427643321	COREAD	GCP0177	FEM
-56.3068866736593	-57.3890450790688	COREAD	GCP0178	FEM
62.6644413498562	1.52858173238236	COREAD	GCP0180	FEM
20.7226951107579	52.6477142651221	COREAD	GCP0181	FEM
51.5241429792024	-21.4551178009808	COREAD	GCP0182	FEM
-63.2275536414023	-59.8449954485067	COREAD	GCP0183	FEM
124.556335947753	-22.3679352960687	COREAD	GCP0184	FEM
100.624159502616	-32.4211843576969	COREAD	GCP0185	FEM
131.291150746815	-22.7092994792485	COREAD	GCP0186	FEM
87.801484456421	-21.0770798927512	COREAD	GCP0187	FEM
120.679210288883	-16.8772901246236	COREAD	GCP0188	FEM
97.9627273773771	-2.68387711048026	COREAD	GCP0189	FEM
49.2110652767664	-50.6512047833051	COREAD	GCP0190	FEM
54.1692495379125	-23.0376940214783	COREAD	GCP0191	FEM
-5.46326659232935	-6.95161205860989	COREAD	GCP0192	FEM
65.9688195130838	-45.9236241322389	COREAD	GCP0193	FEM
133.853549140979	-22.3679678516454	COREAD	GCP0194	FEM
-31.5497906061607	0.685638046904503	COREAD	GCP0195	FEM
112.879965703115	-44.8586099274936	COREAD	GCP0196	FEM
59.629943123132	1.22286161072108	COREAD	GCP0197	FEM
86.8368622917769	-14.1944610842792	COREAD	GCP0198	FEM
132.847751774943	-16.5287855291466	COREAD	GCP0199	FEM
138.860954059391	-19.3086607140919	COREAD	GCP0200	FEM
100.473968972414	-18.8308078655103	COREAD	GCP0201	FEM
113.527591618616	-28.0524406503425	COREAD	GCP0202	FEM
125.464473504022	-21.9830400011925	COREAD	GCP0204	FEM
38.4784217876331	9.84082540074375	COREAD	GCP0206	FEM
137.745531794979	-19.1705313971835	COREAD	GCP0207	FEM
77.6208232534187	-29.6075656769063	COREAD	GCP0208	FEM
116.917106309881	-40.5369571711072	COREAD	GCP0209	FEM
57.3112663159276	-16.1135901486019	COREAD	GCP0211	FEM
136.808497613191	-18.7868062694037	COREAD	GCP0212	FEM
138.261644042871	-17.7136106522101	COREAD	GCP0213	FEM
115.187222686745	-42.9435017584479	COREAD	GCP0214	FEM
-31.5430845305685	-53.7901166504215	COREAD	GCP0215	FEM
-0.912937166130689	-3.52109885824182	COREAD	GCP0216	FEM
-6.13225762126562	9.23846204200242	ESCA	GCP0226	FEM
85.4466750663624	-25.3140162077125	ESCA	GCP0229	FEM
-39.2110416006078	23.1752142664394	ESCA	GCP0231	FEM
118.582476130517	-26.0688897731881	ESCA	GCP0232	FEM
42.1988978726407	-72.6523983878881	ESCA	GCP0233	FEM
-1.2988921605421	28.4496935316177	ESCA	GCP0234	FEM
-8.24222313626915	-35.2746612012079	ESCA	GCP0237	FEM
-50.8840122342676	-50.1409126071376	ESCA	GCP0252	FEM
32.4884010485437	-70.2958891696894	ESCA	GCP0259	FEM
-2.77887835954275	9.11642115641583	ESCA	GCP0269	FEM
-76.2207243168075	47.2507274322334	ESCA	GCP0270	FEM
-3.38632390901723	9.74422583275287	ESCA	GCP0271	FEM
-90.6891346324995	31.5932471415757	ESCA	GCP0272	FEM
63.4067817517683	-46.2024200350517	ESCA	GCP0273	FEM
-31.6901264595179	3.02691863997335	ESCA	GCP0274	FEM
39.4764248267374	-60.2546217073635	ESCA	GCP0275	FEM
-92.0771453977853	25.200404071111	ESCA	GCP0276	FEM
76.9455869511096	3.98124766134272	ESCA	GCP0218	FEM
54.3790873540277	22.2464337295875	ESCA	GCP0219	FEM
-20.6955936403612	4.8935091620732	ESCA	GCP0220	FEM
61.6981999615825	-32.3511536575554	ESCA	GCP0221	FEM
78.8046371753524	2.47339520340255	ESCA	GCP0222	FEM
-52.4764434664918	-41.3694173364728	ESCA	GCP0223	FEM
37.6847955000851	-49.4979532770919	ESCA	GCP0224	FEM
86.4959494176437	-24.330978643886	ESCA	GCP0225	FEM
-25.4152190953523	-48.5767849341929	ESCA	GCP0227	FEM
13.9498039050579	-37.2865786327416	ESCA	GCP0228	FEM
42.8138742182216	-71.2695379471051	ESCA	GCP0230	FEM
-14.909702743912	-21.0167797748278	ESCA	GCP0239	FEM
-4.64225390904937	-33.9183302805341	ESCA	GCP0244	FEM
19.4987225913165	-60.0714180429917	ESCA	GCP0245	FEM
43.6162505771539	-41.0223581638367	ESCA	GCP0246	FEM
-4.47231762636016	10.8619631073264	ESCA	GCP0247	FEM
80.6808827806598	-28.2552992446644	ESCA	GCP0248	FEM
57.8972480160152	-22.8862298689703	ESCA	GCP0249	FEM
56.7013357532424	-21.3422433170806	ESCA	GCP0250	FEM
7.48809449305375	-5.71063933861815	ESCA	GCP0251	FEM
4.71621386305445	-3.78254170649452	ESCA	GCP0253	FEM
0.336981443573341	-4.38707957867558	ESCA	GCP0254	FEM
6.9485879137878	-5.44759886673337	ESCA	GCP0255	FEM
115.453129730826	-22.6428626073131	ESCA	GCP0256	FEM
98.9879505481073	-13.5859066520192	ESCA	GCP0257	FEM
-64.0061249311519	-61.8505206105555	ESCA	GCP0258	FEM
-2.22135844974636	64.6515067418049	ESCA	GCP0260	FEM
18.7948294445034	1.10521560079728	ESCA	GCP0261	FEM
-0.146707043756897	6.12345932675829	ESCA	GCP0262	FEM
33.2019666553952	-70.1293596892834	ESCA	GCP0263	FEM
32.9303713526055	-65.2578119898693	ESCA	GCP0264	FEM
39.9481148482593	-74.0555107743756	ESCA	GCP0265	FEM
35.9312608531416	-69.0388956232723	ESCA	GCP0266	FEM
36.5999583484279	-67.8518562284249	ESCA	GCP0267	FEM
-58.3562930401964	-39.8213234860883	ESCA	GCP0268	FEM
52.1879896842079	-53.8114610423994	ESCA	GCP0277	FEM
-72.4444817355338	-11.4882884587043	HEALTHY	GCH0006	FEM
-39.4585055074177	-19.0992723701195	HEALTHY	GCH0011	FEM
-46.0908899562822	-44.0820881212379	HEALTHY	GCH0015	FEM
-38.457314954609	-15.0937876466782	HEALTHY	GCH0018	FEM
-48.3660113519839	-44.975894028937	HEALTHY	GCH0020	FEM
-12.6690323111504	62.4603216759051	HEALTHY	GCH0030	FEM
-91.1234959542933	-3.43935465917002	HEALTHY	GCH0044	FEM
-15.694139586924	62.4285712830049	HEALTHY	GCH0048	FEM
-47.6160401482016	-39.5968853304541	HEALTHY	GCH0061	FEM
-57.2114014008076	-29.3089726827151	HEALTHY	GCH0067	FEM
-27.7762852836571	-49.5532268984949	HEALTHY	GCH0076	FEM
-44.3767617042281	-49.6092891645906	HEALTHY	GCH0080	FEM
-62.0621934414387	34.6906564998261	HEALTHY	GCH0081	FEM
-8.49407385744853	56.8693777451126	HEALTHY	GCH0084	FEM
-84.205515053648	50.0392399842664	HEALTHY	GCH0092	FEM
-61.2269668869867	-26.3234940948608	HEALTHY	GCH0096	FEM
-51.327629812451	-1.28894305877731	HEALTHY	GCH0098	FEM
-13.9214826544178	-22.2122124909261	HEALTHY	GCH0103	FEM
-31.1331480244285	-10.2062700699709	HEALTHY	GCH0106	FEM
-88.6442388521449	-5.28823050149411	HEALTHY	GCH0116	FEM
-69.9473254900486	18.0943930859032	HEALTHY	GCH0136	FEM
-82.4057125035297	19.7859755232981	HEALTHY	GCH0144	FEM
-16.8428358634452	62.6874041555767	HEALTHY	GCH0153	FEM
-83.5933226425058	48.6551753406979	HEALTHY	GCH0158	FEM
11.4170654311285	39.2261528653309	HEALTHY	GCH0159	FEM
12.0775575446836	49.7962892145643	HEALTHY	GCH0161	FEM
-92.4998394140633	7.89648908427089	HEALTHY	GCH0162	FEM
-93.5571479199269	46.794981309155	HEALTHY	GCH0166	FEM
-17.1326718448992	65.8728444495751	HEALTHY	GCH0167	FEM
-11.8708218406605	16.6186675669498	HEALTHY	GCH0169	FEM
-79.3494418647404	7.46180498531663	HEALTHY	GCH0176	FEM
5.40404120908966	-14.1416894332896	HEALTHY	GCH0177	FEM
-26.4198635700465	4.60630682961423	HEALTHY	GCH0178	FEM
-68.6539975221062	13.1860954952743	HEALTHY	GCH0189	FEM
-82.5449165416272	35.718240594801	HEALTHY	GCH0191	FEM
-69.1904739311562	83.7684971272646	HEALTHY	GCH0194	FEM
-54.2084529391709	78.5628604782505	HEALTHY	GCH0225	FEM
-12.4103181848783	-45.2927572043529	HEALTHY	GCH0232	FEM
-67.1105888317239	86.763396678007	HEALTHY	GCH0233	FEM
-87.7497083497651	3.75394759873517	HEALTHY	GCH0234	FEM
11.7240244070425	-21.6359844102385	HEALTHY	GCH0235	FEM
38.7083842413611	13.0551884109962	HEALTHY	GCH0236	FEM
-49.5960391644953	-18.2374438969314	HEALTHY	GCH0237	FEM
-94.4189738148998	45.9988917431625	HEALTHY	GCH0238	FEM
1.96922542320586	19.0488432741015	HEALTHY	GCH0239	FEM
41.0923757370469	-34.6942305354777	HEALTHY	GCH0240	FEM
-56.0171224080224	-22.6143028935587	HEALTHY	GCH0241	FEM
-65.2038663748438	20.1504125190487	HEALTHY	GCH0242	FEM
-58.1256216760175	79.4990547588455	HEALTHY	GCH0243	FEM
40.5680522988061	6.2200559301534	HEALTHY	GCH0244	FEM
-77.8250044282643	47.5775343341668	HEALTHY	GCH0245	FEM
-62.1619910018724	87.2847604465006	HEALTHY	GCH0246	FEM
-56.0008678534972	76.669920641136	HEALTHY	GCH0247	FEM
-47.8813069264999	70.3924491737133	HEALTHY	GCH0248	FEM
-44.3197200570927	-43.5492141039274	HEALTHY	GCH0249	FEM
-52.259488320703	71.0194571901959	HEALTHY	GCH0250	FEM
17.9269251420559	-11.4883029513232	HEALTHY	GCH0251	FEM
-64.9020176227236	89.2077790871537	HEALTHY	GCH0252	FEM
-72.0505837182014	81.1822063861224	HEALTHY	GCH0253	FEM
28.4978092422881	21.972078830644	HEALTHY	GCH0254	FEM
-7.60288301667426	64.0710383111955	HEALTHY	GCH0255	FEM
-47.9565210522331	-5.74390626528935	HEALTHY	GCH0256	FEM
-48.806079326461	74.729950808374	HEALTHY	GCH0257	FEM
-2.25932361242661	-38.76716800361	HEALTHY	GCH0258	FEM
-53.0025425220129	71.9491570300845	HEALTHY	GCH0259	FEM
32.6227235446761	55.2205601230442	HEALTHY	GCH0260	FEM
-17.9276689008304	-12.1095721528572	HEALTHY	GCH0261	FEM
-75.2085941341654	85.0811283355618	HEALTHY	GCH0262	FEM
15.8647812694912	-11.6684148072759	HEALTHY	GCH0263	FEM
67.114399440963	-0.103217850616635	HEALTHY	GCH0264	FEM
-57.9138566421875	76.9281656229764	HEALTHY	GCH0265	FEM
34.9943218927229	-55.6955467592574	HEALTHY	GCH0266	FEM
-50.0131321221962	76.6371611188269	HEALTHY	GCH0267	FEM
-4.1277836113389	-49.9053287646217	HEALTHY	GCH0268	FEM
-47.60152266328	-32.2491291335934	HEALTHY	GCH0269	FEM
46.8985000709433	11.6131873159559	HEALTHY	GCH0270	FEM
52.3595073257632	-14.946835011934	HEALTHY	GCH0271	FEM
-31.5363909807637	-14.8475136700204	HEALTHY	GCH0272	FEM
39.5538794247015	43.219809201039	HEALTHY	GCH0273	FEM
11.3872837212323	52.7891390264621	HEALTHY	GCH0274	FEM
9.66355533899938	47.1980048847234	HEALTHY	GCH0275	FEM
-72.0163699990856	86.8012556722463	HEALTHY	GCH0276	FEM
-12.2441476698496	47.6054857208717	HEALTHY	GCH0277	FEM
19.6089050923259	0.425794029114154	HEALTHY	GCH0278	FEM
13.4615171043973	-59.8035774218685	HEALTHY	GCH0279	FEM
-44.2210606186118	41.1384495029952	HEALTHY	GCH0303	FEM
26.1935817867312	6.39670115682315	HEALTHY	GCH0308	FEM
-24.8191751666052	-14.6241998412192	HEALTHY	GCH0311	FEM
-46.4371647551596	35.1630269658138	HEALTHY	GCH0312	FEM
-82.5144638141382	50.5152546668258	HEALTHY	GCH0322	FEM
-96.6551950648802	4.65349914761886	HEALTHY	GCH0325	FEM
-73.7488790566396	24.2428477234384	HEALTHY	GCH0331	FEM
-86.8609057078475	46.5911863850269	HEALTHY	GCH0333	FEM
-16.5080323758643	9.69554622145283	HEALTHY	GCH0334	FEM
-24.5297052562004	18.6907083006501	HEALTHY	GCH0336	FEM
-0.945580315552571	40.9700077624184	HEALTHY	GCH0338	FEM
33.5219411561395	17.0928690693331	HEALTHY	GCH0341	FEM
-40.7982128048401	-28.7282102824662	HEALTHY	GCH0342	FEM
-11.4597963257715	28.3773088331777	HEALTHY	GCH0346	FEM
12.7678887638751	10.5917100047409	HEALTHY	GCH0348	FEM
-28.8990197246446	-8.49554890686536	HEALTHY	GCH0350	FEM
-66.2430007795595	-31.3917361064228	HEALTHY	GCH0363	FEM
22.2432178732263	-12.3561395126211	HEALTHY	GCH0364	FEM
-77.7737019469037	-13.6768178284652	HEALTHY	GCH0366	FEM
-58.226124777342	29.9008592660231	HEALTHY	GCH0382	FEM
-44.9660988020574	-28.8282765494601	HEALTHY	GCH0383	FEM
-90.509167177512	18.6190870684057	HEALTHY	GCH0384	FEM
-64.9617873508306	-3.63413396310149	HEALTHY	GCH0387	FEM
44.9888336249994	12.5083019001859	HEALTHY	GCH0390	FEM
35.6020300729949	12.1007400477541	HEALTHY	GCH0399	FEM
-88.638526698488	17.4184711001888	HEALTHY	GCH0400	FEM
61.227026828724	-35.797221842891	HEALTHY	GCH0403	FEM
-57.1897342785171	-33.3589911021253	HEALTHY	GCH0406	FEM
5.01249757826126	-24.0147184326041	HEALTHY	GCH0407	FEM
-96.9281267506779	9.83499471606562	HEALTHY	GCH0411	FEM
12.0392516804786	4.27586443274077	HEALTHY	GCH0412	FEM
18.8090584531347	61.2260193295542	HEALTHY	GCH0417	FEM
49.6262416860151	-25.6883084704719	HEALTHY	GCH0418	FEM
3.09338905772505	39.378877866328	HEALTHY	GCH0423	FEM
-59.2551968540855	-6.03867357157893	HEALTHY	GCH0424	FEM
39.0325296127675	-61.1021243726712	HEALTHY	GCH0430	FEM
-77.5367857564566	-8.09692563763318	HEALTHY	GCH0431	FEM
-69.2889865978297	-7.03046108991074	HEALTHY	GCH0432	FEM
-66.844805392557	-15.5214270574088	HEALTHY	GCH0434	FEM
-57.1978084658575	-35.260269331282	HEALTHY	GCH0436	FEM
-22.7381854356146	6.46668527365131	HEALTHY	GCH0440	FEM
-75.9884691374314	-33.1386163750973	HEALTHY	GCH0443	FEM
-24.0015336098503	7.26043062848751	HEALTHY	GCH0444	FEM
-76.4199407502286	-39.5175360178238	HEALTHY	GCH0448	FEM
12.3049589286438	61.4800870530025	HEALTHY	GCH0460	FEM
-62.2074847123882	-22.589522042165	HEALTHY	GCH0462	FEM
12.9250503124225	-59.3674319083016	HEALTHY	GCH0470	FEM
-69.8404536203343	-14.7684097928927	HEALTHY	GCH0473	FEM
-88.4824966887489	15.3431975752827	HEALTHY	GCH0474	FEM
-86.92199958887	0.0424178567894725	HEALTHY	GCH0476	FEM
-59.9841775724932	-1.27356445534619	HEALTHY	GCH0477	FEM
38.5942513178491	-35.8482819754319	HEALTHY	GCH0478	FEM
33.5738183264734	16.0650780543334	HEALTHY	GCH0482	FEM
26.1910675058457	10.4495755483907	HEALTHY	GCH0484	FEM
45.8706224731758	-65.4749332178064	HEALTHY	GCH0486	FEM
32.4351190144233	18.4371439170302	HEALTHY	GCH0488	FEM
-86.5744007193734	6.28055895191451	HEALTHY	GCH0489	FEM
-36.1626228500078	-27.9520056330517	HEALTHY	GCH0492	FEM
-3.46515529016607	59.966328183014	HEALTHY	GCH0493	FEM
13.0141453037796	-16.3255419778002	HEALTHY	GCH0495	FEM
-2.40892701067086	58.3802349594963	HEALTHY	GCH0001	FEM
-56.8414578689298	-16.4190065755915	HEALTHY	GCH0002	FEM
35.7431916534501	-70.5646532014765	HEALTHY	GCH0003	FEM
12.549590787009	-11.2984579477822	HEALTHY	GCH0004	FEM
17.4149255904418	-3.89087819297373	HEALTHY	GCH0005	FEM
-73.0198011185241	-38.0404260081627	HEALTHY	GCH0007	FEM
-72.0031390456622	-39.1784345250537	HEALTHY	GCH0008	FEM
-71.9866239799572	-34.3255697157788	HEALTHY	GCH0009	FEM
9.07895199030196	3.9282054286805	HEALTHY	GCH0010	FEM
-46.2911109726512	-45.2125474105138	HEALTHY	GCH0012	FEM
-67.4610613675252	15.0239551010515	HEALTHY	GCH0013	FEM
-61.2330579999064	-28.4463636691239	HEALTHY	GCH0014	FEM
-36.7549311237517	-5.66503548446071	HEALTHY	GCH0016	FEM
-56.1123726348837	-30.0628037821762	HEALTHY	GCH0017	FEM
29.4184649741864	22.1183887287506	HEALTHY	GCH0019	FEM
-89.2763903023875	46.5954821735772	HEALTHY	GCH0021	FEM
13.1184015582752	-3.4721905578803	HEALTHY	GCH0022	FEM
-88.0616165867068	-4.45492642582015	HEALTHY	GCH0023	FEM
-32.7405697204778	-42.2683911227546	HEALTHY	GCH0024	FEM
11.2416744696665	-16.5823543866892	HEALTHY	GCH0025	FEM
-67.498827277668	17.4864624991496	HEALTHY	GCH0026	FEM
43.9040042565835	6.4214510165638	HEALTHY	GCH0027	FEM
-49.3917542284149	-15.3335374779949	HEALTHY	GCH0028	FEM
-55.0171064550917	-16.4259729231833	HEALTHY	GCH0029	FEM
-86.3399944895897	49.5923942319017	HEALTHY	GCH0031	FEM
-50.9066433716032	-32.5869160614551	HEALTHY	GCH0032	FEM
-74.8113390796998	18.9502895657183	HEALTHY	GCH0033	FEM
-74.9167495981256	-33.2738138824888	HEALTHY	GCH0034	FEM
17.8708621296686	63.4656590206369	HEALTHY	GCH0035	FEM
-8.19616513676593	-2.01564697287247	HEALTHY	GCH0036	FEM
-61.4990095977069	-7.23885528680062	HEALTHY	GCH0037	FEM
13.1857167044278	43.1755406491687	HEALTHY	GCH0038	FEM
-54.6150497136014	-14.2517370313144	HEALTHY	GCH0039	FEM
17.8299707124197	47.6918415788952	HEALTHY	GCH0040	FEM
39.9306455558945	-63.104135908885	HEALTHY	GCH0041	FEM
-90.3706213468487	5.28250362930356	HEALTHY	GCH0042	FEM
-12.4675266652423	48.4261761736675	HEALTHY	GCH0043	FEM
-44.0195462027923	-6.01867514688133	HEALTHY	GCH0045	FEM
-64.4699190970201	26.2344349915231	HEALTHY	GCH0046	FEM
-87.7154631042837	52.6828491485932	HEALTHY	GCH0047	FEM
15.4428403564312	-36.6538321898252	HEALTHY	GCH0049	FEM
-8.97990536547676	63.3549774540162	HEALTHY	GCH0050	FEM
13.8264144494161	-19.8797729772059	HEALTHY	GCH0051	FEM
-64.1634057409968	-2.4617513451385	HEALTHY	GCH0052	FEM
-65.8465453896285	-24.3828633648717	HEALTHY	GCH0053	FEM
-22.9560370443511	2.02224493264518	HEALTHY	GCH0054	FEM
-48.7405045308467	-31.357486133195	HEALTHY	GCH0055	FEM
-3.83890713163992	-40.2310528033219	HEALTHY	GCH0056	FEM
-49.7432430072927	-1.44799128415051	HEALTHY	GCH0057	FEM
-90.7050114771517	29.2254189062076	HEALTHY	GCH0058	FEM
-80.7300546762658	-15.1271231695489	HEALTHY	GCH0059	FEM
-9.02353399429193	-46.9429727400043	HEALTHY	GCH0060	FEM
-93.5435460481439	5.87714892373449	HEALTHY	GCH0062	FEM
-40.9104083851236	-15.8833854199603	HEALTHY	GCH0063	FEM
-78.968037930691	-10.4491184393892	HEALTHY	GCH0064	FEM
-95.5642465852102	45.3189672959717	HEALTHY	GCH0065	FEM
12.999087079266	-21.481452361358	HEALTHY	GCH0066	FEM
-68.3670091341555	17.9297624911309	HEALTHY	GCH0068	FEM
-29.3861618401662	-42.480900476403	HEALTHY	GCH0069	FEM
40.703222824866	-47.2054075318809	HEALTHY	GCH0070	FEM
-33.9920666303106	-39.8511290604445	HEALTHY	GCH0071	FEM
-10.0135669633769	-30.7295283560769	HEALTHY	GCH0072	FEM
-55.0311095166319	16.4064692822839	HEALTHY	GCH0073	FEM
-33.6866526153759	53.5728182480915	HEALTHY	GCH0074	FEM
26.4426643639723	55.2077692788813	HEALTHY	GCH0075	FEM
-34.6214948829973	53.63777284409	HEALTHY	GCH0077	FEM
-15.8954021066363	-6.11235511491598	HEALTHY	GCH0078	FEM
-82.6034031199566	18.7629232636279	HEALTHY	GCH0079	FEM
-85.1710541433203	43.326141717733	HEALTHY	GCH0082	FEM
-86.4177327020681	-8.37280917281876	HEALTHY	GCH0083	FEM
6.23719800364008	-20.8356740660051	HEALTHY	GCH0085	FEM
14.6312395821545	58.3658711270245	HEALTHY	GCH0086	FEM
-74.8416294709938	-38.7135146326346	HEALTHY	GCH0087	FEM
-31.4555396855283	-19.598523702803	HEALTHY	GCH0088	FEM
-48.46565103305	-42.7184807420057	HEALTHY	GCH0089	FEM
-44.7253495932071	-14.6053799554577	HEALTHY	GCH0090	FEM
-64.1713028261894	35.8754561463475	HEALTHY	GCH0091	FEM
-20.5942550289889	-1.74885963706878	HEALTHY	GCH0093	FEM
-31.0732421434127	-17.5229772030742	HEALTHY	GCH0094	FEM
-33.1028386156399	-9.79619678120313	HEALTHY	GCH0095	FEM
-62.8099386761416	25.7039192383932	HEALTHY	GCH0097	FEM
-32.2129736206136	-41.1829264869884	HEALTHY	GCH0099	FEM
-73.8532531835379	21.5974541886344	HEALTHY	GCH0100	FEM
4.69428253590398	-14.4567376158937	HEALTHY	GCH0101	FEM
-35.1501337769634	-6.41387379686578	HEALTHY	GCH0102	FEM
-30.9766995062427	-11.9848544993656	HEALTHY	GCH0104	FEM
-92.4834127396506	6.64829659526974	HEALTHY	GCH0105	FEM
-51.0944055538361	-17.2658046112564	HEALTHY	GCH0107	FEM
-91.650881612868	18.9323122721628	HEALTHY	GCH0108	FEM
-2.68944256653907	-28.8557371533694	HEALTHY	GCH0109	FEM
8.94366558334822	37.6110393420597	HEALTHY	GCH0110	FEM
-22.6581139568337	4.86838389595221	HEALTHY	GCH0111	FEM
-32.7527390403752	21.4625533987614	HEALTHY	GCH0112	FEM
-60.2034989093564	32.2616477788562	HEALTHY	GCH0113	FEM
-20.7012786637888	-34.300697159911	HEALTHY	GCH0114	FEM
-40.3336127010849	-35.5293175278571	HEALTHY	GCH0115	FEM
17.477209435075	47.0440601286789	HEALTHY	GCH0117	FEM
-77.6310798089443	19.7888726772538	HEALTHY	GCH0118	FEM
-18.8466929020543	64.5492439312509	HEALTHY	GCH0119	FEM
-90.4397594347588	-0.569461672812065	HEALTHY	GCH0120	FEM
-36.3135044488703	54.3334512710514	HEALTHY	GCH0121	FEM
23.506061435252	36.197365365507	HEALTHY	GCH0122	FEM
34.2986342943891	-64.8335436037331	HEALTHY	GCH0123	FEM
7.68265212539753	10.4835938334906	HEALTHY	GCH0124	FEM
-58.7125574513469	-38.1582082143642	HEALTHY	GCH0125	FEM
-10.1643882309338	-32.1798289840103	HEALTHY	GCH0126	FEM
-55.1930060585718	-12.4272199921026	HEALTHY	GCH0127	FEM
30.9297486728171	55.4789618602462	HEALTHY	GCH0128	FEM
9.91504275362094	45.6642330643482	HEALTHY	GCH0129	FEM
19.3883426859443	18.6684160248456	HEALTHY	GCH0130	FEM
15.1548660737759	35.2300588170824	HEALTHY	GCH0131	FEM
-91.6384502008834	47.60682244732	HEALTHY	GCH0132	FEM
77.6858684475737	-24.5237609809697	HEALTHY	GCH0133	FEM
-9.2983966165857	-31.1301091533107	HEALTHY	GCH0134	FEM
-97.2632230068069	16.5111990761542	HEALTHY	GCH0135	FEM
-34.3344466585995	-3.78592379569627	HEALTHY	GCH0137	FEM
-98.3938006935103	10.1049127023957	HEALTHY	GCH0138	FEM
-18.0461277356307	62.2939575545825	HEALTHY	GCH0139	FEM
-73.8709417845228	-31.4747631707555	HEALTHY	GCH0140	FEM
-48.9821518301492	-0.257644428215175	HEALTHY	GCH0141	FEM
-54.3352978774858	-22.360750732517	HEALTHY	GCH0142	FEM
-73.072177796512	22.5246283703592	HEALTHY	GCH0143	FEM
-75.024925574867	20.3988380713927	HEALTHY	GCH0145	FEM
-53.0675865805991	32.953908223762	HEALTHY	GCH0146	FEM
-53.1602249465031	30.8297088801121	HEALTHY	GCH0147	FEM
12.3389423071821	41.7614652372805	HEALTHY	GCH0148	FEM
-79.1910068254124	5.56762849716339	HEALTHY	GCH0149	FEM
-71.5979474547134	22.6117939175	HEALTHY	GCH0150	FEM
-76.1016258044234	21.3518733838512	HEALTHY	GCH0151	FEM
-43.3033351431886	-48.7701077812905	HEALTHY	GCH0152	FEM
3.85477397570405	-12.4688783432381	HEALTHY	GCH0154	FEM
-89.5314887135425	0.761532103335031	HEALTHY	GCH0155	FEM
10.2686852455784	43.2982318661869	HEALTHY	GCH0156	FEM
-71.455922127	30.7304233334753	HEALTHY	GCH0157	FEM
27.1992906059135	54.5641167642749	HEALTHY	GCH0160	FEM
-53.8812462066017	-19.4243571694632	HEALTHY	GCH0163	FEM
-52.7913884487754	-17.4964419055051	HEALTHY	GCH0164	FEM
47.4377807887446	-1.01962805224061	HEALTHY	GCH0165	FEM
31.7110850897435	13.8062323198781	HEALTHY	GCH0168	FEM
-49.1956724283222	-29.1954587127076	HEALTHY	GCH0170	FEM
-68.2495442500643	19.784125308666	HEALTHY	GCH0171	FEM
-16.4565203786646	-18.8321979487619	HEALTHY	GCH0172	FEM
34.285589224414	-39.9756503021743	HEALTHY	GCH0173	FEM
-54.8557656908913	-17.7054880130805	HEALTHY	GCH0174	FEM
-87.9921725200657	47.9462009367169	HEALTHY	GCH0175	FEM
-56.9816044652873	-27.5176963645985	HEALTHY	GCH0179	FEM
-6.11827964506928	37.7922497303038	HEALTHY	GCH0180	FEM
-82.6369908750144	47.9149503081804	HEALTHY	GCH0181	FEM
-80.9644960133749	44.1655441879596	HEALTHY	GCH0182	FEM
21.6010815924292	54.3125766679231	HEALTHY	GCH0183	FEM
-53.0770311850238	-20.7603097574565	HEALTHY	GCH0184	FEM
-40.1178325441564	-16.2129649333234	HEALTHY	GCH0185	FEM
11.3591517341325	10.0474199575198	HEALTHY	GCH0186	FEM
-53.4583872211702	-23.0982576050133	HEALTHY	GCH0187	FEM
-30.9889024221232	-15.6784407779336	HEALTHY	GCH0188	FEM
-70.8413859169526	20.5754709096615	HEALTHY	GCH0190	FEM
-75.893465853973	18.1320729654001	HEALTHY	GCH0192	FEM
-31.5490941311975	-8.98648550997319	HEALTHY	GCH0193	FEM
-66.8172064390629	91.0100427870312	HEALTHY	GCH0195	FEM
-22.3500082426811	-51.0607318895223	HEALTHY	GCH0196	FEM
-30.8918052650945	45.1604299495494	HEALTHY	GCH0197	FEM
-59.8116109892012	77.8580372626919	HEALTHY	GCH0198	FEM
-52.4345750195126	74.9216657188315	HEALTHY	GCH0199	FEM
-1.32989635484953	-50.0635556070021	HEALTHY	GCH0200	FEM
-70.8533413547641	80.4603012163632	HEALTHY	GCH0201	FEM
-71.8586949416709	79.5483567692258	HEALTHY	GCH0202	FEM
-53.083962559868	76.5091501305636	HEALTHY	GCH0203	FEM
-31.4704878023924	44.1657718495484	HEALTHY	GCH0204	FEM
36.380228275	42.4196863511985	HEALTHY	GCH0205	FEM
-64.6886402682747	86.73554656892	HEALTHY	GCH0206	FEM
-77.2086083234442	85.3847290998125	HEALTHY	GCH0207	FEM
-51.9622430353976	72.9694235717093	HEALTHY	GCH0208	FEM
-55.2084141023282	76.4730017751104	HEALTHY	GCH0209	FEM
-48.227696934628	75.7300672321662	HEALTHY	GCH0210	FEM
-79.9773483607506	81.1947214964365	HEALTHY	GCH0211	FEM
-62.1498092370788	76.4043996546908	HEALTHY	GCH0212	FEM
-48.3126753289885	71.171103574934	HEALTHY	GCH0213	FEM
-66.2702304793715	88.1915355436686	HEALTHY	GCH0214	FEM
-78.954556546796	84.7920080444811	HEALTHY	GCH0215	FEM
-73.17545348072	84.9711695075519	HEALTHY	GCH0216	FEM
-69.5626485410101	80.1171793785207	HEALTHY	GCH0217	FEM
-53.0319292032237	35.9157560401534	HEALTHY	GCH0218	FEM
-33.4967906745724	41.0348263600496	HEALTHY	GCH0219	FEM
-79.4890974696381	82.21850070639	HEALTHY	GCH0220	FEM
-63.1325273435824	88.9453642101277	HEALTHY	GCH0221	FEM
35.7652695056431	41.9719945520637	HEALTHY	GCH0222	FEM
-51.4132654192629	29.1586423637505	HEALTHY	GCH0223	FEM
-68.1995699322541	86.9382101971488	HEALTHY	GCH0224	FEM
-65.6230322168307	86.1024679963545	HEALTHY	GCH0226	FEM
-28.401047107574	47.6975789517198	HEALTHY	GCH0227	FEM
-28.9558300479552	46.7318042314398	HEALTHY	GCH0228	FEM
-89.8304221571617	49.728592219436	HEALTHY	GCH0229	FEM
-48.0298589260981	73.8069700382842	HEALTHY	GCH0230	FEM
-61.7633590401008	74.2443387358658	HEALTHY	GCH0231	FEM
-78.4709688971453	85.5759216459035	HEALTHY	GCH0280	FEM
-0.462931654492925	-50.0121882764951	HEALTHY	GCH0281	FEM
-39.6355329250692	38.4824605605437	HEALTHY	GCH0282	FEM
38.362866481382	44.4501102832326	HEALTHY	GCH0283	FEM
8.98593111365117	-46.1628194723417	HEALTHY	GCH0284	FEM
22.1891375573442	-25.5846477632942	HEALTHY	GCH0285	FEM
-39.0208562934884	45.6638102666522	HEALTHY	GCH0286	FEM
-33.5303407698861	44.360204800593	HEALTHY	GCH0287	FEM
-63.8525786820592	90.4206108385295	HEALTHY	GCH0288	FEM
-58.7966216095669	78.4655481738378	HEALTHY	GCH0289	FEM
-69.7843149449348	84.3887866451526	HEALTHY	GCH0290	FEM
-53.6176628278397	74.1358000397238	HEALTHY	GCH0291	FEM
-50.4144083157346	72.5400835144231	HEALTHY	GCH0292	FEM
-65.4535738879828	90.7423037277817	HEALTHY	GCH0293	FEM
-61.5596809175272	83.066190389361	HEALTHY	GCH0294	FEM
-60.5902386950649	75.5631352935293	HEALTHY	GCH0295	FEM
-71.2771773313833	81.8771983863944	HEALTHY	GCH0296	FEM
-73.1443080924218	83.6589699115598	HEALTHY	GCH0297	FEM
-60.8856136988194	5.17599674427155	HEALTHY	GCH0298	FEM
-71.6184381736848	0.812872692778493	HEALTHY	GCH0299	FEM
25.8294973857259	8.91485049685817	HEALTHY	GCH0300	FEM
-48.3169054384999	-26.8458807110695	HEALTHY	GCH0301	FEM
5.57055840834118	-26.3801687342579	HEALTHY	GCH0302	FEM
-0.839078980518451	29.9884984716086	HEALTHY	GCH0304	FEM
-11.0815512546022	26.6067821392198	HEALTHY	GCH0305	FEM
57.1957602619232	15.9059236038969	HEALTHY	GCH0306	FEM
-45.5731125266455	35.3810863631993	HEALTHY	GCH0307	FEM
-67.0666723146371	-2.61948730354482	HEALTHY	GCH0309	FEM
-17.7251300863451	66.4524230269081	HEALTHY	GCH0310	FEM
-63.317778993262	-15.3137335427895	HEALTHY	GCH0313	FEM
-57.3431431059106	26.5979255980936	HEALTHY	GCH0314	FEM
-63.6126923746983	-7.80936021307897	HEALTHY	GCH0315	FEM
22.6526620740043	54.1239426934197	HEALTHY	GCH0316	FEM
-51.7740571224987	34.4102158399204	HEALTHY	GCH0317	FEM
-55.5267677502439	-35.741455626952	HEALTHY	GCH0318	FEM
-38.6537728781633	-28.2506120198231	HEALTHY	GCH0319	FEM
-72.315912785907	0.886905299341566	HEALTHY	GCH0320	FEM
-61.6229970741894	26.4978821358205	HEALTHY	GCH0321	FEM
-29.9736297453119	5.65181489795959	HEALTHY	GCH0323	FEM
-39.8920500984916	-27.9790450438348	HEALTHY	GCH0324	FEM
-65.4539885239994	2.93547095627621	HEALTHY	GCH0326	FEM
-23.8386173312059	15.465534570561	HEALTHY	GCH0327	FEM
-50.0300004474281	37.0696076164306	HEALTHY	GCH0328	FEM
-88.7604458905604	31.0975243088393	HEALTHY	GCH0329	FEM
-6.04656781866681	42.2832665307727	HEALTHY	GCH0330	FEM
-91.4170918040997	9.67885674520294	HEALTHY	GCH0332	FEM
-23.3721487208153	10.3784180734876	HEALTHY	GCH0335	FEM
-49.27196164887	36.8534557824562	HEALTHY	GCH0337	FEM
-21.7560576882363	-36.9162871634147	HEALTHY	GCH0339	FEM
-89.4355768162869	47.9930200023043	HEALTHY	GCH0340	FEM
-48.8324869058815	-41.5864973253048	HEALTHY	GCH0343	FEM
-68.2454431224639	37.5101760852383	HEALTHY	GCH0344	FEM
-79.7927345971291	-12.148891990886	HEALTHY	GCH0345	FEM
30.6610149852523	17.835488343467	HEALTHY	GCH0347	FEM
-10.5213691400991	29.8693613272199	HEALTHY	GCH0349	FEM
-61.1564962761946	32.1120781573335	HEALTHY	GCH0351	FEM
14.9319998032088	9.94549870065041	HEALTHY	GCH0352	FEM
-82.9245258473259	-5.27128225351742	HEALTHY	GCH0353	FEM
-86.6869662121621	9.54852669068865	HEALTHY	GCH0354	FEM
-69.1209219428684	-15.7701575606317	HEALTHY	GCH0355	FEM
-26.2280893877215	11.6143432618965	HEALTHY	GCH0356	FEM
4.71297130371015	26.7142390584653	HEALTHY	GCH0357	FEM
-1.50038329215478	-27.8464430193367	HEALTHY	GCH0358	FEM
-77.0693955967298	-17.438111436748	HEALTHY	GCH0359	FEM
-78.9168406039045	-14.1573570832485	HEALTHY	GCH0360	FEM
4.85346920725136	-25.8574610147995	HEALTHY	GCH0361	FEM
-19.437747356822	-38.7030527341863	HEALTHY	GCH0362	FEM
-78.063789667916	29.8192641470083	HEALTHY	GCH0365	FEM
-87.0827478561887	13.0513040380335	HEALTHY	GCH0367	FEM
11.4499635848715	28.7626097858353	HEALTHY	GCH0368	FEM
-87.7342563162267	-6.38850029156688	HEALTHY	GCH0369	FEM
-33.4009671512616	6.66139130745233	HEALTHY	GCH0370	FEM
16.3192243876084	63.6718201824231	HEALTHY	GCH0371	FEM
-85.6651238671641	-1.46980288185092	HEALTHY	GCH0372	FEM
21.7932890871945	-38.4071500827232	HEALTHY	GCH0373	FEM
11.5320004948095	61.3155371993081	HEALTHY	GCH0374	FEM
-67.119657387801	-30.3480085377548	HEALTHY	GCH0375	FEM
-91.0032583030016	10.6297001057976	HEALTHY	GCH0376	FEM
-9.72888168089107	59.0876914495518	HEALTHY	GCH0377	FEM
-7.64480559288757	8.90710889697201	HEALTHY	GCH0378	FEM
-63.8849938985569	1.99393005652431	HEALTHY	GCH0379	FEM
8.53698738370253	30.418457765115	HEALTHY	GCH0380	FEM
-50.5003680918119	-30.7308258157632	HEALTHY	GCH0381	FEM
-76.831188833341	29.6341122581222	HEALTHY	GCH0385	FEM
-68.8242234137435	-25.9202732687318	HEALTHY	GCH0386	FEM
-60.0219305366431	27.6068089193028	HEALTHY	GCH0388	FEM
-38.7835071436863	-30.5827771508072	HEALTHY	GCH0389	FEM
11.4982606733799	41.6238879863948	HEALTHY	GCH0391	FEM
-43.5727871877411	-28.8418608921214	HEALTHY	GCH0392	FEM
-66.8212133270014	-28.8977393184524	HEALTHY	GCH0393	FEM
-21.2450764944924	7.89153559563663	HEALTHY	GCH0394	FEM
-25.8720492630947	-15.6130165390519	HEALTHY	GCH0395	FEM
-59.5380273620965	-7.50200286994137	HEALTHY	GCH0396	FEM
-25.2795064508218	-18.416926512096	HEALTHY	GCH0397	FEM
-54.3711360204982	28.3558045055893	HEALTHY	GCH0398	FEM
-63.3367092006021	-14.1718469989969	HEALTHY	GCH0401	FEM
-35.4513536849551	-2.91433724187267	HEALTHY	GCH0402	FEM
-40.8413920859492	-26.8634763709365	HEALTHY	GCH0404	FEM
14.2556412220175	1.55683785876333	HEALTHY	GCH0405	FEM
-2.92873930712819	29.106132874361	HEALTHY	GCH0408	FEM
-35.9290992697239	43.4261120264236	HEALTHY	GCH0409	FEM
-87.152923543383	4.59346804547246	HEALTHY	GCH0410	FEM
-76.966634171771	-9.01692622124712	HEALTHY	GCH0413	FEM
-96.5208790868874	2.0475895439432	HEALTHY	GCH0414	FEM
-12.6399697658354	16.8294838645354	HEALTHY	GCH0415	FEM
-76.9431488105408	-38.750522214724	HEALTHY	GCH0416	FEM
6.36583863108641	0.732247752718129	HEALTHY	GCH0419	FEM
-9.26042943208482	61.6422167819762	HEALTHY	GCH0420	FEM
-23.9951655560941	8.70610703637982	HEALTHY	GCH0421	FEM
-77.5190092442402	-14.9517660337692	HEALTHY	GCH0422	FEM
3.36790703327493	34.8147130365468	HEALTHY	GCH0425	FEM
-47.3276065472495	-27.5765913759767	HEALTHY	GCH0426	FEM
-65.6703010547706	-27.5092301466203	HEALTHY	GCH0427	FEM
-2.09977177444289	31.0651329858353	HEALTHY	GCH0428	FEM
15.5169255798616	60.1062821130364	HEALTHY	GCH0429	FEM
13.282729315956	40.1664378379949	HEALTHY	GCH0433	FEM
-63.2866218658718	-13.0532170661283	HEALTHY	GCH0435	FEM
-95.9071073169496	19.8945476166225	HEALTHY	GCH0437	FEM
7.52272149135701	3.98970425193668	HEALTHY	GCH0438	FEM
-7.01153522395238	-36.9665282693352	HEALTHY	GCH0439	FEM
-25.5425665259457	9.31555749722054	HEALTHY	GCH0441	FEM
-92.0783448065843	17.7844282800851	HEALTHY	GCH0442	FEM
-31.2240628011337	6.27245970716841	HEALTHY	GCH0445	FEM
-78.0202305478487	-16.882424736127	HEALTHY	GCH0446	FEM
47.3007683542925	-65.1243290270071	HEALTHY	GCH0447	FEM
-91.7195099612238	44.1108961796254	HEALTHY	GCH0449	FEM
-37.4343624474673	-28.560460879866	HEALTHY	GCH0450	FEM
-87.3655471066535	10.5385596974737	HEALTHY	GCH0451	FEM
-90.1252206907231	20.1078784291509	HEALTHY	GCH0452	FEM
15.4368204832614	61.1242523707075	HEALTHY	GCH0453	FEM
-63.2466358074691	-9.70437911585057	HEALTHY	GCH0454	FEM
-9.59606970043135	59.8665857395043	HEALTHY	GCH0455	FEM
-58.4423179392861	-6.546460015963	HEALTHY	GCH0456	FEM
-85.1375401361907	32.3690799524908	HEALTHY	GCH0457	FEM
-25.8952770581865	6.68382162533552	HEALTHY	GCH0458	FEM
-69.12803207998	-13.9317664967214	HEALTHY	GCH0459	FEM
-85.1227305791434	17.5420072706998	HEALTHY	GCH0461	FEM
9.89975006766415	9.17161513002364	HEALTHY	GCH0463	FEM
10.9121365927673	35.543539283037	HEALTHY	GCH0464	FEM
-27.6418288456092	5.87289875775853	HEALTHY	GCH0465	FEM
-73.2923060410821	-14.8301161610202	HEALTHY	GCH0466	FEM
-93.1941089870407	-2.55518218708957	HEALTHY	GCH0467	FEM
-64.9775054035054	-22.615342031859	HEALTHY	GCH0468	FEM
-64.1641659876515	-23.5282202489142	HEALTHY	GCH0469	FEM
-84.7106759725004	48.2987291147574	HEALTHY	GCH0471	FEM
-66.1228145634601	2.14033800375355	HEALTHY	GCH0472	FEM
23.016409754219	-12.1293684353657	HEALTHY	GCH0475	FEM
30.37037399615	21.2950386754329	HEALTHY	GCH0479	FEM
-81.7111867375779	51.5351197984518	HEALTHY	GCH0480	FEM
23.7424065807853	52.140546213839	HEALTHY	GCH0481	FEM
7.88468949866643	1.5217451793168	HEALTHY	GCH0483	FEM
-18.5112047427147	10.4794353557239	HEALTHY	GCH0485	FEM
-39.8103059915715	-43.1574880681034	HEALTHY	GCH0487	FEM
-75.2225691561755	-14.1029863740557	HEALTHY	GCH0490	FEM
-86.8578616928041	-6.83182450248907	HEALTHY	GCH0491	FEM
-85.0949096839324	16.3088054373451	HEALTHY	GCH0494	FEM
-66.2805181143929	-23.0075189680128	HEALTHY	GCH0496	FEM
-17.6522198695255	9.9397483623096	HEALTHY	GCH0497	FEM
83.2483151268908	-27.7092172544399	LIHC	GCP0466	FEM
75.2200093590139	-19.8033683385683	LIHC	GCP0418	FEM
59.7406878475323	-40.3154358928026	LIHC	GCP0483	FEM
28.0091455119736	4.98287618296762	LIHC	GCP0417	FEM
75.6141135925035	-17.4194417075255	LIHC	GCP0416	FEM
42.041011741012	-7.7872014807796	LIHC	GCP0407	FEM
39.0009446475996	-49.8761080532396	LIHC	GCP0487	FEM
-42.5224537104874	13.5855476314081	LIHC	GCP0413	FEM
48.7451826336816	-2.31531975803918	LIHC	GCP0412	FEM
-97.1240125604286	21.6385824554829	LIHC	GCP0415	FEM
67.1546685698007	12.983975874005	LIHC	GCP0400	FEM
47.5178021983353	-51.6187667990886	LIHC	GCP0411	FEM
0.508792348291307	-24.0198477999123	LIHC	GCP0479	FEM
27.9827737607085	33.999606564629	LIHC	GCP0409	FEM
48.6911289126742	-35.0020773251343	LIHC	GCP0489	FEM
13.8568516902139	-12.8701406672544	LIHC	GCP0414	FEM
-7.33101161980942	-4.28283345533019	LIHC	GCP0497	FEM
48.650008813848	-35.7197478543089	LIHC	GCP0495	FEM
31.8038911975421	42.6312675912399	LIHC	GCP0395	FEM
10.0077239114887	-9.73304447915102	LIHC	GCP0482	FEM
-5.54749141138995	21.0914097812175	LIHC	GCP0398	FEM
17.140325094968	-3.31280042024984	LIHC	GCP0493	FEM
25.6190867135628	46.808089403632	LIHC	GCP0401	FEM
-32.7171835785824	-45.8037640298639	LIHC	GCP0397	FEM
-31.0349733083174	-40.0253171770262	LIHC	GCP0496	FEM
26.7718744404443	24.8541906620833	LIHC	GCP0481	FEM
-13.9374650794392	51.9523117060916	LIHC	GCP0396	FEM
-31.6831967379541	-7.80206026485994	LIHC	GCP0403	FEM
-35.3448349572269	-14.6764344477298	LIHC	GCP0399	FEM
2.06348660214862	-6.40934863182927	LIHC	GCP0392	FEM
2.68008898854368	19.6120435371352	LIHC	GCP0477	FEM
-11.1455186624191	46.0720119953844	LIHC	GCP0491	FEM
-15.6284617079694	41.3003320239235	LIHC	GCP0408	FEM
12.3637523368521	13.0208476674962	LIHC	GCP0394	FEM
-85.5334241312555	33.3589148487463	LIHC	GCP0410	FEM
29.03053611872	0.129928837382539	LIHC	GCP0402	FEM
-46.5759352823024	-14.9834510652747	LIHC	GCP0405	FEM
-69.9649264038119	-5.74843531396406	LIHC	GCP0498	FEM
-6.93836017571704	-42.5734696938578	LIHC	GCP0406	FEM
13.3489198413966	59.5801229789482	LIHC	GCP0404	FEM
-96.2329300228149	18.7251213816433	LIHC	GCP0393	FEM
111.842275558308	-12.3118358565722	LIHC	GCP0464	FEM
93.5739742523104	-15.5951334247879	LIHC	GCP0431	FEM
46.1132042557039	-62.1273484884853	LIHC	GCP0430	FEM
-7.89600433679283	-0.259966839383342	LIHC	GCP0429	FEM
-54.344785137037	-58.7372629920231	LIHC	GCP0459	FEM
-41.2708343810753	15.3726867294276	LIHC	GCP0427	FEM
-43.3526019686176	6.15428002564593	LIHC	GCP0422	FEM
-43.8330814160736	13.4336921258689	LIHC	GCP0428	FEM
-80.7597970117294	34.5898869572758	LIHC	GCP0457	FEM
-41.096441614311	12.9146633380675	LIHC	GCP0420	FEM
-14.7724043085789	-0.229089343345839	LIHC	GCP0478	FEM
33.2459738257669	42.9875784219373	LIHC	GCP0425	FEM
12.8985171833652	-12.4866809304092	LIHC	GCP0423	FEM
-19.2177947373141	39.1750732019221	LIHC	GCP0421	FEM
-45.9512475108648	-38.5405502699495	LIHC	GCP0476	FEM
-2.31880410939898	-4.28311948682381	LIHC	GCP0426	FEM
46.5519618493274	-26.8962709913317	LIHC	GCP0488	FEM
-44.0350085271419	3.40110852638627	LIHC	GCP0492	FEM
-10.4881684697227	63.7350323826593	LIHC	GCP0419	FEM
10.8421048692482	55.3754423751385	LIHC	GCP0424	FEM
118.191689018944	-14.1295213013696	LIHC	GCP0462	FEM
131.688477268062	-18.349313698037	LIHC	GCP0455	FEM
39.9322008680101	-43.8970309668954	LIHC	GCP0442	FEM
44.7180140243635	-46.3442011374838	LIHC	GCP0486	FEM
72.0246094326863	-0.916985222137898	LIHC	GCP0432	FEM
78.7822500368345	11.586688609985	LIHC	GCP0451	FEM
30.5939971288104	9.39118200899447	LIHC	GCP0433	FEM
49.4780641010933	-29.3828962083243	LIHC	GCP0435	FEM
83.024047564944	-17.5944956650666	LIHC	GCP0456	FEM
15.5753057132446	55.7692864781099	LIHC	GCP0434	FEM
-47.271456563671	-6.87673788933713	LIHC	GCP0480	FEM
84.811056994908	-14.8932169153995	LIHC	GCP0500	FEM
92.8266409538741	-9.2144458899455	LIHC	GCP0448	FEM
92.7235872526489	-16.8144084820497	LIHC	GCP0449	FEM
81.237392736233	-19.3357289739877	LIHC	GCP0504	FEM
85.0206582261148	-17.0717269725461	LIHC	GCP0502	FEM
120.003393618179	-24.640013901058	LIHC	GCP0494	FEM
61.0770024223425	-20.0413707991535	LIHC	GCP0499	FEM
48.2689875524518	-8.73628202916477	LIHC	GCP0437	FEM
111.506173280814	-13.0164375577596	LIHC	GCP0501	FEM
86.6258392265357	-33.8979498300955	LIHC	GCP0439	FEM
109.20306034845	-10.1508605947648	LIHC	GCP0438	FEM
80.0887984045404	11.4471790161648	LIHC	GCP0441	FEM
66.1465693332189	6.10132385812936	LIHC	GCP0436	FEM
62.6213813263831	-20.0019468004817	LIHC	GCP0475	FEM
-71.1670604413654	-25.4175939916448	LIHC	GCP0484	FEM
40.7825676854967	21.1209080549754	LIHC	GCP0472	FEM
39.132480585306	-30.726995046946	LIHC	GCP0446	FEM
74.2711765334035	-18.915879293498	LIHC	GCP0447	FEM
52.493323716684	-19.0270478665594	LIHC	GCP0490	FEM
-39.7968212235168	12.9832357340934	LIHC	GCP0443	FEM
-101.090824503177	18.4113239479244	LIHC	GCP0503	FEM
102.922842749595	-33.6769233170638	LIHC	GCP0440	FEM
-50.4378897219356	-48.3255202356279	LIHC	GCP0485	FEM
61.6311929712847	2.36170225419654	LIHC	GCP0444	FEM
6.47464852252987	5.79704727202918	LIHC	GCP0445	FEM
-66.6541149405665	36.8590633239541	NSCLC	GCP0545	FEM
-75.6966001124101	49.6342468245189	NSCLC	GCP0547	FEM
-76.1457189410288	44.6162647514808	NSCLC	GCP0551	FEM
-38.7769690225898	36.8021146888057	NSCLC	GCP0555	FEM
-3.5844805354852	58.7757976149723	NSCLC	GCP0556	FEM
-10.0059505600184	30.6330228464018	NSCLC	GCP0558	FEM
-35.6255517639267	35.1726899874113	NSCLC	GCP0562	FEM
-40.1914456523584	35.9096434469659	NSCLC	GCP0566	FEM
19.2603442275635	32.255373330907	NSCLC	GCP0567	FEM
-40.5305162105812	-17.7703563252722	NSCLC	GCP0505	FEM
45.5575745446103	13.5474857536349	NSCLC	GCP0514	FEM
-71.4916474497373	18.7332021620748	NSCLC	GCP0527	FEM
-8.60500372135651	66.9657551418068	NSCLC	GCP0528	FEM
2.33868583616363	30.0440429499615	NSCLC	GCP0529	FEM
-24.5060913109574	-5.68011743182374	NSCLC	GCP0530	FEM
-19.2123949363845	-2.31732532743294	NSCLC	GCP0531	FEM
-39.7024915168237	8.79426382701853	NSCLC	GCP0532	FEM
-77.633265961482	44.8442265337898	NSCLC	GCP0533	FEM
-83.3196172309263	36.4751139661434	NSCLC	GCP0534	FEM
32.1832573828758	20.9408996226746	NSCLC	GCP0535	FEM
-65.2950373050631	36.3615583286051	NSCLC	GCP0536	FEM
10.1416807296192	5.08177263914823	NSCLC	GCP0537	FEM
-84.3514953980241	8.75808089553728	NSCLC	GCP0538	FEM
20.4097738837728	61.32137617055	NSCLC	GCP0539	FEM
-89.0335523413039	28.5237727487701	NSCLC	GCP0540	FEM
-89.1937359218775	3.62677499635642	NSCLC	GCP0541	FEM
23.8488251207344	-59.7663197331582	NSCLC	GCP0542	FEM
-5.55302218159845	69.6222724501589	NSCLC	GCP0543	FEM
49.5898704307707	-22.727025056909	NSCLC	GCP0544	FEM
42.8030613768115	-56.3063678436355	NSCLC	GCP0589	FEM
-94.211615030004	28.2855521558861	NSCLC	GCP0594	FEM
-26.7453768472703	-50.7760438549642	NSCLC	GCP0606	FEM
28.4473656461282	11.6558361123396	NSCLC	GCP0548	FEM
58.9316433681548	4.40055660939381	NSCLC	GCP0552	FEM
53.4215901689059	-20.5332799999259	NSCLC	GCP0557	FEM
22.1876973803238	14.7933341231481	NSCLC	GCP0568	FEM
2.9158439286797	31.178832134348	NSCLC	GCP0572	FEM
62.1451244959509	-26.8336881054694	NSCLC	GCP0639	FEM
-19.2270731349925	-35.8319346364173	NSCLC	GCP0546	FEM
51.1203823590152	5.22922935478199	NSCLC	GCP0549	FEM
35.4943055107459	29.8250536314281	NSCLC	GCP0550	FEM
-55.9437572113842	25.6852321130057	NSCLC	GCP0560	FEM
77.2212265181193	0.559978356181784	NSCLC	GCP0561	FEM
-12.6738016178051	-36.8369974476673	NSCLC	GCP0563	FEM
-12.5070685679532	28.2288361413209	NSCLC	GCP0564	FEM
-55.9124992723266	32.276870551521	NSCLC	GCP0565	FEM
31.6752563491195	-58.0791551525376	NSCLC	GCP0593	FEM
-16.0714429541823	-28.0638867592946	NSCLC	GCP0617	FEM
-13.4783863664041	-46.0178489442737	NSCLC	GCP0516	FEM
-0.344898832412567	36.5396530075345	NSCLC	GCP0521	FEM
-76.6854877462177	48.05925775495	NSCLC	GCP0554	FEM
-3.47986572615856	39.252904590403	NSCLC	GCP0583	FEM
-26.5733960865107	-51.8252946841086	NSCLC	GCP0616	FEM
47.727517772605	-17.9231660577417	NSCLC	GCP0625	FEM
-32.4804632537938	19.4182425777935	NSCLC	GCP0512	FEM
-16.6769034801932	41.6001799982749	NSCLC	GCP0573	FEM
8.41058562375582	49.3997396136996	NSCLC	GCP0574	FEM
-18.7073514409988	44.4074412830646	NSCLC	GCP0575	FEM
-6.44399946249456	20.6053702641922	NSCLC	GCP0576	FEM
-64.6184146583489	22.6997570037585	NSCLC	GCP0577	FEM
-13.6037806876446	50.4707744049095	NSCLC	GCP0578	FEM
-17.6361581642039	43.708602102098	NSCLC	GCP0579	FEM
37.1159603682431	48.7839141006005	NSCLC	GCP0580	FEM
3.03880453079666	40.901297617581	NSCLC	GCP0581	FEM
-17.5107901503464	-0.858091669412864	NSCLC	GCP0582	FEM
114.197627087122	-46.9922592484427	NSCLC	GCP0584	FEM
0.202752181063943	32.0813802907249	NSCLC	GCP0618	FEM
64.7032315456415	-20.7183037809834	NSCLC	GCP0658	FEM
-36.6020393206535	42.8568766676343	NSCLC	GCP0509	FEM
-19.599534379173	-26.8372503880839	NSCLC	GCP0586	FEM
-27.3059728135652	-53.8868890882023	NSCLC	GCP0590	FEM
-92.1558067546576	29.314768882487	NSCLC	GCP0592	FEM
46.8390871833779	15.4199797543466	NSCLC	GCP0607	FEM
-27.0693934126364	-55.4943678167317	NSCLC	GCP0631	FEM
39.084895641452	-37.0806442192516	NSCLC	GCP0633	FEM
-18.4329502308334	-45.8961653118704	NSCLC	GCP0642	FEM
52.1722723705557	5.6131948971403	NSCLC	GCP0648	FEM
-92.6600111836067	10.5993133027481	NSCLC	GCP0661	FEM
-1.13365150259541	41.9940744026132	NSCLC	GCP0508	FEM
15.4760460254128	-59.1948582501106	NSCLC	GCP0510	FEM
-6.65462079303059	-44.7200802342386	NSCLC	GCP0513	FEM
61.9857135390363	-26.0082987106558	NSCLC	GCP0522	FEM
102.565519031224	-9.89304976549964	NSCLC	GCP0525	FEM
22.0394895753992	31.9106948201747	NSCLC	GCP0553	FEM
40.0331690381187	21.7694877867938	NSCLC	GCP0559	FEM
38.2193773387482	-41.4001675657554	NSCLC	GCP0569	FEM
-3.98571442547976	-10.1939022833522	NSCLC	GCP0570	FEM
119.029181552439	-14.923571009334	NSCLC	GCP0571	FEM
-33.383911589298	1.8110717909386	NSCLC	GCP0585	FEM
-10.3497886921019	-36.0066997193436	NSCLC	GCP0587	FEM
46.0597280233586	-51.0521767534968	NSCLC	GCP0591	FEM
22.3489111821366	-46.2324790649281	NSCLC	GCP0598	FEM
-22.6050173122793	-44.872911106425	NSCLC	GCP0605	FEM
-50.7841127214687	27.4350003171708	NSCLC	GCP0609	FEM
22.4080671290357	-41.6977447790697	NSCLC	GCP0620	FEM
1.99240423102332	48.9338720360882	NSCLC	GCP0623	FEM
93.0907557495791	-10.5759356441099	NSCLC	GCP0640	FEM
41.0433703376605	-41.7376555500386	NSCLC	GCP0645	FEM
49.7081745270752	-4.5175389813561	NSCLC	GCP0650	FEM
60.9726602904515	15.2156465728041	NSCLC	GCP0651	FEM
76.5122108970603	-30.2962944256205	NSCLC	GCP0654	FEM
94.6979982792038	-14.8221291400044	NSCLC	GCP0656	FEM
102.61680629815	-12.208538396232	NSCLC	GCP0660	FEM
66.8031191231724	5.44856074704321	PACA	GCP0670	FEM
-24.9540737443853	-12.2504734266234	PACA	GCP0679	FEM
6.82862583717492	80.2548710373624	PACA	GCP0684	FEM
-21.8465184455376	-45.1734788528832	PACA	GCP0673	FEM
-1.17010737206834	-26.2663461048067	PACA	GCP0663	FEM
-55.4071625063374	24.9542774614797	PACA	GCP0681	FEM
-59.2196012219231	7.55509960092887	PACA	GCP0676	FEM
68.5889610614772	3.85694809436056	PACA	GCP0683	FEM
-21.3009460911276	-44.0297160696123	PACA	GCP0680	FEM
59.0370962528934	-27.3221945894562	PACA	GCP0685	FEM
4.28041891229956	62.0955396198298	PACA	GCP0689	FEM
-21.3532804858696	-10.319715531294	PACA	GCP0674	FEM
69.2474675657419	2.8842528841369	PACA	GCP0682	FEM
-20.7342330745854	23.2270042699273	PACA	GCP0667	FEM
-14.6161313638229	-39.5377088096103	PACA	GCP0664	FEM
2.42012140812156	51.5739018458586	PACA	GCP0677	FEM
75.8640193300624	0.963305715612114	PACA	GCP0678	FEM
-63.8618628960502	6.85731923981968	PACA	GCP0690	FEM
-20.6167406923514	-23.942296492843	PACA	GCP0666	FEM
-24.3473991497796	-17.1654584317117	PACA	GCP0669	FEM
-82.7250207550589	-3.16850231169632	PACA	GCP0662	FEM
-60.4215307556282	-35.2650998786356	PACA	GCP0749	FEM
3.64634255933525	81.214489892458	PACA	GCP0686	FEM
-64.9486036884522	6.24082824730715	PACA	GCP0675	FEM
-23.8728830759907	-10.9987727239465	PACA	GCP0688	FEM
-20.6279658070636	-12.7949917611311	PACA	GCP0665	FEM
-60.6201155914538	6.52618112308324	PACA	GCP0687	FEM
-10.9526501417716	-16.3260300361755	PACA	GCP0668	FEM
-53.7489649513613	31.8903125883972	PACA	GCP0671	FEM
-4.20232347390159	-22.2017912671856	PACA	GCP0672	FEM
72.9913303748433	14.5368544164073	PACA	GCP0765	FEM
40.3707802069694	-51.5113210806606	PACA	GCP0705	FEM
96.761192220489	-1.95352696453836	PACA	GCP0764	FEM
1.2210701992368	26.2837707408743	PACA	GCP0716	FEM
60.1778665613756	-27.4477838866535	PACA	GCP0699	FEM
26.7300194697568	-41.680246239568	PACA	GCP0715	FEM
33.3478246191804	55.0888033447624	PACA	GCP0718	FEM
24.3424556686697	-43.4333943274541	PACA	GCP0704	FEM
76.5763116800386	4.93141299756342	PACA	GCP0706	FEM
36.7858170596041	49.8751314801751	PACA	GCP0702	FEM
-18.8535701733465	19.2990557195118	PACA	GCP0713	FEM
24.0172644432475	-39.6503195372947	PACA	GCP0700	FEM
68.6559257363457	0.361792320030661	PACA	GCP0711	FEM
-45.834427637772	41.4644160608775	PACA	GCP0694	FEM
-28.4844333915699	-32.1358620788831	PACA	GCP0724	FEM
5.24271985735993	79.6026252981206	PACA	GCP0721	FEM
-14.7636645255468	-18.8950555751833	PACA	GCP0695	FEM
3.83772391120751	78.9767354704442	PACA	GCP0723	FEM
-61.5683524477515	7.27500396980093	PACA	GCP0693	FEM
25.5965239930941	-41.9594804394457	PACA	GCP0697	FEM
-52.3152257975882	21.6981980190966	PACA	GCP0712	FEM
4.92808115485105	35.3124756470676	PACA	GCP0717	FEM
-9.13722810327821	-3.31985606500251	PACA	GCP0708	FEM
-17.3681607605868	19.5623376650086	PACA	GCP0696	FEM
-28.7097751652795	-47.9446591670894	PACA	GCP0698	FEM
8.13273326135888	31.3307917057336	PACA	GCP0692	FEM
-26.7437324500606	-46.1747358620906	PACA	GCP0701	FEM
15.5037049383747	51.5494489552605	PACA	GCP0714	FEM
-12.0451779635964	-16.8265517980796	PACA	GCP0703	FEM
-24.6391627652334	-9.51320014230036	PACA	GCP0709	FEM
3.20769649184013	79.4489372238088	PACA	GCP0720	FEM
-6.609399845338	-49.4929146877788	PACA	GCP0707	FEM
-51.6842721189379	21.4713066977669	PACA	GCP0691	FEM
-56.1617731202081	33.8349584557846	PACA	GCP0719	FEM
-10.6137598670859	-3.16450207861426	PACA	GCP0722	FEM
-2.86097762918808	49.1011862946983	PACA	GCP0710	FEM
112.34518183172	-26.432228105606	PACA	GCP0774	FEM
101.217142390677	-31.5364396884216	PACA	GCP0777	FEM
11.1983879129265	63.4210525348725	PACA	GCP0729	FEM
25.5709652114842	32.2077980490604	PACA	GCP0761	FEM
45.4342961193144	-7.19342146127321	PACA	GCP0778	FEM
-35.0849552299597	12.9267561125236	PACA	GCP0776	FEM
52.6583834156951	4.54588077029894	PACA	GCP0732	FEM
3.17526768068528	-30.3250934515846	PACA	GCP0735	FEM
72.7737669481171	15.1798526361029	PACA	GCP0759	FEM
60.4202609320456	4.80299315400638	PACA	GCP0736	FEM
56.0861624922688	22.3483372420465	PACA	GCP0726	FEM
1.98927366459828	50.1040866388636	PACA	GCP0730	FEM
20.9652446626086	19.1565806841235	PACA	GCP0737	FEM
-36.0973256318572	45.7780858701234	PACA	GCP0734	FEM
79.4867072601312	-0.00904436195232463	PACA	GCP0728	FEM
38.2049745448015	49.4766394232034	PACA	GCP0739	FEM
-20.1969805137558	-10.8892511786171	PACA	GCP0733	FEM
98.0888569400034	-3.82239526771355	PACA	GCP0773	FEM
12.8311396854552	50.7838398522711	PACA	GCP0738	FEM
-5.9187715327054	-49.6443547830244	PACA	GCP0727	FEM
-81.9978533550752	31.6629055913825	PACA	GCP0731	FEM
34.0762477061339	-21.3863073801055	PACA	GCP0771	FEM
108.01838493593	-35.9675330914146	PACA	GCP0775	FEM
61.6559413454113	-38.4992513915238	PACA	GCP0772	FEM
76.2565401497201	12.5714609409559	PACA	GCP0769	FEM
14.6070755651661	-43.7486537789316	PACA	GCP0770	FEM
52.0689695592092	-44.3983514135253	PACA	GCP0762	FEM
74.4962806857906	1.08844518863678	PACA	GCP0747	FEM
36.7875228319873	-19.1019365718752	PACA	GCP0745	FEM
38.0214885462349	-19.7854401658112	PACA	GCP0725	FEM
43.9061315416751	-72.4639205242914	PACA	GCP0750	FEM
68.1196207645029	-25.924017787751	PACA	GCP0780	FEM
59.9074508866367	16.2537704762069	PACA	GCP0751	FEM
-38.4859753243883	11.1278618258394	PACA	GCP0779	FEM
12.4862448234137	-44.6672322616396	PACA	GCP0753	FEM
72.4700211919735	11.5605078729852	PACA	GCP0741	FEM
58.8495217050897	15.5808237161386	PACA	GCP0743	FEM
-10.3771644745532	-48.2122844803875	PACA	GCP0752	FEM
13.1162880307307	29.3875936572156	PACA	GCP0746	FEM
-1.59944601353565	66.0265513651228	PACA	GCP0758	FEM
16.170472134364	43.347708473257	PACA	GCP0744	FEM
23.8638547851293	-7.75448827552905	PACA	GCP0740	FEM
38.3339766884088	45.4080935924806	PACA	GCP0755	FEM
21.2781978288272	-5.42735941737857	PACA	GCP0742	FEM
-1.72312486491451	7.39641010711799	PACA	GCP0754	FEM
46.6634755348848	-5.13522531251084	STAD	GCP0280	FEM
-42.0992641073911	41.4527378555878	STAD	GCP0283	FEM
-2.48098955389786	65.726399765179	STAD	GCP0284	FEM
41.269225418453	-59.7926418016191	STAD	GCP0285	FEM
-4.38199329214353	-9.58679355420987	STAD	GCP0287	FEM
10.9399383082401	2.61459081386841	STAD	GCP0289	FEM
5.13556458086471	40.1052919353566	STAD	GCP0291	FEM
-2.59435103801906	60.4182241687472	STAD	GCP0294	FEM
47.4080544016657	-5.28621144234148	STAD	GCP0295	FEM
72.6743850221143	10.6530986371442	STAD	GCP0302	FEM
-77.981914779618	-37.9304916309718	STAD	GCP0305	FEM
-53.75680367404	-41.0008307082531	STAD	GCP0309	FEM
22.5944204978009	62.3330409003065	STAD	GCP0317	FEM
85.217030571259	-20.1535211638229	STAD	GCP0324	FEM
61.4709180081809	13.1854644995282	STAD	GCP0325	FEM
-27.5058733336841	-32.6140912352391	STAD	GCP0328	FEM
-35.478286725508	11.4451267152663	STAD	GCP0333	FEM
-36.7617129474657	37.1628308816158	STAD	GCP0339	FEM
33.1933468340335	-22.1215031540459	STAD	GCP0343	FEM
68.7652861932345	-35.5536381422817	STAD	GCP0347	FEM
21.4406900757335	15.5056264865853	STAD	GCP0349	FEM
96.1524512929114	-16.3709015280646	STAD	GCP0355	FEM
97.9729666672878	-14.1336474553509	STAD	GCP0357	FEM
74.4026590159638	-6.32615270501189	STAD	GCP0358	FEM
15.8721167510168	3.67008134146718	STAD	GCP0361	FEM
52.1615356415607	-46.4401517665826	STAD	GCP0371	FEM
60.6069130731265	1.14360124910317	STAD	GCP0372	FEM
61.0065680786182	-39.9882580313333	STAD	GCP0373	FEM
130.539125627772	-21.8816305852788	STAD	GCP0377	FEM
5.05634090340726	-31.2690393078906	STAD	GCP0384	FEM
40.6090806812117	-37.9479209410264	STAD	GCP0278	FEM
-23.4256575288583	17.444525244232	STAD	GCP0279	FEM
-67.4011821573889	-6.97774250727887	STAD	GCP0282	FEM
42.349816896034	-41.3967013194297	STAD	GCP0286	FEM
13.7571366885595	62.3753585435671	STAD	GCP0288	FEM
1.123496740601	-5.2673791035529	STAD	GCP0290	FEM
17.2823797364006	44.0046215637523	STAD	GCP0292	FEM
32.0562494077202	22.6593076084552	STAD	GCP0293	FEM
-29.2424728518036	-50.6963544460994	STAD	GCP0296	FEM
48.3867616233666	-6.96988009163154	STAD	GCP0297	FEM
45.8224553212265	-8.35153487531815	STAD	GCP0298	FEM
24.8605889281977	-7.68824700398801	STAD	GCP0299	FEM
-74.3135820465046	-22.9833663621614	STAD	GCP0300	FEM
49.9463403235625	-65.379165011083	STAD	GCP0301	FEM
67.0029676967187	14.9181943071014	STAD	GCP0303	FEM
-83.3064431871722	42.3905025577903	STAD	GCP0304	FEM
43.3444180335496	-70.0958093471342	STAD	GCP0306	FEM
12.3228623534309	5.43511995272812	STAD	GCP0307	FEM
74.756298145839	-28.761391241483	STAD	GCP0308	FEM
-46.5245665769299	-7.10779110202752	STAD	GCP0310	FEM
-38.1722594822937	22.1500811560127	STAD	GCP0311	FEM
13.2648462239391	36.1241021142232	STAD	GCP0312	FEM
-3.74535499161076	-24.8243052940357	STAD	GCP0313	FEM
24.8644174465257	31.9536365347494	STAD	GCP0314	FEM
36.0856014685174	29.5356190464633	STAD	GCP0315	FEM
34.1367812074666	31.2733348187377	STAD	GCP0316	FEM
62.6861084062138	17.3681779474297	STAD	GCP0318	FEM
35.7778637274437	-19.9203875857776	STAD	GCP0319	FEM
70.6071223847253	0.0269169205893014	STAD	GCP0320	FEM
68.809117866741	-8.31888277372373	STAD	GCP0321	FEM
129.466103983056	-22.9278458778569	STAD	GCP0322	FEM
68.7403551049119	-26.7078057924167	STAD	GCP0323	FEM
2.8549704270249	37.714097057792	STAD	GCP0327	FEM
35.1665897527754	13.3217295176014	STAD	GCP0331	FEM
31.797714096547	10.9357156149062	STAD	GCP0337	FEM
64.4618846719293	19.211313325268	STAD	GCP0341	FEM
9.6062701180162	41.1681196827684	STAD	GCP0346	FEM
41.2540440467847	-3.59431279515584	STAD	GCP0351	FEM
45.276881724825	-15.8845546442315	STAD	GCP0354	FEM
101.79541444933	-10.2362293585653	STAD	GCP0356	FEM
86.4725950934153	-21.5656651783393	STAD	GCP0359	FEM
52.7950446798148	-53.3797771782443	STAD	GCP0362	FEM
57.5540849851092	-17.7926208244719	STAD	GCP0363	FEM
55.263063729913	-21.3236992502701	STAD	GCP0364	FEM
-99.4874989461542	12.6125775169776	STAD	GCP0365	FEM
81.6507568505204	-28.2029231273379	STAD	GCP0366	FEM
37.5606113184633	22.945815745694	STAD	GCP0367	FEM
133.165004269718	-23.5908417155286	STAD	GCP0368	FEM
33.8705739904558	6.75704920170937	STAD	GCP0369	FEM
84.7809033679056	-18.8054930020741	STAD	GCP0370	FEM
31.3859449235907	33.3832093657179	STAD	GCP0374	FEM
-49.9581735047054	-47.425458099117	STAD	GCP0375	FEM
114.477173228935	-44.2734173059521	STAD	GCP0376	FEM
-63.6291624720572	-60.8629908215515	STAD	GCP0378	FEM
102.021114009183	-32.2757380143841	STAD	GCP0379	FEM
37.1709336265755	-58.2900194583632	STAD	GCP0380	FEM
-55.9905890312799	-58.7746610093621	STAD	GCP0381	FEM
-41.4760137039577	-49.4316807076472	STAD	GCP0382	FEM
3.39986014994804	62.8895505106482	STAD	GCP0383	FEM
-1.1495199807401	-10.7455809757457	STAD	GCP0385	FEM
-86.4163000213298	29.2819618272697	STAD	GCP0386	FEM
6.70027868085187	-47.3975480443025	STAD	GCP0387	FEM
-69.6535274339618	-38.9184950643904	STAD	GCP0388	FEM
-75.5508804292987	29.5178946598042	STAD	GCP0389	FEM
-16.815364343969	-7.38688667390272	STAD	GCP0390	FEM
30.4239922362958	33.906851159619	STAD	GCP0391	FEM
-67.227906448738	1.93951220972823	STAD	GCP0334	FEM
-8.88457234024834	71.1500001816928	STAD	GCP0344	FEM
1.91999596374554	-15.8240783629184	STAD	GCP0350	FEM
60.5235718392581	13.5662449911136	STAD	GCP0352	FEM
42.6489978673449	20.5275793496436	STAD	GCP0353	FEM
71.9164573904444	-7.42224862403456	STAD	GCP0360	FEM
-0.621820656818163	4.44397069925972	STAD	GCP0281	FEM
14.4718420488911	4.48969942258507	STAD	GCP0326	FEM
43.4517437100214	20.7723789032407	STAD	GCP0329	FEM
3.08682926527161	63.6856937603523	STAD	GCP0330	FEM
-41.0381581119347	6.78106362964802	STAD	GCP0332	FEM
37.0024032919707	24.8858405210805	STAD	GCP0335	FEM
-33.7703898443981	-29.2620630791927	STAD	GCP0336	FEM
-88.5317523280085	29.9610679921838	STAD	GCP0338	FEM
-1.84974530201184	11.0767173594217	STAD	GCP0340	FEM
-18.0055524114102	-25.2583575077256	STAD	GCP0342	FEM
-41.1857249927134	10.0437217581446	STAD	GCP0345	FEM
11.3865054382541	36.1095596517818	STAD	GCP0348	FEM
41.089662400074	-67.6253562332067	PACA	GCP0748	FEM
-37.4708672621582	44.3482931712966	PACA	GCP0757	FEM
6.39533152277414	-31.9477060080084	PACA	GCP0763	FEM
-32.5822893898583	22.6233471185567	PACA	GCP0756	FEM
37.6175301223367	-17.692551999691	PACA	GCP0760	FEM
67.2945255796141	-9.74129750959485	PACA	GCP0766	FEM
111.341247945596	-25.707624079641	PACA	GCP0767	FEM
72.7541488113929	18.2208555541527	PACA	GCP0768	FEM
67.6060264315896	-33.383692443892	NSCLC	GCP0523	FEM
23.9036626968717	-56.7705302027031	NSCLC	GCP0588	FEM
60.2709622445802	7.47495185748492	NSCLC	GCP0595	FEM
34.0835856396867	-58.3168210775509	NSCLC	GCP0596	FEM
-96.2169391404373	2.92406760492067	NSCLC	GCP0600	FEM
23.3442833098386	-54.169021965937	NSCLC	GCP0601	FEM
-50.9058355396997	29.9202983639019	NSCLC	GCP0603	FEM
33.8988151451309	11.398365164943	NSCLC	GCP0608	FEM
78.9497969644188	-22.5775475161366	NSCLC	GCP0610	FEM
-24.0234692596605	-52.9197945695467	NSCLC	GCP0612	FEM
61.0788696738219	-30.824352757192	NSCLC	GCP0635	FEM
24.8873829992152	-57.9909022198304	NSCLC	GCP0637	FEM
21.1245287738342	-55.1668000063676	NSCLC	GCP0641	FEM
63.6388532227354	-32.3019359511236	NSCLC	GCP0643	FEM
66.8989905218275	-46.9276159347938	NSCLC	GCP0644	FEM
13.6512139197988	-44.817791862632	NSCLC	GCP0653	FEM
122.668329236641	-22.2343015544978	NSCLC	GCP0659	FEM
-39.909837488465	41.8410500252208	NSCLC	GCP0506	FEM
20.0331265572643	-37.3637617684887	NSCLC	GCP0507	FEM
-32.3416228387657	18.7798284144748	NSCLC	GCP0511	FEM
-40.9370006625824	0.00735818208039748	NSCLC	GCP0515	FEM
16.3813133188712	-58.9994741392403	NSCLC	GCP0517	FEM
-47.1893480761958	28.4832641419648	NSCLC	GCP0518	FEM
41.3693765031165	-37.2399455111364	NSCLC	GCP0519	FEM
0.851428073738234	-26.8575341702824	NSCLC	GCP0520	FEM
94.9316165921283	-10.5477304352741	NSCLC	GCP0524	FEM
86.617505829113	-31.8599175042824	NSCLC	GCP0526	FEM
10.3488000571184	30.1303839769281	NSCLC	GCP0597	FEM
-26.7596020489484	-18.9840597447611	NSCLC	GCP0599	FEM
-7.40240553218751	43.2569939653979	NSCLC	GCP0602	FEM
19.8236767351176	-27.0262311591003	NSCLC	GCP0604	FEM
-65.7198002845449	4.83213892591952	NSCLC	GCP0611	FEM
23.918698176316	-58.7060147608152	NSCLC	GCP0613	FEM
-21.7316475142576	-52.5296680849881	NSCLC	GCP0614	FEM
-23.3520530771021	-52.1024485958333	NSCLC	GCP0615	FEM
-0.387907702651655	-34.3021641840589	NSCLC	GCP0619	FEM
99.210556673421	-4.27786510315452	NSCLC	GCP0621	FEM
100.582642282845	-5.16404135399165	NSCLC	GCP0622	FEM
20.9076573632067	22.1105190829025	NSCLC	GCP0624	FEM
23.0036262059833	-39.9090693913568	NSCLC	GCP0626	FEM
-68.6676815835626	-38.2889009734241	NSCLC	GCP0627	FEM
2.44319088662368	35.4598249471235	NSCLC	GCP0628	FEM
-21.5199119380072	-8.70460560210086	NSCLC	GCP0629	FEM
-20.8565082249057	24.2931910927504	NSCLC	GCP0630	FEM
21.2117136257045	20.2859511998108	NSCLC	GCP0632	FEM
-16.4159455429383	-13.7627023115139	NSCLC	GCP0634	FEM
69.6620443198502	-7.36108198285249	NSCLC	GCP0636	FEM
19.0645599101612	-28.3781588544196	NSCLC	GCP0638	FEM
38.545921455722	-51.8146043693616	NSCLC	GCP0646	FEM
75.1621713886188	-21.772771016329	NSCLC	GCP0647	FEM
122.208031063134	-26.3801708946044	NSCLC	GCP0649	FEM
114.949269821098	-12.7096777773261	NSCLC	GCP0652	FEM
19.3839218706024	15.8224589234517	NSCLC	GCP0655	FEM
61.5087983105913	-6.8668584882068	NSCLC	GCP0657	FEM
-8.1130303007028	69.5731823533108	LIHC	GCP0450	FEM
114.773548683942	-41.2802003344569	LIHC	GCP0452	FEM
27.3170026052123	-12.403635436315	LIHC	GCP0458	FEM
116.042634304578	-47.3609557242745	LIHC	GCP0470	FEM
99.316924267005	-17.4765006620899	LIHC	GCP0473	FEM
38.5513144577979	-74.4212396651274	LIHC	GCP0453	FEM
125.377512289777	-28.2394287220268	LIHC	GCP0454	FEM
120.039165401706	-13.9765331371505	LIHC	GCP0460	FEM
1.38241764761279	-29.8795177397464	LIHC	GCP0461	FEM
69.1346875224486	-46.4466189726747	LIHC	GCP0463	FEM
16.9689414751033	-5.77543312577043	LIHC	GCP0465	FEM
-43.831479017804	6.89521591802656	LIHC	GCP0467	FEM
-7.85851712274579	-43.5745860302612	LIHC	GCP0468	FEM
-30.3137126943707	-38.6562424489141	LIHC	GCP0469	FEM
71.7251967739402	-20.2504902608833	LIHC	GCP0471	FEM
111.712934835555	-27.6705834777485	LIHC	GCP0474	FEM
0.234538902125619	49.1823470314823	ESCA	GCP0217	FEM
47.372187631368	-67.0756285068994	ESCA	GCP0235	FEM
-69.708273346882	-17.8750779497365	ESCA	GCP0236	FEM
-42.4509189416083	1.52594427318608	ESCA	GCP0238	FEM
-100.289954603114	16.8994146396774	ESCA	GCP0240	FEM
-41.9051634584193	9.80581554771394	ESCA	GCP0241	FEM
-103.007090948511	14.5202342552346	ESCA	GCP0242	FEM
-101.766660426644	15.4398654988005	ESCA	GCP0243	FEM
116.498010488113	-43.4142623884892	COREAD	GCP0141	FEM
59.1007663983417	12.0690628917288	COREAD	GCP0149	FEM
34.5641004247649	-54.3919059136569	COREAD	GCP0152	FEM
79.3706109906109	-21.8588368891288	COREAD	GCP0156	FEM
135.340885681937	-23.7760627007222	COREAD	GCP0163	FEM
-1.1904419130641	49.1610574959019	COREAD	GCP0135	FEM
12.8105123393189	-24.3687936521025	COREAD	GCP0139	FEM
116.453560935505	-39.9539015623452	COREAD	GCP0140	FEM
112.691870158169	-47.5325732004756	COREAD	GCP0142	FEM
75.4413800077699	-32.1754356120097	COREAD	GCP0144	FEM
120.060136302922	-11.1723536541024	COREAD	GCP0148	FEM
-16.162344588743	-9.18259978141775	COREAD	GCP0150	FEM
23.2296479619143	18.5619114551384	COREAD	GCP0158	FEM
-78.2170347942746	8.73313854219131	COREAD	GCP0159	FEM
32.9055678568307	-46.0726964990192	COREAD	GCP0160	FEM
137.662530387896	-20.6342325014885	COREAD	GCP0165	FEM
31.9260600846943	-23.8164894333659	BRCA	GCP0001	FEM
113.653415880305	-21.1384977102065	BRCA	GCP0011	FEM
124.046250435727	-26.6431118793058	BRCA	GCP0017	FEM
5.60665131209111	-21.8526750824416	BRCA	GCP0045	FEM
100.354416556345	-3.34571510236568	BRCA	GCP0016	FEM
108.341963685296	-8.82412716443426	BRCA	GCP0019	FEM
131.667700111303	-15.6998921407191	BRCA	GCP0021	FEM
31.4723189990696	-62.0791443465549	BRCA	GCP0025	FEM
118.545033884564	-10.9333507662268	BRCA	GCP0028	FEM
63.0706899226962	-48.5225734300092	BRCA	GCP0032	FEM
-16.5799689408894	-39.500136894387	BRCA	GCP0038	FEM
8.31868616872015	33.0745916051672	BRCA	GCP0043	FEM
52.8073150442644	-28.8891402964083	BRCA	GCP0044	FEM
-36.1834252813898	82.0724065617165	BRCA	GCP0006	CAFF
-24.2167586373565	104.259979113952	BRCA	GCP0007	CAFF
-13.6256870254485	75.6490372503666	BRCA	GCP0008	CAFF
2.09923724168207	56.4394406364216	BRCA	GCP0012	CAFF
-32.6194975232803	81.4505489607492	BRCA	GCP0013	CAFF
-30.5284208879011	49.5225307141023	BRCA	GCP0014	CAFF
-39.0687517806264	89.0276128121175	BRCA	GCP0020	CAFF
-48.9283229512638	55.6586176726423	BRCA	GCP0035	CAFF
18.7397004015334	-91.3071162743454	BRCA	GCP0041	CAFF
-25.5421177788669	7.97257741458231	BRCA	GCP0042	CAFF
-1.11669494471913	51.3185183748521	BRCA	GCP0050	CAFF
66.3527730693827	-17.679972162949	BRCA	GCP0053	CAFF
-33.1568527194517	77.0587853159591	BRCA	GCP0054	CAFF
70.9171456073251	-31.7462658523045	BRCA	GCP0062	CAFF
55.1492804875162	2.27516241767661	BRCA	GCP0065	CAFF
48.189848403832	-21.6978849073277	BRCA	GCP0066	CAFF
38.3627633512856	51.4465113203617	BRCA	GCP0002	CAFF
-21.6195711493146	87.6673378225845	BRCA	GCP0003	CAFF
-26.0358609247187	48.9983689208993	BRCA	GCP0004	CAFF
-31.7559855786581	51.2364740383172	BRCA	GCP0005	CAFF
-45.0618178931035	64.9923571321779	BRCA	GCP0009	CAFF
-26.5841034607541	71.321499961975	BRCA	GCP0010	CAFF
-1.72458498172648	57.8929847189767	BRCA	GCP0015	CAFF
-44.9227593818137	67.8206254283731	BRCA	GCP0018	CAFF
-17.5867906652712	72.3016115889698	BRCA	GCP0022	CAFF
-17.2203448160676	74.378209621917	BRCA	GCP0023	CAFF
-41.0738753143953	67.053125888819	BRCA	GCP0024	CAFF
-35.3563387379282	85.3928547251976	BRCA	GCP0026	CAFF
-22.3921354834515	81.8065036888008	BRCA	GCP0027	CAFF
-38.6289576127447	-16.0734640813354	BRCA	GCP0029	CAFF
-43.7035428999864	61.5178076312412	BRCA	GCP0030	CAFF
-34.7262463186307	-36.435564602737	BRCA	GCP0031	CAFF
-8.04771742137739	78.8881877983357	BRCA	GCP0033	CAFF
-21.8887535374669	67.7784925586323	BRCA	GCP0034	CAFF
-44.9222204662947	56.2279136154594	BRCA	GCP0036	CAFF
-34.1074832150135	-47.5526689579799	BRCA	GCP0037	CAFF
-36.1020699000677	42.0015559059223	BRCA	GCP0039	CAFF
-2.32178788083051	65.1040857573548	BRCA	GCP0040	CAFF
38.7006289803199	43.064635939761	BRCA	GCP0046	CAFF
17.0658621647088	12.7878238479057	BRCA	GCP0047	CAFF
0.126449626707134	-4.99404075470261	BRCA	GCP0048	CAFF
-25.5032716016948	-72.2642056436076	BRCA	GCP0049	CAFF
45.6666914080232	-68.261500809627	BRCA	GCP0051	CAFF
10.0174678940256	-88.0922110505438	BRCA	GCP0052	CAFF
-2.26170012647102	-7.75679655797939	BRCA	GCP0055	CAFF
12.6561959310971	8.57181531312765	BRCA	GCP0056	CAFF
34.633727604712	6.93353711878682	BRCA	GCP0057	CAFF
12.3449748273408	0.813647734217952	BRCA	GCP0058	CAFF
-18.3492317424958	-18.6872014926516	BRCA	GCP0059	CAFF
-68.6437862708827	-30.4294346542343	BRCA	GCP0060	CAFF
60.5395784693616	-24.6466186996609	BRCA	GCP0061	CAFF
46.7017281784407	18.9436832487965	BRCA	GCP0063	CAFF
23.8975286489352	2.81039821089683	BRCA	GCP0064	CAFF
-12.9164307324442	87.1303827757283	COREAD	GCP0068	CAFF
4.14113740136832	103.523040290226	COREAD	GCP0069	CAFF
3.13745565416706	97.8972354480199	COREAD	GCP0071	CAFF
-21.9254182132266	6.00945850836052	COREAD	GCP0074	CAFF
-45.4326462573278	-5.96489927839852	COREAD	GCP0076	CAFF
-22.8668799903434	90.4701230577042	COREAD	GCP0078	CAFF
-21.2652734834935	-4.47075078833186	COREAD	GCP0082	CAFF
15.1737669095374	66.7617204666288	COREAD	GCP0083	CAFF
4.10285721018317	-14.7819472501765	COREAD	GCP0086	CAFF
4.31618331150095	106.785308541969	COREAD	GCP0088	CAFF
28.0053892583632	-40.3789478991318	COREAD	GCP0089	CAFF
12.9156075852338	102.872348198691	COREAD	GCP0090	CAFF
6.44248439663594	99.2382770377712	COREAD	GCP0091	CAFF
0.38897221197104	90.2698399959863	COREAD	GCP0094	CAFF
8.58374342601023	95.1435793606207	COREAD	GCP0095	CAFF
-26.3359407409751	-48.246661714762	COREAD	GCP0099	CAFF
-20.8542544942045	51.0040099425821	COREAD	GCP0100	CAFF
12.5658013222368	89.6513332480105	COREAD	GCP0115	CAFF
4.73927125329594	81.7323260168993	COREAD	GCP0118	CAFF
4.49636680163086	108.855958214234	COREAD	GCP0123	CAFF
61.3713377509836	-15.4435078820773	COREAD	GCP0127	CAFF
-3.02102089361977	81.9036741910256	COREAD	GCP0129	CAFF
-37.8332394408239	-31.0307123728382	COREAD	GCP0130	CAFF
-57.0074744976385	-48.0389080643456	COREAD	GCP0131	CAFF
6.76235775322262	98.3310108677822	COREAD	GCP0133	CAFF
18.9315000405924	102.44231721489	COREAD	GCP0134	CAFF
5.55968831294177	102.416796007904	COREAD	GCP0136	CAFF
11.6119856650888	99.9431558311316	COREAD	GCP0137	CAFF
10.1785267374109	73.3212305331953	COREAD	GCP0145	CAFF
1.16849352186722	92.4635811974101	COREAD	GCP0146	CAFF
58.1311763967842	-11.5210405518634	COREAD	GCP0147	CAFF
-32.5258987212968	20.7335651587131	COREAD	GCP0154	CAFF
72.6020705217225	5.54150537500577	COREAD	GCP0155	CAFF
3.11813575084783	58.4909011433801	COREAD	GCP0161	CAFF
8.17371590390009	92.3129901333231	COREAD	GCP0164	CAFF
0.705170733241675	91.6526375441115	COREAD	GCP0169	CAFF
-16.4340269941716	89.2189862429714	COREAD	GCP0179	CAFF
-14.5967503683299	88.6204211658857	COREAD	GCP0203	CAFF
-22.3158739517653	103.30902612149	COREAD	GCP0205	CAFF
17.1538156229978	98.6316575609643	COREAD	GCP0210	CAFF
3.86488096988775	100.666402300246	COREAD	GCP0067	CAFF
13.9555205277696	88.9255894382358	COREAD	GCP0070	CAFF
16.3398799768189	-81.35574154843	COREAD	GCP0072	CAFF
12.2084799970944	45.2177323037443	COREAD	GCP0073	CAFF
-19.4109946044094	-0.222376680245112	COREAD	GCP0075	CAFF
35.9141523828417	-4.22080192219599	COREAD	GCP0077	CAFF
24.1529849323855	5.95824458706957	COREAD	GCP0079	CAFF
36.6332880354365	21.6293893371017	COREAD	GCP0080	CAFF
-67.9224492529452	-5.03438231514153	COREAD	GCP0081	CAFF
-26.7419043570007	-75.4976031033039	COREAD	GCP0084	CAFF
-27.2832897737212	-13.9122670514569	COREAD	GCP0085	CAFF
-46.0992754294685	-44.1701039696612	COREAD	GCP0087	CAFF
-13.5485738354291	88.4701542631562	COREAD	GCP0092	CAFF
-73.1288126204894	-48.8499450699243	COREAD	GCP0093	CAFF
5.63259025555097	-83.7740267935868	COREAD	GCP0096	CAFF
-55.0771534434954	-30.4062540577014	COREAD	GCP0097	CAFF
-42.3514808862348	-47.1549535104759	COREAD	GCP0098	CAFF
-10.0578922515953	55.9482469387145	COREAD	GCP0101	CAFF
26.1490174980496	6.5572884806318	COREAD	GCP0102	CAFF
10.9925791534151	74.5888203187872	COREAD	GCP0103	CAFF
27.1973063328253	4.6428292134506	COREAD	GCP0104	CAFF
71.6153386553918	5.81073208990981	COREAD	GCP0105	CAFF
38.7747964577846	10.2057842606251	COREAD	GCP0106	CAFF
14.43411883215	91.829761758045	COREAD	GCP0107	CAFF
5.66484478518414	101.543415273889	COREAD	GCP0108	CAFF
-28.7102569845832	73.9407397807021	COREAD	GCP0109	CAFF
9.65336624544919	100.964305487437	COREAD	GCP0110	CAFF
-1.35415670938759	68.5895759402399	COREAD	GCP0111	CAFF
-26.2725012577379	-24.6989367437688	COREAD	GCP0112	CAFF
17.0794309400994	90.5645294942738	COREAD	GCP0113	CAFF
-7.29660358326847	-23.2456412444498	COREAD	GCP0114	CAFF
-9.92572293217411	73.870597874246	COREAD	GCP0116	CAFF
46.4709790647144	-72.3120313770106	COREAD	GCP0117	CAFF
73.3986805845504	-40.7091502007087	COREAD	GCP0119	CAFF
55.5605704016663	-21.2262549090937	COREAD	GCP0120	CAFF
10.1411272366417	97.6510513678436	COREAD	GCP0121	CAFF
16.0282989218264	102.369718805447	COREAD	GCP0122	CAFF
-1.40528481663734	69.5625491649176	COREAD	GCP0124	CAFF
-19.4430620659437	88.2067138075728	COREAD	GCP0125	CAFF
23.9019579490888	9.66077532331176	COREAD	GCP0126	CAFF
8.70203578329849	96.726774611469	COREAD	GCP0128	CAFF
3.90730904206453	7.65637948376879	COREAD	GCP0132	CAFF
33.5907668183127	-79.0317265060222	COREAD	GCP0138	CAFF
22.3203295387465	56.7051325732959	COREAD	GCP0143	CAFF
14.8916439719196	95.188657357798	COREAD	GCP0151	CAFF
-18.9030002361826	62.285812474234	COREAD	GCP0153	CAFF
5.07440287116808	107.205819319119	COREAD	GCP0157	CAFF
-19.8818408717046	71.7337769906716	COREAD	GCP0162	CAFF
11.6010062688566	26.7334927310323	COREAD	GCP0166	CAFF
13.1294188546431	92.4838375275048	COREAD	GCP0167	CAFF
-22.6170177842702	80.415276958742	COREAD	GCP0168	CAFF
39.7239980089975	49.6217859501048	COREAD	GCP0170	CAFF
-30.7021702937848	81.5229215129422	COREAD	GCP0171	CAFF
-12.3097458125225	6.62394056924739	COREAD	GCP0172	CAFF
19.7332992501046	95.6069378573807	COREAD	GCP0173	CAFF
-10.5034031199015	-8.01683389305628	COREAD	GCP0174	CAFF
2.62612212646347	92.9624648307647	COREAD	GCP0175	CAFF
-14.8762101348504	-7.82374034685707	COREAD	GCP0176	CAFF
7.96534462681283	3.54160039615522	COREAD	GCP0177	CAFF
-21.0695950869622	-8.95380230844881	COREAD	GCP0178	CAFF
-28.2521080378492	55.8080633170031	COREAD	GCP0180	CAFF
39.5227785981954	-73.8124838849292	COREAD	GCP0181	CAFF
-17.6618768789113	-4.64956164458211	COREAD	GCP0182	CAFF
-38.2392773284896	0.0863278362506178	COREAD	GCP0183	CAFF
-51.4446332208756	9.08007843422041	COREAD	GCP0184	CAFF
-16.3820466643357	97.662941531462	COREAD	GCP0185	CAFF
-19.7388354257357	92.8623046804138	COREAD	GCP0186	CAFF
-9.18898494716247	86.9706459718036	COREAD	GCP0187	CAFF
8.95418895389769	-9.46082697304299	COREAD	GCP0188	CAFF
-0.833518341843343	105.004989741614	COREAD	GCP0189	CAFF
20.3715127298681	30.4071893855794	COREAD	GCP0190	CAFF
-20.1573241697618	-31.9836625467177	COREAD	GCP0191	CAFF
10.1009858496411	71.4943645385125	COREAD	GCP0192	CAFF
-15.395136062341	61.8988416664356	COREAD	GCP0193	CAFF
15.2111495625286	100.211958518544	COREAD	GCP0194	CAFF
17.7664680347491	92.9811736057416	COREAD	GCP0195	CAFF
-12.2196978642908	27.1812845658777	COREAD	GCP0196	CAFF
-28.2960414724836	-33.3603596697735	COREAD	GCP0197	CAFF
-2.35695870482211	105.10173381037	COREAD	GCP0198	CAFF
7.09890624936132	103.59442626568	COREAD	GCP0199	CAFF
15.88281557271	97.94479322593	COREAD	GCP0200	CAFF
49.9761774696582	33.1245221662618	COREAD	GCP0201	CAFF
5.96035273480911	92.2850346041605	COREAD	GCP0202	CAFF
16.474674291277	94.7833155211772	COREAD	GCP0204	CAFF
-1.35201217323634	22.6883182686234	COREAD	GCP0206	CAFF
8.33649777410186	99.192352841015	COREAD	GCP0207	CAFF
11.9035180155174	95.6836061225644	COREAD	GCP0208	CAFF
8.27595780075505	90.0971830621332	COREAD	GCP0209	CAFF
50.2713556773879	-21.5818132338551	COREAD	GCP0211	CAFF
10.791091572826	93.114911353272	COREAD	GCP0212	CAFF
-22.7682809963157	103.209794633047	COREAD	GCP0213	CAFF
5.50885047029393	96.5746036390906	COREAD	GCP0214	CAFF
-17.6177207364106	90.2435189812967	COREAD	GCP0215	CAFF
-31.3020487822085	-53.9554632084507	COREAD	GCP0216	CAFF
-5.8313680924977	-55.3903401169462	ESCA	GCP0226	CAFF
14.7482884602618	78.4287572975104	ESCA	GCP0229	CAFF
-47.0669693460698	-54.6562547540321	ESCA	GCP0231	CAFF
27.0518763085289	65.9921743877446	ESCA	GCP0232	CAFF
-11.7302431932671	63.8918945960298	ESCA	GCP0233	CAFF
-4.80427995728652	43.7533632536086	ESCA	GCP0234	CAFF
-8.89848988689502	65.1003363123177	ESCA	GCP0237	CAFF
-15.3163155183996	-1.17857373700535	ESCA	GCP0252	CAFF
-7.68142868686423	-4.37312562687575	ESCA	GCP0259	CAFF
-23.3038880466555	-37.4709528215292	ESCA	GCP0269	CAFF
-38.0271548568178	-74.63204176978	ESCA	GCP0270	CAFF
-17.5927431725394	2.65279077297583	ESCA	GCP0271	CAFF
-28.8432887427603	-21.0145787159731	ESCA	GCP0272	CAFF
21.4994310910893	59.6128378118936	ESCA	GCP0273	CAFF
-23.8504792943954	59.6386650754865	ESCA	GCP0274	CAFF
34.4326205443365	10.6049761549592	ESCA	GCP0275	CAFF
2.75402537473015	-79.5002765031517	ESCA	GCP0276	CAFF
-36.2507145175758	-73.4302037612434	ESCA	GCP0218	CAFF
-20.2827406514741	-38.4397399650026	ESCA	GCP0219	CAFF
23.4439437587285	93.2088099819287	ESCA	GCP0220	CAFF
-43.0478144005483	-8.90284837712093	ESCA	GCP0221	CAFF
18.8125756870896	-31.9876849700682	ESCA	GCP0222	CAFF
22.42475710519	59.9165944531852	ESCA	GCP0223	CAFF
-9.45383663985049	64.6717760178617	ESCA	GCP0224	CAFF
-15.0922264845774	80.9544642240484	ESCA	GCP0225	CAFF
16.2629334921701	9.22750202781783	ESCA	GCP0227	CAFF
-25.5214480589855	28.3449634695347	ESCA	GCP0228	CAFF
-22.9802573935678	29.8044294105186	ESCA	GCP0230	CAFF
15.6643260713972	63.7867141966855	ESCA	GCP0239	CAFF
54.0407843616172	-4.57369336478944	ESCA	GCP0244	CAFF
-12.6162032440409	-16.1104317375646	ESCA	GCP0245	CAFF
18.0697989842075	64.8269191688082	ESCA	GCP0246	CAFF
-15.7236163587626	-64.2540221230424	ESCA	GCP0247	CAFF
11.6966858816781	107.352596307707	ESCA	GCP0248	CAFF
-22.8345929392367	97.8198268157778	ESCA	GCP0249	CAFF
13.2048560366715	45.7539291550204	ESCA	GCP0250	CAFF
-3.96550755364281	54.3011897616668	ESCA	GCP0251	CAFF
-9.11588565823163	-14.5769840932294	ESCA	GCP0253	CAFF
8.30574051532545	12.7385945857924	ESCA	GCP0254	CAFF
18.7491638944273	58.3998887707687	ESCA	GCP0255	CAFF
-24.7086013087571	73.3466322630056	ESCA	GCP0256	CAFF
24.0037785820566	60.2719217760015	ESCA	GCP0257	CAFF
-24.6981003730296	0.880747053311265	ESCA	GCP0258	CAFF
-2.90281295405956	-80.1132167117444	ESCA	GCP0260	CAFF
10.8816782892445	12.7002581723185	ESCA	GCP0261	CAFF
-41.3836736998023	-54.4295916630799	ESCA	GCP0262	CAFF
-2.33361526342479	-3.0559550311151	ESCA	GCP0263	CAFF
18.6117523479825	57.1459791643793	ESCA	GCP0264	CAFF
-10.5112728601782	0.977809610215356	ESCA	GCP0265	CAFF
25.7380755759149	65.1328315268002	ESCA	GCP0266	CAFF
55.5873226827837	-3.73802088280229	ESCA	GCP0267	CAFF
34.7050742380323	17.5342110829083	ESCA	GCP0268	CAFF
21.9836246454729	30.817780441913	ESCA	GCP0277	CAFF
52.4360864457714	-5.90318121772488	HEALTHY	GCH0006	CAFF
61.9609530623804	-21.3194612174318	HEALTHY	GCH0011	CAFF
53.8656960388056	4.91242698216361	HEALTHY	GCH0015	CAFF
34.3227379580838	-33.0648268416911	HEALTHY	GCH0018	CAFF
-18.7192621938582	-11.5216644394307	HEALTHY	GCH0020	CAFF
49.7244721273482	-10.2514798051627	HEALTHY	GCH0030	CAFF
67.5358736542405	-48.1937902797937	HEALTHY	GCH0044	CAFF
25.6275971202732	-68.3908854501997	HEALTHY	GCH0048	CAFF
5.72322930355849	-7.14341085915796	HEALTHY	GCH0061	CAFF
44.0144558590377	18.6129621320703	HEALTHY	GCH0067	CAFF
-9.3021815287411	-6.74477939163121	HEALTHY	GCH0076	CAFF
38.2612211241781	1.38979761348706	HEALTHY	GCH0080	CAFF
62.4043243231444	-35.4368936177141	HEALTHY	GCH0081	CAFF
65.6022059678055	-35.3030248465493	HEALTHY	GCH0084	CAFF
33.9398638674435	-73.1370777452667	HEALTHY	GCH0092	CAFF
-13.6986115169841	5.69727738273929	HEALTHY	GCH0096	CAFF
-61.3297505740631	-26.0342543100432	HEALTHY	GCH0098	CAFF
10.7397783254533	-25.2331144796715	HEALTHY	GCH0103	CAFF
19.0852967452206	-77.8765599650123	HEALTHY	GCH0106	CAFF
63.0592478927569	1.65981777290255	HEALTHY	GCH0116	CAFF
11.8839070011921	-61.3322608926155	HEALTHY	GCH0136	CAFF
55.1890285249383	9.94695323536814	HEALTHY	GCH0144	CAFF
6.54282734109182	-66.4198611376332	HEALTHY	GCH0153	CAFF
21.2942091110777	-68.513039335455	HEALTHY	GCH0158	CAFF
-57.9663860096258	-54.0093529718296	HEALTHY	GCH0159	CAFF
-62.7161249347122	-47.6887805444579	HEALTHY	GCH0161	CAFF
-61.1278751784577	-54.8642635117666	HEALTHY	GCH0162	CAFF
43.0720144222074	-58.1036235576774	HEALTHY	GCH0166	CAFF
43.2700993472033	-54.7367549814195	HEALTHY	GCH0167	CAFF
-28.3810823223248	-61.4178321826871	HEALTHY	GCH0169	CAFF
-59.5683343395991	-35.1245321521273	HEALTHY	GCH0176	CAFF
4.35869303126105	-33.9090970434034	HEALTHY	GCH0177	CAFF
21.7219720089447	93.5623476543765	HEALTHY	GCH0178	CAFF
34.6937835672449	-68.4736301464766	HEALTHY	GCH0189	CAFF
14.4161150780388	-74.8385183710981	HEALTHY	GCH0191	CAFF
-51.3991085222251	-74.7166968265795	HEALTHY	GCH0194	CAFF
11.5664875158941	-38.4079761729873	HEALTHY	GCH0225	CAFF
1.94284848427803	-13.0275759670601	HEALTHY	GCH0232	CAFF
-46.7702649820739	-75.9018345828362	HEALTHY	GCH0233	CAFF
-57.1762282943127	-37.340614957647	HEALTHY	GCH0234	CAFF
70.0944737680256	6.30799744758306	HEALTHY	GCH0235	CAFF
-6.54196035830754	-72.1807980330816	HEALTHY	GCH0236	CAFF
-14.6185526956992	-55.296995016736	HEALTHY	GCH0237	CAFF
39.1974146967814	-81.1718416156256	HEALTHY	GCH0238	CAFF
-36.096336894908	30.4484305836262	HEALTHY	GCH0239	CAFF
-16.8378362898993	-15.0510946920892	HEALTHY	GCH0240	CAFF
28.2978366030208	3.13000713625684	HEALTHY	GCH0241	CAFF
-61.6859038115045	-29.9518860490954	HEALTHY	GCH0242	CAFF
29.2098839328892	-57.9275606266411	HEALTHY	GCH0243	CAFF
68.4636144109324	-11.5626948913219	HEALTHY	GCH0244	CAFF
43.8795982924017	-72.9768671534583	HEALTHY	GCH0245	CAFF
-42.286625394817	-71.3828542360528	HEALTHY	GCH0246	CAFF
9.90620987363103	-36.8849146071115	HEALTHY	GCH0247	CAFF
30.4610258712496	-57.1745074975711	HEALTHY	GCH0248	CAFF
64.9705527854195	-7.20287390713657	HEALTHY	GCH0249	CAFF
-43.9014508912014	-59.0047182987545	HEALTHY	GCH0250	CAFF
-1.85250233875102	3.04351558415626	HEALTHY	GCH0251	CAFF
-41.7325616986422	-76.4507859318755	HEALTHY	GCH0252	CAFF
-47.4420919144	-67.0729263846848	HEALTHY	GCH0253	CAFF
39.8290292865642	-6.23969777668212	HEALTHY	GCH0254	CAFF
-5.37150580333608	6.21650094161985	HEALTHY	GCH0255	CAFF
-58.7093937750197	-27.1331027548036	HEALTHY	GCH0256	CAFF
11.9765019144258	-35.4322891100631	HEALTHY	GCH0257	CAFF
1.16596162735422	-9.26422400643849	HEALTHY	GCH0258	CAFF
-10.9657101800748	-10.8236494710647	HEALTHY	GCH0259	CAFF
31.0135108585926	-54.3175607987063	HEALTHY	GCH0260	CAFF
64.3555762346472	14.7589385616019	HEALTHY	GCH0261	CAFF
-47.6674224029277	-56.6979756770068	HEALTHY	GCH0262	CAFF
-35.9737339087986	32.4390921541645	HEALTHY	GCH0263	CAFF
24.7904026854967	-12.9766413504741	HEALTHY	GCH0264	CAFF
30.4556448902104	-56.0786380829136	HEALTHY	GCH0265	CAFF
6.61982381589017	3.4108443752101	HEALTHY	GCH0266	CAFF
19.4505349147791	-33.9443928158761	HEALTHY	GCH0267	CAFF
-50.0357803679625	-47.0796311581287	HEALTHY	GCH0268	CAFF
-60.0570282253724	-31.0453640539771	HEALTHY	GCH0269	CAFF
-53.7644602809377	-77.6341288967176	HEALTHY	GCH0270	CAFF
-50.6063417592217	-17.7789951568136	HEALTHY	GCH0271	CAFF
-54.04543864194	-49.975496562376	HEALTHY	GCH0272	CAFF
51.0023641060246	-19.7128435844171	HEALTHY	GCH0273	CAFF
54.7829488039763	3.49290562495525	HEALTHY	GCH0274	CAFF
68.3550622211804	-35.3320629263161	HEALTHY	GCH0275	CAFF
-47.5061401201921	-75.6871798588312	HEALTHY	GCH0276	CAFF
62.0621806767332	-19.7626206412891	HEALTHY	GCH0277	CAFF
-11.0882014149741	-3.77554135064375	HEALTHY	GCH0278	CAFF
-57.5544387304453	-26.4055072956694	HEALTHY	GCH0279	CAFF
-61.2952201163409	-46.241701571039	HEALTHY	GCH0303	CAFF
11.2195699648485	-49.5207739528359	HEALTHY	GCH0308	CAFF
72.7797070722262	-36.3191226352774	HEALTHY	GCH0311	CAFF
76.0424693395743	-29.7871720716028	HEALTHY	GCH0312	CAFF
34.4964307476946	-77.4290504799789	HEALTHY	GCH0322	CAFF
11.4415793610539	-60.560350721855	HEALTHY	GCH0325	CAFF
-8.8617092483902	-57.7091957049285	HEALTHY	GCH0331	CAFF
59.5849586724416	-22.8873970308732	HEALTHY	GCH0333	CAFF
39.8306002276981	25.6816293412423	HEALTHY	GCH0334	CAFF
-7.59787936726106	-34.1306395769911	HEALTHY	GCH0336	CAFF
33.5603995874372	-76.122718918234	HEALTHY	GCH0338	CAFF
41.962230893817	40.4952929863363	HEALTHY	GCH0341	CAFF
52.8455920875247	-48.1282977404036	HEALTHY	GCH0342	CAFF
-71.8689116115055	-47.87388294708	HEALTHY	GCH0346	CAFF
54.1257560829626	16.9206297036285	HEALTHY	GCH0348	CAFF
-7.26037155540134	-79.0174353929181	HEALTHY	GCH0350	CAFF
34.1628474892214	13.4948165303133	HEALTHY	GCH0363	CAFF
46.5996568370761	21.1110117099498	HEALTHY	GCH0364	CAFF
50.6778574683831	27.1773508122348	HEALTHY	GCH0366	CAFF
53.3159659446209	-38.7691799524359	HEALTHY	GCH0382	CAFF
24.704591725246	-0.370508243374972	HEALTHY	GCH0383	CAFF
37.2361480819079	-80.1488787298243	HEALTHY	GCH0384	CAFF
-33.8059682970378	17.2945277895378	HEALTHY	GCH0387	CAFF
13.1245555930466	-49.9546123125626	HEALTHY	GCH0390	CAFF
60.9049137862238	-40.2258414678768	HEALTHY	GCH0399	CAFF
41.2874052913466	20.4572124007265	HEALTHY	GCH0400	CAFF
66.2069967977847	-16.9531407088435	HEALTHY	GCH0403	CAFF
15.6486554910177	6.80254180379017	HEALTHY	GCH0406	CAFF
37.0255975188178	24.45558373524	HEALTHY	GCH0407	CAFF
-5.18801512327588	-72.6425454004039	HEALTHY	GCH0411	CAFF
-21.137971506299	7.80187832448712	HEALTHY	GCH0412	CAFF
36.2163158563676	-73.9386283695698	HEALTHY	GCH0417	CAFF
37.8019390090553	-37.2144550933706	HEALTHY	GCH0418	CAFF
-18.7471746107188	19.7490744119127	HEALTHY	GCH0423	CAFF
45.0230708387043	5.34711642076871	HEALTHY	GCH0424	CAFF
-8.99367705868999	-0.17912521239956	HEALTHY	GCH0430	CAFF
37.9167857641985	-69.5897514447656	HEALTHY	GCH0431	CAFF
37.0503014101133	-3.33166808694955	HEALTHY	GCH0432	CAFF
-7.53882559780798	-23.8577676659942	HEALTHY	GCH0434	CAFF
38.3347603703582	24.9727925542424	HEALTHY	GCH0436	CAFF
35.1179748468286	-75.691868541805	HEALTHY	GCH0440	CAFF
-2.01041612940908	-1.86645832806751	HEALTHY	GCH0443	CAFF
64.6044795987527	12.41851405319	HEALTHY	GCH0444	CAFF
-13.4024714304403	-1.34087548558875	HEALTHY	GCH0448	CAFF
35.2463888474017	-67.1219273503554	HEALTHY	GCH0460	CAFF
58.4401527663576	-2.30473802923486	HEALTHY	GCH0462	CAFF
23.5864679114009	30.0208229531976	HEALTHY	GCH0470	CAFF
52.0710102065	7.17063387558363	HEALTHY	GCH0473	CAFF
-13.6738885115841	-79.107205827866	HEALTHY	GCH0474	CAFF
8.49962415174199	-1.13804281731264	HEALTHY	GCH0476	CAFF
-59.647988493324	-38.1766397278719	HEALTHY	GCH0477	CAFF
35.578075411011	19.7577714033895	HEALTHY	GCH0478	CAFF
64.453202468117	-20.0553706657654	HEALTHY	GCH0482	CAFF
67.3652642776529	-26.494907572484	HEALTHY	GCH0484	CAFF
-7.35880917131689	-56.5736573896352	HEALTHY	GCH0486	CAFF
11.4470420730577	14.3643678073008	HEALTHY	GCH0488	CAFF
35.9224938743712	-34.8313239562931	HEALTHY	GCH0489	CAFF
61.9349833077508	21.7372160101938	HEALTHY	GCH0492	CAFF
-31.4846566773076	-68.4486985914883	HEALTHY	GCH0493	CAFF
42.6523279856937	2.92304156280782	HEALTHY	GCH0495	CAFF
-9.5424860137445	-78.163273473562	HEALTHY	GCH0001	CAFF
-19.1793386053175	-65.8243626560171	HEALTHY	GCH0002	CAFF
-12.5734483233366	-45.8777372686993	HEALTHY	GCH0003	CAFF
-33.1225941143316	-61.6906663517859	HEALTHY	GCH0004	CAFF
-9.69894293011192	-33.6266856778924	HEALTHY	GCH0005	CAFF
43.0829359921732	-7.2759302740004	HEALTHY	GCH0007	CAFF
69.6777668303765	-13.6470009244165	HEALTHY	GCH0008	CAFF
7.19106369934899	-0.234019570908578	HEALTHY	GCH0009	CAFF
52.2077101320137	14.8991217237589	HEALTHY	GCH0010	CAFF
-22.9090485622696	-12.9964005985814	HEALTHY	GCH0012	CAFF
42.4915199752767	-80.3938648195576	HEALTHY	GCH0013	CAFF
-10.3205042598427	6.89106488550917	HEALTHY	GCH0014	CAFF
-35.289550402975	-24.9959560163036	HEALTHY	GCH0016	CAFF
42.6946211149784	19.8266363952307	HEALTHY	GCH0017	CAFF
2.4639417375994	-0.261906893369542	HEALTHY	GCH0019	CAFF
65.5093757793878	-29.6398133452344	HEALTHY	GCH0021	CAFF
-18.5236786553606	-74.2892623106156	HEALTHY	GCH0022	CAFF
-52.4442925334881	-40.2839257827255	HEALTHY	GCH0023	CAFF
-25.2614040117718	-11.29251761637	HEALTHY	GCH0024	CAFF
68.9499480538132	-25.8212499781884	HEALTHY	GCH0025	CAFF
-34.1357922773264	-5.53931008080109	HEALTHY	GCH0026	CAFF
5.71766218803406	-56.7161279644233	HEALTHY	GCH0027	CAFF
14.5108856743948	-76.0886249173243	HEALTHY	GCH0028	CAFF
-53.6483646852281	-22.7047196633936	HEALTHY	GCH0029	CAFF
20.077012935123	-82.6110153455308	HEALTHY	GCH0031	CAFF
3.35806289116394	-4.89721999816792	HEALTHY	GCH0032	CAFF
17.2983043609444	-75.9350601022314	HEALTHY	GCH0033	CAFF
-23.1881358983442	-25.532703516204	HEALTHY	GCH0034	CAFF
15.021550421303	-71.3810439251293	HEALTHY	GCH0035	CAFF
50.9121927070642	-69.4529275426064	HEALTHY	GCH0036	CAFF
48.5065275931413	-76.1393083136937	HEALTHY	GCH0037	CAFF
44.302458700801	-54.5177640862745	HEALTHY	GCH0038	CAFF
-31.2975630510234	-8.08509214361638	HEALTHY	GCH0039	CAFF
39.4237358907895	-78.0774378291225	HEALTHY	GCH0040	CAFF
-17.9119307765067	-46.7709278316146	HEALTHY	GCH0041	CAFF
-19.0866541053819	-45.3712926555159	HEALTHY	GCH0042	CAFF
71.3270950691741	-27.6106001667625	HEALTHY	GCH0043	CAFF
-59.3153475289202	-45.9515499028999	HEALTHY	GCH0045	CAFF
-12.4771283562801	-58.3454824201422	HEALTHY	GCH0046	CAFF
30.4299815158654	-71.4686154025134	HEALTHY	GCH0047	CAFF
41.2882411568349	44.4942377038214	HEALTHY	GCH0049	CAFF
9.09335119547953	-73.5521507899587	HEALTHY	GCH0050	CAFF
56.8982249683807	-5.13301243798008	HEALTHY	GCH0051	CAFF
68.3407708398557	-30.9040682545584	HEALTHY	GCH0052	CAFF
72.5208865587844	-11.5658528231993	HEALTHY	GCH0053	CAFF
-11.1505269925766	-60.3881553331854	HEALTHY	GCH0054	CAFF
-61.2697828175644	-38.3311474330921	HEALTHY	GCH0055	CAFF
31.3465115598283	3.20411931544236	HEALTHY	GCH0056	CAFF
51.1233777197896	-13.2708520759702	HEALTHY	GCH0057	CAFF
-2.42407134388515	-65.7290427402578	HEALTHY	GCH0058	CAFF
22.7032056830871	1.06136701630838	HEALTHY	GCH0059	CAFF
-54.675521972603	-51.3725923646621	HEALTHY	GCH0060	CAFF
-65.6298004377529	-16.5196452451018	HEALTHY	GCH0062	CAFF
47.2842977053953	-8.8468223883032	HEALTHY	GCH0063	CAFF
-47.3385748462495	-38.1570614059731	HEALTHY	GCH0064	CAFF
54.4305376909894	-9.89962026110719	HEALTHY	GCH0065	CAFF
-33.8262471289752	-24.8441246297773	HEALTHY	GCH0066	CAFF
18.8507380536702	-70.8827617754817	HEALTHY	GCH0068	CAFF
-10.5598306057992	-65.9746509001354	HEALTHY	GCH0069	CAFF
-37.8926729296275	-33.7459106033405	HEALTHY	GCH0070	CAFF
-7.68984435295039	-66.8192652801052	HEALTHY	GCH0071	CAFF
51.2688982341126	-3.12896731760329	HEALTHY	GCH0072	CAFF
25.1831834083532	29.3665187208329	HEALTHY	GCH0073	CAFF
28.0260227390803	-70.5636372294263	HEALTHY	GCH0074	CAFF
26.5755079785548	-70.0346359599542	HEALTHY	GCH0075	CAFF
19.0987715930574	-29.2001390237054	HEALTHY	GCH0077	CAFF
54.9321391546509	13.7989968757094	HEALTHY	GCH0078	CAFF
34.7199816693485	-85.0877812212926	HEALTHY	GCH0079	CAFF
20.7285062132497	-84.3369460148555	HEALTHY	GCH0082	CAFF
45.4289551272984	-7.11016069594036	HEALTHY	GCH0083	CAFF
-18.3207246181635	18.8351007184963	HEALTHY	GCH0085	CAFF
4.93519307437654	-74.4890786766793	HEALTHY	GCH0086	CAFF
-22.6895336189052	-53.6291074756709	HEALTHY	GCH0087	CAFF
-48.7774813612323	57.3501692479805	HEALTHY	GCH0088	CAFF
4.60801774859825	2.7330627804134	HEALTHY	GCH0089	CAFF
51.1321657927724	-76.9434247580407	HEALTHY	GCH0090	CAFF
18.1963899712094	-63.9657416055714	HEALTHY	GCH0091	CAFF
-46.7120148931276	78.5736608710634	HEALTHY	GCH0093	CAFF
-51.942169713698	41.1196856623723	HEALTHY	GCH0094	CAFF
50.2107475726615	23.5127035967784	HEALTHY	GCH0095	CAFF
54.0630395072024	-47.6145524448893	HEALTHY	GCH0097	CAFF
20.0664184694237	2.34700592752806	HEALTHY	GCH0099	CAFF
-42.6051147291311	-67.7902567512794	HEALTHY	GCH0100	CAFF
19.5157330796083	-22.6036670814343	HEALTHY	GCH0101	CAFF
48.1740810643803	-71.1502354283012	HEALTHY	GCH0102	CAFF
42.3531947840084	-15.7553009364372	HEALTHY	GCH0104	CAFF
40.8542040666886	17.2810591464645	HEALTHY	GCH0105	CAFF
73.4418256538862	-21.8983096258114	HEALTHY	GCH0107	CAFF
5.5446334546105	-67.5778075195467	HEALTHY	GCH0108	CAFF
-59.7544061716348	-52.0962203813124	HEALTHY	GCH0109	CAFF
64.7006194245551	-22.4733853314516	HEALTHY	GCH0110	CAFF
25.4383742389273	-1.65220971051286	HEALTHY	GCH0111	CAFF
17.8004837685818	-31.0878993666645	HEALTHY	GCH0112	CAFF
50.4523903737908	-51.2750698597778	HEALTHY	GCH0113	CAFF
52.1399445086825	19.6102501788971	HEALTHY	GCH0114	CAFF
54.943762321968	-5.467537502966	HEALTHY	GCH0115	CAFF
27.3873077533859	-47.8487534880689	HEALTHY	GCH0117	CAFF
65.0769582651174	13.135239909185	HEALTHY	GCH0118	CAFF
43.4094263138825	-55.8080661511722	HEALTHY	GCH0119	CAFF
-50.773780730549	-27.1022533540163	HEALTHY	GCH0120	CAFF
27.9690473143555	-76.3264357981566	HEALTHY	GCH0121	CAFF
17.2387303535253	-36.1992243091016	HEALTHY	GCH0122	CAFF
-45.6230000196017	-12.1775672320091	HEALTHY	GCH0123	CAFF
-10.3537973828237	17.0191350004661	HEALTHY	GCH0124	CAFF
-2.56991011813821	34.3017362971578	HEALTHY	GCH0125	CAFF
2.33788742713708	-1.91302392785598	HEALTHY	GCH0126	CAFF
0.454059154924076	-70.6637134159113	HEALTHY	GCH0127	CAFF
48.6651462661375	-50.1534867894063	HEALTHY	GCH0128	CAFF
48.0743064276509	-17.9695584118354	HEALTHY	GCH0129	CAFF
49.1739246432988	-27.5909131951472	HEALTHY	GCH0130	CAFF
17.6824704467438	-33.6468571677922	HEALTHY	GCH0131	CAFF
15.543582050234	-73.1796313671961	HEALTHY	GCH0132	CAFF
-42.7605346483563	-22.760362963968	HEALTHY	GCH0133	CAFF
41.0321027970577	-6.34275276048569	HEALTHY	GCH0134	CAFF
12.4483788925304	-74.2786500951417	HEALTHY	GCH0135	CAFF
-31.7944997136396	5.89902125503282	HEALTHY	GCH0137	CAFF
7.81819022677608	-10.4702978782855	HEALTHY	GCH0138	CAFF
10.9061897673665	-82.5283996925241	HEALTHY	GCH0139	CAFF
62.2467437357476	2.49261928131582	HEALTHY	GCH0140	CAFF
-24.2270673299866	-73.1509901240104	HEALTHY	GCH0141	CAFF
46.2411106018835	-6.0435652062882	HEALTHY	GCH0142	CAFF
9.27771254304506	-13.6374837737661	HEALTHY	GCH0143	CAFF
47.1336007355814	-51.5602658590478	HEALTHY	GCH0145	CAFF
24.2102459381161	-5.2300366998077	HEALTHY	GCH0146	CAFF
54.731615973738	-28.4635874050553	HEALTHY	GCH0147	CAFF
39.6727754718002	-53.8859703751134	HEALTHY	GCH0148	CAFF
-8.93763044701202	-32.2296172334781	HEALTHY	GCH0149	CAFF
29.4104185768193	-82.9065732407159	HEALTHY	GCH0150	CAFF
20.9875450139828	-80.3708310851191	HEALTHY	GCH0151	CAFF
30.7599847790525	8.39700246746006	HEALTHY	GCH0152	CAFF
33.2201622335816	66.0645149291857	HEALTHY	GCH0154	CAFF
48.9834050242007	-3.47073010357216	HEALTHY	GCH0155	CAFF
55.0838246936475	-7.48017923731055	HEALTHY	GCH0156	CAFF
-54.0170744066835	-53.4735109426005	HEALTHY	GCH0157	CAFF
20.1764585238985	-68.4069409690201	HEALTHY	GCH0160	CAFF
0.180006156759569	-8.67541470929713	HEALTHY	GCH0163	CAFF
-7.06763071013372	-63.863686158178	HEALTHY	GCH0164	CAFF
33.2216636214818	67.2252667241346	HEALTHY	GCH0165	CAFF
74.6841771293671	-25.6044974707656	HEALTHY	GCH0168	CAFF
49.0888722552625	27.8062290966362	HEALTHY	GCH0170	CAFF
35.4973517964484	25.5485756199932	HEALTHY	GCH0171	CAFF
-10.4857058673662	20.5674303146305	HEALTHY	GCH0172	CAFF
-33.453727287513	-66.3613953895933	HEALTHY	GCH0173	CAFF
-59.0657633457158	-36.9572772092668	HEALTHY	GCH0174	CAFF
30.2759292446631	-75.6330895434541	HEALTHY	GCH0175	CAFF
76.159132135054	-31.4290636976117	HEALTHY	GCH0179	CAFF
40.7767498444932	-55.2859248852134	HEALTHY	GCH0180	CAFF
20.8762640092919	-66.884700808778	HEALTHY	GCH0181	CAFF
-42.7119817525801	-49.1107879480929	HEALTHY	GCH0182	CAFF
33.649512753655	-53.247354659382	HEALTHY	GCH0183	CAFF
30.3853255752243	19.1364257395054	HEALTHY	GCH0184	CAFF
70.9985973496555	-38.9514311558185	HEALTHY	GCH0185	CAFF
-15.2667808019748	-4.01070664476334	HEALTHY	GCH0186	CAFF
64.9783669669707	1.14393421729113	HEALTHY	GCH0187	CAFF
11.9281063726611	-76.0437333212405	HEALTHY	GCH0188	CAFF
38.3101270176161	-79.6087984045744	HEALTHY	GCH0190	CAFF
59.6331947133923	-34.6958019848454	HEALTHY	GCH0192	CAFF
36.848254173296	-85.2238912426315	HEALTHY	GCH0193	CAFF
-43.6247218736035	-70.4662573863764	HEALTHY	GCH0195	CAFF
23.2780824859749	2.07266488937876	HEALTHY	GCH0196	CAFF
54.8379463686555	-13.4110938026183	HEALTHY	GCH0197	CAFF
50.3891631007428	-25.1922834390354	HEALTHY	GCH0198	CAFF
-49.7497030453609	-69.8633556659583	HEALTHY	GCH0199	CAFF
-62.4387245772937	-44.4434198413321	HEALTHY	GCH0200	CAFF
-39.4393859516005	-38.2860013858394	HEALTHY	GCH0201	CAFF
-38.641332245623	-38.0176941008579	HEALTHY	GCH0202	CAFF
9.632013110352	-34.3711933306517	HEALTHY	GCH0203	CAFF
-35.2657997106044	-46.2846315382741	HEALTHY	GCH0204	CAFF
5.92115559368473	-38.0286024833218	HEALTHY	GCH0205	CAFF
-49.4683942002525	-74.201103314136	HEALTHY	GCH0206	CAFF
-70.4182898439086	-46.5618231193608	HEALTHY	GCH0207	CAFF
-38.1656616915287	-73.0173795470928	HEALTHY	GCH0208	CAFF
9.99668516998801	-35.7521181354114	HEALTHY	GCH0209	CAFF
12.8373863721093	-34.7778405694888	HEALTHY	GCH0210	CAFF
-42.97921279454	-57.5388720943988	HEALTHY	GCH0211	CAFF
-38.7721580209075	-72.0187143691378	HEALTHY	GCH0212	CAFF
31.8758389917038	-53.2845117832684	HEALTHY	GCH0213	CAFF
-46.7832129472117	-72.1159004825559	HEALTHY	GCH0214	CAFF
-41.4330306442564	-31.4957782581796	HEALTHY	GCH0215	CAFF
-46.3054766160887	-70.8616795800416	HEALTHY	GCH0216	CAFF
-48.4626985944104	-68.7052574435373	HEALTHY	GCH0217	CAFF
-43.0367576729032	-40.2134880410242	HEALTHY	GCH0218	CAFF
37.3381860079395	-22.4086220649217	HEALTHY	GCH0219	CAFF
-46.2014244986606	-25.9938370478728	HEALTHY	GCH0220	CAFF
-43.1167516406993	-73.7350155807975	HEALTHY	GCH0221	CAFF
6.5589278875842	-37.5542421267724	HEALTHY	GCH0222	CAFF
29.5982589187697	11.2623068562101	HEALTHY	GCH0223	CAFF
-40.4987263325254	-35.8651661395447	HEALTHY	GCH0224	CAFF
-51.0959555422164	-69.4440352705638	HEALTHY	GCH0226	CAFF
25.4269570661233	-45.6154380460506	HEALTHY	GCH0227	CAFF
49.4033505069466	-49.1078652330119	HEALTHY	GCH0228	CAFF
-24.0166145190428	-59.0910081129598	HEALTHY	GCH0229	CAFF
-50.5868130082349	-67.0713816010797	HEALTHY	GCH0230	CAFF
-24.4618655598241	-59.9081199172251	HEALTHY	GCH0231	CAFF
35.7413112066139	-46.7538382486	HEALTHY	GCH0280	CAFF
14.4888938509191	-49.0128610723159	HEALTHY	GCH0281	CAFF
-42.2404943187099	-63.5248772490525	HEALTHY	GCH0282	CAFF
26.8575598820593	-45.9219774888839	HEALTHY	GCH0283	CAFF
-44.0477235671991	-32.610352184564	HEALTHY	GCH0284	CAFF
24.1034760414663	-32.9309594339549	HEALTHY	GCH0285	CAFF
-42.918216244451	-63.9312151418584	HEALTHY	GCH0286	CAFF
52.2863613703659	-21.1964440859031	HEALTHY	GCH0287	CAFF
-41.5699580471668	-73.3523050518785	HEALTHY	GCH0288	CAFF
26.2135966274612	-55.4404527454015	HEALTHY	GCH0289	CAFF
-44.3695033710775	-74.8056658896136	HEALTHY	GCH0290	CAFF
-49.7514322753668	-72.174285997286	HEALTHY	GCH0291	CAFF
27.3346126063756	-44.3575691849845	HEALTHY	GCH0292	CAFF
-42.1709258270346	-74.3702981555014	HEALTHY	GCH0293	CAFF
-44.6756209190196	-79.7351957996272	HEALTHY	GCH0294	CAFF
31.8380414780548	-55.3559553706318	HEALTHY	GCH0295	CAFF
-38.5960254788349	-77.8480446388642	HEALTHY	GCH0296	CAFF
-52.5068414446265	-76.2679497953895	HEALTHY	GCH0297	CAFF
61.1173338473857	-19.1927995558498	HEALTHY	GCH0298	CAFF
-9.05785671631221	-40.8701238290789	HEALTHY	GCH0299	CAFF
-48.0953644099106	-52.4735212742527	HEALTHY	GCH0300	CAFF
-9.68887971539751	-48.6322273362245	HEALTHY	GCH0301	CAFF
15.9384619845559	-48.0282238072883	HEALTHY	GCH0302	CAFF
23.4805044812854	47.2972100180987	HEALTHY	GCH0304	CAFF
16.0535771206976	15.2527536934378	HEALTHY	GCH0305	CAFF
29.8352588751811	-51.9729803502193	HEALTHY	GCH0306	CAFF
23.262036462769	-17.7576479968873	HEALTHY	GCH0307	CAFF
40.5044914717039	0.392791434157	HEALTHY	GCH0309	CAFF
35.387928855389	-73.2315784738501	HEALTHY	GCH0310	CAFF
67.2771364306581	12.6482822089231	HEALTHY	GCH0313	CAFF
13.7421258805008	104.503567557227	HEALTHY	GCH0314	CAFF
67.5781007620404	-29.3528265762057	HEALTHY	GCH0315	CAFF
15.4618914454279	-79.9201838506919	HEALTHY	GCH0316	CAFF
-10.3390552932957	18.3894497403744	HEALTHY	GCH0317	CAFF
44.4135140590561	20.6485636827625	HEALTHY	GCH0318	CAFF
-24.4082118639121	-29.0481913650423	HEALTHY	GCH0319	CAFF
70.398949901346	-41.1915614062354	HEALTHY	GCH0320	CAFF
45.9726889175922	26.6627702517447	HEALTHY	GCH0321	CAFF
-40.3886647680547	-53.2365785033226	HEALTHY	GCH0323	CAFF
37.4735672902204	-36.102308402135	HEALTHY	GCH0324	CAFF
-47.2067403662665	-58.2007624138268	HEALTHY	GCH0326	CAFF
47.8795063508495	15.1665750260847	HEALTHY	GCH0327	CAFF
44.5862506491296	-50.9442222941463	HEALTHY	GCH0328	CAFF
28.9632409205881	-80.5887624204728	HEALTHY	GCH0329	CAFF
46.2768695031028	-13.9136054157625	HEALTHY	GCH0330	CAFF
-3.94722682794711	35.3644171733016	HEALTHY	GCH0332	CAFF
68.2247876801136	-42.8739105643782	HEALTHY	GCH0335	CAFF
30.8169676422201	-8.20297052612777	HEALTHY	GCH0337	CAFF
-18.0949355466232	-6.19405922691008	HEALTHY	GCH0339	CAFF
50.4586854232568	-48.8292188297855	HEALTHY	GCH0340	CAFF
58.3553385895052	16.0386573894866	HEALTHY	GCH0343	CAFF
48.2800613509654	-29.241231209096	HEALTHY	GCH0344	CAFF
50.1684884450924	-9.2646071684402	HEALTHY	GCH0345	CAFF
15.135503389398	44.3362496478286	HEALTHY	GCH0347	CAFF
71.3965933416845	-16.5145418717151	HEALTHY	GCH0349	CAFF
-6.25873597200449	-32.9279465885089	HEALTHY	GCH0351	CAFF
48.0812297600551	19.3829570939401	HEALTHY	GCH0352	CAFF
66.5134176484485	-4.98445996089635	HEALTHY	GCH0353	CAFF
-5.98511197597665	-1.00813305626347	HEALTHY	GCH0354	CAFF
-33.3437652627196	-7.4432211184366	HEALTHY	GCH0355	CAFF
54.6150366545326	-35.2007605949874	HEALTHY	GCH0356	CAFF
42.8492530067678	-19.8184325885986	HEALTHY	GCH0357	CAFF
-10.5296898566281	-69.3976785525476	HEALTHY	GCH0358	CAFF
69.1367544817459	-28.8034903473759	HEALTHY	GCH0359	CAFF
51.594662118143	22.6925981689194	HEALTHY	GCH0360	CAFF
-24.5982627447194	-3.20296477664921	HEALTHY	GCH0361	CAFF
-18.1284855423333	-23.3031247280161	HEALTHY	GCH0362	CAFF
29.0237984081691	-81.7992960601827	HEALTHY	GCH0365	CAFF
-63.4105105651872	-38.0278381771924	HEALTHY	GCH0367	CAFF
-54.2840066879991	74.9816156726132	HEALTHY	GCH0368	CAFF
67.5488921161998	-44.2517764098623	HEALTHY	GCH0369	CAFF
-7.8775092640841	-69.7018175350822	HEALTHY	GCH0370	CAFF
65.0175865209464	-33.5023851969552	HEALTHY	GCH0371	CAFF
30.6441426789127	-1.21326393802171	HEALTHY	GCH0372	CAFF
46.1854581133679	-8.60648314976421	HEALTHY	GCH0373	CAFF
-34.7370092597432	-56.6904481096509	HEALTHY	GCH0374	CAFF
21.5757666963985	-0.137044124592498	HEALTHY	GCH0375	CAFF
5.33624973729523	-77.9765085749634	HEALTHY	GCH0376	CAFF
-32.9066951950391	6.81470912654401	HEALTHY	GCH0377	CAFF
-11.1972372222056	-42.1439587158077	HEALTHY	GCH0378	CAFF
35.9205886433078	-9.13460124326082	HEALTHY	GCH0379	CAFF
60.1897008209688	-42.9665450668845	HEALTHY	GCH0380	CAFF
66.9512183622154	-14.7287232803238	HEALTHY	GCH0381	CAFF
6.51445852742133	-72.1249437659878	HEALTHY	GCH0385	CAFF
39.9122017127004	1.08525175932417	HEALTHY	GCH0386	CAFF
57.968375945121	-16.5060769290083	HEALTHY	GCH0388	CAFF
64.6370468919442	-3.39783233152933	HEALTHY	GCH0389	CAFF
52.073621856244	-24.0828512662272	HEALTHY	GCH0391	CAFF
-65.5868796175643	-15.6935118310467	HEALTHY	GCH0392	CAFF
39.8089056417116	10.0882935776722	HEALTHY	GCH0393	CAFF
-15.8837673141463	-74.0137588015708	HEALTHY	GCH0394	CAFF
-50.0997953772677	-14.575410080073	HEALTHY	GCH0395	CAFF
-4.40736430488338	2.0240600414809	HEALTHY	GCH0396	CAFF
65.630350507214	-25.5611865020496	HEALTHY	GCH0397	CAFF
7.13813249952488	-76.3632529430602	HEALTHY	GCH0398	CAFF
54.3374540282034	16.0806181050513	HEALTHY	GCH0401	CAFF
-26.0250276414434	9.60464508771651	HEALTHY	GCH0402	CAFF
-7.65826331871866	-68.0569461305405	HEALTHY	GCH0404	CAFF
1.09851430110962	13.8894850906403	HEALTHY	GCH0405	CAFF
-27.1281125949913	-62.9375248219637	HEALTHY	GCH0408	CAFF
-24.6204422882564	-61.6101744829978	HEALTHY	GCH0409	CAFF
-20.5714827722663	45.2003064792751	HEALTHY	GCH0410	CAFF
-58.5643505393387	-50.0081406932058	HEALTHY	GCH0413	CAFF
79.3739521835278	-38.9964259021383	HEALTHY	GCH0414	CAFF
-48.0709949252633	-27.531112774104	HEALTHY	GCH0415	CAFF
-50.2474076892309	-35.4853300006679	HEALTHY	GCH0416	CAFF
-66.4206793566938	-28.9503220049856	HEALTHY	GCH0419	CAFF
37.3201186400966	-71.1028586570235	HEALTHY	GCH0420	CAFF
47.6772574721515	-73.944578178383	HEALTHY	GCH0421	CAFF
-9.83538448501858	52.4515776442536	HEALTHY	GCH0422	CAFF
22.9877748940266	47.7658568986433	HEALTHY	GCH0425	CAFF
33.965091549674	-86.2677991423549	HEALTHY	GCH0426	CAFF
59.5266238881891	3.67378652988269	HEALTHY	GCH0427	CAFF
-6.03775803299494	-43.3370328026432	HEALTHY	GCH0428	CAFF
72.4115323361429	-31.854692044618	HEALTHY	GCH0429	CAFF
71.6981253210582	-21.7311411183625	HEALTHY	GCH0433	CAFF
73.6870973634514	-25.5529418830686	HEALTHY	GCH0435	CAFF
-5.87959688530764	-67.242680858821	HEALTHY	GCH0437	CAFF
15.2259964246598	0.388820654858301	HEALTHY	GCH0438	CAFF
12.6340403133117	5.93944780446612	HEALTHY	GCH0439	CAFF
-26.6802080967719	-8.43620374100569	HEALTHY	GCH0441	CAFF
32.6364932208272	2.63730585155809	HEALTHY	GCH0442	CAFF
3.21412459473324	-69.1972871531129	HEALTHY	GCH0445	CAFF
61.2784880189698	-34.6530003311512	HEALTHY	GCH0446	CAFF
14.3797716855581	2.04700212862371	HEALTHY	GCH0447	CAFF
-2.51738767342788	-57.769228795338	HEALTHY	GCH0449	CAFF
39.6255579737106	-34.9466831674035	HEALTHY	GCH0450	CAFF
10.2023513609953	-72.7996129251152	HEALTHY	GCH0451	CAFF
31.2864783660174	-1.18982434578288	HEALTHY	GCH0452	CAFF
6.05419021449455	-74.0331683437221	HEALTHY	GCH0453	CAFF
43.6562062318141	4.01758521612194	HEALTHY	GCH0454	CAFF
47.6185410084755	26.9605376500973	HEALTHY	GCH0455	CAFF
36.8451578644481	-6.59758781111575	HEALTHY	GCH0456	CAFF
-0.453119248108392	-76.143546728829	HEALTHY	GCH0457	CAFF
53.9234661468104	22.6152739476632	HEALTHY	GCH0458	CAFF
36.179941161315	16.9528443862411	HEALTHY	GCH0459	CAFF
-17.9020567619155	58.7675595689222	HEALTHY	GCH0461	CAFF
3.3628076851979	-85.7016023232269	HEALTHY	GCH0463	CAFF
19.2644649694928	-90.8136730881502	HEALTHY	GCH0464	CAFF
2.1345281202729	-70.0614887511467	HEALTHY	GCH0465	CAFF
-65.0803439042817	-37.4267554687436	HEALTHY	GCH0466	CAFF
-62.3247916733699	-24.2885440900308	HEALTHY	GCH0467	CAFF
53.221725240104	13.2599197498608	HEALTHY	GCH0468	CAFF
[truncated: 3,130 more rows]
