# Supplementary material for: Multimodal analysis of cell-free DNA whole-methylome sequencing for cancer detection and localization
Source: Nat Commun. 2023 Sep 27;14:6042. doi: 10.1038/s41467-023-41774-w (PMC10533817; doi:10.1038/s41467-023-41774-w)
Supplement: Supplementary file 6 — Source Data [file 41467_2023_41774_MOESM6_ESM.zip › Source Data/fig.4.b.txt]

Sensitivity	Specificity	Feature	Cohort
1	0	MFR	Training
1	0.00284090909090909	MFR	Training
1	0.00568181818181818	MFR	Training
1	0.00852272727272727	MFR	Training
1	0.0113636363636364	MFR	Training
1	0.0142045454545455	MFR	Training
0.998154981549816	0.0142045454545455	MFR	Training
0.998154981549816	0.0170454545454545	MFR	Training
0.998154981549816	0.0198863636363636	MFR	Training
0.998154981549816	0.0227272727272727	MFR	Training
0.998154981549816	0.0255681818181818	MFR	Training
0.998154981549816	0.0284090909090909	MFR	Training
0.998154981549816	0.03125	MFR	Training
0.998154981549816	0.0340909090909091	MFR	Training
0.998154981549816	0.0369318181818182	MFR	Training
0.998154981549816	0.0397727272727273	MFR	Training
0.998154981549816	0.0426136363636364	MFR	Training
0.998154981549816	0.0454545454545455	MFR	Training
0.998154981549816	0.0482954545454545	MFR	Training
0.996309963099631	0.0482954545454545	MFR	Training
0.994464944649446	0.0482954545454545	MFR	Training
0.994464944649446	0.0511363636363636	MFR	Training
0.994464944649446	0.0539772727272727	MFR	Training
0.994464944649446	0.0568181818181818	MFR	Training
0.994464944649446	0.0596590909090909	MFR	Training
0.994464944649446	0.0625	MFR	Training
0.994464944649446	0.0653409090909091	MFR	Training
0.994464944649446	0.0681818181818182	MFR	Training
0.994464944649446	0.0710227272727273	MFR	Training
0.994464944649446	0.0738636363636364	MFR	Training
0.994464944649446	0.0767045454545455	MFR	Training
0.994464944649446	0.0795454545454545	MFR	Training
0.994464944649446	0.0823863636363636	MFR	Training
0.994464944649446	0.0852272727272727	MFR	Training
0.994464944649446	0.0880681818181818	MFR	Training
0.994464944649446	0.0909090909090909	MFR	Training
0.994464944649446	0.09375	MFR	Training
0.994464944649446	0.0965909090909091	MFR	Training
0.994464944649446	0.0994318181818182	MFR	Training
0.994464944649446	0.102272727272727	MFR	Training
0.994464944649446	0.105113636363636	MFR	Training
0.994464944649446	0.107954545454545	MFR	Training
0.992619926199262	0.107954545454545	MFR	Training
0.992619926199262	0.110795454545455	MFR	Training
0.992619926199262	0.113636363636364	MFR	Training
0.992619926199262	0.116477272727273	MFR	Training
0.992619926199262	0.119318181818182	MFR	Training
0.992619926199262	0.122159090909091	MFR	Training
0.992619926199262	0.125	MFR	Training
0.992619926199262	0.127840909090909	MFR	Training
0.992619926199262	0.130681818181818	MFR	Training
0.992619926199262	0.133522727272727	MFR	Training
0.992619926199262	0.136363636363636	MFR	Training
0.992619926199262	0.139204545454545	MFR	Training
0.992619926199262	0.142045454545455	MFR	Training
0.992619926199262	0.144886363636364	MFR	Training
0.992619926199262	0.147727272727273	MFR	Training
0.992619926199262	0.150568181818182	MFR	Training
0.992619926199262	0.153409090909091	MFR	Training
0.992619926199262	0.15625	MFR	Training
0.990774907749078	0.15625	MFR	Training
0.990774907749078	0.159090909090909	MFR	Training
0.990774907749078	0.161931818181818	MFR	Training
0.990774907749078	0.164772727272727	MFR	Training
0.990774907749078	0.167613636363636	MFR	Training
0.990774907749078	0.170454545454545	MFR	Training
0.990774907749078	0.173295454545455	MFR	Training
0.990774907749078	0.176136363636364	MFR	Training
0.990774907749078	0.178977272727273	MFR	Training
0.990774907749078	0.181818181818182	MFR	Training
0.990774907749078	0.184659090909091	MFR	Training
0.990774907749078	0.1875	MFR	Training
0.988929889298893	0.1875	MFR	Training
0.988929889298893	0.190340909090909	MFR	Training
0.987084870848708	0.190340909090909	MFR	Training
0.987084870848708	0.193181818181818	MFR	Training
0.987084870848708	0.196022727272727	MFR	Training
0.987084870848708	0.198863636363636	MFR	Training
0.987084870848708	0.201704545454545	MFR	Training
0.987084870848708	0.204545454545455	MFR	Training
0.987084870848708	0.207386363636364	MFR	Training
0.987084870848708	0.210227272727273	MFR	Training
0.987084870848708	0.213068181818182	MFR	Training
0.987084870848708	0.215909090909091	MFR	Training
0.987084870848708	0.21875	MFR	Training
0.987084870848708	0.221590909090909	MFR	Training
0.987084870848708	0.224431818181818	MFR	Training
0.985239852398524	0.224431818181818	MFR	Training
0.985239852398524	0.227272727272727	MFR	Training
0.985239852398524	0.230113636363636	MFR	Training
0.985239852398524	0.232954545454545	MFR	Training
0.985239852398524	0.235795454545455	MFR	Training
0.983394833948339	0.235795454545455	MFR	Training
0.983394833948339	0.238636363636364	MFR	Training
0.983394833948339	0.241477272727273	MFR	Training
0.981549815498155	0.241477272727273	MFR	Training
0.979704797047971	0.241477272727273	MFR	Training
0.979704797047971	0.244318181818182	MFR	Training
0.979704797047971	0.247159090909091	MFR	Training
0.979704797047971	0.25	MFR	Training
0.979704797047971	0.252840909090909	MFR	Training
0.979704797047971	0.255681818181818	MFR	Training
0.979704797047971	0.258522727272727	MFR	Training
0.977859778597786	0.258522727272727	MFR	Training
0.977859778597786	0.261363636363636	MFR	Training
0.977859778597786	0.264204545454545	MFR	Training
0.977859778597786	0.267045454545455	MFR	Training
0.977859778597786	0.269886363636364	MFR	Training
0.977859778597786	0.272727272727273	MFR	Training
0.977859778597786	0.275568181818182	MFR	Training
0.977859778597786	0.278409090909091	MFR	Training
0.977859778597786	0.28125	MFR	Training
0.977859778597786	0.284090909090909	MFR	Training
0.977859778597786	0.286931818181818	MFR	Training
0.977859778597786	0.289772727272727	MFR	Training
0.977859778597786	0.292613636363636	MFR	Training
0.976014760147601	0.292613636363636	MFR	Training
0.976014760147601	0.295454545454545	MFR	Training
0.976014760147601	0.298295454545455	MFR	Training
0.976014760147601	0.301136363636364	MFR	Training
0.974169741697417	0.301136363636364	MFR	Training
0.974169741697417	0.303977272727273	MFR	Training
0.974169741697417	0.306818181818182	MFR	Training
0.974169741697417	0.309659090909091	MFR	Training
0.974169741697417	0.3125	MFR	Training
0.974169741697417	0.315340909090909	MFR	Training
0.974169741697417	0.318181818181818	MFR	Training
0.974169741697417	0.321022727272727	MFR	Training
0.974169741697417	0.323863636363636	MFR	Training
0.974169741697417	0.326704545454545	MFR	Training
0.974169741697417	0.329545454545455	MFR	Training
0.974169741697417	0.332386363636364	MFR	Training
0.974169741697417	0.335227272727273	MFR	Training
0.974169741697417	0.338068181818182	MFR	Training
0.974169741697417	0.340909090909091	MFR	Training
0.974169741697417	0.34375	MFR	Training
0.974169741697417	0.346590909090909	MFR	Training
0.972324723247233	0.346590909090909	MFR	Training
0.972324723247233	0.349431818181818	MFR	Training
0.970479704797048	0.349431818181818	MFR	Training
0.970479704797048	0.352272727272727	MFR	Training
0.970479704797048	0.355113636363636	MFR	Training
0.970479704797048	0.357954545454545	MFR	Training
0.970479704797048	0.360795454545455	MFR	Training
0.968634686346863	0.360795454545455	MFR	Training
0.968634686346863	0.363636363636364	MFR	Training
0.966789667896679	0.363636363636364	MFR	Training
0.966789667896679	0.366477272727273	MFR	Training
0.966789667896679	0.369318181818182	MFR	Training
0.966789667896679	0.372159090909091	MFR	Training
0.964944649446494	0.372159090909091	MFR	Training
0.964944649446494	0.375	MFR	Training
0.964944649446494	0.377840909090909	MFR	Training
0.964944649446494	0.380681818181818	MFR	Training
0.96309963099631	0.380681818181818	MFR	Training
0.96309963099631	0.383522727272727	MFR	Training
0.96309963099631	0.386363636363636	MFR	Training
0.96309963099631	0.389204545454545	MFR	Training
0.96309963099631	0.392045454545455	MFR	Training
0.96309963099631	0.394886363636364	MFR	Training
0.96309963099631	0.397727272727273	MFR	Training
0.96309963099631	0.400568181818182	MFR	Training
0.96309963099631	0.403409090909091	MFR	Training
0.961254612546125	0.403409090909091	MFR	Training
0.961254612546125	0.40625	MFR	Training
0.961254612546125	0.409090909090909	MFR	Training
0.961254612546125	0.411931818181818	MFR	Training
0.961254612546125	0.414772727272727	MFR	Training
0.961254612546125	0.417613636363636	MFR	Training
0.959409594095941	0.417613636363636	MFR	Training
0.957564575645756	0.417613636363636	MFR	Training
0.957564575645756	0.420454545454545	MFR	Training
0.957564575645756	0.423295454545455	MFR	Training
0.957564575645756	0.426136363636364	MFR	Training
0.957564575645756	0.428977272727273	MFR	Training
0.957564575645756	0.431818181818182	MFR	Training
0.957564575645756	0.434659090909091	MFR	Training
0.957564575645756	0.4375	MFR	Training
0.957564575645756	0.440340909090909	MFR	Training
0.955719557195572	0.440340909090909	MFR	Training
0.955719557195572	0.443181818181818	MFR	Training
0.955719557195572	0.446022727272727	MFR	Training
0.955719557195572	0.448863636363636	MFR	Training
0.955719557195572	0.451704545454545	MFR	Training
0.955719557195572	0.454545454545455	MFR	Training
0.953874538745387	0.454545454545455	MFR	Training
0.953874538745387	0.457386363636364	MFR	Training
0.953874538745387	0.460227272727273	MFR	Training
0.953874538745387	0.463068181818182	MFR	Training
0.952029520295203	0.463068181818182	MFR	Training
0.952029520295203	0.465909090909091	MFR	Training
0.952029520295203	0.46875	MFR	Training
0.952029520295203	0.471590909090909	MFR	Training
0.950184501845018	0.471590909090909	MFR	Training
0.948339483394834	0.471590909090909	MFR	Training
0.948339483394834	0.474431818181818	MFR	Training
0.948339483394834	0.477272727272727	MFR	Training
0.946494464944649	0.477272727272727	MFR	Training
0.946494464944649	0.480113636363636	MFR	Training
0.946494464944649	0.482954545454545	MFR	Training
0.946494464944649	0.485795454545455	MFR	Training
0.946494464944649	0.488636363636364	MFR	Training
0.946494464944649	0.491477272727273	MFR	Training
0.944649446494465	0.491477272727273	MFR	Training
0.944649446494465	0.494318181818182	MFR	Training
0.944649446494465	0.497159090909091	MFR	Training
0.944649446494465	0.5	MFR	Training
0.944649446494465	0.502840909090909	MFR	Training
0.944649446494465	0.505681818181818	MFR	Training
0.944649446494465	0.508522727272727	MFR	Training
0.944649446494465	0.511363636363636	MFR	Training
0.944649446494465	0.514204545454545	MFR	Training
0.944649446494465	0.517045454545455	MFR	Training
0.944649446494465	0.519886363636364	MFR	Training
0.944649446494465	0.522727272727273	MFR	Training
0.944649446494465	0.525568181818182	MFR	Training
0.944649446494465	0.528409090909091	MFR	Training
0.944649446494465	0.53125	MFR	Training
0.944649446494465	0.534090909090909	MFR	Training
0.944649446494465	0.536931818181818	MFR	Training
0.944649446494465	0.539772727272727	MFR	Training
0.944649446494465	0.542613636363636	MFR	Training
0.944649446494465	0.545454545454545	MFR	Training
0.944649446494465	0.548295454545455	MFR	Training
0.944649446494465	0.551136363636364	MFR	Training
0.944649446494465	0.553977272727273	MFR	Training
0.94280442804428	0.553977272727273	MFR	Training
0.94280442804428	0.556818181818182	MFR	Training
0.94280442804428	0.559659090909091	MFR	Training
0.940959409594096	0.559659090909091	MFR	Training
0.940959409594096	0.5625	MFR	Training
0.940959409594096	0.565340909090909	MFR	Training
0.940959409594096	0.568181818181818	MFR	Training
0.939114391143911	0.568181818181818	MFR	Training
0.937269372693727	0.568181818181818	MFR	Training
0.935424354243542	0.568181818181818	MFR	Training
0.935424354243542	0.571022727272727	MFR	Training
0.935424354243542	0.573863636363636	MFR	Training
0.933579335793358	0.573863636363636	MFR	Training
0.933579335793358	0.576704545454545	MFR	Training
0.931734317343173	0.576704545454545	MFR	Training
0.931734317343173	0.579545454545455	MFR	Training
0.931734317343173	0.582386363636364	MFR	Training
0.931734317343173	0.585227272727273	MFR	Training
0.931734317343173	0.588068181818182	MFR	Training
0.929889298892989	0.588068181818182	MFR	Training
0.929889298892989	0.590909090909091	MFR	Training
0.929889298892989	0.59375	MFR	Training
0.929889298892989	0.596590909090909	MFR	Training
0.929889298892989	0.599431818181818	MFR	Training
0.929889298892989	0.602272727272727	MFR	Training
0.929889298892989	0.605113636363636	MFR	Training
0.929889298892989	0.607954545454545	MFR	Training
0.929889298892989	0.610795454545455	MFR	Training
0.929889298892989	0.613636363636364	MFR	Training
0.929889298892989	0.616477272727273	MFR	Training
0.929889298892989	0.619318181818182	MFR	Training
0.929889298892989	0.622159090909091	MFR	Training
0.928044280442804	0.622159090909091	MFR	Training
0.92619926199262	0.622159090909091	MFR	Training
0.92619926199262	0.625	MFR	Training
0.92619926199262	0.627840909090909	MFR	Training
0.92619926199262	0.630681818181818	MFR	Training
0.92619926199262	0.633522727272727	MFR	Training
0.92619926199262	0.636363636363636	MFR	Training
0.92619926199262	0.639204545454545	MFR	Training
0.92619926199262	0.642045454545455	MFR	Training
0.92619926199262	0.644886363636364	MFR	Training
0.92619926199262	0.647727272727273	MFR	Training
0.92619926199262	0.650568181818182	MFR	Training
0.92619926199262	0.653409090909091	MFR	Training
0.924354243542435	0.653409090909091	MFR	Training
0.924354243542435	0.65625	MFR	Training
0.924354243542435	0.659090909090909	MFR	Training
0.924354243542435	0.661931818181818	MFR	Training
0.924354243542435	0.664772727272727	MFR	Training
0.924354243542435	0.667613636363636	MFR	Training
0.922509225092251	0.667613636363636	MFR	Training
0.922509225092251	0.670454545454545	MFR	Training
0.922509225092251	0.673295454545455	MFR	Training
0.922509225092251	0.676136363636364	MFR	Training
0.922509225092251	0.678977272727273	MFR	Training
0.920664206642066	0.678977272727273	MFR	Training
0.918819188191882	0.678977272727273	MFR	Training
0.916974169741697	0.678977272727273	MFR	Training
0.916974169741697	0.681818181818182	MFR	Training
0.916974169741697	0.684659090909091	MFR	Training
0.915129151291513	0.684659090909091	MFR	Training
0.915129151291513	0.6875	MFR	Training
0.915129151291513	0.690340909090909	MFR	Training
0.915129151291513	0.693181818181818	MFR	Training
0.915129151291513	0.696022727272727	MFR	Training
0.913284132841328	0.696022727272727	MFR	Training
0.911439114391144	0.696022727272727	MFR	Training
0.911439114391144	0.698863636363636	MFR	Training
0.911439114391144	0.701704545454545	MFR	Training
0.909594095940959	0.701704545454545	MFR	Training
0.909594095940959	0.704545454545455	MFR	Training
0.909594095940959	0.707386363636364	MFR	Training
0.909594095940959	0.710227272727273	MFR	Training
0.909594095940959	0.713068181818182	MFR	Training
0.909594095940959	0.715909090909091	MFR	Training
0.907749077490775	0.715909090909091	MFR	Training
0.907749077490775	0.71875	MFR	Training
0.907749077490775	0.721590909090909	MFR	Training
0.907749077490775	0.724431818181818	MFR	Training
0.907749077490775	0.727272727272727	MFR	Training
0.907749077490775	0.730113636363636	MFR	Training
0.907749077490775	0.732954545454545	MFR	Training
0.90590405904059	0.732954545454545	MFR	Training
0.90590405904059	0.735795454545455	MFR	Training
0.90590405904059	0.738636363636364	MFR	Training
0.90590405904059	0.741477272727273	MFR	Training
0.90590405904059	0.744318181818182	MFR	Training
0.904059040590406	0.744318181818182	MFR	Training
0.904059040590406	0.747159090909091	MFR	Training
0.904059040590406	0.75	MFR	Training
0.904059040590406	0.752840909090909	MFR	Training
0.904059040590406	0.755681818181818	MFR	Training
0.904059040590406	0.758522727272727	MFR	Training
0.902214022140221	0.758522727272727	MFR	Training
0.902214022140221	0.761363636363636	MFR	Training
0.900369003690037	0.761363636363636	MFR	Training
0.900369003690037	0.764204545454545	MFR	Training
0.898523985239852	0.764204545454545	MFR	Training
0.898523985239852	0.767045454545455	MFR	Training
0.896678966789668	0.767045454545455	MFR	Training
0.896678966789668	0.769886363636364	MFR	Training
0.896678966789668	0.772727272727273	MFR	Training
0.894833948339483	0.772727272727273	MFR	Training
0.894833948339483	0.775568181818182	MFR	Training
0.894833948339483	0.778409090909091	MFR	Training
0.894833948339483	0.78125	MFR	Training
0.894833948339483	0.784090909090909	MFR	Training
0.894833948339483	0.786931818181818	MFR	Training
0.894833948339483	0.789772727272727	MFR	Training
0.894833948339483	0.792613636363636	MFR	Training
0.894833948339483	0.795454545454545	MFR	Training
0.892988929889299	0.795454545454545	MFR	Training
0.891143911439114	0.795454545454545	MFR	Training
0.88929889298893	0.795454545454545	MFR	Training
0.88929889298893	0.798295454545455	MFR	Training
0.88929889298893	0.801136363636364	MFR	Training
0.88929889298893	0.803977272727273	MFR	Training
0.88929889298893	0.806818181818182	MFR	Training
0.88929889298893	0.809659090909091	MFR	Training
0.887453874538745	0.809659090909091	MFR	Training
0.885608856088561	0.809659090909091	MFR	Training
0.883763837638376	0.809659090909091	MFR	Training
0.881918819188192	0.809659090909091	MFR	Training
0.881918819188192	0.8125	MFR	Training
0.881918819188192	0.815340909090909	MFR	Training
0.881918819188192	0.818181818181818	MFR	Training
0.881918819188192	0.821022727272727	MFR	Training
0.881918819188192	0.823863636363636	MFR	Training
0.880073800738007	0.823863636363636	MFR	Training
0.880073800738007	0.826704545454545	MFR	Training
0.878228782287823	0.826704545454545	MFR	Training
0.878228782287823	0.829545454545455	MFR	Training
0.878228782287823	0.832386363636364	MFR	Training
0.878228782287823	0.835227272727273	MFR	Training
0.878228782287823	0.838068181818182	MFR	Training
0.876383763837638	0.838068181818182	MFR	Training
0.874538745387454	0.838068181818182	MFR	Training
0.872693726937269	0.838068181818182	MFR	Training
0.870848708487085	0.838068181818182	MFR	Training
0.8690036900369	0.838068181818182	MFR	Training
0.8690036900369	0.840909090909091	MFR	Training
0.8690036900369	0.84375	MFR	Training
0.8690036900369	0.846590909090909	MFR	Training
0.867158671586716	0.846590909090909	MFR	Training
0.867158671586716	0.849431818181818	MFR	Training
0.867158671586716	0.852272727272727	MFR	Training
0.865313653136531	0.852272727272727	MFR	Training
0.863468634686347	0.852272727272727	MFR	Training
0.863468634686347	0.855113636363636	MFR	Training
0.863468634686347	0.857954545454545	MFR	Training
0.863468634686347	0.860795454545455	MFR	Training
0.861623616236162	0.860795454545455	MFR	Training
0.861623616236162	0.863636363636364	MFR	Training
0.859778597785978	0.863636363636364	MFR	Training
0.859778597785978	0.866477272727273	MFR	Training
0.857933579335793	0.866477272727273	MFR	Training
0.857933579335793	0.869318181818182	MFR	Training
0.857933579335793	0.872159090909091	MFR	Training
0.857933579335793	0.875	MFR	Training
0.856088560885609	0.875	MFR	Training
0.854243542435424	0.875	MFR	Training
0.85239852398524	0.875	MFR	Training
0.850553505535055	0.875	MFR	Training
0.848708487084871	0.875	MFR	Training
0.846863468634686	0.875	MFR	Training
0.845018450184502	0.875	MFR	Training
0.843173431734317	0.875	MFR	Training
0.843173431734317	0.877840909090909	MFR	Training
0.841328413284133	0.877840909090909	MFR	Training
0.839483394833948	0.877840909090909	MFR	Training
0.839483394833948	0.880681818181818	MFR	Training
0.839483394833948	0.883522727272727	MFR	Training
0.839483394833948	0.886363636363636	MFR	Training
0.837638376383764	0.886363636363636	MFR	Training
0.835793357933579	0.886363636363636	MFR	Training
0.833948339483395	0.886363636363636	MFR	Training
0.833948339483395	0.889204545454545	MFR	Training
0.83210332103321	0.889204545454545	MFR	Training
0.830258302583026	0.889204545454545	MFR	Training
0.828413284132841	0.889204545454545	MFR	Training
0.826568265682657	0.889204545454545	MFR	Training
0.824723247232472	0.889204545454545	MFR	Training
0.822878228782288	0.889204545454545	MFR	Training
0.821033210332103	0.889204545454545	MFR	Training
0.819188191881919	0.889204545454545	MFR	Training
0.817343173431734	0.889204545454545	MFR	Training
0.81549815498155	0.889204545454545	MFR	Training
0.813653136531365	0.889204545454545	MFR	Training
0.813653136531365	0.892045454545455	MFR	Training
0.813653136531365	0.894886363636364	MFR	Training
0.813653136531365	0.897727272727273	MFR	Training
0.811808118081181	0.897727272727273	MFR	Training
0.809963099630996	0.897727272727273	MFR	Training
0.808118081180812	0.897727272727273	MFR	Training
0.808118081180812	0.900568181818182	MFR	Training
0.806273062730627	0.900568181818182	MFR	Training
0.806273062730627	0.903409090909091	MFR	Training
0.806273062730627	0.90625	MFR	Training
0.806273062730627	0.909090909090909	MFR	Training
0.806273062730627	0.911931818181818	MFR	Training
0.804428044280443	0.911931818181818	MFR	Training
0.804428044280443	0.914772727272727	MFR	Training
0.802583025830258	0.914772727272727	MFR	Training
0.800738007380074	0.914772727272727	MFR	Training
0.798892988929889	0.914772727272727	MFR	Training
0.797047970479705	0.914772727272727	MFR	Training
0.79520295202952	0.914772727272727	MFR	Training
0.793357933579336	0.914772727272727	MFR	Training
0.791512915129151	0.914772727272727	MFR	Training
0.791512915129151	0.917613636363636	MFR	Training
0.791512915129151	0.920454545454545	MFR	Training
0.789667896678967	0.920454545454545	MFR	Training
0.787822878228782	0.920454545454545	MFR	Training
0.785977859778598	0.920454545454545	MFR	Training
0.784132841328413	0.920454545454545	MFR	Training
0.782287822878229	0.920454545454545	MFR	Training
0.780442804428044	0.920454545454545	MFR	Training
0.77859778597786	0.920454545454545	MFR	Training
0.776752767527675	0.920454545454545	MFR	Training
0.776752767527675	0.923295454545455	MFR	Training
0.774907749077491	0.923295454545455	MFR	Training
0.774907749077491	0.926136363636364	MFR	Training
0.773062730627306	0.926136363636364	MFR	Training
0.771217712177122	0.926136363636364	MFR	Training
0.771217712177122	0.928977272727273	MFR	Training
0.769372693726937	0.928977272727273	MFR	Training
0.767527675276753	0.928977272727273	MFR	Training
0.765682656826568	0.928977272727273	MFR	Training
0.763837638376384	0.928977272727273	MFR	Training
0.761992619926199	0.928977272727273	MFR	Training
0.760147601476015	0.928977272727273	MFR	Training
0.75830258302583	0.928977272727273	MFR	Training
0.756457564575646	0.928977272727273	MFR	Training
0.754612546125461	0.928977272727273	MFR	Training
0.754612546125461	0.931818181818182	MFR	Training
0.752767527675277	0.931818181818182	MFR	Training
0.750922509225092	0.931818181818182	MFR	Training
0.749077490774908	0.931818181818182	MFR	Training
0.749077490774908	0.934659090909091	MFR	Training
0.747232472324723	0.934659090909091	MFR	Training
0.745387453874539	0.934659090909091	MFR	Training
0.745387453874539	0.9375	MFR	Training
0.743542435424354	0.9375	MFR	Training
0.74169741697417	0.9375	MFR	Training
0.74169741697417	0.940340909090909	MFR	Training
0.739852398523985	0.940340909090909	MFR	Training
0.738007380073801	0.940340909090909	MFR	Training
0.736162361623616	0.940340909090909	MFR	Training
0.734317343173432	0.940340909090909	MFR	Training
0.732472324723247	0.940340909090909	MFR	Training
0.730627306273063	0.940340909090909	MFR	Training
0.730627306273063	0.943181818181818	MFR	Training
0.728782287822878	0.943181818181818	MFR	Training
0.726937269372694	0.943181818181818	MFR	Training
0.725092250922509	0.943181818181818	MFR	Training
0.725092250922509	0.946022727272727	MFR	Training
0.725092250922509	0.948863636363636	MFR	Training
0.723247232472325	0.948863636363636	MFR	Training
0.723247232472325	0.951704545454545	MFR	Training
0.72140221402214	0.951704545454545	MFR	Training
0.719557195571956	0.951704545454545	MFR	Training
0.717712177121771	0.951704545454545	MFR	Training
0.715867158671587	0.951704545454545	MFR	Training
0.715867158671587	0.954545454545455	MFR	Training
0.714022140221402	0.954545454545455	MFR	Training
0.712177121771218	0.954545454545455	MFR	Training
0.712177121771218	0.957386363636364	MFR	Training
0.710332103321033	0.957386363636364	MFR	Training
0.708487084870849	0.957386363636364	MFR	Training
0.706642066420664	0.957386363636364	MFR	Training
0.70479704797048	0.957386363636364	MFR	Training
0.70479704797048	0.960227272727273	MFR	Training
0.70479704797048	0.963068181818182	MFR	Training
0.702952029520295	0.963068181818182	MFR	Training
0.701107011070111	0.963068181818182	MFR	Training
0.699261992619926	0.963068181818182	MFR	Training
0.697416974169742	0.963068181818182	MFR	Training
0.695571955719557	0.963068181818182	MFR	Training
0.693726937269373	0.963068181818182	MFR	Training
0.691881918819188	0.963068181818182	MFR	Training
0.690036900369004	0.963068181818182	MFR	Training
0.688191881918819	0.963068181818182	MFR	Training
0.686346863468635	0.963068181818182	MFR	Training
0.68450184501845	0.963068181818182	MFR	Training
0.682656826568266	0.963068181818182	MFR	Training
0.680811808118081	0.963068181818182	MFR	Training
0.678966789667897	0.963068181818182	MFR	Training
0.678966789667897	0.965909090909091	MFR	Training
0.677121771217712	0.965909090909091	MFR	Training
0.677121771217712	0.96875	MFR	Training
0.675276752767528	0.96875	MFR	Training
0.673431734317343	0.96875	MFR	Training
0.671586715867159	0.96875	MFR	Training
0.669741697416974	0.96875	MFR	Training
0.66789667896679	0.96875	MFR	Training
0.666051660516605	0.96875	MFR	Training
0.666051660516605	0.971590909090909	MFR	Training
0.664206642066421	0.971590909090909	MFR	Training
0.662361623616236	0.971590909090909	MFR	Training
0.660516605166052	0.971590909090909	MFR	Training
0.658671586715867	0.971590909090909	MFR	Training
0.656826568265683	0.971590909090909	MFR	Training
0.654981549815498	0.971590909090909	MFR	Training
0.653136531365314	0.971590909090909	MFR	Training
0.651291512915129	0.971590909090909	MFR	Training
0.649446494464945	0.971590909090909	MFR	Training
0.64760147601476	0.971590909090909	MFR	Training
0.645756457564576	0.971590909090909	MFR	Training
0.643911439114391	0.971590909090909	MFR	Training
0.642066420664207	0.971590909090909	MFR	Training
0.640221402214022	0.971590909090909	MFR	Training
0.638376383763838	0.971590909090909	MFR	Training
0.636531365313653	0.971590909090909	MFR	Training
0.636531365313653	0.974431818181818	MFR	Training
0.636531365313653	0.977272727272727	MFR	Training
0.634686346863469	0.977272727272727	MFR	Training
0.634686346863469	0.980113636363636	MFR	Training
0.634686346863469	0.982954545454545	MFR	Training
0.632841328413284	0.982954545454545	MFR	Training
0.6309963099631	0.982954545454545	MFR	Training
0.629151291512915	0.982954545454545	MFR	Training
0.627306273062731	0.982954545454545	MFR	Training
0.625461254612546	0.982954545454545	MFR	Training
0.623616236162362	0.982954545454545	MFR	Training
0.621771217712177	0.982954545454545	MFR	Training
0.619926199261993	0.982954545454545	MFR	Training
0.618081180811808	0.982954545454545	MFR	Training
0.616236162361624	0.982954545454545	MFR	Training
0.614391143911439	0.982954545454545	MFR	Training
0.612546125461255	0.982954545454545	MFR	Training
0.61070110701107	0.982954545454545	MFR	Training
0.608856088560886	0.982954545454545	MFR	Training
0.607011070110701	0.982954545454545	MFR	Training
0.605166051660517	0.982954545454545	MFR	Training
0.605166051660517	0.985795454545455	MFR	Training
0.603321033210332	0.985795454545455	MFR	Training
0.601476014760148	0.985795454545455	MFR	Training
0.599630996309963	0.985795454545455	MFR	Training
0.597785977859779	0.985795454545455	MFR	Training
0.595940959409594	0.985795454545455	MFR	Training
0.59409594095941	0.985795454545455	MFR	Training
0.592250922509225	0.985795454545455	MFR	Training
0.590405904059041	0.985795454545455	MFR	Training
0.588560885608856	0.985795454545455	MFR	Training
0.588560885608856	0.988636363636364	MFR	Training
0.586715867158672	0.988636363636364	MFR	Training
0.584870848708487	0.988636363636364	MFR	Training
0.583025830258303	0.988636363636364	MFR	Training
0.581180811808118	0.988636363636364	MFR	Training
0.579335793357934	0.988636363636364	MFR	Training
0.577490774907749	0.988636363636364	MFR	Training
0.575645756457565	0.988636363636364	MFR	Training
0.57380073800738	0.988636363636364	MFR	Training
0.571955719557196	0.988636363636364	MFR	Training
0.570110701107011	0.988636363636364	MFR	Training
0.568265682656827	0.988636363636364	MFR	Training
0.566420664206642	0.988636363636364	MFR	Training
0.564575645756458	0.988636363636364	MFR	Training
0.562730627306273	0.988636363636364	MFR	Training
0.560885608856089	0.988636363636364	MFR	Training
0.559040590405904	0.988636363636364	MFR	Training
0.55719557195572	0.988636363636364	MFR	Training
0.555350553505535	0.988636363636364	MFR	Training
0.553505535055351	0.988636363636364	MFR	Training
0.553505535055351	0.991477272727273	MFR	Training
0.551660516605166	0.991477272727273	MFR	Training
0.549815498154982	0.991477272727273	MFR	Training
0.547970479704797	0.991477272727273	MFR	Training
0.546125461254613	0.991477272727273	MFR	Training
0.544280442804428	0.991477272727273	MFR	Training
0.542435424354244	0.991477272727273	MFR	Training
0.540590405904059	0.991477272727273	MFR	Training
0.538745387453875	0.991477272727273	MFR	Training
0.53690036900369	0.991477272727273	MFR	Training
0.535055350553506	0.991477272727273	MFR	Training
0.533210332103321	0.991477272727273	MFR	Training
0.531365313653137	0.991477272727273	MFR	Training
0.529520295202952	0.991477272727273	MFR	Training
0.527675276752767	0.991477272727273	MFR	Training
0.525830258302583	0.991477272727273	MFR	Training
0.523985239852399	0.991477272727273	MFR	Training
0.522140221402214	0.991477272727273	MFR	Training
0.522140221402214	0.994318181818182	MFR	Training
0.520295202952029	0.994318181818182	MFR	Training
0.518450184501845	0.994318181818182	MFR	Training
0.516605166051661	0.994318181818182	MFR	Training
0.514760147601476	0.994318181818182	MFR	Training
0.512915129151292	0.994318181818182	MFR	Training
0.512915129151292	0.997159090909091	MFR	Training
0.511070110701107	0.997159090909091	MFR	Training
0.509225092250922	0.997159090909091	MFR	Training
0.507380073800738	0.997159090909091	MFR	Training
0.505535055350554	0.997159090909091	MFR	Training
0.503690036900369	0.997159090909091	MFR	Training
0.501845018450184	0.997159090909091	MFR	Training
0.5	0.997159090909091	MFR	Training
0.498154981549816	0.997159090909091	MFR	Training
0.496309963099631	0.997159090909091	MFR	Training
0.494464944649447	0.997159090909091	MFR	Training
0.494464944649447	1	MFR	Training
0.492619926199262	1	MFR	Training
0.490774907749078	1	MFR	Training
0.488929889298893	1	MFR	Training
0.487084870848708	1	MFR	Training
0.485239852398524	1	MFR	Training
0.483394833948339	1	MFR	Training
0.481549815498155	1	MFR	Training
0.47970479704797	1	MFR	Training
0.477859778597786	1	MFR	Training
0.476014760147601	1	MFR	Training
0.474169741697417	1	MFR	Training
0.472324723247232	1	MFR	Training
0.470479704797048	1	MFR	Training
0.468634686346863	1	MFR	Training
0.466789667896679	1	MFR	Training
0.464944649446494	1	MFR	Training
0.46309963099631	1	MFR	Training
0.461254612546125	1	MFR	Training
0.459409594095941	1	MFR	Training
0.457564575645756	1	MFR	Training
0.455719557195572	1	MFR	Training
0.453874538745387	1	MFR	Training
0.452029520295203	1	MFR	Training
0.450184501845018	1	MFR	Training
0.448339483394834	1	MFR	Training
0.446494464944649	1	MFR	Training
0.444649446494465	1	MFR	Training
0.44280442804428	1	MFR	Training
0.440959409594096	1	MFR	Training
0.439114391143911	1	MFR	Training
0.437269372693727	1	MFR	Training
0.435424354243542	1	MFR	Training
0.433579335793358	1	MFR	Training
0.431734317343173	1	MFR	Training
0.429889298892989	1	MFR	Training
0.428044280442804	1	MFR	Training
0.42619926199262	1	MFR	Training
0.424354243542435	1	MFR	Training
0.422509225092251	1	MFR	Training
0.420664206642066	1	MFR	Training
0.418819188191882	1	MFR	Training
0.416974169741697	1	MFR	Training
0.415129151291513	1	MFR	Training
0.413284132841328	1	MFR	Training
0.411439114391144	1	MFR	Training
0.409594095940959	1	MFR	Training
0.407749077490775	1	MFR	Training
0.40590405904059	1	MFR	Training
0.404059040590406	1	MFR	Training
0.402214022140221	1	MFR	Training
0.400369003690037	1	MFR	Training
0.398523985239852	1	MFR	Training
0.396678966789668	1	MFR	Training
0.394833948339483	1	MFR	Training
0.392988929889299	1	MFR	Training
0.391143911439114	1	MFR	Training
0.38929889298893	1	MFR	Training
0.387453874538745	1	MFR	Training
0.385608856088561	1	MFR	Training
0.383763837638376	1	MFR	Training
0.381918819188192	1	MFR	Training
0.380073800738007	1	MFR	Training
0.378228782287823	1	MFR	Training
0.376383763837638	1	MFR	Training
0.374538745387454	1	MFR	Training
0.372693726937269	1	MFR	Training
0.370848708487085	1	MFR	Training
0.3690036900369	1	MFR	Training
0.367158671586716	1	MFR	Training
0.365313653136531	1	MFR	Training
0.363468634686347	1	MFR	Training
0.361623616236162	1	MFR	Training
0.359778597785978	1	MFR	Training
0.357933579335793	1	MFR	Training
0.356088560885609	1	MFR	Training
0.354243542435424	1	MFR	Training
0.35239852398524	1	MFR	Training
0.350553505535055	1	MFR	Training
0.348708487084871	1	MFR	Training
0.346863468634686	1	MFR	Training
0.345018450184502	1	MFR	Training
0.343173431734317	1	MFR	Training
0.341328413284133	1	MFR	Training
0.339483394833948	1	MFR	Training
0.337638376383764	1	MFR	Training
0.335793357933579	1	MFR	Training
0.333948339483395	1	MFR	Training
0.33210332103321	1	MFR	Training
0.330258302583026	1	MFR	Training
0.328413284132841	1	MFR	Training
0.326568265682657	1	MFR	Training
0.324723247232472	1	MFR	Training
0.322878228782288	1	MFR	Training
0.321033210332103	1	MFR	Training
0.319188191881919	1	MFR	Training
0.317343173431734	1	MFR	Training
0.31549815498155	1	MFR	Training
0.313653136531365	1	MFR	Training
0.311808118081181	1	MFR	Training
0.309963099630996	1	MFR	Training
0.308118081180812	1	MFR	Training
0.306273062730627	1	MFR	Training
0.304428044280443	1	MFR	Training
0.302583025830258	1	MFR	Training
0.300738007380074	1	MFR	Training
0.298892988929889	1	MFR	Training
0.297047970479705	1	MFR	Training
0.29520295202952	1	MFR	Training
0.293357933579336	1	MFR	Training
0.291512915129151	1	MFR	Training
0.289667896678967	1	MFR	Training
0.287822878228782	1	MFR	Training
0.285977859778598	1	MFR	Training
0.284132841328413	1	MFR	Training
0.282287822878229	1	MFR	Training
0.280442804428044	1	MFR	Training
0.27859778597786	1	MFR	Training
0.276752767527675	1	MFR	Training
0.274907749077491	1	MFR	Training
0.273062730627306	1	MFR	Training
0.271217712177122	1	MFR	Training
0.269372693726937	1	MFR	Training
0.267527675276753	1	MFR	Training
0.265682656826568	1	MFR	Training
0.263837638376384	1	MFR	Training
0.261992619926199	1	MFR	Training
0.260147601476015	1	MFR	Training
0.25830258302583	1	MFR	Training
0.256457564575646	1	MFR	Training
0.254612546125461	1	MFR	Training
0.252767527675277	1	MFR	Training
0.250922509225092	1	MFR	Training
0.249077490774908	1	MFR	Training
0.247232472324723	1	MFR	Training
0.245387453874539	1	MFR	Training
0.243542435424354	1	MFR	Training
0.24169741697417	1	MFR	Training
0.239852398523985	1	MFR	Training
0.238007380073801	1	MFR	Training
0.236162361623616	1	MFR	Training
0.234317343173432	1	MFR	Training
0.232472324723247	1	MFR	Training
0.230627306273063	1	MFR	Training
0.228782287822878	1	MFR	Training
0.226937269372694	1	MFR	Training
0.225092250922509	1	MFR	Training
0.223247232472325	1	MFR	Training
0.22140221402214	1	MFR	Training
0.219557195571956	1	MFR	Training
0.217712177121771	1	MFR	Training
0.215867158671587	1	MFR	Training
0.214022140221402	1	MFR	Training
0.212177121771218	1	MFR	Training
0.210332103321033	1	MFR	Training
0.208487084870849	1	MFR	Training
0.206642066420664	1	MFR	Training
0.20479704797048	1	MFR	Training
0.202952029520295	1	MFR	Training
0.201107011070111	1	MFR	Training
0.199261992619926	1	MFR	Training
0.197416974169742	1	MFR	Training
0.195571955719557	1	MFR	Training
0.193726937269373	1	MFR	Training
0.191881918819188	1	MFR	Training
0.190036900369004	1	MFR	Training
0.188191881918819	1	MFR	Training
0.186346863468635	1	MFR	Training
0.18450184501845	1	MFR	Training
0.182656826568266	1	MFR	Training
0.180811808118081	1	MFR	Training
0.178966789667897	1	MFR	Training
0.177121771217712	1	MFR	Training
0.175276752767528	1	MFR	Training
0.173431734317343	1	MFR	Training
0.171586715867159	1	MFR	Training
0.169741697416974	1	MFR	Training
0.16789667896679	1	MFR	Training
0.166051660516605	1	MFR	Training
0.164206642066421	1	MFR	Training
0.162361623616236	1	MFR	Training
0.160516605166052	1	MFR	Training
0.158671586715867	1	MFR	Training
0.156826568265683	1	MFR	Training
0.154981549815498	1	MFR	Training
0.153136531365314	1	MFR	Training
0.151291512915129	1	MFR	Training
0.149446494464945	1	MFR	Training
0.14760147601476	1	MFR	Training
0.145756457564576	1	MFR	Training
0.143911439114391	1	MFR	Training
0.142066420664207	1	MFR	Training
0.140221402214022	1	MFR	Training
0.138376383763838	1	MFR	Training
0.136531365313653	1	MFR	Training
0.134686346863469	1	MFR	Training
0.132841328413284	1	MFR	Training
0.1309963099631	1	MFR	Training
0.129151291512915	1	MFR	Training
0.127306273062731	1	MFR	Training
0.125461254612546	1	MFR	Training
0.123616236162362	1	MFR	Training
0.121771217712177	1	MFR	Training
0.119926199261993	1	MFR	Training
0.118081180811808	1	MFR	Training
0.116236162361624	1	MFR	Training
0.114391143911439	1	MFR	Training
0.112546125461255	1	MFR	Training
0.11070110701107	1	MFR	Training
0.108856088560886	1	MFR	Training
0.107011070110701	1	MFR	Training
0.105166051660517	1	MFR	Training
0.103321033210332	1	MFR	Training
0.101476014760148	1	MFR	Training
0.0996309963099631	1	MFR	Training
0.0977859778597786	1	MFR	Training
0.0959409594095941	1	MFR	Training
0.0940959409594096	1	MFR	Training
0.0922509225092251	1	MFR	Training
0.0904059040590406	1	MFR	Training
0.0885608856088561	1	MFR	Training
0.0867158671586716	1	MFR	Training
0.0848708487084871	1	MFR	Training
0.0830258302583026	1	MFR	Training
0.0811808118081181	1	MFR	Training
0.0793357933579336	1	MFR	Training
0.0774907749077491	1	MFR	Training
0.0756457564575646	1	MFR	Training
0.0738007380073801	1	MFR	Training
0.0719557195571956	1	MFR	Training
0.0701107011070111	1	MFR	Training
0.0682656826568266	1	MFR	Training
0.0664206642066421	1	MFR	Training
0.0645756457564576	1	MFR	Training
0.0627306273062731	1	MFR	Training
0.0608856088560886	1	MFR	Training
0.0590405904059041	1	MFR	Training
0.0571955719557196	1	MFR	Training
0.0553505535055351	1	MFR	Training
0.0535055350553506	1	MFR	Training
0.0516605166051661	1	MFR	Training
0.0498154981549815	1	MFR	Training
0.0479704797047971	1	MFR	Training
0.0461254612546125	1	MFR	Training
0.044280442804428	1	MFR	Training
0.0424354243542435	1	MFR	Training
0.040590405904059	1	MFR	Training
0.0387453874538745	1	MFR	Training
0.03690036900369	1	MFR	Training
0.0350553505535055	1	MFR	Training
0.033210332103321	1	MFR	Training
0.0313653136531365	1	MFR	Training
0.029520295202952	1	MFR	Training
0.0276752767527675	1	MFR	Training
0.025830258302583	1	MFR	Training
0.0239852398523985	1	MFR	Training
0.022140221402214	1	MFR	Training
0.0202952029520295	1	MFR	Training
0.018450184501845	1	MFR	Training
0.0166051660516605	1	MFR	Training
0.014760147601476	1	MFR	Training
0.0129151291512915	1	MFR	Training
0.011070110701107	1	MFR	Training
0.00922509225092251	1	MFR	Training
0.00738007380073801	1	MFR	Training
0.00553505535055351	1	MFR	Training
0.003690036900369	1	MFR	Training
0.0018450184501845	1	MFR	Training
0	1	MFR	Training
1	0	FSI	Training
1	0.00284090909090909	FSI	Training
1	0.00568181818181818	FSI	Training
1	0.00852272727272727	FSI	Training
1	0.0113636363636364	FSI	Training
1	0.0142045454545455	FSI	Training
1	0.0170454545454545	FSI	Training
1	0.0198863636363636	FSI	Training
1	0.0227272727272727	FSI	Training
1	0.0255681818181818	FSI	Training
1	0.0284090909090909	FSI	Training
1	0.03125	FSI	Training
1	0.0340909090909091	FSI	Training
1	0.0369318181818182	FSI	Training
0.998154981549816	0.0369318181818182	FSI	Training
0.998154981549816	0.0397727272727273	FSI	Training
0.998154981549816	0.0426136363636364	FSI	Training
0.998154981549816	0.0454545454545455	FSI	Training
0.998154981549816	0.0482954545454545	FSI	Training
0.998154981549816	0.0511363636363636	FSI	Training
0.998154981549816	0.0539772727272727	FSI	Training
0.998154981549816	0.0568181818181818	FSI	Training
0.998154981549816	0.0596590909090909	FSI	Training
0.998154981549816	0.0625	FSI	Training
0.998154981549816	0.0653409090909091	FSI	Training
0.998154981549816	0.0681818181818182	FSI	Training
0.998154981549816	0.0710227272727273	FSI	Training
0.998154981549816	0.0738636363636364	FSI	Training
0.998154981549816	0.0767045454545455	FSI	Training
0.998154981549816	0.0795454545454545	FSI	Training
0.998154981549816	0.0823863636363636	FSI	Training
0.996309963099631	0.0823863636363636	FSI	Training
0.996309963099631	0.0852272727272727	FSI	Training
0.996309963099631	0.0880681818181818	FSI	Training
0.996309963099631	0.0909090909090909	FSI	Training
0.996309963099631	0.09375	FSI	Training
0.996309963099631	0.0965909090909091	FSI	Training
0.996309963099631	0.0994318181818182	FSI	Training
0.994464944649446	0.0994318181818182	FSI	Training
0.992619926199262	0.0994318181818182	FSI	Training
0.992619926199262	0.102272727272727	FSI	Training
0.992619926199262	0.105113636363636	FSI	Training
0.992619926199262	0.107954545454545	FSI	Training
0.992619926199262	0.110795454545455	FSI	Training
0.992619926199262	0.113636363636364	FSI	Training
0.992619926199262	0.116477272727273	FSI	Training
0.992619926199262	0.119318181818182	FSI	Training
0.992619926199262	0.122159090909091	FSI	Training
0.992619926199262	0.125	FSI	Training
0.992619926199262	0.127840909090909	FSI	Training
0.992619926199262	0.130681818181818	FSI	Training
0.992619926199262	0.133522727272727	FSI	Training
0.992619926199262	0.136363636363636	FSI	Training
0.992619926199262	0.139204545454545	FSI	Training
0.992619926199262	0.142045454545455	FSI	Training
0.990774907749078	0.142045454545455	FSI	Training
0.990774907749078	0.144886363636364	FSI	Training
0.988929889298893	0.144886363636364	FSI	Training
0.988929889298893	0.147727272727273	FSI	Training
0.988929889298893	0.150568181818182	FSI	Training
0.988929889298893	0.153409090909091	FSI	Training
0.988929889298893	0.15625	FSI	Training
0.988929889298893	0.159090909090909	FSI	Training
0.988929889298893	0.161931818181818	FSI	Training
0.988929889298893	0.164772727272727	FSI	Training
0.988929889298893	0.167613636363636	FSI	Training
0.988929889298893	0.170454545454545	FSI	Training
0.988929889298893	0.173295454545455	FSI	Training
0.988929889298893	0.176136363636364	FSI	Training
0.987084870848708	0.176136363636364	FSI	Training
0.987084870848708	0.178977272727273	FSI	Training
0.987084870848708	0.181818181818182	FSI	Training
0.985239852398524	0.181818181818182	FSI	Training
0.985239852398524	0.184659090909091	FSI	Training
0.985239852398524	0.1875	FSI	Training
0.985239852398524	0.190340909090909	FSI	Training
0.985239852398524	0.193181818181818	FSI	Training
0.985239852398524	0.196022727272727	FSI	Training
0.985239852398524	0.198863636363636	FSI	Training
0.985239852398524	0.201704545454545	FSI	Training
0.985239852398524	0.204545454545455	FSI	Training
0.985239852398524	0.207386363636364	FSI	Training
0.985239852398524	0.210227272727273	FSI	Training
0.985239852398524	0.213068181818182	FSI	Training
0.985239852398524	0.215909090909091	FSI	Training
0.985239852398524	0.21875	FSI	Training
0.985239852398524	0.221590909090909	FSI	Training
0.985239852398524	0.224431818181818	FSI	Training
0.985239852398524	0.227272727272727	FSI	Training
0.985239852398524	0.230113636363636	FSI	Training
0.985239852398524	0.232954545454545	FSI	Training
0.983394833948339	0.232954545454545	FSI	Training
0.983394833948339	0.235795454545455	FSI	Training
0.983394833948339	0.238636363636364	FSI	Training
0.983394833948339	0.241477272727273	FSI	Training
0.983394833948339	0.244318181818182	FSI	Training
0.983394833948339	0.247159090909091	FSI	Training
0.983394833948339	0.25	FSI	Training
0.981549815498155	0.25	FSI	Training
0.981549815498155	0.252840909090909	FSI	Training
0.981549815498155	0.255681818181818	FSI	Training
0.979704797047971	0.255681818181818	FSI	Training
0.977859778597786	0.255681818181818	FSI	Training
0.976014760147601	0.255681818181818	FSI	Training
0.976014760147601	0.258522727272727	FSI	Training
0.976014760147601	0.261363636363636	FSI	Training
0.974169741697417	0.261363636363636	FSI	Training
0.974169741697417	0.264204545454545	FSI	Training
0.974169741697417	0.267045454545455	FSI	Training
0.974169741697417	0.269886363636364	FSI	Training
0.974169741697417	0.272727272727273	FSI	Training
0.974169741697417	0.275568181818182	FSI	Training
0.974169741697417	0.278409090909091	FSI	Training
0.974169741697417	0.28125	FSI	Training
0.974169741697417	0.284090909090909	FSI	Training
0.974169741697417	0.286931818181818	FSI	Training
0.974169741697417	0.289772727272727	FSI	Training
0.972324723247233	0.289772727272727	FSI	Training
0.972324723247233	0.292613636363636	FSI	Training
0.972324723247233	0.295454545454545	FSI	Training
0.972324723247233	0.298295454545455	FSI	Training
0.972324723247233	0.301136363636364	FSI	Training
0.972324723247233	0.303977272727273	FSI	Training
0.972324723247233	0.306818181818182	FSI	Training
0.972324723247233	0.309659090909091	FSI	Training
0.972324723247233	0.3125	FSI	Training
0.972324723247233	0.315340909090909	FSI	Training
0.972324723247233	0.318181818181818	FSI	Training
0.972324723247233	0.321022727272727	FSI	Training
0.972324723247233	0.323863636363636	FSI	Training
0.972324723247233	0.326704545454545	FSI	Training
0.972324723247233	0.329545454545455	FSI	Training
0.972324723247233	0.332386363636364	FSI	Training
0.972324723247233	0.335227272727273	FSI	Training
0.972324723247233	0.338068181818182	FSI	Training
0.972324723247233	0.340909090909091	FSI	Training
0.972324723247233	0.34375	FSI	Training
0.972324723247233	0.346590909090909	FSI	Training
0.972324723247233	0.349431818181818	FSI	Training
0.972324723247233	0.352272727272727	FSI	Training
0.972324723247233	0.355113636363636	FSI	Training
0.970479704797048	0.355113636363636	FSI	Training
0.970479704797048	0.357954545454545	FSI	Training
0.970479704797048	0.360795454545455	FSI	Training
0.970479704797048	0.363636363636364	FSI	Training
0.968634686346863	0.363636363636364	FSI	Training
0.968634686346863	0.366477272727273	FSI	Training
0.968634686346863	0.369318181818182	FSI	Training
0.968634686346863	0.372159090909091	FSI	Training
0.966789667896679	0.372159090909091	FSI	Training
0.966789667896679	0.375	FSI	Training
0.966789667896679	0.377840909090909	FSI	Training
0.964944649446494	0.377840909090909	FSI	Training
0.964944649446494	0.380681818181818	FSI	Training
0.964944649446494	0.383522727272727	FSI	Training
0.964944649446494	0.386363636363636	FSI	Training
0.964944649446494	0.389204545454545	FSI	Training
0.964944649446494	0.392045454545455	FSI	Training
0.96309963099631	0.392045454545455	FSI	Training
0.96309963099631	0.394886363636364	FSI	Training
0.96309963099631	0.397727272727273	FSI	Training
0.96309963099631	0.400568181818182	FSI	Training
0.96309963099631	0.403409090909091	FSI	Training
0.961254612546125	0.403409090909091	FSI	Training
0.961254612546125	0.40625	FSI	Training
0.961254612546125	0.409090909090909	FSI	Training
0.961254612546125	0.411931818181818	FSI	Training
0.959409594095941	0.411931818181818	FSI	Training
0.959409594095941	0.414772727272727	FSI	Training
0.959409594095941	0.417613636363636	FSI	Training
0.959409594095941	0.420454545454545	FSI	Training
0.959409594095941	0.423295454545455	FSI	Training
0.959409594095941	0.426136363636364	FSI	Training
0.959409594095941	0.428977272727273	FSI	Training
0.959409594095941	0.431818181818182	FSI	Training
0.959409594095941	0.434659090909091	FSI	Training
0.959409594095941	0.4375	FSI	Training
0.959409594095941	0.440340909090909	FSI	Training
0.959409594095941	0.443181818181818	FSI	Training
0.959409594095941	0.446022727272727	FSI	Training
0.957564575645756	0.446022727272727	FSI	Training
0.955719557195572	0.446022727272727	FSI	Training
0.955719557195572	0.448863636363636	FSI	Training
0.955719557195572	0.451704545454545	FSI	Training
0.955719557195572	0.454545454545455	FSI	Training
0.953874538745387	0.454545454545455	FSI	Training
0.952029520295203	0.454545454545455	FSI	Training
0.952029520295203	0.457386363636364	FSI	Training
0.952029520295203	0.460227272727273	FSI	Training
0.952029520295203	0.463068181818182	FSI	Training
0.952029520295203	0.465909090909091	FSI	Training
0.952029520295203	0.46875	FSI	Training
0.950184501845018	0.46875	FSI	Training
0.950184501845018	0.471590909090909	FSI	Training
0.950184501845018	0.474431818181818	FSI	Training
0.950184501845018	0.477272727272727	FSI	Training
0.950184501845018	0.480113636363636	FSI	Training
0.950184501845018	0.482954545454545	FSI	Training
0.950184501845018	0.485795454545455	FSI	Training
0.950184501845018	0.488636363636364	FSI	Training
0.950184501845018	0.491477272727273	FSI	Training
0.950184501845018	0.494318181818182	FSI	Training
0.950184501845018	0.497159090909091	FSI	Training
0.950184501845018	0.5	FSI	Training
0.950184501845018	0.502840909090909	FSI	Training
0.950184501845018	0.505681818181818	FSI	Training
0.948339483394834	0.505681818181818	FSI	Training
0.948339483394834	0.508522727272727	FSI	Training
0.948339483394834	0.511363636363636	FSI	Training
0.948339483394834	0.514204545454545	FSI	Training
0.948339483394834	0.517045454545455	FSI	Training
0.946494464944649	0.517045454545455	FSI	Training
0.946494464944649	0.519886363636364	FSI	Training
0.944649446494465	0.519886363636364	FSI	Training
0.944649446494465	0.522727272727273	FSI	Training
0.944649446494465	0.525568181818182	FSI	Training
0.944649446494465	0.528409090909091	FSI	Training
0.944649446494465	0.53125	FSI	Training
0.944649446494465	0.534090909090909	FSI	Training
0.94280442804428	0.534090909090909	FSI	Training
0.94280442804428	0.536931818181818	FSI	Training
0.940959409594096	0.536931818181818	FSI	Training
0.940959409594096	0.539772727272727	FSI	Training
0.939114391143911	0.539772727272727	FSI	Training
0.939114391143911	0.542613636363636	FSI	Training
0.939114391143911	0.545454545454545	FSI	Training
0.937269372693727	0.545454545454545	FSI	Training
0.937269372693727	0.548295454545455	FSI	Training
0.937269372693727	0.551136363636364	FSI	Training
0.935424354243542	0.551136363636364	FSI	Training
0.933579335793358	0.551136363636364	FSI	Training
0.933579335793358	0.553977272727273	FSI	Training
0.933579335793358	0.556818181818182	FSI	Training
0.931734317343173	0.556818181818182	FSI	Training
0.931734317343173	0.559659090909091	FSI	Training
0.931734317343173	0.5625	FSI	Training
0.931734317343173	0.565340909090909	FSI	Training
0.931734317343173	0.568181818181818	FSI	Training
0.931734317343173	0.571022727272727	FSI	Training
0.931734317343173	0.573863636363636	FSI	Training
0.931734317343173	0.576704545454545	FSI	Training
0.931734317343173	0.579545454545455	FSI	Training
0.931734317343173	0.582386363636364	FSI	Training
0.931734317343173	0.585227272727273	FSI	Training
0.931734317343173	0.588068181818182	FSI	Training
0.931734317343173	0.590909090909091	FSI	Training
0.929889298892989	0.590909090909091	FSI	Training
0.929889298892989	0.59375	FSI	Training
0.928044280442804	0.59375	FSI	Training
0.928044280442804	0.596590909090909	FSI	Training
0.928044280442804	0.599431818181818	FSI	Training
0.92619926199262	0.599431818181818	FSI	Training
0.92619926199262	0.602272727272727	FSI	Training
0.924354243542435	0.602272727272727	FSI	Training
0.924354243542435	0.605113636363636	FSI	Training
0.924354243542435	0.607954545454545	FSI	Training
0.924354243542435	0.610795454545455	FSI	Training
0.924354243542435	0.613636363636364	FSI	Training
0.924354243542435	0.616477272727273	FSI	Training
0.924354243542435	0.619318181818182	FSI	Training
0.924354243542435	0.622159090909091	FSI	Training
0.924354243542435	0.625	FSI	Training
0.924354243542435	0.627840909090909	FSI	Training
0.924354243542435	0.630681818181818	FSI	Training
0.924354243542435	0.633522727272727	FSI	Training
0.924354243542435	0.636363636363636	FSI	Training
0.924354243542435	0.639204545454545	FSI	Training
0.922509225092251	0.639204545454545	FSI	Training
0.920664206642066	0.639204545454545	FSI	Training
0.920664206642066	0.642045454545455	FSI	Training
0.920664206642066	0.644886363636364	FSI	Training
0.920664206642066	0.647727272727273	FSI	Training
0.918819188191882	0.647727272727273	FSI	Training
0.916974169741697	0.647727272727273	FSI	Training
0.916974169741697	0.650568181818182	FSI	Training
0.916974169741697	0.653409090909091	FSI	Training
0.916974169741697	0.65625	FSI	Training
0.915129151291513	0.65625	FSI	Training
0.913284132841328	0.65625	FSI	Training
0.913284132841328	0.659090909090909	FSI	Training
0.913284132841328	0.661931818181818	FSI	Training
0.913284132841328	0.664772727272727	FSI	Training
0.913284132841328	0.667613636363636	FSI	Training
0.911439114391144	0.667613636363636	FSI	Training
0.911439114391144	0.670454545454545	FSI	Training
0.911439114391144	0.673295454545455	FSI	Training
0.911439114391144	0.676136363636364	FSI	Training
0.911439114391144	0.678977272727273	FSI	Training
0.911439114391144	0.681818181818182	FSI	Training
0.911439114391144	0.684659090909091	FSI	Training
0.911439114391144	0.6875	FSI	Training
0.909594095940959	0.6875	FSI	Training
0.909594095940959	0.690340909090909	FSI	Training
0.907749077490775	0.690340909090909	FSI	Training
0.907749077490775	0.693181818181818	FSI	Training
0.907749077490775	0.696022727272727	FSI	Training
0.907749077490775	0.698863636363636	FSI	Training
0.90590405904059	0.698863636363636	FSI	Training
0.90590405904059	0.701704545454545	FSI	Training
0.90590405904059	0.704545454545455	FSI	Training
0.904059040590406	0.704545454545455	FSI	Training
0.904059040590406	0.707386363636364	FSI	Training
0.902214022140221	0.707386363636364	FSI	Training
0.902214022140221	0.710227272727273	FSI	Training
0.902214022140221	0.713068181818182	FSI	Training
0.902214022140221	0.715909090909091	FSI	Training
0.902214022140221	0.71875	FSI	Training
0.902214022140221	0.721590909090909	FSI	Training
0.902214022140221	0.724431818181818	FSI	Training
0.902214022140221	0.727272727272727	FSI	Training
0.900369003690037	0.727272727272727	FSI	Training
0.900369003690037	0.730113636363636	FSI	Training
0.898523985239852	0.730113636363636	FSI	Training
0.896678966789668	0.730113636363636	FSI	Training
0.896678966789668	0.732954545454545	FSI	Training
0.894833948339483	0.732954545454545	FSI	Training
0.894833948339483	0.735795454545455	FSI	Training
0.892988929889299	0.735795454545455	FSI	Training
0.892988929889299	0.738636363636364	FSI	Training
0.892988929889299	0.741477272727273	FSI	Training
0.892988929889299	0.744318181818182	FSI	Training
0.892988929889299	0.747159090909091	FSI	Training
0.892988929889299	0.75	FSI	Training
0.892988929889299	0.752840909090909	FSI	Training
0.892988929889299	0.755681818181818	FSI	Training
0.892988929889299	0.758522727272727	FSI	Training
0.892988929889299	0.761363636363636	FSI	Training
0.891143911439114	0.761363636363636	FSI	Training
0.88929889298893	0.761363636363636	FSI	Training
0.88929889298893	0.764204545454545	FSI	Training
0.887453874538745	0.764204545454545	FSI	Training
0.887453874538745	0.767045454545455	FSI	Training
0.885608856088561	0.767045454545455	FSI	Training
0.883763837638376	0.767045454545455	FSI	Training
0.881918819188192	0.767045454545455	FSI	Training
0.881918819188192	0.769886363636364	FSI	Training
0.881918819188192	0.772727272727273	FSI	Training
0.881918819188192	0.775568181818182	FSI	Training
0.881918819188192	0.778409090909091	FSI	Training
0.881918819188192	0.78125	FSI	Training
0.881918819188192	0.784090909090909	FSI	Training
0.881918819188192	0.786931818181818	FSI	Training
0.881918819188192	0.789772727272727	FSI	Training
0.881918819188192	0.792613636363636	FSI	Training
0.881918819188192	0.795454545454545	FSI	Training
0.880073800738007	0.795454545454545	FSI	Training
0.878228782287823	0.795454545454545	FSI	Training
0.876383763837638	0.795454545454545	FSI	Training
0.874538745387454	0.795454545454545	FSI	Training
0.874538745387454	0.798295454545455	FSI	Training
0.874538745387454	0.801136363636364	FSI	Training
0.874538745387454	0.803977272727273	FSI	Training
0.872693726937269	0.803977272727273	FSI	Training
0.870848708487085	0.803977272727273	FSI	Training
0.870848708487085	0.806818181818182	FSI	Training
0.870848708487085	0.809659090909091	FSI	Training
0.8690036900369	0.809659090909091	FSI	Training
0.8690036900369	0.8125	FSI	Training
0.867158671586716	0.8125	FSI	Training
0.867158671586716	0.815340909090909	FSI	Training
0.867158671586716	0.818181818181818	FSI	Training
0.867158671586716	0.821022727272727	FSI	Training
0.867158671586716	0.823863636363636	FSI	Training
0.867158671586716	0.826704545454545	FSI	Training
0.865313653136531	0.826704545454545	FSI	Training
0.863468634686347	0.826704545454545	FSI	Training
0.861623616236162	0.826704545454545	FSI	Training
0.861623616236162	0.829545454545455	FSI	Training
0.859778597785978	0.829545454545455	FSI	Training
0.857933579335793	0.829545454545455	FSI	Training
0.856088560885609	0.829545454545455	FSI	Training
0.854243542435424	0.829545454545455	FSI	Training
0.85239852398524	0.829545454545455	FSI	Training
0.850553505535055	0.829545454545455	FSI	Training
0.850553505535055	0.832386363636364	FSI	Training
0.848708487084871	0.832386363636364	FSI	Training
0.848708487084871	0.835227272727273	FSI	Training
0.846863468634686	0.835227272727273	FSI	Training
0.846863468634686	0.838068181818182	FSI	Training
0.845018450184502	0.838068181818182	FSI	Training
0.843173431734317	0.838068181818182	FSI	Training
0.841328413284133	0.838068181818182	FSI	Training
0.839483394833948	0.838068181818182	FSI	Training
0.839483394833948	0.840909090909091	FSI	Training
0.837638376383764	0.840909090909091	FSI	Training
0.835793357933579	0.840909090909091	FSI	Training
0.833948339483395	0.840909090909091	FSI	Training
0.833948339483395	0.84375	FSI	Training
0.833948339483395	0.846590909090909	FSI	Training
0.833948339483395	0.849431818181818	FSI	Training
0.83210332103321	0.849431818181818	FSI	Training
0.83210332103321	0.852272727272727	FSI	Training
0.83210332103321	0.855113636363636	FSI	Training
0.83210332103321	0.857954545454545	FSI	Training
0.830258302583026	0.857954545454545	FSI	Training
0.828413284132841	0.857954545454545	FSI	Training
0.828413284132841	0.860795454545455	FSI	Training
0.828413284132841	0.863636363636364	FSI	Training
0.828413284132841	0.866477272727273	FSI	Training
0.828413284132841	0.869318181818182	FSI	Training
0.826568265682657	0.869318181818182	FSI	Training
0.826568265682657	0.872159090909091	FSI	Training
0.826568265682657	0.875	FSI	Training
0.826568265682657	0.877840909090909	FSI	Training
0.824723247232472	0.877840909090909	FSI	Training
0.822878228782288	0.877840909090909	FSI	Training
0.821033210332103	0.877840909090909	FSI	Training
0.819188191881919	0.877840909090909	FSI	Training
0.817343173431734	0.877840909090909	FSI	Training
0.81549815498155	0.877840909090909	FSI	Training
0.81549815498155	0.880681818181818	FSI	Training
0.81549815498155	0.883522727272727	FSI	Training
0.813653136531365	0.883522727272727	FSI	Training
0.813653136531365	0.886363636363636	FSI	Training
0.811808118081181	0.886363636363636	FSI	Training
0.811808118081181	0.889204545454545	FSI	Training
0.809963099630996	0.889204545454545	FSI	Training
0.809963099630996	0.892045454545455	FSI	Training
0.809963099630996	0.894886363636364	FSI	Training
0.808118081180812	0.894886363636364	FSI	Training
0.808118081180812	0.897727272727273	FSI	Training
0.806273062730627	0.897727272727273	FSI	Training
0.804428044280443	0.897727272727273	FSI	Training
0.804428044280443	0.900568181818182	FSI	Training
0.804428044280443	0.903409090909091	FSI	Training
0.802583025830258	0.903409090909091	FSI	Training
0.800738007380074	0.903409090909091	FSI	Training
0.798892988929889	0.903409090909091	FSI	Training
0.797047970479705	0.903409090909091	FSI	Training
0.797047970479705	0.90625	FSI	Training
0.79520295202952	0.90625	FSI	Training
0.79520295202952	0.909090909090909	FSI	Training
0.79520295202952	0.911931818181818	FSI	Training
0.793357933579336	0.911931818181818	FSI	Training
0.793357933579336	0.914772727272727	FSI	Training
0.791512915129151	0.914772727272727	FSI	Training
0.789667896678967	0.914772727272727	FSI	Training
0.787822878228782	0.914772727272727	FSI	Training
0.785977859778598	0.914772727272727	FSI	Training
0.784132841328413	0.914772727272727	FSI	Training
0.782287822878229	0.914772727272727	FSI	Training
0.780442804428044	0.914772727272727	FSI	Training
0.77859778597786	0.914772727272727	FSI	Training
0.776752767527675	0.914772727272727	FSI	Training
0.776752767527675	0.917613636363636	FSI	Training
0.774907749077491	0.917613636363636	FSI	Training
0.773062730627306	0.917613636363636	FSI	Training
0.771217712177122	0.917613636363636	FSI	Training
0.769372693726937	0.917613636363636	FSI	Training
0.769372693726937	0.920454545454545	FSI	Training
0.767527675276753	0.920454545454545	FSI	Training
0.765682656826568	0.920454545454545	FSI	Training
0.765682656826568	0.923295454545455	FSI	Training
0.763837638376384	0.923295454545455	FSI	Training
0.761992619926199	0.923295454545455	FSI	Training
0.760147601476015	0.923295454545455	FSI	Training
0.75830258302583	0.923295454545455	FSI	Training
0.756457564575646	0.923295454545455	FSI	Training
0.754612546125461	0.923295454545455	FSI	Training
0.754612546125461	0.926136363636364	FSI	Training
0.752767527675277	0.926136363636364	FSI	Training
0.750922509225092	0.926136363636364	FSI	Training
0.749077490774908	0.926136363636364	FSI	Training
0.747232472324723	0.926136363636364	FSI	Training
0.745387453874539	0.926136363636364	FSI	Training
0.745387453874539	0.928977272727273	FSI	Training
0.743542435424354	0.928977272727273	FSI	Training
0.74169741697417	0.928977272727273	FSI	Training
0.739852398523985	0.928977272727273	FSI	Training
0.738007380073801	0.928977272727273	FSI	Training
0.736162361623616	0.928977272727273	FSI	Training
0.734317343173432	0.928977272727273	FSI	Training
0.734317343173432	0.931818181818182	FSI	Training
0.732472324723247	0.931818181818182	FSI	Training
0.732472324723247	0.934659090909091	FSI	Training
0.730627306273063	0.934659090909091	FSI	Training
0.728782287822878	0.934659090909091	FSI	Training
0.726937269372694	0.934659090909091	FSI	Training
0.726937269372694	0.9375	FSI	Training
0.726937269372694	0.940340909090909	FSI	Training
0.725092250922509	0.940340909090909	FSI	Training
0.723247232472325	0.940340909090909	FSI	Training
0.72140221402214	0.940340909090909	FSI	Training
0.72140221402214	0.943181818181818	FSI	Training
0.72140221402214	0.946022727272727	FSI	Training
0.719557195571956	0.946022727272727	FSI	Training
0.717712177121771	0.946022727272727	FSI	Training
0.715867158671587	0.946022727272727	FSI	Training
0.715867158671587	0.948863636363636	FSI	Training
0.715867158671587	0.951704545454545	FSI	Training
0.715867158671587	0.954545454545455	FSI	Training
0.715867158671587	0.957386363636364	FSI	Training
0.714022140221402	0.957386363636364	FSI	Training
0.712177121771218	0.957386363636364	FSI	Training
0.710332103321033	0.957386363636364	FSI	Training
0.708487084870849	0.957386363636364	FSI	Training
0.706642066420664	0.957386363636364	FSI	Training
0.70479704797048	0.957386363636364	FSI	Training
0.70479704797048	0.960227272727273	FSI	Training
0.702952029520295	0.960227272727273	FSI	Training
0.702952029520295	0.963068181818182	FSI	Training
0.701107011070111	0.963068181818182	FSI	Training
0.699261992619926	0.963068181818182	FSI	Training
0.697416974169742	0.963068181818182	FSI	Training
0.695571955719557	0.963068181818182	FSI	Training
0.695571955719557	0.965909090909091	FSI	Training
0.693726937269373	0.965909090909091	FSI	Training
0.691881918819188	0.965909090909091	FSI	Training
0.690036900369004	0.965909090909091	FSI	Training
0.688191881918819	0.965909090909091	FSI	Training
0.686346863468635	0.965909090909091	FSI	Training
0.68450184501845	0.965909090909091	FSI	Training
0.682656826568266	0.965909090909091	FSI	Training
0.680811808118081	0.965909090909091	FSI	Training
0.678966789667897	0.965909090909091	FSI	Training
0.677121771217712	0.965909090909091	FSI	Training
0.675276752767528	0.965909090909091	FSI	Training
0.673431734317343	0.965909090909091	FSI	Training
0.671586715867159	0.965909090909091	FSI	Training
0.669741697416974	0.965909090909091	FSI	Training
0.66789667896679	0.965909090909091	FSI	Training
0.666051660516605	0.965909090909091	FSI	Training
0.664206642066421	0.965909090909091	FSI	Training
0.662361623616236	0.965909090909091	FSI	Training
0.660516605166052	0.965909090909091	FSI	Training
0.658671586715867	0.965909090909091	FSI	Training
0.658671586715867	0.96875	FSI	Training
0.656826568265683	0.96875	FSI	Training
0.654981549815498	0.96875	FSI	Training
0.653136531365314	0.96875	FSI	Training
0.653136531365314	0.971590909090909	FSI	Training
0.653136531365314	0.974431818181818	FSI	Training
0.651291512915129	0.974431818181818	FSI	Training
0.649446494464945	0.974431818181818	FSI	Training
0.64760147601476	0.974431818181818	FSI	Training
0.645756457564576	0.974431818181818	FSI	Training
0.643911439114391	0.974431818181818	FSI	Training
0.642066420664207	0.974431818181818	FSI	Training
0.640221402214022	0.974431818181818	FSI	Training
0.638376383763838	0.974431818181818	FSI	Training
0.636531365313653	0.974431818181818	FSI	Training
0.634686346863469	0.974431818181818	FSI	Training
0.632841328413284	0.974431818181818	FSI	Training
0.6309963099631	0.974431818181818	FSI	Training
0.629151291512915	0.974431818181818	FSI	Training
0.627306273062731	0.974431818181818	FSI	Training
0.625461254612546	0.974431818181818	FSI	Training
0.623616236162362	0.974431818181818	FSI	Training
0.621771217712177	0.974431818181818	FSI	Training
0.619926199261993	0.974431818181818	FSI	Training
0.618081180811808	0.974431818181818	FSI	Training
0.616236162361624	0.974431818181818	FSI	Training
0.614391143911439	0.974431818181818	FSI	Training
0.612546125461255	0.974431818181818	FSI	Training
0.61070110701107	0.974431818181818	FSI	Training
0.608856088560886	0.974431818181818	FSI	Training
0.607011070110701	0.974431818181818	FSI	Training
0.605166051660517	0.974431818181818	FSI	Training
0.603321033210332	0.974431818181818	FSI	Training
0.601476014760148	0.974431818181818	FSI	Training
0.599630996309963	0.974431818181818	FSI	Training
0.597785977859779	0.974431818181818	FSI	Training
0.597785977859779	0.977272727272727	FSI	Training
0.595940959409594	0.977272727272727	FSI	Training
0.59409594095941	0.977272727272727	FSI	Training
0.592250922509225	0.977272727272727	FSI	Training
0.590405904059041	0.977272727272727	FSI	Training
0.588560885608856	0.977272727272727	FSI	Training
0.586715867158672	0.977272727272727	FSI	Training
0.584870848708487	0.977272727272727	FSI	Training
0.583025830258303	0.977272727272727	FSI	Training
0.583025830258303	0.980113636363636	FSI	Training
0.581180811808118	0.980113636363636	FSI	Training
0.579335793357934	0.980113636363636	FSI	Training
0.577490774907749	0.980113636363636	FSI	Training
0.575645756457565	0.980113636363636	FSI	Training
0.57380073800738	0.980113636363636	FSI	Training
0.57380073800738	0.982954545454545	FSI	Training
0.571955719557196	0.982954545454545	FSI	Training
0.570110701107011	0.982954545454545	FSI	Training
0.568265682656827	0.982954545454545	FSI	Training
0.566420664206642	0.982954545454545	FSI	Training
0.564575645756458	0.982954545454545	FSI	Training
0.562730627306273	0.982954545454545	FSI	Training
0.560885608856089	0.982954545454545	FSI	Training
0.559040590405904	0.982954545454545	FSI	Training
0.559040590405904	0.985795454545455	FSI	Training
0.55719557195572	0.985795454545455	FSI	Training
0.555350553505535	0.985795454545455	FSI	Training
0.555350553505535	0.988636363636364	FSI	Training
0.553505535055351	0.988636363636364	FSI	Training
0.551660516605166	0.988636363636364	FSI	Training
0.549815498154982	0.988636363636364	FSI	Training
0.547970479704797	0.988636363636364	FSI	Training
0.546125461254613	0.988636363636364	FSI	Training
0.544280442804428	0.988636363636364	FSI	Training
0.542435424354244	0.988636363636364	FSI	Training
0.542435424354244	0.991477272727273	FSI	Training
0.540590405904059	0.991477272727273	FSI	Training
0.538745387453875	0.991477272727273	FSI	Training
0.53690036900369	0.991477272727273	FSI	Training
0.535055350553506	0.991477272727273	FSI	Training
0.533210332103321	0.991477272727273	FSI	Training
0.531365313653137	0.991477272727273	FSI	Training
0.529520295202952	0.991477272727273	FSI	Training
0.527675276752767	0.991477272727273	FSI	Training
0.525830258302583	0.991477272727273	FSI	Training
0.523985239852399	0.991477272727273	FSI	Training
0.522140221402214	0.991477272727273	FSI	Training
0.520295202952029	0.991477272727273	FSI	Training
0.518450184501845	0.991477272727273	FSI	Training
0.518450184501845	0.994318181818182	FSI	Training
0.516605166051661	0.994318181818182	FSI	Training
0.514760147601476	0.994318181818182	FSI	Training
0.512915129151292	0.994318181818182	FSI	Training
0.511070110701107	0.994318181818182	FSI	Training
0.509225092250922	0.994318181818182	FSI	Training
0.507380073800738	0.994318181818182	FSI	Training
0.505535055350554	0.994318181818182	FSI	Training
0.505535055350554	0.997159090909091	FSI	Training
0.503690036900369	0.997159090909091	FSI	Training
0.501845018450184	0.997159090909091	FSI	Training
0.5	0.997159090909091	FSI	Training
0.498154981549816	0.997159090909091	FSI	Training
0.496309963099631	0.997159090909091	FSI	Training
0.494464944649447	0.997159090909091	FSI	Training
0.492619926199262	0.997159090909091	FSI	Training
0.490774907749078	0.997159090909091	FSI	Training
0.488929889298893	0.997159090909091	FSI	Training
0.487084870848708	0.997159090909091	FSI	Training
0.485239852398524	0.997159090909091	FSI	Training
0.483394833948339	0.997159090909091	FSI	Training
0.481549815498155	0.997159090909091	FSI	Training
0.47970479704797	0.997159090909091	FSI	Training
0.477859778597786	0.997159090909091	FSI	Training
0.476014760147601	0.997159090909091	FSI	Training
0.474169741697417	0.997159090909091	FSI	Training
0.472324723247232	0.997159090909091	FSI	Training
0.470479704797048	0.997159090909091	FSI	Training
0.468634686346863	0.997159090909091	FSI	Training
0.466789667896679	0.997159090909091	FSI	Training
0.464944649446494	0.997159090909091	FSI	Training
0.46309963099631	0.997159090909091	FSI	Training
0.461254612546125	0.997159090909091	FSI	Training
0.459409594095941	0.997159090909091	FSI	Training
0.457564575645756	0.997159090909091	FSI	Training
0.455719557195572	0.997159090909091	FSI	Training
0.453874538745387	0.997159090909091	FSI	Training
0.452029520295203	0.997159090909091	FSI	Training
0.450184501845018	0.997159090909091	FSI	Training
0.448339483394834	0.997159090909091	FSI	Training
0.448339483394834	1	FSI	Training
0.446494464944649	1	FSI	Training
0.444649446494465	1	FSI	Training
0.44280442804428	1	FSI	Training
0.440959409594096	1	FSI	Training
0.439114391143911	1	FSI	Training
0.437269372693727	1	FSI	Training
0.435424354243542	1	FSI	Training
0.433579335793358	1	FSI	Training
0.431734317343173	1	FSI	Training
0.429889298892989	1	FSI	Training
0.428044280442804	1	FSI	Training
0.42619926199262	1	FSI	Training
0.424354243542435	1	FSI	Training
0.422509225092251	1	FSI	Training
0.420664206642066	1	FSI	Training
0.418819188191882	1	FSI	Training
0.416974169741697	1	FSI	Training
0.415129151291513	1	FSI	Training
0.413284132841328	1	FSI	Training
0.411439114391144	1	FSI	Training
0.409594095940959	1	FSI	Training
0.407749077490775	1	FSI	Training
0.40590405904059	1	FSI	Training
0.404059040590406	1	FSI	Training
0.402214022140221	1	FSI	Training
0.400369003690037	1	FSI	Training
0.398523985239852	1	FSI	Training
0.396678966789668	1	FSI	Training
0.394833948339483	1	FSI	Training
0.392988929889299	1	FSI	Training
0.391143911439114	1	FSI	Training
0.38929889298893	1	FSI	Training
0.387453874538745	1	FSI	Training
0.385608856088561	1	FSI	Training
0.383763837638376	1	FSI	Training
0.381918819188192	1	FSI	Training
0.380073800738007	1	FSI	Training
0.378228782287823	1	FSI	Training
0.376383763837638	1	FSI	Training
0.374538745387454	1	FSI	Training
0.372693726937269	1	FSI	Training
0.370848708487085	1	FSI	Training
0.3690036900369	1	FSI	Training
0.367158671586716	1	FSI	Training
0.365313653136531	1	FSI	Training
0.363468634686347	1	FSI	Training
0.361623616236162	1	FSI	Training
0.359778597785978	1	FSI	Training
0.357933579335793	1	FSI	Training
0.356088560885609	1	FSI	Training
0.354243542435424	1	FSI	Training
0.35239852398524	1	FSI	Training
0.350553505535055	1	FSI	Training
0.348708487084871	1	FSI	Training
0.346863468634686	1	FSI	Training
0.345018450184502	1	FSI	Training
0.343173431734317	1	FSI	Training
0.341328413284133	1	FSI	Training
0.339483394833948	1	FSI	Training
0.337638376383764	1	FSI	Training
0.335793357933579	1	FSI	Training
0.333948339483395	1	FSI	Training
0.33210332103321	1	FSI	Training
0.330258302583026	1	FSI	Training
0.328413284132841	1	FSI	Training
0.326568265682657	1	FSI	Training
0.324723247232472	1	FSI	Training
0.322878228782288	1	FSI	Training
0.321033210332103	1	FSI	Training
0.319188191881919	1	FSI	Training
0.317343173431734	1	FSI	Training
0.31549815498155	1	FSI	Training
0.313653136531365	1	FSI	Training
0.311808118081181	1	FSI	Training
0.309963099630996	1	FSI	Training
0.308118081180812	1	FSI	Training
0.306273062730627	1	FSI	Training
0.304428044280443	1	FSI	Training
0.302583025830258	1	FSI	Training
0.300738007380074	1	FSI	Training
0.298892988929889	1	FSI	Training
0.297047970479705	1	FSI	Training
0.29520295202952	1	FSI	Training
0.293357933579336	1	FSI	Training
0.291512915129151	1	FSI	Training
0.289667896678967	1	FSI	Training
0.287822878228782	1	FSI	Training
0.285977859778598	1	FSI	Training
0.284132841328413	1	FSI	Training
0.282287822878229	1	FSI	Training
0.280442804428044	1	FSI	Training
0.27859778597786	1	FSI	Training
0.276752767527675	1	FSI	Training
0.274907749077491	1	FSI	Training
0.273062730627306	1	FSI	Training
0.271217712177122	1	FSI	Training
0.269372693726937	1	FSI	Training
0.267527675276753	1	FSI	Training
0.265682656826568	1	FSI	Training
0.263837638376384	1	FSI	Training
0.261992619926199	1	FSI	Training
0.260147601476015	1	FSI	Training
0.25830258302583	1	FSI	Training
0.256457564575646	1	FSI	Training
0.254612546125461	1	FSI	Training
0.252767527675277	1	FSI	Training
0.250922509225092	1	FSI	Training
0.249077490774908	1	FSI	Training
0.247232472324723	1	FSI	Training
0.245387453874539	1	FSI	Training
0.243542435424354	1	FSI	Training
0.24169741697417	1	FSI	Training
0.239852398523985	1	FSI	Training
0.238007380073801	1	FSI	Training
0.236162361623616	1	FSI	Training
0.234317343173432	1	FSI	Training
0.232472324723247	1	FSI	Training
0.230627306273063	1	FSI	Training
0.228782287822878	1	FSI	Training
0.226937269372694	1	FSI	Training
0.225092250922509	1	FSI	Training
0.223247232472325	1	FSI	Training
0.22140221402214	1	FSI	Training
0.219557195571956	1	FSI	Training
0.217712177121771	1	FSI	Training
0.215867158671587	1	FSI	Training
0.214022140221402	1	FSI	Training
0.212177121771218	1	FSI	Training
0.210332103321033	1	FSI	Training
0.208487084870849	1	FSI	Training
0.206642066420664	1	FSI	Training
0.20479704797048	1	FSI	Training
0.202952029520295	1	FSI	Training
0.201107011070111	1	FSI	Training
0.199261992619926	1	FSI	Training
0.197416974169742	1	FSI	Training
0.195571955719557	1	FSI	Training
0.193726937269373	1	FSI	Training
0.191881918819188	1	FSI	Training
0.190036900369004	1	FSI	Training
0.188191881918819	1	FSI	Training
0.186346863468635	1	FSI	Training
0.18450184501845	1	FSI	Training
0.182656826568266	1	FSI	Training
0.180811808118081	1	FSI	Training
0.178966789667897	1	FSI	Training
0.177121771217712	1	FSI	Training
0.175276752767528	1	FSI	Training
0.173431734317343	1	FSI	Training
0.171586715867159	1	FSI	Training
0.169741697416974	1	FSI	Training
0.16789667896679	1	FSI	Training
0.166051660516605	1	FSI	Training
0.164206642066421	1	FSI	Training
0.162361623616236	1	FSI	Training
0.160516605166052	1	FSI	Training
0.158671586715867	1	FSI	Training
0.156826568265683	1	FSI	Training
0.154981549815498	1	FSI	Training
0.153136531365314	1	FSI	Training
0.151291512915129	1	FSI	Training
0.149446494464945	1	FSI	Training
0.14760147601476	1	FSI	Training
0.145756457564576	1	FSI	Training
0.143911439114391	1	FSI	Training
0.142066420664207	1	FSI	Training
0.140221402214022	1	FSI	Training
0.138376383763838	1	FSI	Training
0.136531365313653	1	FSI	Training
0.134686346863469	1	FSI	Training
0.132841328413284	1	FSI	Training
0.1309963099631	1	FSI	Training
0.129151291512915	1	FSI	Training
0.127306273062731	1	FSI	Training
0.125461254612546	1	FSI	Training
0.123616236162362	1	FSI	Training
0.121771217712177	1	FSI	Training
0.119926199261993	1	FSI	Training
0.118081180811808	1	FSI	Training
0.116236162361624	1	FSI	Training
0.114391143911439	1	FSI	Training
0.112546125461255	1	FSI	Training
0.11070110701107	1	FSI	Training
0.108856088560886	1	FSI	Training
0.107011070110701	1	FSI	Training
0.105166051660517	1	FSI	Training
0.103321033210332	1	FSI	Training
0.101476014760148	1	FSI	Training
0.0996309963099631	1	FSI	Training
0.0977859778597786	1	FSI	Training
0.0959409594095941	1	FSI	Training
0.0940959409594096	1	FSI	Training
0.0922509225092251	1	FSI	Training
0.0904059040590406	1	FSI	Training
0.0885608856088561	1	FSI	Training
0.0867158671586716	1	FSI	Training
0.0848708487084871	1	FSI	Training
0.0830258302583026	1	FSI	Training
0.0811808118081181	1	FSI	Training
0.0793357933579336	1	FSI	Training
0.0774907749077491	1	FSI	Training
0.0756457564575646	1	FSI	Training
0.0738007380073801	1	FSI	Training
0.0719557195571956	1	FSI	Training
0.0701107011070111	1	FSI	Training
0.0682656826568266	1	FSI	Training
0.0664206642066421	1	FSI	Training
0.0645756457564576	1	FSI	Training
0.0627306273062731	1	FSI	Training
0.0608856088560886	1	FSI	Training
0.0590405904059041	1	FSI	Training
0.0571955719557196	1	FSI	Training
0.0553505535055351	1	FSI	Training
0.0535055350553506	1	FSI	Training
0.0516605166051661	1	FSI	Training
0.0498154981549815	1	FSI	Training
0.0479704797047971	1	FSI	Training
0.0461254612546125	1	FSI	Training
0.044280442804428	1	FSI	Training
0.0424354243542435	1	FSI	Training
0.040590405904059	1	FSI	Training
0.0387453874538745	1	FSI	Training
0.03690036900369	1	FSI	Training
0.0350553505535055	1	FSI	Training
0.033210332103321	1	FSI	Training
0.0313653136531365	1	FSI	Training
0.029520295202952	1	FSI	Training
0.0276752767527675	1	FSI	Training
0.025830258302583	1	FSI	Training
0.0239852398523985	1	FSI	Training
0.022140221402214	1	FSI	Training
0.0202952029520295	1	FSI	Training
0.018450184501845	1	FSI	Training
0.0166051660516605	1	FSI	Training
0.014760147601476	1	FSI	Training
0.0129151291512915	1	FSI	Training
0.011070110701107	1	FSI	Training
0.00922509225092251	1	FSI	Training
0.00738007380073801	1	FSI	Training
0.00553505535055351	1	FSI	Training
0.003690036900369	1	FSI	Training
0.0018450184501845	1	FSI	Training
0	1	FSI	Training
1	0	CAFF	Training
1	0.00284090909090909	CAFF	Training
1	0.00568181818181818	CAFF	Training
1	0.00852272727272727	CAFF	Training
1	0.0113636363636364	CAFF	Training
1	0.0142045454545455	CAFF	Training
0.998154981549816	0.0142045454545455	CAFF	Training
0.998154981549816	0.0170454545454545	CAFF	Training
0.996309963099631	0.0170454545454545	CAFF	Training
0.994464944649446	0.0170454545454545	CAFF	Training
0.994464944649446	0.0198863636363636	CAFF	Training
0.992619926199262	0.0198863636363636	CAFF	Training
0.990774907749078	0.0198863636363636	CAFF	Training
0.988929889298893	0.0198863636363636	CAFF	Training
0.988929889298893	0.0227272727272727	CAFF	Training
0.988929889298893	0.0255681818181818	CAFF	Training
0.987084870848708	0.0255681818181818	CAFF	Training
0.987084870848708	0.0284090909090909	CAFF	Training
0.985239852398524	0.0284090909090909	CAFF	Training
0.985239852398524	0.03125	CAFF	Training
0.983394833948339	0.03125	CAFF	Training
0.983394833948339	0.0340909090909091	CAFF	Training
0.983394833948339	0.0369318181818182	CAFF	Training
0.981549815498155	0.0369318181818182	CAFF	Training
0.981549815498155	0.0397727272727273	CAFF	Training
0.981549815498155	0.0426136363636364	CAFF	Training
0.979704797047971	0.0426136363636364	CAFF	Training
0.979704797047971	0.0454545454545455	CAFF	Training
0.977859778597786	0.0454545454545455	CAFF	Training
0.977859778597786	0.0482954545454545	CAFF	Training
0.977859778597786	0.0511363636363636	CAFF	Training
0.977859778597786	0.0539772727272727	CAFF	Training
0.977859778597786	0.0568181818181818	CAFF	Training
0.977859778597786	0.0596590909090909	CAFF	Training
0.977859778597786	0.0625	CAFF	Training
0.977859778597786	0.0653409090909091	CAFF	Training
0.976014760147601	0.0653409090909091	CAFF	Training
0.976014760147601	0.0681818181818182	CAFF	Training
0.976014760147601	0.0710227272727273	CAFF	Training
0.976014760147601	0.0738636363636364	CAFF	Training
0.976014760147601	0.0767045454545455	CAFF	Training
0.974169741697417	0.0767045454545455	CAFF	Training
0.974169741697417	0.0795454545454545	CAFF	Training
0.974169741697417	0.0823863636363636	CAFF	Training
0.972324723247233	0.0823863636363636	CAFF	Training
0.972324723247233	0.0852272727272727	CAFF	Training
0.972324723247233	0.0880681818181818	CAFF	Training
0.972324723247233	0.0909090909090909	CAFF	Training
0.972324723247233	0.09375	CAFF	Training
0.972324723247233	0.0965909090909091	CAFF	Training
0.972324723247233	0.0994318181818182	CAFF	Training
0.972324723247233	0.102272727272727	CAFF	Training
0.972324723247233	0.105113636363636	CAFF	Training
0.972324723247233	0.107954545454545	CAFF	Training
0.972324723247233	0.110795454545455	CAFF	Training
0.972324723247233	0.113636363636364	CAFF	Training
0.972324723247233	0.116477272727273	CAFF	Training
0.970479704797048	0.116477272727273	CAFF	Training
0.970479704797048	0.119318181818182	CAFF	Training
0.970479704797048	0.122159090909091	CAFF	Training
0.970479704797048	0.125	CAFF	Training
0.970479704797048	0.127840909090909	CAFF	Training
0.970479704797048	0.130681818181818	CAFF	Training
0.968634686346863	0.130681818181818	CAFF	Training
0.968634686346863	0.133522727272727	CAFF	Training
0.968634686346863	0.136363636363636	CAFF	Training
0.966789667896679	0.136363636363636	CAFF	Training
0.964944649446494	0.136363636363636	CAFF	Training
0.964944649446494	0.139204545454545	CAFF	Training
0.96309963099631	0.139204545454545	CAFF	Training
0.96309963099631	0.142045454545455	CAFF	Training
0.961254612546125	0.142045454545455	CAFF	Training
0.959409594095941	0.142045454545455	CAFF	Training
0.959409594095941	0.144886363636364	CAFF	Training
0.957564575645756	0.144886363636364	CAFF	Training
0.957564575645756	0.147727272727273	CAFF	Training
0.957564575645756	0.150568181818182	CAFF	Training
0.955719557195572	0.150568181818182	CAFF	Training
0.953874538745387	0.150568181818182	CAFF	Training
0.952029520295203	0.150568181818182	CAFF	Training
0.950184501845018	0.150568181818182	CAFF	Training
0.950184501845018	0.153409090909091	CAFF	Training
0.950184501845018	0.15625	CAFF	Training
0.948339483394834	0.15625	CAFF	Training
0.948339483394834	0.159090909090909	CAFF	Training
0.948339483394834	0.161931818181818	CAFF	Training
0.946494464944649	0.161931818181818	CAFF	Training
0.944649446494465	0.161931818181818	CAFF	Training
0.944649446494465	0.164772727272727	CAFF	Training
0.94280442804428	0.164772727272727	CAFF	Training
0.940959409594096	0.164772727272727	CAFF	Training
0.939114391143911	0.164772727272727	CAFF	Training
0.939114391143911	0.167613636363636	CAFF	Training
0.939114391143911	0.170454545454545	CAFF	Training
0.939114391143911	0.173295454545455	CAFF	Training
0.939114391143911	0.176136363636364	CAFF	Training
0.939114391143911	0.178977272727273	CAFF	Training
0.939114391143911	0.181818181818182	CAFF	Training
0.937269372693727	0.181818181818182	CAFF	Training
0.935424354243542	0.181818181818182	CAFF	Training
0.935424354243542	0.184659090909091	CAFF	Training
0.935424354243542	0.1875	CAFF	Training
0.935424354243542	0.190340909090909	CAFF	Training
0.933579335793358	0.190340909090909	CAFF	Training
0.933579335793358	0.193181818181818	CAFF	Training
0.931734317343173	0.193181818181818	CAFF	Training
0.929889298892989	0.193181818181818	CAFF	Training
0.929889298892989	0.196022727272727	CAFF	Training
0.929889298892989	0.198863636363636	CAFF	Training
0.929889298892989	0.201704545454545	CAFF	Training
0.929889298892989	0.204545454545455	CAFF	Training
0.929889298892989	0.207386363636364	CAFF	Training
0.928044280442804	0.207386363636364	CAFF	Training
0.928044280442804	0.210227272727273	CAFF	Training
0.92619926199262	0.210227272727273	CAFF	Training
0.92619926199262	0.213068181818182	CAFF	Training
0.92619926199262	0.215909090909091	CAFF	Training
0.924354243542435	0.215909090909091	CAFF	Training
0.924354243542435	0.21875	CAFF	Training
0.924354243542435	0.221590909090909	CAFF	Training
0.922509225092251	0.221590909090909	CAFF	Training
0.922509225092251	0.224431818181818	CAFF	Training
0.922509225092251	0.227272727272727	CAFF	Training
0.922509225092251	0.230113636363636	CAFF	Training
0.922509225092251	0.232954545454545	CAFF	Training
0.922509225092251	0.235795454545455	CAFF	Training
0.922509225092251	0.238636363636364	CAFF	Training
0.922509225092251	0.241477272727273	CAFF	Training
0.922509225092251	0.244318181818182	CAFF	Training
0.922509225092251	0.247159090909091	CAFF	Training
0.920664206642066	0.247159090909091	CAFF	Training
0.918819188191882	0.247159090909091	CAFF	Training
0.918819188191882	0.25	CAFF	Training
0.918819188191882	0.252840909090909	CAFF	Training
0.916974169741697	0.252840909090909	CAFF	Training
0.916974169741697	0.255681818181818	CAFF	Training
0.916974169741697	0.258522727272727	CAFF	Training
0.916974169741697	0.261363636363636	CAFF	Training
0.915129151291513	0.261363636363636	CAFF	Training
0.915129151291513	0.264204545454545	CAFF	Training
0.913284132841328	0.264204545454545	CAFF	Training
0.913284132841328	0.267045454545455	CAFF	Training
0.913284132841328	0.269886363636364	CAFF	Training
0.913284132841328	0.272727272727273	CAFF	Training
0.911439114391144	0.272727272727273	CAFF	Training
0.911439114391144	0.275568181818182	CAFF	Training
0.911439114391144	0.278409090909091	CAFF	Training
0.909594095940959	0.278409090909091	CAFF	Training
0.907749077490775	0.278409090909091	CAFF	Training
0.907749077490775	0.28125	CAFF	Training
0.907749077490775	0.284090909090909	CAFF	Training
0.907749077490775	0.286931818181818	CAFF	Training
0.907749077490775	0.289772727272727	CAFF	Training
0.907749077490775	0.292613636363636	CAFF	Training
0.90590405904059	0.292613636363636	CAFF	Training
0.90590405904059	0.295454545454545	CAFF	Training
0.90590405904059	0.298295454545455	CAFF	Training
0.90590405904059	0.301136363636364	CAFF	Training
0.904059040590406	0.301136363636364	CAFF	Training
0.904059040590406	0.303977272727273	CAFF	Training
0.904059040590406	0.306818181818182	CAFF	Training
0.904059040590406	0.309659090909091	CAFF	Training
0.902214022140221	0.309659090909091	CAFF	Training
0.902214022140221	0.3125	CAFF	Training
0.900369003690037	0.3125	CAFF	Training
0.898523985239852	0.3125	CAFF	Training
0.898523985239852	0.315340909090909	CAFF	Training
0.898523985239852	0.318181818181818	CAFF	Training
0.896678966789668	0.318181818181818	CAFF	Training
0.894833948339483	0.318181818181818	CAFF	Training
0.894833948339483	0.321022727272727	CAFF	Training
0.894833948339483	0.323863636363636	CAFF	Training
0.894833948339483	0.326704545454545	CAFF	Training
0.892988929889299	0.326704545454545	CAFF	Training
0.891143911439114	0.326704545454545	CAFF	Training
0.88929889298893	0.326704545454545	CAFF	Training
0.887453874538745	0.326704545454545	CAFF	Training
0.887453874538745	0.329545454545455	CAFF	Training
0.887453874538745	0.332386363636364	CAFF	Training
0.885608856088561	0.332386363636364	CAFF	Training
0.885608856088561	0.335227272727273	CAFF	Training
0.885608856088561	0.338068181818182	CAFF	Training
0.885608856088561	0.340909090909091	CAFF	Training
0.885608856088561	0.34375	CAFF	Training
0.883763837638376	0.34375	CAFF	Training
0.881918819188192	0.34375	CAFF	Training
0.881918819188192	0.346590909090909	CAFF	Training
0.881918819188192	0.349431818181818	CAFF	Training
0.881918819188192	0.352272727272727	CAFF	Training
0.881918819188192	0.355113636363636	CAFF	Training
0.880073800738007	0.355113636363636	CAFF	Training
0.880073800738007	0.357954545454545	CAFF	Training
0.880073800738007	0.360795454545455	CAFF	Training
0.880073800738007	0.363636363636364	CAFF	Training
0.880073800738007	0.366477272727273	CAFF	Training
0.880073800738007	0.369318181818182	CAFF	Training
0.880073800738007	0.372159090909091	CAFF	Training
0.880073800738007	0.375	CAFF	Training
0.878228782287823	0.375	CAFF	Training
0.876383763837638	0.375	CAFF	Training
0.874538745387454	0.375	CAFF	Training
0.872693726937269	0.375	CAFF	Training
0.872693726937269	0.377840909090909	CAFF	Training
0.872693726937269	0.380681818181818	CAFF	Training
0.872693726937269	0.383522727272727	CAFF	Training
0.870848708487085	0.383522727272727	CAFF	Training
0.870848708487085	0.386363636363636	CAFF	Training
0.870848708487085	0.389204545454545	CAFF	Training
0.870848708487085	0.392045454545455	CAFF	Training
[truncated: 4,396 more rows]
