# Supplementary material for: Multimodal analysis of cell-free DNA whole-methylome sequencing for cancer detection and localization
Source: Nat Commun. 2023 Sep 27;14:6042. doi: 10.1038/s41467-023-41774-w (PMC10533817; doi:10.1038/s41467-023-41774-w)
Supplement: Supplementary file 6 — Source Data [file 41467_2023_41774_MOESM6_ESM.zip › Source Data/SuppFig.4.txt]

tSNE_1	tSNE_2	Diagnosis	Feature	Patient_ID	Stage
-12.7143732997347	-2.28709432442704	COREAD	FEM	GCP0076	early
-49.0018272533825	-90.4652149770523	LIHC	FEM	GCP0464	early
-50.815440219995	-85.6695169035524	PACA	FEM	GCP0764	early
25.5257146294796	61.3588044396348	LIHC	FEM	GCP0457	early
10.745220439956	63.2640289406106	NSCLC	FEM	GCP0536	early
-22.7178740748919	-3.45351645507005	NSCLC	FEM	GCP0564	early
10.683460774973	-87.0366494108767	ESCA	FEM	GCP0266	early
-6.39533618226233	-80.0982864573856	ESCA	FEM	GCP0224	early
12.3553709552774	-85.0381294895563	ESCA	FEM	GCP0265	early
13.0962515797706	-89.2235506575858	ESCA	FEM	GCP0263	early
9.38884737081257	-85.3848064635328	ESCA	FEM	GCP0267	early
53.4326025205452	-10.6192505649541	ESCA	FEM	GCP0268	early
-39.1885255179128	18.8994561181861	ESCA	FEM	GCP0260	early
-34.7232701042489	-27.1313424089276	ESCA	FEM	GCP0261	early
-32.6785109529975	-85.5740737193377	ESCA	FEM	GCP0221	early
-50.5026949620285	-78.8384373468177	ESCA	FEM	GCP0222	early
-47.107860333221	-48.774323532238	ESCA	FEM	GCP0219	early
-48.4746786599716	-80.1665671691815	ESCA	FEM	GCP0218	early
9.06382962793712	-82.1715632927501	ESCA	FEM	GCP0264	early
-14.7718533119431	10.451501888761	ESCA	FEM	GCP0220	early
-22.6258072601438	-36.8952217398179	ESCA	FEM	GCP0262	early
12.5292772508626	40.8599186682187	NSCLC	FEM	GCP0560	early
57.594308576861	44.3596125534207	NSCLC	FEM	GCP0538	early
-24.0700987449378	-63.4963312149468	BRCA	FEM	GCP0063	early
-28.0896989131281	-70.968543201776	COREAD	FEM	GCP0089	early
-2.51341500554231	1.13804324762187	COREAD	FEM	GCP0216	early
0.654927567601412	-11.2283019457237	NSCLC	FEM	GCP0530	early
-47.4978259342728	-92.6040755769124	COREAD	FEM	GCP0092	early
-45.0272628640503	-72.8760621072563	STAD	FEM	GCP0321	early
-20.3485642515849	-74.9089225806228	STAD	FEM	GCP0278	early
-38.2450223172422	-52.4221365333347	STAD	FEM	GCP0351	early
47.4890824477974	-27.8697661949511	ESCA	FEM	GCP0223	early
17.4659230834201	36.8539947873498	COREAD	FEM	GCP0113	early
-1.69161097228237	20.3989999837753	COREAD	FEM	GCP0111	early
-0.568831413935468	-75.4282378748016	BRCA	FEM	GCP0048	early
3.44148449621995	-85.6904309893653	COREAD	FEM	GCP0075	early
4.03564921425183	-42.6054106545924	COREAD	FEM	GCP0102	early
-21.4672490711455	-46.0316642072972	BRCA	FEM	GCP0064	early
-50.2338052546734	-40.648882347773	NSCLC	FEM	GCP0550	early
-49.3808043003987	-46.0438251324672	PACA	FEM	GCP0765	early
-40.0454806509625	-91.9347709761231	LIHC	FEM	GCP0466	early
3.72323272225624	-43.8866848470596	NSCLC	FEM	GCP0563	early
27.1832483371779	42.606440633139	COREAD	FEM	GCP0084	early
-40.7755056310366	-84.8907150003305	BRCA	FEM	GCP0030	early
-46.5594675651743	-70.5440865637614	COREAD	FEM	GCP0078	early
19.7710249353334	-24.7111573070639	COREAD	FEM	GCP0087	early
-46.6582618499869	-68.0325537477658	NSCLC	FEM	GCP0549	early
-2.55643476245423	-83.032223941938	NSCLC	FEM	GCP0593	early
36.7738825450314	65.9333945689881	ESCA	FEM	GCP0272	early
-46.1769245353378	-87.9691459136121	COREAD	FEM	GCP0073	early
-26.6725635306109	-78.1666751174	BRCA	FEM	GCP0051	early
-39.0064615218345	-53.2713941861233	COREAD	FEM	GCP0096	early
-9.18688560862845	4.00859586896284	ESCA	FEM	GCP0247	early
-24.7746431825376	-72.8257082329906	BRCA	FEM	GCP0037	early
13.4673149153587	-27.9964996078027	NSCLC	FEM	GCP0546	early
65.8762179132774	50.5591351511007	STAD	FEM	GCP0381	early
5.68816765342028	-44.5850335756358	COREAD	FEM	GCP0103	early
-4.3120985469041	-82.6133360091396	PACA	FEM	GCP0705	early
-27.1456475504754	-19.197257452821	PACA	FEM	GCP0716	early
-58.148963739997	-8.31472563428042	PACA	FEM	GCP0702	early
-38.2323115515376	-82.781016218929	PACA	FEM	GCP0699	early
-46.8237204569214	-79.8802806091115	PACA	FEM	GCP0706	early
-56.897528029316	-72.6915869530176	PACA	FEM	GCP0670	early
7.88248803896494	-65.1999965182247	PACA	FEM	GCP0715	early
8.82940315264441	-67.1266729093575	PACA	FEM	GCP0704	early
-65.0485347563172	-13.485281772523	PACA	FEM	GCP0718	early
-15.3559630479167	-4.91781294097001	PACA	FEM	GCP0713	early
-41.0141119060096	7.22250201674423	PACA	FEM	GCP0689	early
-19.2789391806972	35.1446919595477	PACA	FEM	GCP0684	early
9.26550199259609	22.2598603998087	PACA	FEM	GCP0676	early
-55.7839420861908	-73.5770842909662	PACA	FEM	GCP0683	early
-37.1047151434718	-82.0326295395998	PACA	FEM	GCP0685	early
7.67836120010677	-62.7460628929008	PACA	FEM	GCP0700	early
11.8256048004688	39.7735438955486	PACA	FEM	GCP0681	early
13.3155415496588	-35.1604160332223	PACA	FEM	GCP0673	early
38.5147432163775	15.0092123349267	PACA	FEM	GCP0749	early
12.1298541964028	-35.5878690342829	PACA	FEM	GCP0680	early
-52.2467466514454	-73.6563130115668	PACA	FEM	GCP0711	early
8.39691181899464	-13.2660951485276	PACA	FEM	GCP0679	early
7.83450485679625	-38.6143087626645	PACA	FEM	GCP0663	early
-54.5144085976032	-74.4268319025746	PACA	FEM	GCP0682	early
-25.8289820741624	-20.2824813153675	PACA	FEM	GCP0677	early
-50.5915126607249	-81.3964023303221	PACA	FEM	GCP0678	early
-35.7787235108224	-7.99635845615771	PACA	FEM	GCP0717	early
9.96801021968951	25.1513356371389	PACA	FEM	GCP0693	early
-17.3349913307047	35.8987908479655	PACA	FEM	GCP0721	early
7.59663562376891	37.5616012695992	PACA	FEM	GCP0712	early
17.3072695507868	-37.8908908426642	PACA	FEM	GCP0701	early
-15.6393369761763	36.4616772016712	PACA	FEM	GCP0723	early
2.87902231176704	-12.2587917056867	PACA	FEM	GCP0674	early
12.5241673087672	-16.7212780946885	PACA	FEM	GCP0669	early
4.28375245309692	-30.8302352735767	PACA	FEM	GCP0666	early
-3.32129711632278	53.1795622155514	PACA	FEM	GCP0694	early
-15.9622480750373	-28.5722029989069	PACA	FEM	GCP0722	early
10.6259821116891	27.7984914625258	PACA	FEM	GCP0690	early
-17.6792463659116	38.4442528077054	PACA	FEM	GCP0686	early
6.50822054646906	37.6832055401482	PACA	FEM	GCP0691	early
7.93063903895882	-45.2183912540268	PACA	FEM	GCP0664	early
-11.568397206634	-6.9359027094559	PACA	FEM	GCP0667	early
4.42029444271816	-12.595641673404	PACA	FEM	GCP0688	early
11.470750816504	29.0857871381359	PACA	FEM	GCP0675	early
4.99105986043091	-14.759937951146	PACA	FEM	GCP0709	early
-17.0809993502196	-29.8676568172551	PACA	FEM	GCP0708	early
8.8834649860723	50.3166006305891	PACA	FEM	GCP0719	early
-54.1053075921702	12.4774118278856	PACA	FEM	GCP0714	early
-11.5658605745384	-13.5091169506447	PACA	FEM	GCP0703	early
-15.5652219045975	37.5990802768141	PACA	FEM	GCP0720	early
8.42718620255604	-34.5182883143788	PACA	FEM	GCP0665	early
11.9909482702783	-52.872438907418	PACA	FEM	GCP0707	early
63.5876680273872	16.4683898544237	PACA	FEM	GCP0662	early
9.16110899484395	-64.8864900642175	PACA	FEM	GCP0697	early
-13.5070314393374	-4.62010394551459	PACA	FEM	GCP0696	early
18.1111688930853	-35.6419645115094	PACA	FEM	GCP0698	early
-33.9209312106423	-14.8026241186925	PACA	FEM	GCP0692	early
1.55031545018955	-28.1534982475211	PACA	FEM	GCP0695	early
-12.4480639311076	-12.0928498992761	PACA	FEM	GCP0668	early
10.7597624045112	23.779572582442	PACA	FEM	GCP0687	early
-29.9525286746263	5.25634214904632	PACA	FEM	GCP0710	early
7.44243195582205	46.5166985141813	PACA	FEM	GCP0671	early
-15.0875331101137	-10.6876597765248	PACA	FEM	GCP0672	early
21.2104337927192	-34.2220603514369	NSCLC	FEM	GCP0606	early
-58.8550632617602	8.26992520897596	BRCA	FEM	GCP0046	early
-52.8349576994854	-38.66500323606	STAD	FEM	GCP0374	early
-41.2964011020384	8.53296421101719	STAD	FEM	GCP0383	early
42.821477946254	-34.2911660795641	STAD	FEM	GCP0382	early
-20.0864700849884	-37.4337386177433	STAD	FEM	GCP0385	early
1.25149366384128	-84.4526039375006	STAD	FEM	GCP0380	early
33.2987662727416	59.393720274085	STAD	FEM	GCP0386	early
-47.1483124745444	-64.7823096790442	NSCLC	FEM	GCP0514	early
-39.2678872748652	-84.0396670809843	NSCLC	FEM	GCP0639	early
-45.6553395595573	-58.8485192588073	COREAD	FEM	GCP0147	early
1.12800838555694	-48.4079207539124	COREAD	FEM	GCP0086	early
8.60923411093742	-36.9010246291339	NSCLC	FEM	GCP0617	early
-2.35150768527206	7.26628650391426	STAD	FEM	GCP0378	early
48.6904325960505	34.7638058581716	STAD	FEM	GCP0365	early
-40.3941733072571	11.1867502297103	COREAD	FEM	GCP0072	early
-52.0716976788267	-80.3646620081603	NSCLC	FEM	GCP0561	early
-29.1540805742372	-40.3014780724392	COREAD	FEM	GCP0085	early
-49.2850562702855	-69.3585997984106	COREAD	FEM	GCP0211	early
26.2329548203813	21.9366212377528	STAD	FEM	GCP0282	early
-23.9922652405451	-12.0760510091216	COREAD	FEM	GCP0120	early
-0.067342368473865	-87.8773863595254	NSCLC	FEM	GCP0589	early
42.8483157158973	60.7901968164047	NSCLC	FEM	GCP0594	early
-29.5562282886319	-10.4195515793753	NSCLC	FEM	GCP0529	early
-49.3974478423816	-87.3599193463126	STAD	FEM	GCP0357	early
9.02567350360924	-68.7803168717821	COREAD	FEM	GCP0100	early
-10.1916459795299	-40.4360904724563	NSCLC	FEM	GCP0568	early
-15.7404002841172	-69.5616717421242	COREAD	FEM	GCP0090	early
-11.5725979580187	-79.9959135724792	STAD	FEM	GCP0347	early
-48.405925679272	-40.413983446931	BRCA	FEM	GCP0054	early
1.81287664637473	-88.9826720483738	STAD	FEM	GCP0285	early
-40.0964466409516	19.3645373673755	STAD	FEM	GCP0284	early
-10.957870106581	4.39848116027575	ESCA	FEM	GCP0271	early
14.1743677318615	-88.729387952267	ESCA	FEM	GCP0259	early
-7.59023445911327	6.68487014004455	ESCA	FEM	GCP0226	early
-44.4944935278976	-78.9359509256193	NSCLC	FEM	GCP0552	early
18.2171387272156	-22.2215274763331	STAD	FEM	GCP0283	early
-12.703037963095	66.5327080786413	NSCLC	FEM	GCP0566	early
-3.41069218271854	-47.1619121302949	COREAD	FEM	GCP0099	early
-40.7740652476062	-52.9638721507829	COREAD	FEM	GCP0082	early
-12.0434641446114	3.95422134321444	ESCA	FEM	GCP0269	early
-52.2624031529204	-4.8144103641343	NSCLC	FEM	GCP0567	early
21.8194709287738	-24.034988604511	PACA	FEM	GCP0724	early
-13.8424472193878	67.7510726594886	NSCLC	FEM	GCP0555	early
-38.1267506297852	44.9159667424011	NSCLC	FEM	GCP0551	early
-36.2731872743774	15.0496498193088	NSCLC	FEM	GCP0556	early
-34.3423103556307	47.0771076080827	ESCA	FEM	GCP0270	early
-33.4507576466077	49.6439698507646	NSCLC	FEM	GCP0547	early
-16.8283607900519	67.2511675218044	NSCLC	FEM	GCP0562	early
-25.4410026177456	-5.89678552862547	NSCLC	FEM	GCP0558	early
12.3433402938912	64.0368965019149	NSCLC	FEM	GCP0545	early
-0.819230083480904	-8.17873060369048	COREAD	FEM	GCP0138	early
9.2559053912646	48.3533604038362	NSCLC	FEM	GCP0565	early
67.041996088426	50.7795675863998	LIHC	FEM	GCP0459	early
51.8133686506142	32.5406086676417	COREAD	FEM	GCP0097	early
-33.6031710701858	-92.3433754934511	ESCA	FEM	GCP0273	early
-3.47851876596286	-49.9036038353774	STAD	FEM	GCP0384	early
-3.51489091683836	14.5318663590554	ESCA	FEM	GCP0274	early
-35.4448561936152	-89.7159416927033	STAD	FEM	GCP0373	early
-36.0175580875802	-45.6028739046827	NSCLC	FEM	GCP0548	early
-59.5535631881287	1.76824936924841	NSCLC	FEM	GCP0539	early
-24.584815506336	-69.085431787061	NSCLC	FEM	GCP0544	early
-4.73156022200912	11.2032463881525	NSCLC	FEM	GCP0532	early
44.9015767304256	57.0512278504836	COREAD	FEM	GCP0081	early
40.9505023142772	59.9709395492528	NSCLC	FEM	GCP0540	early
-3.59439472093286	-89.012492618053	COREAD	FEM	GCP0079	early
-39.7138646567191	43.2240786054507	NSCLC	FEM	GCP0543	early
2.45583275312514	-82.7047631573817	COREAD	FEM	GCP0080	early
-30.2509173432854	-36.4212230480975	NSCLC	FEM	GCP0537	early
-45.040063114239	-42.1042938478793	NSCLC	FEM	GCP0535	early
4.30544689169906	-81.9235953025388	COREAD	FEM	GCP0077	early
-36.2832765278046	45.4343242944978	NSCLC	FEM	GCP0533	early
-36.7629482793909	28.1273717572503	NSCLC	FEM	GCP0528	early
57.508498584981	32.9247247452666	NSCLC	FEM	GCP0541	early
27.1354794915481	63.879158016066	NSCLC	FEM	GCP0534	early
-2.06896182743687	-11.4595475078021	NSCLC	FEM	GCP0531	early
33.757210816562	43.3373669160999	NSCLC	FEM	GCP0527	early
-27.1976126676838	-73.8228718978138	NSCLC	FEM	GCP0557	early
-49.01195712104	-65.0633272986975	BRCA	FEM	GCP0041	early
24.3551560686689	-24.5190911003624	BRCA	FEM	GCP0042	early
-31.1169140769228	-9.5115801342019	NSCLC	FEM	GCP0572	early
-26.645023878297	-79.8738023577482	BRCA	FEM	GCP0065	early
-45.2851612707176	-62.7180841872154	BRCA	FEM	GCP0062	early
17.4369085801089	-25.1212135606722	COREAD	FEM	GCP0074	early
-5.00677033412393	6.4962721172429	STAD	FEM	GCP0333	early
18.4391503211712	-8.70090865615155	NSCLC	FEM	GCP0505	early
39.9628725393654	37.652116402294	COREAD	FEM	GCP0098	early
-46.1449032946	-90.592690024647	BRCA	FEM	GCP0026	early
-1.67449780952007	97.2457539388185	BRCA	FEM	GCP0029	early
-47.4180116158623	-87.1624774009877	LIHC	FEM	GCP0431	early
-42.3341055094713	-85.9509126740895	LIHC	FEM	GCP0418	early
-31.6560567613605	-52.5400510642249	LIHC	FEM	GCP0417	early
-20.733175113039	-27.7376932796499	LIHC	FEM	GCP0429	early
9.32144676814374	-91.4806006053426	LIHC	FEM	GCP0430	early
-44.2091110217836	-85.4259981041958	LIHC	FEM	GCP0416	early
-36.5115614940497	-88.822787500598	LIHC	FEM	GCP0483	early
-18.3533763433924	-31.6403657552844	LIHC	FEM	GCP0497	early
41.5588000493247	41.6160279747441	LIHC	FEM	GCP0422	early
-6.02810791116332	-81.5353002104741	LIHC	FEM	GCP0487	early
-22.3233678724999	-52.5764302036178	LIHC	FEM	GCP0414	early
-37.9678613727478	-55.8413012061268	LIHC	FEM	GCP0407	early
-4.70006158609584	28.3163930084266	LIHC	FEM	GCP0427	early
-2.78785912956241	-87.8288518673984	LIHC	FEM	GCP0411	early
-2.74708689202374	29.9082595114483	LIHC	FEM	GCP0413	early
-13.8044235226542	-62.3952661578448	LIHC	FEM	GCP0479	early
-11.2840568473873	-22.2907609935135	LIHC	FEM	GCP0478	early
45.7772849679153	59.5696022924087	LIHC	FEM	GCP0415	early
-29.1560288918432	-81.1689023248993	LIHC	FEM	GCP0489	early
-48.1870509520039	-44.5582716384305	LIHC	FEM	GCP0400	early
47.6542070654592	-22.5621581575048	LIHC	FEM	GCP0476	early
-55.2945720295631	-54.1082971871684	LIHC	FEM	GCP0412	early
-1.389114334774	30.4131021051518	LIHC	FEM	GCP0428	early
-39.0719980102834	4.27784367593692	LIHC	FEM	GCP0409	early
-45.8177377328082	-35.1607348724195	LIHC	FEM	GCP0481	early
-20.7224980600781	-52.4983400631965	LIHC	FEM	GCP0423	early
-39.5868406883978	-29.4624108479841	LIHC	FEM	GCP0493	early
-15.2493107310103	-33.7070262931908	LIHC	FEM	GCP0482	early
-56.1814886622874	-22.3155360945429	LIHC	FEM	GCP0425	early
-2.9553345046563	2.36710376271594	LIHC	FEM	GCP0426	early
-28.3928874963134	-81.9348061007361	LIHC	FEM	GCP0495	early
-2.45474603900065	28.4445670584695	LIHC	FEM	GCP0420	early
-15.8541655468837	-64.246534046646	LIHC	FEM	GCP0488	early
-55.6254548238318	-3.12469428641814	COREAD	FEM	GCP0181	early
-25.2966565453044	7.51248337056125	LIHC	FEM	GCP0491	early
-57.5358320235643	-23.5205704995189	LIHC	FEM	GCP0395	early
26.257327747355	-38.4712464703013	LIHC	FEM	GCP0496	early
23.4681429957831	-35.0206038496586	LIHC	FEM	GCP0397	early
8.46063772732059	-54.7437323913959	LIHC	FEM	GCP0421	early
-19.5878303873754	-54.9217247870871	LIHC	FEM	GCP0392	early
-52.224971968623	-9.62846252231934	LIHC	FEM	GCP0401	early
-39.6860534588159	25.2143792650089	LIHC	FEM	GCP0396	early
31.5336664632201	63.3038864875693	LIHC	FEM	GCP0410	early
-14.2664146690417	-22.602430253636	LIHC	FEM	GCP0477	early
11.5692381979276	-7.29978982404048	LIHC	FEM	GCP0399	early
-37.624035247685	24.8057554916484	LIHC	FEM	GCP0419	early
40.9334318618743	39.9387075556399	LIHC	FEM	GCP0492	early
-2.49976745173147	-19.7842044226968	LIHC	FEM	GCP0403	early
5.76934499406817	-48.654649181404	LIHC	FEM	GCP0406	early
-56.0565640409946	7.97952554584418	LIHC	FEM	GCP0404	early
21.2379352009915	-1.85483867401312	LIHC	FEM	GCP0405	early
42.764859900769	56.1479660528602	LIHC	FEM	GCP0393	early
-20.446963974896	-15.9131589023539	LIHC	FEM	GCP0408	early
-5.50779327493373	-20.6967612562598	LIHC	FEM	GCP0398	early
-50.0544390083317	1.66621365362548	LIHC	FEM	GCP0424	early
-35.6906067462822	-36.0061155210924	LIHC	FEM	GCP0394	early
-26.7641520324069	-53.404370471461	LIHC	FEM	GCP0402	early
24.1947217425236	19.6949647668801	LIHC	FEM	GCP0498	early
-34.2940778030926	-90.9087343493317	BRCA	FEM	GCP0047	early
-0.371633861137652	-76.7131007387715	NSCLC	FEM	GCP0542	early
-38.6305835276611	-92.3281886011466	STAD	FEM	GCP0366	early
14.2942494454141	-61.1823175569961	COREAD	FEM	GCP0153	early
-52.7179919652032	-8.59261772880406	BRCA	FEM	GCP0049	early
-3.32767363320981	110.660047669984	HEALTHY	FEM	GCH0280	early
-8.28300701818772	106.377823902633	HEALTHY	FEM	GCH0216	early
-8.32486756381885	102.255424864922	HEALTHY	FEM	GCH0296	early
-20.326046483553	106.890028505343	HEALTHY	FEM	GCH0293	early
-13.2418613495451	88.1603311631374	HEALTHY	FEM	GCH0231	early
-22.2104017845683	81.1958452380991	HEALTHY	FEM	GCH0199	early
-14.6223869625499	90.8387742283845	HEALTHY	FEM	GCH0212	early
-21.1670517665603	103.336215041107	HEALTHY	FEM	GCH0221	early
-10.2936400252621	50.8163480141759	HEALTHY	FEM	GCH0287	early
-17.6563875225581	74.0133414135497	HEALTHY	FEM	GCH0286	early
-8.13242818593165	100.298086461011	HEALTHY	FEM	GCH0201	early
-7.46954643848088	104.978995478568	HEALTHY	FEM	GCH0297	early
9.35625923990408	45.6785983809117	HEALTHY	FEM	GCH0223	early
18.239931008328	-30.1734763940702	HEALTHY	FEM	GCH0196	early
-27.1795359126202	79.6299968675521	HEALTHY	FEM	GCH0210	early
-52.9950194888881	-20.6582667960655	HEALTHY	FEM	GCH0205	early
-10.9668888433744	54.3744901651215	HEALTHY	FEM	GCH0219	early
-20.8825158220566	84.686456760418	HEALTHY	FEM	GCH0209	early
-22.8953936702067	83.2522682108779	HEALTHY	FEM	GCH0203	early
-26.2996243359024	77.3769038262243	HEALTHY	FEM	GCH0230	early
-17.5500663787941	105.254986125562	HEALTHY	FEM	GCH0214	early
-0.517925799720889	107.373790136396	HEALTHY	FEM	GCH0220	early
-14.8228804902756	48.6207241414032	HEALTHY	FEM	GCH0228	early
-21.6048911381182	105.317429325411	HEALTHY	FEM	GCH0288	early
26.4972499667041	79.1828527139232	HEALTHY	FEM	GCH0229	early
4.57922852485707	50.6164005642343	HEALTHY	FEM	GCH0218	early
-20.4123048173522	81.0136084209887	HEALTHY	FEM	GCH0291	early
-24.3236196828666	75.1100530670458	HEALTHY	FEM	GCH0213	early
-9.03564168885278	98.8454539933191	HEALTHY	FEM	GCH0217	early
-19.2783207464909	89.5980633225477	HEALTHY	FEM	GCH0289	early
-13.7088500741256	70.0982569405583	HEALTHY	FEM	GCH0282	early
7.54775150557837	-60.1647966750972	HEALTHY	FEM	GCH0284	early
-2.2037895763512	110.084194188298	HEALTHY	FEM	GCH0215	early
-6.39429038907743	99.8189047429943	HEALTHY	FEM	GCH0202	early
-17.9346858855535	102.639439788696	HEALTHY	FEM	GCH0206	early
-16.4352777696894	102.824725329232	HEALTHY	FEM	GCH0226	early
-14.6186127312881	105.709563357257	HEALTHY	FEM	GCH0224	early
-52.8631222360256	-19.4651038375437	HEALTHY	FEM	GCH0222	early
-15.3448810373586	88.4690441931014	HEALTHY	FEM	GCH0295	early
-21.2406755350618	78.8674628323977	HEALTHY	FEM	GCH0208	early
0.561944599105972	106.395774812103	HEALTHY	FEM	GCH0211	early
-20.0082235000508	95.5921210549951	HEALTHY	FEM	GCH0294	early
-10.2538472511819	48.4515011818537	HEALTHY	FEM	GCH0204	early
-22.6108083077656	77.5041542063193	HEALTHY	FEM	GCH0292	early
9.56315345155488	-58.0083407462756	HEALTHY	FEM	GCH0281	early
-11.9547264291514	48.8084311871597	HEALTHY	FEM	GCH0197	early
-52.2103007174563	-22.5101485567361	HEALTHY	FEM	GCH0283	early
-34.8383904406061	-65.2429982583507	HEALTHY	FEM	GCH0285	early
9.92396315123838	-56.6101308819168	HEALTHY	FEM	GCH0200	early
-16.3004268652412	49.1258774845636	HEALTHY	FEM	GCH0227	early
-4.54330938358862	109.602365172798	HEALTHY	FEM	GCH0207	early
-19.2417492787948	108.288916077296	HEALTHY	FEM	GCH0195	early
-11.554248641768	103.687299867107	HEALTHY	FEM	GCH0290	early
-17.8328044764879	90.0477706573007	HEALTHY	FEM	GCH0198	early
-32.8480685443535	-14.6332030780631	HEALTHY	FEM	GCH0380	early
11.7534490654407	44.0904716312872	HEALTHY	FEM	GCH0398	early
-25.2701106424246	-12.0874970866223	HEALTHY	FEM	GCH0408	early
-33.1631967851596	-10.2273846073178	HEALTHY	FEM	GCH0368	early
-34.2188486393911	-8.87540918997059	HEALTHY	FEM	GCH0425	early
5.45658569268225	-8.18212577584561	HEALTHY	FEM	GCH0402	early
-9.52799764052164	53.1066193431448	HEALTHY	FEM	GCH0409	early
-40.8465144685359	-14.0084546269463	HEALTHY	FEM	GCH0391	early
2.46300278021093	60.975464162829	HEALTHY	FEM	GCH0351	early
-49.9269732900871	-61.2103428864067	HEALTHY	FEM	GCH0306	early
-26.777745450687	-13.512244546322	HEALTHY	FEM	GCH0304	early
3.53913884001183	48.2487149198989	HEALTHY	FEM	GCH0317	early
16.6483240852819	-26.7701236477209	HEALTHY	FEM	GCH0339	early
65.3523887236496	19.101048391709	HEALTHY	FEM	GCH0353	early
61.6864184702496	18.8111179292761	HEALTHY	FEM	GCH0372	early
16.1987176678948	-28.2024686556075	HEALTHY	FEM	GCH0362	early
27.7415774674484	77.330879583579	HEALTHY	FEM	GCH0340	early
-7.47996465231495	-48.0622922923192	HEALTHY	FEM	GCH0302	early
-24.5759074565203	-1.35849172988652	HEALTHY	FEM	GCH0305	early
-25.5697347120681	-4.62916135365315	HEALTHY	FEM	GCH0349	early
-29.9584856322877	-17.0585508917683	HEALTHY	FEM	GCH0357	early
14.1333792917668	65.0874108357034	HEALTHY	FEM	GCH0344	early
0.614179606690038	49.4641132508702	HEALTHY	FEM	GCH0328	early
-0.439199923040755	48.8932312429667	HEALTHY	FEM	GCH0337	early
-6.55904525290135	47.1338042063484	HEALTHY	FEM	GCH0307	early
21.5781874448408	44.6555720421735	HEALTHY	FEM	GCH0046	early
-12.4982470455473	-78.2651992574881	HEALTHY	FEM	GCH0049	early
67.6778023551182	21.9887467843999	HEALTHY	FEM	GCH0083	early
7.11261395746742	-24.3241076582423	HEALTHY	FEM	GCH0094	early
35.3272685334947	-2.80538242440648	HEALTHY	FEM	GCH0174	early
35.8191391780401	78.8454613194469	HEALTHY	FEM	GCH0065	early
24.1975190095987	-42.6214806399888	HEALTHY	FEM	GCH0134	early
-38.7251470812374	-44.4648588598173	HEALTHY	FEM	GCH0168	early
52.2792002091944	33.7148729380153	HEALTHY	FEM	GCH0138	early
36.4659084829032	46.804046968111	HEALTHY	FEM	GCH0151	early
62.8553601352868	30.4987291330709	HEALTHY	FEM	GCH0155	early
29.8637579767477	-40.5954510481008	HEALTHY	FEM	GCH0071	early
-24.9100569126726	-51.9589108422874	HEALTHY	FEM	GCH0051	early
35.9806843081443	49.712289226686	HEALTHY	FEM	GCH0033	early
7.84915451805324	-83.2011593497933	HEALTHY	FEM	GCH0123	early
5.17012202673684	-87.734241275455	HEALTHY	FEM	GCH0041	early
-19.0642892494953	-29.3999118915684	HEALTHY	FEM	GCH0036	early
-40.0534150552485	-4.10431284979776	HEALTHY	FEM	GCH0110	early
64.5026493046261	29.5409037888885	HEALTHY	FEM	GCH0120	early
44.0164264294003	-3.97037967652679	HEALTHY	FEM	GCH0179	early
60.9916014454772	-2.96514846537018	HEALTHY	FEM	GCH0140	early
-50.3941170174473	12.9979109743515	HEALTHY	FEM	GCH0040	early
-32.6117985519358	-43.2400448067739	HEALTHY	FEM	GCH0124	early
-7.73197671041485	-83.223748406999	HEALTHY	FEM	GCH0070	early
35.2846351759855	47.9769231741465	HEALTHY	FEM	GCH0145	early
40.055139101248	-13.6419441777505	HEALTHY	FEM	GCH0170	early
44.3290199790608	-27.2537396507085	HEALTHY	FEM	GCH0089	early
4.24272093906681	2.07117204307498	HEALTHY	FEM	GCH0054	early
-21.2734108154033	-50.9595048602449	HEALTHY	FEM	GCH0004	early
41.4673661042701	-15.9960255542524	HEALTHY	FEM	GCH0055	early
1.34369743340396	-20.0811488485314	HEALTHY	FEM	GCH0095	early
-36.1593364524526	13.5711493353571	HEALTHY	FEM	GCH0001	early
3.51512066159771	-51.9118919560033	HEALTHY	FEM	GCH0056	early
-42.9818485729733	-12.8119958235673	HEALTHY	FEM	GCH0156	early
32.140490773734	-2.62876658543283	HEALTHY	FEM	GCH0039	early
31.505718057465	39.4964064230943	HEALTHY	FEM	GCH0068	early
-43.7150664219607	-38.438684112483	HEALTHY	FEM	GCH0019	early
36.80210985693	1.10028420876015	HEALTHY	FEM	GCH0184	early
-19.2103491921085	-57.7310168643349	HEALTHY	FEM	GCH0085	early
24.9604756635005	-10.5479072871057	HEALTHY	FEM	GCH0115	early
30.6625986482853	76.6094971494579	HEALTHY	FEM	GCH0132	early
28.8328129473937	26.7373090725286	HEALTHY	FEM	GCH0052	early
23.1253781716574	-42.0181092479566	HEALTHY	FEM	GCH0072	early
32.89289757741	67.8537351681894	HEALTHY	FEM	GCH0082	early
-57.631267804768	-49.0990849333098	HEALTHY	FEM	GCH0122	early
20.7211270912522	75.2052562853973	HEALTHY	FEM	GCH0181	early
-2.10599985393767	-17.3410430525727	HEALTHY	FEM	GCH0102	early
52.6828318127238	2.87644738025598	HEALTHY	FEM	GCH0053	early
8.74299754086647	-42.591203699683	HEALTHY	FEM	GCH0109	early
33.2427753218758	48.4306405778979	HEALTHY	FEM	GCH0100	early
-13.4716322464967	-48.9352754187155	HEALTHY	FEM	GCH0066	early
31.4531678075505	44.3229690342039	HEALTHY	FEM	GCH0190	early
-40.9060420364427	-15.157988359118	HEALTHY	FEM	GCH0148	early
29.6759596864381	1.39006772096561	HEALTHY	FEM	GCH0028	early
41.5481283102751	35.8331664006215	HEALTHY	FEM	GCH0141	early
16.9877620134316	-7.34520158645825	HEALTHY	FEM	GCH0185	early
38.1522035963268	-24.6598729089316	HEALTHY	FEM	GCH0078	early
-63.2674619521312	-5.9068699803492	HEALTHY	FEM	GCH0160	early
33.4053962287214	-0.138694829768787	HEALTHY	FEM	GCH0164	early
17.7402894692364	-6.29165651005011	HEALTHY	FEM	GCH0063	early
60.4144293388206	6.14949255065612	HEALTHY	FEM	GCH0008	early
-31.6796855496908	-80.7803614680329	HEALTHY	FEM	GCH0027	early
43.9211069562443	-32.4549733148345	HEALTHY	FEM	GCH0152	early
30.437544237961	46.6784028924369	HEALTHY	FEM	GCH0150	early
39.129989226853	1.656995802899	HEALTHY	FEM	GCH0142	early
-38.8675839602433	-30.0550193555023	HEALTHY	FEM	GCH0005	early
-43.0110277205942	-15.9975280936244	HEALTHY	FEM	GCH0038	early
9.46699687725386	-24.563946619621	HEALTHY	FEM	GCH0088	early
-3.50021178733296	61.3199509280144	HEALTHY	FEM	GCH0077	early
-3.77367687579377	-10.5882704324789	HEALTHY	FEM	GCH0093	early
-18.1022147700208	-45.5063069737762	HEALTHY	FEM	GCH0101	early
26.5806909913822	75.8996833568395	HEALTHY	FEM	GCH0175	early
-7.31094499648901	61.1483227832402	HEALTHY	FEM	GCH0180	early
11.9287059524285	-49.0476098840526	HEALTHY	FEM	GCH0060	early
63.7680542506687	5.26542962659536	HEALTHY	FEM	GCH0087	early
65.4753101251675	-3.75412592972985	HEALTHY	FEM	GCH0073	early
57.38754026413	34.8409981375889	HEALTHY	FEM	GCH0042	early
21.500317272932	79.182365659318	HEALTHY	FEM	GCH0047	early
-57.537237720012	-2.96066430828694	HEALTHY	FEM	GCH0183	early
-30.3184823997242	35.6136222289218	HEALTHY	FEM	GCH0119	early
-56.045398375048	-52.3261801424469	HEALTHY	FEM	GCH0165	early
19.1280303008335	-3.18930533844946	HEALTHY	FEM	GCH0090	early
42.3202366318739	-28.7997374457116	HEALTHY	FEM	GCH0012	early
63.524763990163	-1.21630772309565	HEALTHY	FEM	GCH0034	early
-27.7064219423322	9.6792726923429	HEALTHY	FEM	GCH0043	early
-4.76359798272469	61.0092454395089	HEALTHY	FEM	GCH0074	early
6.23435873880119	47.7020944609534	HEALTHY	FEM	GCH0146	early
-56.5317599600534	-50.7829457223945	HEALTHY	FEM	GCH0131	early
25.5795604226785	35.4445478506468	HEALTHY	FEM	GCH0127	early
45.7911218905361	47.2642063337106	HEALTHY	FEM	GCH0079	early
13.5385198332539	-25.4987202876529	HEALTHY	FEM	GCH0114	early
31.8156508766656	47.8579504040747	HEALTHY	FEM	GCH0143	early
6.6282463184887	44.8381375153627	HEALTHY	FEM	GCH0147	early
24.7638647124421	67.243108171662	HEALTHY	FEM	GCH0182	early
51.6516492997596	-10.1274933960633	HEALTHY	FEM	GCH0125	early
28.0409335639903	-37.8550473641917	HEALTHY	FEM	GCH0099	early
18.6791724716662	52.5555427668149	HEALTHY	FEM	GCH0157	early
-34.4333824414483	-84.2807269218468	HEALTHY	FEM	GCH0133	early
-64.3478537959317	-10.4965761242342	HEALTHY	FEM	GCH0128	early
52.4467521110133	54.6468569957046	HEALTHY	FEM	GCH0108	early
-17.1024050045344	-10.6111954719774	HEALTHY	FEM	GCH0130	early
-34.5212353760643	-38.8385639877201	HEALTHY	FEM	GCH0186	early
-29.088070358393	32.9621003908897	HEALTHY	FEM	GCH0139	early
23.2734527945119	75.7916660843405	HEALTHY	FEM	GCH0031	early
58.4708106113511	39.2835742582671	HEALTHY	FEM	GCH0062	early
33.7774078440994	-3.05224294319262	HEALTHY	FEM	GCH0029	early
-1.14862674375974	59.7989739520285	HEALTHY	FEM	GCH0112	early
1.0488910136266	60.8073917689496	HEALTHY	FEM	GCH0113	early
-62.5290457317511	-7.05496663366381	HEALTHY	FEM	GCH0075	early
-51.3830064546684	13.2223867174058	HEALTHY	FEM	GCH0117	early
28.4504284577578	75.1503166296324	HEALTHY	FEM	GCH0021	early
30.3471193269392	41.5909665697467	HEALTHY	FEM	GCH0171	early
43.8175169886412	54.2479934761887	HEALTHY	FEM	GCH0135	early
36.675156796604	-0.670727988930532	HEALTHY	FEM	GCH0163	early
24.8333576421901	-40.8901800555063	HEALTHY	FEM	GCH0126	early
20.0924387692689	43.2379923898371	HEALTHY	FEM	GCH0097	early
5.08669816075368	-9.95191477756356	HEALTHY	FEM	GCH0137	early
57.7725654482759	37.6907140147222	HEALTHY	FEM	GCH0105	early
-53.4929171684978	3.92571389515259	HEALTHY	FEM	GCH0086	early
40.2614148625569	52.8641535245171	HEALTHY	FEM	GCH0118	early
42.4731461006302	34.4097039423172	HEALTHY	FEM	GCH0057	early
-44.7819328198349	-10.6929306102114	HEALTHY	FEM	GCH0129	early
32.414502033537	1.20641203399179	HEALTHY	FEM	GCH0107	early
36.8272446715735	32.9365332647569	HEALTHY	FEM	GCH0045	early
-17.8078312201165	-42.4937725265202	HEALTHY	FEM	GCH0154	early
27.6383679786478	-34.8797012190326	HEALTHY	FEM	GCH0069	early
29.3938242372072	-37.4883648696271	HEALTHY	FEM	GCH0024	early
36.3280092411697	63.7415945241457	HEALTHY	FEM	GCH0058	early
25.0425900132307	32.0467131328015	HEALTHY	FEM	GCH0037	early
28.8878829830281	32.6840226392411	HEALTHY	FEM	GCH0013	early
61.457782091289	4.35768414203673	HEALTHY	FEM	GCH0007	early
-35.357432167382	24.7362083231546	HEALTHY	FEM	GCH0050	early
-13.3460840275852	12.5686468183516	HEALTHY	FEM	GCH0111	early
51.4593137044665	13.7909855838729	HEALTHY	FEM	GCH0059	early
31.342349877628	36.2729151593364	HEALTHY	FEM	GCH0016	early
-60.5022599437906	5.84417379097939	HEALTHY	FEM	GCH0035	early
-41.7044749799883	-34.9734594401234	HEALTHY	FEM	GCH0022	early
51.3817775047891	18.9407641844386	HEALTHY	FEM	GCH0064	early
62.7683955566283	22.8922329113491	HEALTHY	FEM	GCH0023	early
33.5064753603022	-5.72475009813354	HEALTHY	FEM	GCH0002	early
30.7749033466781	38.0681072596236	HEALTHY	FEM	GCH0026	early
44.347197702558	-8.98397660598869	HEALTHY	FEM	GCH0017	early
43.7634320670791	-14.1949787031991	HEALTHY	FEM	GCH0032	early
60.3373481238845	0.45699043558992	HEALTHY	FEM	GCH0009	early
-28.1174820088132	-36.6666468681171	HEALTHY	FEM	GCH0010	early
45.8305061596136	3.14487992927551	HEALTHY	FEM	GCH0014	early
10.5206878576847	-89.2573898353335	HEALTHY	FEM	GCH0003	early
-23.7037834194519	-47.731047616147	HEALTHY	FEM	GCH0025	early
36.0218127430227	51.4040665882207	HEALTHY	FEM	GCH0192	early
40.1009141205768	0.497438602611545	HEALTHY	FEM	GCH0187	early
-33.0750798403621	24.3755813445783	HEALTHY	FEM	GCH0420	early
65.5698375192439	22.380302385579	HEALTHY	FEM	GCH0491	early
27.8932913303363	13.7864222167085	HEALTHY	FEM	GCH0327	early
21.9099381106961	69.0798254826415	HEALTHY	FEM	GCH0480	early
-57.8072080847951	-6.2867554778593	HEALTHY	FEM	GCH0481	early
-41.7213096158447	-43.5690649505708	HEALTHY	FEM	GCH0347	early
6.65868074501619	-91.5100602029723	HEALTHY	FEM	GCH0447	early
-31.6608058224808	-47.9826841365398	HEALTHY	FEM	GCH0300	early
-27.3346776850128	-34.9892533713712	HEALTHY	FEM	GCH0483	early
49.1631299461933	11.765117112053	HEALTHY	FEM	GCH0446	early
-7.99646977172618	14.5648553987389	HEALTHY	FEM	GCH0465	early
18.5980383648237	20.1479563544215	HEALTHY	FEM	GCH0299	early
38.0525192224624	-10.4049110020916	HEALTHY	FEM	GCH0426	early
-43.2031416278605	-40.1157287074786	HEALTHY	FEM	GCH0479	early
-52.8549049662947	7.41749929933184	HEALTHY	FEM	GCH0374	early
50.5716537299502	2.00551656471369	HEALTHY	FEM	GCH0468	early
-10.1294430185332	-42.5736048044384	HEALTHY	FEM	GCH0373	early
14.9824121882196	28.6898085099174	HEALTHY	FEM	GCH0326	early
-15.7069172268804	-0.515490053554599	HEALTHY	FEM	GCH0415	early
32.3868002655747	12.930009701525	HEALTHY	FEM	GCH0313	early
51.1061699083283	3.74399004268372	HEALTHY	FEM	GCH0496	early
-14.0121453497008	16.0748128843516	HEALTHY	FEM	GCH0421	early
49.6721147413781	46.4940089174929	HEALTHY	FEM	GCH0494	early
-38.6544142209243	-39.2624694779221	HEALTHY	FEM	GCH0352	early
12.6446102149005	23.9825129569693	HEALTHY	FEM	GCH0298	early
-38.8184788429881	-15.1164869893829	HEALTHY	FEM	GCH0433	early
-8.54240063099466	8.27262732955271	HEALTHY	FEM	GCH0378	early
65.1760448822069	6.6548777699544	HEALTHY	FEM	GCH0416	early
35.2719956497187	-28.9121002758481	HEALTHY	FEM	GCH0419	early
53.9603532716929	54.6229311049277	HEALTHY	FEM	GCH0442	early
31.6246516184517	-20.4405209767296	HEALTHY	FEM	GCH0389	early
51.1368721171821	16.8238692582838	HEALTHY	FEM	GCH0345	early
20.5994369167908	72.4323979675764	HEALTHY	FEM	GCH0471	early
49.2321108749858	15.0543302404056	HEALTHY	FEM	GCH0360	early
-4.68814105392364	17.2802268953588	HEALTHY	FEM	GCH0445	early
35.8678948136521	-18.2531876466914	HEALTHY	FEM	GCH0392	early
53.5818246243946	38.283845657329	HEALTHY	FEM	GCH0332	early
20.4033724946064	32.1975138384645	HEALTHY	FEM	GCH0456	early
45.6546174395302	-26.5843522648228	HEALTHY	FEM	GCH0343	early
42.8579277929245	57.8600783219005	HEALTHY	FEM	GCH0437	early
31.7432702723775	-16.789817210521	HEALTHY	FEM	GCH0324	early
24.832419747767	27.3989731245329	HEALTHY	FEM	GCH0454	early
48.9537803804651	2.52599604775931	HEALTHY	FEM	GCH0469	early
40.00808370491	20.0724898235382	HEALTHY	FEM	GCH0459	early
16.2897675552319	44.0764964335815	HEALTHY	FEM	GCH0388	early
29.4335917439139	-19.0436081737978	HEALTHY	FEM	GCH0450	early
55.5005158835551	43.6322333170563	HEALTHY	FEM	GCH0354	early
12.815737539441	-13.9661472744018	HEALTHY	FEM	GCH0395	early
-6.98107366770674	-49.2988260520661	HEALTHY	FEM	GCH0361	early
48.540955245794	47.9030027618227	HEALTHY	FEM	GCH0461	early
-15.583197801761	17.6878767142204	HEALTHY	FEM	GCH0335	early
-16.3432373359753	14.5467500770107	HEALTHY	FEM	GCH0394	early
34.0821819982278	66.4363138166454	HEALTHY	FEM	GCH0329	early
60.221523028972	31.7536011562526	HEALTHY	FEM	GCH0410	early
-26.2883949643623	-37.3251164329249	HEALTHY	FEM	GCH0438	early
13.9991184258227	42.4297690587114	HEALTHY	FEM	GCH0314	early
32.9677727130932	-15.4196715403679	HEALTHY	FEM	GCH0404	early
-18.1513282772499	21.8220805564591	HEALTHY	FEM	GCH0356	early
-38.3383078431488	-12.6599657467529	HEALTHY	FEM	GCH0330	early
-20.3518385761359	17.5377407477846	HEALTHY	FEM	GCH0485	early
-55.5788251397354	4.34806736323163	HEALTHY	FEM	GCH0429	early
31.3038664516108	13.932908015931	HEALTHY	FEM	GCH0401	early
50.3203765640058	54.4142486511341	HEALTHY	FEM	GCH0452	early
14.235724739433	-17.2516130743972	HEALTHY	FEM	GCH0397	early
-30.4888997580347	24.1738271300102	HEALTHY	FEM	GCH0455	early
-56.5936265089742	5.10866171353683	HEALTHY	FEM	GCH0453	early
63.6210357011922	39.2237450296573	HEALTHY	FEM	GCH0414	early
31.7072406423518	15.4211892119349	HEALTHY	FEM	GCH0435	early
-57.9710613289052	-4.28255431471946	HEALTHY	FEM	GCH0316	early
48.8423964653645	-14.4475365845272	HEALTHY	FEM	GCH0318	early
-33.083874927362	36.1280229097789	HEALTHY	FEM	GCH0310	early
15.7032905634424	30.6300902523777	HEALTHY	FEM	GCH0379	early
-10.588222722814	13.4960513498331	HEALTHY	FEM	GCH0458	early
49.6557287478972	21.1765588242571	HEALTHY	FEM	GCH0413	early
29.3047328047237	58.7444322176435	HEALTHY	FEM	GCH0365	early
30.3398724258408	79.9022490394539	HEALTHY	FEM	GCH0449	early
55.5791321264763	-3.73878245171668	HEALTHY	FEM	GCH0375	early
-26.4503100707475	-40.3044044065419	HEALTHY	FEM	GCH0405	early
-13.066077743963	18.2292597676813	HEALTHY	FEM	GCH0441	early
52.754552867131	39.3995888422746	HEALTHY	FEM	GCH0376	early
18.6163807062034	43.5558894923048	HEALTHY	FEM	GCH0321	early
22.022278647177	24.0385896670307	HEALTHY	FEM	GCH0309	early
-20.2405118541052	16.120462114545	HEALTHY	FEM	GCH0497	early
54.0962921568215	-3.08049240727564	HEALTHY	FEM	GCH0393	early
42.9418656297981	-11.2134883762085	HEALTHY	FEM	GCH0381	early
-58.6942745468904	6.87891956997221	HEALTHY	FEM	GCH0371	early
51.9628618967162	-1.38346187058556	HEALTHY	FEM	GCH0386	early
-29.529491556119	23.5715440270071	HEALTHY	FEM	GCH0377	early
51.4348810865562	-3.99342542803314	HEALTHY	FEM	GCH0427	early
-3.15568240601216	19.2133165463149	HEALTHY	FEM	GCH0370	early
22.1787622789502	32.1104421999964	HEALTHY	FEM	GCH0396	early
37.8260756335601	-12.3531257386561	HEALTHY	FEM	GCH0301	early
44.2777305405851	19.4042844638279	HEALTHY	FEM	GCH0466	early
32.9052587112276	63.035608587337	HEALTHY	FEM	GCH0457	early
47.8779890380713	11.0327243857744	HEALTHY	FEM	GCH0359	early
52.065981643913	45.158696401234	HEALTHY	FEM	GCH0367	early
34.2164406110397	-33.2081985146177	HEALTHY	FEM	GCH0487	early
15.6523392831826	27.5090155675167	HEALTHY	FEM	GCH0472	early
9.46149480316832	-79.8448442674148	HEALTHY	FEM	GCH0439	early
30.4004171197906	-17.5834968924568	HEALTHY	FEM	GCH0319	early
54.1923021824364	43.6352916803431	HEALTHY	FEM	GCH0451	early
18.4666378024698	18.9650863594096	HEALTHY	FEM	GCH0320	early
7.79713863747112	-40.7408045974279	HEALTHY	FEM	GCH0358	early
24.4418406176227	29.4808593775691	HEALTHY	FEM	GCH0315	early
-32.857453685174	-39.5144889090386	HEALTHY	FEM	GCH0463	early
39.0212052646894	17.228169802878	HEALTHY	FEM	GCH0355	early
30.2958871955509	57.9300668898138	HEALTHY	FEM	GCH0385	early
65.0637099322716	23.7861154313861	HEALTHY	FEM	GCH0369	early
-36.049335219005	-14.6426212817679	HEALTHY	FEM	GCH0464	early
45.7831229307096	17.4724662857423	HEALTHY	FEM	GCH0490	early
-23.2395029970664	-61.8054428546085	HEALTHY	FEM	GCH0475	early
-25.5591696920868	-14.6353673580414	HEALTHY	FEM	GCH0428	early
-5.63206085955061	15.6207025916864	HEALTHY	FEM	GCH0323	early
67.7686320509105	29.0525060993434	HEALTHY	FEM	GCH0467	early
47.1278483661663	13.7759168840852	HEALTHY	FEM	GCH0422	early
0.357729470900278	-23.599949238493	HEALTHY	FEM	GCH0104	early
4.79943304213688	-23.7219774727331	HEALTHY	FEM	GCH0188	early
-0.489616781819798	-19.9136317928689	HEALTHY	FEM	GCH0193	early
-2.56572295791224	63.7270627211658	HEALTHY	FEM	GCH0121	early
2.78955481958507	-26.4083161590408	HEALTHY	FEM	GCH0172	early
-14.4902394435505	-69.984374593644	HEALTHY	FEM	GCH0173	early
9.19616746190209	62.8737586815305	HEALTHY	FEM	GCH0091	early
7.0026220449802	54.2555663773683	HEALTHY	FEM	GCH0149	early
-20.7462355944643	101.000600523085	HEALTHY	FEM	GCH0246	early
-24.2340076027964	73.8602797369266	HEALTHY	FEM	GCH0248	early
-20.7917282094163	90.125227523536	HEALTHY	FEM	GCH0243	early
-11.8205989588245	102.498704885165	HEALTHY	FEM	GCH0194	early
-6.25041069723329	107.860210207561	HEALTHY	FEM	GCH0262	early
-15.5720621723191	104.582233273929	HEALTHY	FEM	GCH0233	early
-18.6959306809942	87.5282051745791	HEALTHY	FEM	GCH0265	early
-18.9035063050645	75.8723424736026	HEALTHY	FEM	GCH0250	early
11.0122125916449	-54.5720410931857	HEALTHY	FEM	GCH0268	early
-19.6663735608739	77.6979315924694	HEALTHY	FEM	GCH0259	early
-7.04564442780929	101.817034290566	HEALTHY	FEM	GCH0253	early
-19.6086279840028	104.964139079524	HEALTHY	FEM	GCH0252	early
-10.8772841081509	107.635320732093	HEALTHY	FEM	GCH0276	early
-25.8383746466436	78.8794834086399	HEALTHY	FEM	GCH0257	early
-23.3860575923924	86.1085035696618	HEALTHY	FEM	GCH0225	early
-20.2196896787532	85.6467739890016	HEALTHY	FEM	GCH0247	early
-64.7789139412483	-12.4293821862353	HEALTHY	FEM	GCH0260	early
-50.3704013768313	-22.9178911214777	HEALTHY	FEM	GCH0273	early
-46.5566417179744	-60.5775643249442	HEALTHY	FEM	GCH0399	early
11.7175001007652	46.5109045778592	HEALTHY	FEM	GCH0382	early
-40.1648391620512	-9.18283070350915	HEALTHY	FEM	GCH0338	early
-3.11385497010788	51.1594214515919	HEALTHY	FEM	GCH0303	early
-24.1884406904859	-3.46511511774564	HEALTHY	FEM	GCH0346	early
60.7587922938746	39.977653002225	HEALTHY	FEM	GCH0325	early
20.7655055766379	70.266162233683	HEALTHY	FEM	GCH0322	early
-5.230028611491	46.977114822005	HEALTHY	FEM	GCH0312	early
-28.7140483405895	-58.977069432024	HEALTHY	FEM	GCH0244	early
-9.92209397174991	16.1834421663869	HEALTHY	FEM	GCH0178	early
41.2553573583825	-17.6713174846582	HEALTHY	FEM	GCH0269	early
44.8820798759777	-6.18980335855846	HEALTHY	FEM	GCH0067	early
-35.7971435816826	-27.1263850611187	HEALTHY	FEM	GCH0278	early
0.68995833062795	-81.9519842757566	HEALTHY	FEM	GCH0266	early
-44.7388407923875	-64.7945020100807	HEALTHY	FEM	GCH0270	early
47.1043161262874	0.48733290313576	HEALTHY	FEM	GCH0096	early
29.5505162493963	29.1627957801924	HEALTHY	FEM	GCH0189	early
-27.302244416563	8.64756628256734	HEALTHY	FEM	GCH0277	early
40.9617292142586	32.211181053564	HEALTHY	FEM	GCH0256	early
59.1068439786541	32.41833920166	HEALTHY	FEM	GCH0234	early
-33.6757015355226	45.7346813538928	HEALTHY	FEM	GCH0245	early
19.7870334849107	-34.4497692064625	HEALTHY	FEM	GCH0076	early
-24.2991042748037	-57.6914158005155	HEALTHY	FEM	GCH0251	early
39.3299111262855	3.73624680798306	HEALTHY	FEM	GCH0241	early
32.4584750536798	3.52407933005616	HEALTHY	FEM	GCH0237	early
39.034542181791	-29.3358777949897	HEALTHY	FEM	GCH0249	early
-13.0156218521269	-47.5519008289633	HEALTHY	FEM	GCH0235	early
-30.4291610447144	-70.4452829969203	HEALTHY	FEM	GCH0271	early
-43.7589855674614	-58.1775687362363	HEALTHY	FEM	GCH0236	early
63.1513426443939	24.184458970182	HEALTHY	FEM	GCH0116	early
-36.005602865078	22.8130222540055	HEALTHY	FEM	GCH0255	early
34.3902367888164	77.9944679998423	HEALTHY	FEM	GCH0238	early
-18.9194071921032	-44.7993456455367	HEALTHY	FEM	GCH0177	early
-50.8211968145725	-73.4492996978027	HEALTHY	FEM	GCH0264	early
33.0133154889641	77.3434505691451	HEALTHY	FEM	GCH0166	early
-30.4468873771094	32.1234240507557	HEALTHY	FEM	GCH0153	early
10.8949257687036	-43.0094085782293	HEALTHY	FEM	GCH0103	early
21.4621990735046	73.9195423152351	HEALTHY	FEM	GCH0158	early
32.8565520208019	41.2533432535131	HEALTHY	FEM	GCH0136	early
56.3795116040149	38.4311717940764	HEALTHY	FEM	GCH0162	early
-31.1198753599256	30.6868343328453	HEALTHY	FEM	GCH0048	early
42.3690796596903	14.7329241573626	HEALTHY	FEM	GCH0006	early
66.294553995939	26.5816732931957	HEALTHY	FEM	GCH0044	early
-39.5615950839079	-17.3508456082997	HEALTHY	FEM	GCH0159	early
45.4107819823944	-32.9080329367882	HEALTHY	FEM	GCH0080	early
-41.6497750079992	-5.04723937397679	HEALTHY	FEM	GCH0161	early
44.5838026146751	48.0573290340381	HEALTHY	FEM	GCH0144	early
23.1844185612051	72.6150675339401	HEALTHY	FEM	GCH0092	early
-30.813792345562	21.1135835310038	HEALTHY	FEM	GCH0084	early
-0.907761044858919	-21.7589147847434	HEALTHY	FEM	GCH0106	early
-16.6937331128789	0.0859450010261563	HEALTHY	FEM	GCH0169	early
-32.9418664494414	34.873300251535	HEALTHY	FEM	GCH0167	early
18.0002844941615	-10.9194064622742	HEALTHY	FEM	GCH0011	early
14.8909850819067	-6.54109103821786	HEALTHY	FEM	GCH0018	early
9.92947980280701	-47.1254008034682	HEALTHY	FEM	GCH0232	early
-45.5021392764262	-8.97106554128167	HEALTHY	FEM	GCH0275	early
40.6307783238635	-27.8448804363526	HEALTHY	FEM	GCH0015	early
2.73787538609256	-49.6536807828885	HEALTHY	FEM	GCH0258	early
-47.4716960953943	-7.0935116223615	HEALTHY	FEM	GCH0274	early
4.57965989021981	-21.9678890427665	HEALTHY	FEM	GCH0272	early
-42.9111944643215	-37.273830225069	HEALTHY	FEM	GCH0254	early
25.7093916811136	-50.7395536399633	HEALTHY	FEM	GCH0279	early
42.0914022429656	-26.0831719732463	HEALTHY	FEM	GCH0020	early
-15.5552783947276	-22.4195972302332	HEALTHY	FEM	GCH0239	early
45.9425755220105	-23.6525197010225	HEALTHY	FEM	GCH0061	early
5.38992032242014	-19.6893251247553	HEALTHY	FEM	GCH0261	early
26.0772854662104	40.3567171835757	HEALTHY	FEM	GCH0242	early
44.7118694192596	35.1616797572024	HEALTHY	FEM	GCH0098	early
-33.0344073884298	27.4711427035389	HEALTHY	FEM	GCH0030	early
-22.692263104991	-73.5175071663164	HEALTHY	FEM	GCH0240	early
27.3329550400352	62.3465848732179	HEALTHY	FEM	GCH0191	early
-41.9646874147351	-47.4902982574317	HEALTHY	FEM	GCH0341	early
61.8885727692113	33.7154440391629	HEALTHY	FEM	GCH0489	early
-25.9904818523915	-72.2253880773342	HEALTHY	FEM	GCH0418	early
51.2479257378722	50.4226316430341	HEALTHY	FEM	GCH0400	early
-37.5913127640613	15.0663044862353	HEALTHY	FEM	GCH0493	early
-30.8413838057059	-49.5988801158732	HEALTHY	FEM	GCH0308	early
26.5182126418417	-50.2431293274134	HEALTHY	FEM	GCH0470	early
-35.990106573705	-43.7702281630716	HEALTHY	FEM	GCH0484	early
6.13166188422682	-90.2755591041253	HEALTHY	FEM	GCH0486	early
-26.2740910744846	-48.8110074978669	HEALTHY	FEM	GCH0495	early
2.74579739913257	-86.8387176866733	HEALTHY	FEM	GCH0430	early
36.1999681653675	-16.0412257586782	HEALTHY	FEM	GCH0383	early
1.20180034940305	-16.7779176756632	HEALTHY	FEM	GCH0350	early
60.1899643061648	19.8117815825671	HEALTHY	FEM	GCH0476	early
-58.6084706008506	3.07831838110031	HEALTHY	FEM	GCH0417	early
33.1384048293954	-17.4448292381019	HEALTHY	FEM	GCH0342	early
-53.9254012759589	6.82974341596974	HEALTHY	FEM	GCH0460	early
-40.8237024459521	-46.9457049169774	HEALTHY	FEM	GCH0482	early
27.7898194882549	-19.3936697647905	HEALTHY	FEM	GCH0492	early
20.449960291887	33.4653258744189	HEALTHY	FEM	GCH0424	early
-32.5616046035574	-87.9031543180039	HEALTHY	FEM	GCH0403	early
-28.6370680040515	-38.1464881979274	HEALTHY	FEM	GCH0412	early
-21.4336634870128	-72.2940180893463	HEALTHY	FEM	GCH0478	early
40.1048070035153	18.6160310283453	HEALTHY	FEM	GCH0473	early
24.5040139733296	25.7568606998307	HEALTHY	FEM	GCH0387	early
-43.5794016710487	-44.9274515689477	HEALTHY	FEM	GCH0488	early
64.7198426473932	-0.239578217684086	HEALTHY	FEM	GCH0443	early
40.1074339145534	-7.26182554903676	HEALTHY	FEM	GCH0462	early
65.7789806208088	5.56613829536459	HEALTHY	FEM	GCH0448	early
25.8482680778746	13.750397376379	HEALTHY	FEM	GCH0477	early
25.9309780970527	19.8597654842363	HEALTHY	FEM	GCH0432	early
-21.3432636046995	14.953682832061	HEALTHY	FEM	GCH0334	early
11.4132160389177	-14.8951877139415	HEALTHY	FEM	GCH0311	early
-15.3254567525057	12.26683048925	HEALTHY	FEM	GCH0440	early
-22.8629384990135	-60.7405911606458	HEALTHY	FEM	GCH0364	early
26.1846234553958	73.4520234587085	HEALTHY	FEM	GCH0333	early
-8.31407470875921	-50.9724489790197	HEALTHY	FEM	GCH0407	early
55.9184906313366	-5.73409344225916	HEALTHY	FEM	GCH0363	early
36.2291912247414	17.5170950983172	HEALTHY	FEM	GCH0434	early
30.2560231922478	49.7262009946903	HEALTHY	FEM	GCH0331	early
-47.1588809363064	-62.3682111240069	HEALTHY	FEM	GCH0390	early
17.648398547739	51.3485331970091	HEALTHY	FEM	GCH0336	early
-36.0324379463583	-39.0661702903201	HEALTHY	FEM	GCH0348	early
-38.3498334937751	9.50344372740352	HEALTHY	FEM	GCH0423	early
52.9597671213647	48.7889780233237	HEALTHY	FEM	GCH0474	early
50.8202317448025	22.1571375802785	HEALTHY	FEM	GCH0431	early
54.0541770630446	34.5673816420998	HEALTHY	FEM	GCH0411	early
47.6895673136943	15.4652831265715	HEALTHY	FEM	GCH0366	early
48.8508745787011	-9.95870421412628	HEALTHY	FEM	GCH0406	early
52.0609839978544	53.1467249217034	HEALTHY	FEM	GCH0384	early
-13.5032483561501	14.3320330251482	HEALTHY	FEM	GCH0444	early
48.4578398018813	-11.8150397337244	HEALTHY	FEM	GCH0436	early
6.25686007689907	62.1208242932056	HEALTHY	FEM	GCH0081	early
6.74806518774862	52.1517780433071	HEALTHY	FEM	GCH0176	early
-21.1022542764732	-56.0075790858909	HEALTHY	FEM	GCH0263	early
-25.7453826937788	81.6956940969996	HEALTHY	FEM	GCH0267	early
-71.7647059171183	7.86695500041302	HEALTHY	CAFF	GCH0280	early
64.7458010506246	30.4096239060929	HEALTHY	CAFF	GCH0216	early
61.2728824080779	37.5527015594391	HEALTHY	CAFF	GCH0296	early
59.8156780296844	46.5869795086176	HEALTHY	CAFF	GCH0293	early
-30.2495206085409	36.872461246808	HEALTHY	CAFF	GCH0231	early
67.6984452143025	36.8405197776528	HEALTHY	CAFF	GCH0199	early
60.2623903922245	40.245488182753	HEALTHY	CAFF	GCH0212	early
58.4921444034545	47.8712703662719	HEALTHY	CAFF	GCH0221	early
-61.4707201947832	-43.5380351560908	HEALTHY	CAFF	GCH0287	early
58.3859846209574	30.5811143672046	HEALTHY	CAFF	GCH0286	early
46.5985352386905	8.59663565769125	HEALTHY	CAFF	GCH0201	early
71.2686700022896	45.3091456166806	HEALTHY	CAFF	GCH0297	early
-5.18305668721133	-53.1652226075642	HEALTHY	CAFF	GCH0223	early
-2.98950560134797	-51.9905331277261	HEALTHY	CAFF	GCH0196	early
-43.9973378382634	29.7120876309233	HEALTHY	CAFF	GCH0210	early
-33.727458963336	32.2993630301896	HEALTHY	CAFF	GCH0205	early
-20.7511679203541	-55.550107158785	HEALTHY	CAFF	GCH0219	early
-40.2186860876054	30.3840306055725	HEALTHY	CAFF	GCH0209	early
-41.1854201681666	32.0785783441661	HEALTHY	CAFF	GCH0203	early
64.7931120022517	36.3403377954155	HEALTHY	CAFF	GCH0230	early
65.3504626696104	32.3429999843208	HEALTHY	CAFF	GCH0214	early
52.0037392286963	-0.138250341419429	HEALTHY	CAFF	GCH0220	early
-68.4242214148618	1.86412910756109	HEALTHY	CAFF	GCH0228	early
58.6633365914086	45.4645712699271	HEALTHY	CAFF	GCH0288	early
-30.9609089410206	35.5800469762096	HEALTHY	CAFF	GCH0229	early
41.0738339395117	2.96495226496986	HEALTHY	CAFF	GCH0218	early
66.3832689827738	39.549680011077	HEALTHY	CAFF	GCH0291	early
-57.1565466612362	23.728312114151	HEALTHY	CAFF	GCH0213	early
69.1545294060294	38.8781369392069	HEALTHY	CAFF	GCH0217	early
-56.8423339949242	27.389801607316	HEALTHY	CAFF	GCH0289	early
58.1328379316655	31.7238907795176	HEALTHY	CAFF	GCH0282	early
51.690590391988	3.78954375053071	HEALTHY	CAFF	GCH0284	early
47.2507321450364	5.35023754054171	HEALTHY	CAFF	GCH0215	early
45.4705538966288	8.80283448632684	HEALTHY	CAFF	GCH0202	early
68.6430962074736	42.233908633312	HEALTHY	CAFF	GCH0206	early
69.0130670292025	35.7683936764198	HEALTHY	CAFF	GCH0226	early
50.138027742856	8.74602572005246	HEALTHY	CAFF	GCH0224	early
-34.7913725175871	31.5175578291878	HEALTHY	CAFF	GCH0222	early
-60.2030270441139	24.1229276330327	HEALTHY	CAFF	GCH0295	early
58.4772693499704	39.5630680028319	HEALTHY	CAFF	GCH0208	early
50.2543564364276	34.98396662351	HEALTHY	CAFF	GCH0211	early
67.2179265333512	48.0137060349206	HEALTHY	CAFF	GCH0294	early
42.4979603061218	17.9768870408191	HEALTHY	CAFF	GCH0204	early
-46.7882018888317	27.7931771642905	HEALTHY	CAFF	GCH0292	early
-27.9737040964377	14.9793690902396	HEALTHY	CAFF	GCH0281	early
-59.0208512474611	-46.3800777431086	HEALTHY	CAFF	GCH0197	early
-48.9676610306216	26.5863806669513	HEALTHY	CAFF	GCH0283	early
-41.6400089707456	17.0102723232122	HEALTHY	CAFF	GCH0285	early
64.3037739354317	3.46972478624251	HEALTHY	CAFF	GCH0200	early
-48.3998460527922	24.9911398894032	HEALTHY	CAFF	GCH0227	early
52.0779120393728	9.57537905387368	HEALTHY	CAFF	GCH0207	early
53.8746062478954	37.0174897339871	HEALTHY	CAFF	GCH0195	early
59.5908722913498	50.1996508824213	HEALTHY	CAFF	GCH0290	early
-67.8085179098036	-46.4333241623302	HEALTHY	CAFF	GCH0198	early
-53.8806025460479	-6.58584478776399	HEALTHY	CAFF	GCH0380	early
-0.165186202489803	53.87651590446	HEALTHY	CAFF	GCH0398	early
45.6489876494272	53.2726493672585	HEALTHY	CAFF	GCH0408	early
-33.1418227700703	39.2978625660438	HEALTHY	CAFF	GCH0368	early
-56.6801779459775	7.732231000863	HEALTHY	CAFF	GCH0425	early
16.7218729283594	-20.6533229734673	HEALTHY	CAFF	GCH0402	early
-28.7531404219564	38.6464248558596	HEALTHY	CAFF	GCH0409	early
-65.4332049035713	-46.4295895907884	HEALTHY	CAFF	GCH0391	early
-27.5053000151008	29.5315296340191	HEALTHY	CAFF	GCH0351	early
-54.0095400755847	22.3729088016846	HEALTHY	CAFF	GCH0306	early
-57.781100290823	7.9542321497232	HEALTHY	CAFF	GCH0304	early
10.3478088433787	-17.6177524781813	HEALTHY	CAFF	GCH0317	early
42.1491568872729	-27.2574000165984	HEALTHY	CAFF	GCH0339	early
-53.4644870124469	-57.2625064048861	HEALTHY	CAFF	GCH0353	early
-10.0915958044301	-68.2717601778698	HEALTHY	CAFF	GCH0372	early
37.3963278976574	-20.4144862416961	HEALTHY	CAFF	GCH0362	early
-69.279352173311	0.650029688415348	HEALTHY	CAFF	GCH0340	early
-29.8867072145264	14.048416065484	HEALTHY	CAFF	GCH0302	early
-0.739273165627753	-38.582260969482	HEALTHY	CAFF	GCH0305	early
-71.7975642139244	-37.1509027148464	HEALTHY	CAFF	GCH0349	early
-53.622646119035	-48.2678375339716	HEALTHY	CAFF	GCH0357	early
-72.7764065344216	-45.0621473195023	HEALTHY	CAFF	GCH0344	early
-68.1652097123482	7.91234358591961	HEALTHY	CAFF	GCH0328	early
-63.8100434524053	-54.9860456086864	HEALTHY	CAFF	GCH0337	early
-25.7186953492354	-60.0349776500719	HEALTHY	CAFF	GCH0307	early
30.9986830058384	46.7337300789927	HEALTHY	CAFF	GCH0046	early
-24.1795561378394	-8.99664966529711	HEALTHY	CAFF	GCH0049	early
-41.1312498244855	-60.2220507594919	HEALTHY	CAFF	GCH0083	early
11.0746841748344	9.71589336468455	HEALTHY	CAFF	GCH0094	early
55.7964834508081	-24.7147111972684	HEALTHY	CAFF	GCH0174	early
-48.1116296384101	-58.397489423899	HEALTHY	CAFF	GCH0065	early
-33.9229616464628	-61.0039921202302	HEALTHY	CAFF	GCH0134	early
-48.8988377074151	-27.215191437019	HEALTHY	CAFF	GCH0168	early
32.0083303205556	-50.9080969814185	HEALTHY	CAFF	GCH0138	early
-2.66209026283576	69.1467494578036	HEALTHY	CAFF	GCH0151	early
-39.2468533233101	-56.3204139647499	HEALTHY	CAFF	GCH0155	early
24.0678466964421	41.9063475207478	HEALTHY	CAFF	GCH0071	early
-40.9767631330595	-51.10340444534	HEALTHY	CAFF	GCH0051	early
-4.66663112791162	62.8967897123568	HEALTHY	CAFF	GCH0033	early
58.7050759117226	-20.9470818714774	HEALTHY	CAFF	GCH0123	early
48.1062422642881	-12.3126211025557	HEALTHY	CAFF	GCH0041	early
-34.416021275412	56.0455119689457	HEALTHY	CAFF	GCH0036	early
-62.2963738607389	-28.3709797694194	HEALTHY	CAFF	GCH0110	early
62.2903308830334	-1.63321870532989	HEALTHY	CAFF	GCH0120	early
-71.2960982678724	-19.5156303513629	HEALTHY	CAFF	GCH0179	early
-47.6368195536097	-47.7789035606736	HEALTHY	CAFF	GCH0140	early
-32.767563231339	66.4596376106757	HEALTHY	CAFF	GCH0040	early
10.0679308873742	-19.6564828562901	HEALTHY	CAFF	GCH0124	early
45.7959505913343	4.01786905518144	HEALTHY	CAFF	GCH0070	early
-66.4553861881177	5.73662783696425	HEALTHY	CAFF	GCH0145	early
-35.7969234777319	-13.9677831995332	HEALTHY	CAFF	GCH0170	early
12.3134024378195	-44.4456093772515	HEALTHY	CAFF	GCH0089	early
28.1321576014579	47.0464727464438	HEALTHY	CAFF	GCH0054	early
42.4177866906215	29.703520139155	HEALTHY	CAFF	GCH0004	early
57.6879069333083	-27.1487764139821	HEALTHY	CAFF	GCH0055	early
-33.1139206124417	-19.6568099075749	HEALTHY	CAFF	GCH0095	early
23.5750012585869	58.3939241754273	HEALTHY	CAFF	GCH0001	early
-14.3106260845178	-59.6952508042193	HEALTHY	CAFF	GCH0056	early
-44.8585572377213	-52.0923109429686	HEALTHY	CAFF	GCH0156	early
39.7455339543528	-17.0316787574958	HEALTHY	CAFF	GCH0039	early
-8.61391675799173	62.7965210620066	HEALTHY	CAFF	GCH0068	early
17.2180302050303	-50.614175901512	HEALTHY	CAFF	GCH0019	early
-12.3830495372899	-44.8549729638705	HEALTHY	CAFF	GCH0184	early
60.1037002340138	-49.1663139341223	HEALTHY	CAFF	GCH0085	early
-42.987387578916	-51.69893738514	HEALTHY	CAFF	GCH0115	early
-1.51394222343478	60.8964707105667	HEALTHY	CAFF	GCH0132	early
-58.9891308191494	-21.2691335368208	HEALTHY	CAFF	GCH0052	early
-40.8936352956713	-53.8409352862695	HEALTHY	CAFF	GCH0072	early
-0.767502594401754	73.6176492217008	HEALTHY	CAFF	GCH0082	early
-54.3458014240029	44.7007840053506	HEALTHY	CAFF	GCH0122	early
-9.6987321088605	68.8324894924267	HEALTHY	CAFF	GCH0181	early
-32.5621506537716	57.9958236499055	HEALTHY	CAFF	GCH0102	early
-74.8524763502821	-29.4534320226085	HEALTHY	CAFF	GCH0053	early
72.4538984549872	4.11331697492193	HEALTHY	CAFF	GCH0109	early
54.9503443607032	44.6212678915902	HEALTHY	CAFF	GCH0100	early
40.518078257302	13.4011364881708	HEALTHY	CAFF	GCH0066	early
-32.4711169943549	63.8729761411987	HEALTHY	CAFF	GCH0190	early
-62.3327778355107	14.780542426496	HEALTHY	CAFF	GCH0148	early
0.901088758560824	62.9938084583375	HEALTHY	CAFF	GCH0028	early
31.5236762087311	58.929792100324	HEALTHY	CAFF	GCH0141	early
-66.6462002731953	-18.7352347548832	HEALTHY	CAFF	GCH0185	early
-38.100664920368	-31.56408166318	HEALTHY	CAFF	GCH0078	early
-9.89634190611136	66.4518628251617	HEALTHY	CAFF	GCH0160	early
25.7621963394805	40.2368665302841	HEALTHY	CAFF	GCH0164	early
-42.6222289937034	-61.9011342760646	HEALTHY	CAFF	GCH0063	early
-72.6585461933316	-33.0040719001388	HEALTHY	CAFF	GCH0008	early
-9.48785357571103	37.855920433403	HEALTHY	CAFF	GCH0027	early
-11.4000378295715	-54.9878241528402	HEALTHY	CAFF	GCH0152	early
-15.2577002509589	79.016350165866	HEALTHY	CAFF	GCH0150	early
-39.1904509789871	-60.1891119389367	HEALTHY	CAFF	GCH0142	early
-26.745041673547	33.0360397933402	HEALTHY	CAFF	GCH0005	early
-67.3863376300058	11.3495863620245	HEALTHY	CAFF	GCH0038	early
-13.0851565403149	4.16701461395629	HEALTHY	CAFF	GCH0088	early
-51.5439454769247	39.9213555188289	HEALTHY	CAFF	GCH0077	early
10.5857657349259	-0.583160214373926	HEALTHY	CAFF	GCH0093	early
-1.35776139686773	-15.5121562178473	HEALTHY	CAFF	GCH0101	early
-22.5062094821115	62.5950231667755	HEALTHY	CAFF	GCH0175	early
-64.6092643933444	15.5140877312144	HEALTHY	CAFF	GCH0180	early
65.3531278324441	11.8748230949922	HEALTHY	CAFF	GCH0060	early
31.3845909969921	18.6488710180032	HEALTHY	CAFF	GCH0087	early
-15.4146273755227	-52.6780321339258	HEALTHY	CAFF	GCH0073	early
29.1534157846102	7.67192543720941	HEALTHY	CAFF	GCH0042	early
-20.58570503638	66.5114749541497	HEALTHY	CAFF	GCH0047	early
-58.3580371935878	21.3258717365375	HEALTHY	CAFF	GCH0183	early
-67.4246569520116	13.5665790068041	HEALTHY	CAFF	GCH0119	early
-48.7036058182953	10.054744011842	HEALTHY	CAFF	GCH0165	early
-25.384277789674	55.9502361312466	HEALTHY	CAFF	GCH0090	early
39.4732197488733	-29.606145745028	HEALTHY	CAFF	GCH0012	early
29.2811717076654	24.7976645954038	HEALTHY	CAFF	GCH0034	early
-52.4292654861017	-24.1085985856978	HEALTHY	CAFF	GCH0043	early
-18.3785858495535	67.5221555614166	HEALTHY	CAFF	GCH0074	early
0.962928542512729	-62.744113397345	HEALTHY	CAFF	GCH0146	early
-54.7351143721758	41.9174286329214	HEALTHY	CAFF	GCH0131	early
14.1122414250455	50.5456162906074	HEALTHY	CAFF	GCH0127	early
-9.33007680479664	81.7115699602887	HEALTHY	CAFF	GCH0079	early
-34.6046899559548	-24.4806198885959	HEALTHY	CAFF	GCH0114	early
35.8421530799708	-52.161806155454	HEALTHY	CAFF	GCH0143	early
-75.8344306342523	-18.9054293868948	HEALTHY	CAFF	GCH0147	early
53.1994152125155	21.8579359425214	HEALTHY	CAFF	GCH0182	early
-9.45360199657508	46.5999342230438	HEALTHY	CAFF	GCH0125	early
1.45947513544869	-49.8660273919616	HEALTHY	CAFF	GCH0099	early
66.930490766089	14.4566493333746	HEALTHY	CAFF	GCH0157	early
47.8098660349796	-0.246982745285056	HEALTHY	CAFF	GCH0133	early
-68.9096777489833	3.70839281529955	HEALTHY	CAFF	GCH0128	early
6.55144784481894	47.1133074183298	HEALTHY	CAFF	GCH0108	early
-70.3319532588778	-46.0019061210757	HEALTHY	CAFF	GCH0130	early
44.4955110267295	-27.9688539255885	HEALTHY	CAFF	GCH0186	early
9.20001416951011	67.9403773151676	HEALTHY	CAFF	GCH0139	early
-0.868037640275866	71.3712041589075	HEALTHY	CAFF	GCH0031	early
50.6914457841308	-35.8714164861004	HEALTHY	CAFF	GCH0062	early
47.9581996845822	-31.01761283113	HEALTHY	CAFF	GCH0029	early
-54.324895661769	38.8444457664684	HEALTHY	CAFF	GCH0112	early
-71.3772580191921	3.05929226597641	HEALTHY	CAFF	GCH0113	early
-16.7067207680469	68.2906778518696	HEALTHY	CAFF	GCH0075	early
-51.2102582900764	27.6768220016126	HEALTHY	CAFF	GCH0117	early
-53.403791351523	-19.6870410277585	HEALTHY	CAFF	GCH0021	early
-18.1957291576205	-27.7177331020642	HEALTHY	CAFF	GCH0171	early
2.63323733988076	61.1504891431183	HEALTHY	CAFF	GCH0135	early
25.1417557831622	-50.9804209954393	HEALTHY	CAFF	GCH0163	early
16.0694694019763	-48.382693488363	HEALTHY	CAFF	GCH0126	early
-72.4303543343025	-2.91002469966555	HEALTHY	CAFF	GCH0097	early
19.901669552243	-29.8011062740325	HEALTHY	CAFF	GCH0137	early
-25.5792781861167	-34.2819162766799	HEALTHY	CAFF	GCH0105	early
3.02199535452866	52.0382587328384	HEALTHY	CAFF	GCH0086	early
-26.045791724689	-13.1852579617205	HEALTHY	CAFF	GCH0118	early
-60.0887918536842	-57.8024713107538	HEALTHY	CAFF	GCH0057	early
-62.9081185975244	-50.6827914871932	HEALTHY	CAFF	GCH0129	early
-52.1463331230568	-30.5067653310573	HEALTHY	CAFF	GCH0107	early
64.2875332016906	8.29528739319003	HEALTHY	CAFF	GCH0045	early
-48.8575506186333	11.3302061429581	HEALTHY	CAFF	GCH0154	early
23.0815936215308	35.2148328187742	HEALTHY	CAFF	GCH0069	early
33.5272954911431	-20.936596324179	HEALTHY	CAFF	GCH0024	early
22.1417111340815	47.8352538289548	HEALTHY	CAFF	GCH0058	early
-23.4291668522228	54.1840956321552	HEALTHY	CAFF	GCH0037	early
-37.3928175650855	66.141107694733	HEALTHY	CAFF	GCH0013	early
-37.4330407140331	-62.7507892420566	HEALTHY	CAFF	GCH0007	early
2.13317315612086	56.3244337935882	HEALTHY	CAFF	GCH0050	early
-2.09096499256629	-59.1821815769301	HEALTHY	CAFF	GCH0111	early
-1.29295916414415	-52.7865134943946	HEALTHY	CAFF	GCH0059	early
42.0242902006412	12.0256456443671	HEALTHY	CAFF	GCH0016	early
-3.29490598051978	58.5034554130377	HEALTHY	CAFF	GCH0035	early
44.8165860839459	33.9731620164515	HEALTHY	CAFF	GCH0022	early
46.9289139027003	-17.8322099091469	HEALTHY	CAFF	GCH0064	early
66.0337872314659	-28.9753668760213	HEALTHY	CAFF	GCH0023	early
33.0288036693343	35.6376997862632	HEALTHY	CAFF	GCH0002	early
39.5745014251512	-12.3774235569485	HEALTHY	CAFF	GCH0026	early
-24.5154661662018	-31.6058232874808	HEALTHY	CAFF	GCH0017	early
13.6156022816422	-47.9363366967768	HEALTHY	CAFF	GCH0032	early
10.2274910648874	-49.4169049630724	HEALTHY	CAFF	GCH0009	early
-35.9312240486389	-29.9221867454276	HEALTHY	CAFF	GCH0010	early
-5.6944802611614	-58.9668941737374	HEALTHY	CAFF	GCH0014	early
36.0186999637724	-23.0685372733275	HEALTHY	CAFF	GCH0003	early
-54.466393876025	-26.2849140753025	HEALTHY	CAFF	GCH0025	early
-49.0604832301045	-15.9058836375715	HEALTHY	CAFF	GCH0192	early
-46.7677287738277	-44.0699421847539	HEALTHY	CAFF	GCH0187	early
-27.3238196944499	69.0858717887311	HEALTHY	CAFF	GCH0420	early
-51.0293422769149	-61.3715469037606	HEALTHY	CAFF	GCH0491	early
-23.8205203626498	-23.0735632845335	HEALTHY	CAFF	GCH0327	early
-57.2132863169982	-18.5951927890054	HEALTHY	CAFF	GCH0480	early
3.17200547360285	71.0629607900929	HEALTHY	CAFF	GCH0481	early
-35.4252665451653	-11.4337363575629	HEALTHY	CAFF	GCH0347	early
5.75799384659878	-41.9372072468275	HEALTHY	CAFF	GCH0447	early
52.6262930970656	31.1032616716883	HEALTHY	CAFF	GCH0300	early
-40.1975781050396	-3.77215907318195	HEALTHY	CAFF	GCH0483	early
-50.8891815995126	-14.6460791542919	HEALTHY	CAFF	GCH0446	early
12.0081097369532	49.3755956616037	HEALTHY	CAFF	GCH0465	early
13.6445916218107	-32.761272898037	HEALTHY	CAFF	GCH0299	early
-10.8213351393044	81.3186543487171	HEALTHY	CAFF	GCH0426	early
-24.8603677608957	68.8519555983186	HEALTHY	CAFF	GCH0479	early
44.0733436386919	24.1688706188165	HEALTHY	CAFF	GCH0374	early
-36.8124335848298	-33.3971431500535	HEALTHY	CAFF	GCH0468	early
-40.5985433661645	-62.4727903972551	HEALTHY	CAFF	GCH0373	early
62.1914148523225	19.9272655856705	HEALTHY	CAFF	GCH0326	early
54.5942726421022	-0.136802996379021	HEALTHY	CAFF	GCH0415	early
-45.8144720987398	-17.7921934924191	HEALTHY	CAFF	GCH0313	early
-34.6898510128647	-33.5824651688216	HEALTHY	CAFF	GCH0496	early
-21.453665936978	54.4704401643723	HEALTHY	CAFF	GCH0421	early
49.7011727361497	-17.4584236221799	HEALTHY	CAFF	GCH0494	early
-31.5030391207012	-25.7817698496056	HEALTHY	CAFF	GCH0352	early
-63.5397221860196	-35.5244190034091	HEALTHY	CAFF	GCH0298	early
-53.9662948625788	-31.1812240336707	HEALTHY	CAFF	GCH0433	early
13.4876373657377	44.4825382042851	HEALTHY	CAFF	GCH0378	early
50.3403708042333	-13.2485065537564	HEALTHY	CAFF	GCH0416	early
60.5764864997957	-13.4982375240767	HEALTHY	CAFF	GCH0419	early
-14.8471972304634	-61.425479987801	HEALTHY	CAFF	GCH0442	early
-51.4336587648602	-54.6406966744687	HEALTHY	CAFF	GCH0389	early
-46.590170014604	-62.9352319458005	HEALTHY	CAFF	GCH0345	early
-22.909615871306	73.144404395344	HEALTHY	CAFF	GCH0471	early
-32.0970459546391	-21.4692594405298	HEALTHY	CAFF	GCH0360	early
10.1606693704593	48.6762111946854	HEALTHY	CAFF	GCH0445	early
49.4485824818767	-36.2574388582914	HEALTHY	CAFF	GCH0392	early
-8.06846616894683	45.3112567853166	HEALTHY	CAFF	GCH0332	early
-28.2024067154984	-66.2129013754688	HEALTHY	CAFF	GCH0456	early
-43.0446151754724	-27.2427380385058	HEALTHY	CAFF	GCH0343	early
21.9141294249952	44.4133424100182	HEALTHY	CAFF	GCH0437	early
-35.5821233219404	-0.769106543740871	HEALTHY	CAFF	GCH0324	early
-35.8733729349399	-46.9174596742861	HEALTHY	CAFF	GCH0454	early
-73.260304525769	-30.7268648560144	HEALTHY	CAFF	GCH0469	early
-14.4769495574797	-36.4844760339383	HEALTHY	CAFF	GCH0459	early
-58.0141515247105	-37.3754960279211	HEALTHY	CAFF	GCH0388	early
-36.7245167837161	-3.77556986981024	HEALTHY	CAFF	GCH0450	early
33.3913192758288	-46.0169739122688	HEALTHY	CAFF	GCH0354	early
45.9232816615727	-45.7765374494265	HEALTHY	CAFF	GCH0395	early
26.390178013117	-22.8180615634717	HEALTHY	CAFF	GCH0361	early
13.7045946503428	-13.3827055825558	HEALTHY	CAFF	GCH0461	early
-65.5179502059638	-15.7235932303924	HEALTHY	CAFF	GCH0335	early
38.4039247824857	30.6857576666846	HEALTHY	CAFF	GCH0394	early
-17.2735379648943	76.5166916496906	HEALTHY	CAFF	GCH0329	early
21.6849767920489	65.4258848775952	HEALTHY	CAFF	GCH0410	early
5.94886441663772	-39.2237522522349	HEALTHY	CAFF	GCH0438	early
-0.752111133744333	26.2527413473557	HEALTHY	CAFF	GCH0314	early
22.3232107716897	42.4071658108781	HEALTHY	CAFF	GCH0404	early
-37.5229086186645	-23.1817086396569	HEALTHY	CAFF	GCH0356	early
-38.1425085259516	-65.4602087151755	HEALTHY	CAFF	GCH0330	early
-40.6390783575487	-28.5704774326644	HEALTHY	CAFF	GCH0485	early
-63.5868069212199	-23.2037066965219	HEALTHY	CAFF	GCH0429	early
-38.6004256402213	-28.4340779867844	HEALTHY	CAFF	GCH0401	early
-11.0903320767412	-68.3195868514214	HEALTHY	CAFF	GCH0452	early
-58.8174765064759	-26.5133027924127	HEALTHY	CAFF	GCH0397	early
-33.7991334419309	-15.3705640879302	HEALTHY	CAFF	GCH0455	early
2.76175830012087	53.6564396511626	HEALTHY	CAFF	GCH0453	early
-43.662364163118	-7.47035595609234	HEALTHY	CAFF	GCH0414	early
-50.0072988610133	-26.5920191004842	HEALTHY	CAFF	GCH0435	early
2.4920396465437	65.9632632303952	HEALTHY	CAFF	GCH0316	early
-26.340401824699	-29.4162012814666	HEALTHY	CAFF	GCH0318	early
-25.8095118889903	66.5094289969257	HEALTHY	CAFF	GCH0310	early
-24.4188511069942	-67.2888773835855	HEALTHY	CAFF	GCH0379	early
-29.7363200397623	-21.6288575530846	HEALTHY	CAFF	GCH0458	early
70.9267236491362	1.97314231437447	HEALTHY	CAFF	GCH0413	early
-16.2342937734669	77.7663082029251	HEALTHY	CAFF	GCH0365	early
67.7133479825762	-29.680694264434	HEALTHY	CAFF	GCH0449	early
2.05539701481816	-53.8986710913988	HEALTHY	CAFF	GCH0375	early
7.79361607001151	-27.7061612682642	HEALTHY	CAFF	GCH0405	early
48.2429574715701	-25.6363934514014	HEALTHY	CAFF	GCH0441	early
-0.760585879928937	52.1055796226779	HEALTHY	CAFF	GCH0376	early
-31.737038993079	-15.7230133573366	HEALTHY	CAFF	GCH0321	early
-35.7319382946207	-52.7805286055513	HEALTHY	CAFF	GCH0309	early
-38.8399771770835	-20.2181296404586	HEALTHY	CAFF	GCH0497	early
-32.4973876855757	-50.213099336436	HEALTHY	CAFF	GCH0393	early
-68.7806680756271	-30.7471669510932	HEALTHY	CAFF	GCH0381	early
-48.608638386938	-10.7703837862972	HEALTHY	CAFF	GCH0371	early
-34.3786880759379	-52.6455479126056	HEALTHY	CAFF	GCH0386	early
18.1749505317205	-30.8360617489173	HEALTHY	CAFF	GCH0377	early
-19.2821134311028	-45.2600412635417	HEALTHY	CAFF	GCH0427	early
19.3008031669249	42.6160927151206	HEALTHY	CAFF	GCH0370	early
16.3927631553702	-36.0456350190423	HEALTHY	CAFF	GCH0396	early
22.6783342958202	12.9585634773708	HEALTHY	CAFF	GCH0301	early
56.1298053670363	-32.0204105700681	HEALTHY	CAFF	GCH0466	early
28.3495133229008	54.3316686605403	HEALTHY	CAFF	GCH0457	early
-54.5463730781696	-22.2549958372972	HEALTHY	CAFF	GCH0359	early
56.3394406708847	-29.6739725372084	HEALTHY	CAFF	GCH0367	early
-7.01784566978816	-29.7468677037231	HEALTHY	CAFF	GCH0487	early
-71.8041511147082	-35.092076787009	HEALTHY	CAFF	GCH0472	early
8.30632700372259	-45.0548116524231	HEALTHY	CAFF	GCH0439	early
30.0383025492627	-58.8856998735715	HEALTHY	CAFF	GCH0319	early
1.40052952812195	57.9060421205372	HEALTHY	CAFF	GCH0451	early
-64.3411915897948	-19.0182062852738	HEALTHY	CAFF	GCH0320	early
21.0128853361934	39.375200509801	HEALTHY	CAFF	GCH0358	early
-56.3499070711248	-21.3421130305985	HEALTHY	CAFF	GCH0315	early
12.8658219571268	59.6370962224183	HEALTHY	CAFF	GCH0463	early
40.5052062753017	-15.1070783275524	HEALTHY	CAFF	GCH0355	early
5.77362594647291	54.3718228924437	HEALTHY	CAFF	GCH0385	early
-65.8571149624904	-13.3103696441519	HEALTHY	CAFF	GCH0369	early
5.60933076957482	77.7825286306347	HEALTHY	CAFF	GCH0464	early
-25.0462292473075	-23.1777179215556	HEALTHY	CAFF	GCH0490	early
8.2593465452879	-23.7280090544197	HEALTHY	CAFF	GCH0475	early
1.22295607849974	-27.6224655559016	HEALTHY	CAFF	GCH0428	early
65.0580704389581	-21.5824020882893	HEALTHY	CAFF	GCH0323	early
64.6585522333583	-11.1779699491843	HEALTHY	CAFF	GCH0467	early
10.2831075145458	38.5490001116474	HEALTHY	CAFF	GCH0422	early
-59.201006793989	-50.8671163796448	HEALTHY	CAFF	GCH0104	early
4.94016833050868	60.7091756417562	HEALTHY	CAFF	GCH0188	early
-7.521473827371	81.3089621448152	HEALTHY	CAFF	GCH0193	early
-10.9100420269547	60.7173673853767	HEALTHY	CAFF	GCH0121	early
11.4498453712502	-15.3903154449168	HEALTHY	CAFF	GCH0172	early
44.1449445074263	39.9409330662024	HEALTHY	CAFF	GCH0173	early
31.4383466500448	64.193768741764	HEALTHY	CAFF	GCH0091	early
-25.1298986057885	31.6372076113976	HEALTHY	CAFF	GCH0149	early
57.4201608078928	43.8241115486921	HEALTHY	CAFF	GCH0246	early
-60.6272216110694	27.3622177985332	HEALTHY	CAFF	GCH0248	early
-59.2174353480293	28.8572660793017	HEALTHY	CAFF	GCH0243	early
70.667240647536	43.2078308558366	HEALTHY	CAFF	GCH0194	early
63.5482451058587	18.2897524312571	HEALTHY	CAFF	GCH0262	early
65.2432730057142	43.7552814041578	HEALTHY	CAFF	GCH0233	early
-59.4024575967057	26.3327081690551	HEALTHY	CAFF	GCH0265	early
51.8989689733989	33.658621209966	HEALTHY	CAFF	GCH0250	early
58.8284758824222	8.93739006096538	HEALTHY	CAFF	GCH0268	early
44.1464704459605	-6.95352565823191	HEALTHY	CAFF	GCH0259	early
71.5322112773953	39.0690036907201	HEALTHY	CAFF	GCH0253	early
62.1254864631425	46.9695776501187	HEALTHY	CAFF	GCH0252	early
65.3574193752935	42.4523553584439	HEALTHY	CAFF	GCH0276	early
-42.479567598173	29.426767549574	HEALTHY	CAFF	GCH0257	early
-39.1645868412575	27.0615214458574	HEALTHY	CAFF	GCH0225	early
-38.8739029349648	29.4639602506583	HEALTHY	CAFF	GCH0247	early
-58.5691422175269	24.3456463338816	HEALTHY	CAFF	GCH0260	early
-62.5589169366658	-46.1257646116193	HEALTHY	CAFF	GCH0273	early
-50.7561916584254	-10.2995171027688	HEALTHY	CAFF	GCH0399	early
-39.8309303083126	-19.4960760076855	HEALTHY	CAFF	GCH0382	early
-25.8223413952373	61.915751038025	HEALTHY	CAFF	GCH0338	early
65.1955814040042	6.00251369649926	HEALTHY	CAFF	GCH0303	early
77.1417583080746	39.8749141482184	HEALTHY	CAFF	GCH0346	early
-10.469303513562	48.8501162605215	HEALTHY	CAFF	GCH0325	early
-28.0122863066014	61.3608710427869	HEALTHY	CAFF	GCH0322	early
-73.9231128632028	-19.107480957941	HEALTHY	CAFF	GCH0312	early
-75.8262439716853	-33.9011717171308	HEALTHY	CAFF	GCH0244	early
-11.8014655287804	-19.4311751554081	HEALTHY	CAFF	GCH0178	early
54.7496624085314	-15.4392088485145	HEALTHY	CAFF	GCH0269	early
-23.622414610552	-29.1747861578781	HEALTHY	CAFF	GCH0067	early
31.5281585464127	-34.5297118236227	HEALTHY	CAFF	GCH0278	early
10.3439404145734	-45.8963578388315	HEALTHY	CAFF	GCH0266	early
72.682508390039	47.2883162831275	HEALTHY	CAFF	GCH0270	early
28.7524958139852	-27.3796883631744	HEALTHY	CAFF	GCH0096	early
-25.8917338916629	72.394634124312	HEALTHY	CAFF	GCH0189	early
-63.6425013023266	-33.8933908523687	HEALTHY	CAFF	GCH0277	early
59.552458830872	-10.685808225137	HEALTHY	CAFF	GCH0256	early
54.3573469254794	-22.6602942982864	HEALTHY	CAFF	GCH0234	early
-15.6554540566124	59.4558566053489	HEALTHY	CAFF	GCH0245	early
28.4102307390518	-36.6281554459458	HEALTHY	CAFF	GCH0076	early
18.2828426613451	-36.6887652592066	HEALTHY	CAFF	GCH0251	early
-11.3989953843447	-58.4305624942775	HEALTHY	CAFF	GCH0241	early
34.6257669502293	47.0298613521811	HEALTHY	CAFF	GCH0237	early
-52.1401440626555	-60.6243782547864	HEALTHY	CAFF	GCH0249	early
-38.9674684763228	-42.6782749230379	HEALTHY	CAFF	GCH0235	early
42.0501750509648	-45.1818825080772	HEALTHY	CAFF	GCH0271	early
16.7441379962467	48.7344356330737	HEALTHY	CAFF	GCH0236	early
-46.7371007794578	-46.5762092221891	HEALTHY	CAFF	GCH0116	early
12.8278547832422	-38.120089517515	HEALTHY	CAFF	GCH0255	early
-34.4999692702686	62.6855328132076	HEALTHY	CAFF	GCH0238	early
-38.2388897724293	36.0215368700211	HEALTHY	CAFF	GCH0177	early
-6.47999872440012	-49.7497065382829	HEALTHY	CAFF	GCH0264	early
-68.740665367038	16.0511376246359	HEALTHY	CAFF	GCH0166	early
5.10680875305363	45.8570497048805	HEALTHY	CAFF	GCH0153	early
42.4342250858658	-51.0915865983475	HEALTHY	CAFF	GCH0103	early
-11.2270028539792	67.3126533409488	HEALTHY	CAFF	GCH0158	early
-10.8200847338122	50.294171755117	HEALTHY	CAFF	GCH0136	early
72.361802716367	8.33266519913456	HEALTHY	CAFF	GCH0162	early
-15.1229973506323	69.7854852513831	HEALTHY	CAFF	GCH0048	early
-43.988687394733	-55.460300476181	HEALTHY	CAFF	GCH0006	early
-68.189467528201	-9.3135107762692	HEALTHY	CAFF	GCH0044	early
68.8660094794006	10.3538827304613	HEALTHY	CAFF	GCH0159	early
-33.9911592220153	-54.8199456056765	HEALTHY	CAFF	GCH0080	early
67.8964653994813	5.95915256979585	HEALTHY	CAFF	GCH0161	early
-36.6848071609779	-36.5366672747695	HEALTHY	CAFF	GCH0144	early
-24.1765670861637	65.5815129815249	HEALTHY	CAFF	GCH0092	early
-55.9023112015691	-16.2563186320295	HEALTHY	CAFF	GCH0084	early
-4.67238475231819	66.0428291951697	HEALTHY	CAFF	GCH0106	early
46.0580544444382	51.2018791446199	HEALTHY	CAFF	GCH0169	early
-66.3892975153697	12.484072354752	HEALTHY	CAFF	GCH0167	early
-66.1715167461424	-33.7698438767655	HEALTHY	CAFF	GCH0011	early
-31.1404589668045	0.0334486109968315	HEALTHY	CAFF	GCH0018	early
27.0464514469268	-56.781867740454	HEALTHY	CAFF	GCH0232	early
-55.2574219547093	-14.0807161654678	HEALTHY	CAFF	GCH0275	early
-43.7515534986224	-33.7241677623505	HEALTHY	CAFF	GCH0015	early
25.9121305479537	-52.0567722126504	HEALTHY	CAFF	GCH0258	early
-42.9986791761722	-35.747565530733	HEALTHY	CAFF	GCH0274	early
63.3466116272813	12.5201838555065	HEALTHY	CAFF	GCH0272	early
-32.2087034771941	-60.9021259785131	HEALTHY	CAFF	GCH0254	early
58.7281518402508	-12.2287878751279	HEALTHY	CAFF	GCH0279	early
37.3808193316028	-26.3837260252376	HEALTHY	CAFF	GCH0020	early
-2.64461734474716	-6.90532532305828	HEALTHY	CAFF	GCH0239	early
34.4343008481987	-48.632388842494	HEALTHY	CAFF	GCH0061	early
-25.3277009316691	-15.2059484250206	HEALTHY	CAFF	GCH0261	early
57.2346946136003	-16.0956943210166	HEALTHY	CAFF	GCH0242	early
62.3356183402817	-11.654391269855	HEALTHY	CAFF	GCH0098	early
-46.1529270316754	-61.5096357127229	HEALTHY	CAFF	GCH0030	early
37.5201561081313	-23.2651939082984	HEALTHY	CAFF	GCH0240	early
0.560407942518456	61.2803356440393	HEALTHY	CAFF	GCH0191	early
-32.8594361911133	-39.2674064086048	HEALTHY	CAFF	GCH0341	early
-33.6793281283941	-0.489127409981962	HEALTHY	CAFF	GCH0489	early
-37.1204067632394	-0.131703237602034	HEALTHY	CAFF	GCH0418	early
-22.510476309015	-32.6788359449642	HEALTHY	CAFF	GCH0400	early
47.2692147532786	37.9530547699057	HEALTHY	CAFF	GCH0493	early
-24.6580394054721	13.5357621960282	HEALTHY	CAFF	GCH0308	early
-13.3480374593746	-52.8174243384463	HEALTHY	CAFF	GCH0470	early
-56.6685996936915	-25.3534998092909	HEALTHY	CAFF	GCH0484	early
34.2909932266451	40.5949529858551	HEALTHY	CAFF	GCH0486	early
-37.2430376079187	-48.5675965681628	HEALTHY	CAFF	GCH0495	early
29.5198172976385	-31.6473914755484	HEALTHY	CAFF	GCH0430	early
-3.96424387703821	-58.0506281679324	HEALTHY	CAFF	GCH0383	early
20.8183628598076	57.1472152092764	HEALTHY	CAFF	GCH0350	early
9.2288255241582	-51.5480622976169	HEALTHY	CAFF	GCH0476	early
-27.2124938780403	66.0451449406091	HEALTHY	CAFF	GCH0417	early
-71.7244781867064	-1.31196652382225	HEALTHY	CAFF	GCH0342	early
-26.9232773331144	74.0932011262388	HEALTHY	CAFF	GCH0460	early
-64.1646089570903	-30.4913765924576	HEALTHY	CAFF	GCH0482	early
-28.5723705486536	-48.0577983561118	HEALTHY	CAFF	GCH0492	early
-34.4033403135499	-44.8627861640523	HEALTHY	CAFF	GCH0424	early
-66.8193094702162	-30.3381107591163	HEALTHY	CAFF	GCH0403	early
18.2708098125231	-14.5824462934459	HEALTHY	CAFF	GCH0412	early
-12.1844790768185	-33.272473143824	HEALTHY	CAFF	GCH0478	early
-40.5778348668207	-34.5791259373848	HEALTHY	CAFF	GCH0473	early
27.0201435994431	-10.9492903161966	HEALTHY	CAFF	GCH0387	early
-6.47864448564949	-33.4572851838163	HEALTHY	CAFF	GCH0488	early
20.4541913982726	-45.1857408723686	HEALTHY	CAFF	GCH0443	early
-49.0142904325618	-39.1564358285015	HEALTHY	CAFF	GCH0462	early
23.2675879976094	-34.5829487385553	HEALTHY	CAFF	GCH0448	early
57.5873621674306	-25.0231311663642	HEALTHY	CAFF	GCH0477	early
-32.5089812414573	-67.3481570310288	HEALTHY	CAFF	GCH0432	early
-15.9799354407794	-23.5245751418137	HEALTHY	CAFF	GCH0334	early
-60.0842963197513	-16.2173136189144	HEALTHY	CAFF	GCH0311	early
-27.0043216317897	63.4385210230495	HEALTHY	CAFF	GCH0440	early
-28.0754074013289	-26.6812806251977	HEALTHY	CAFF	GCH0364	early
-64.7483798337366	-37.4283189413469	HEALTHY	CAFF	GCH0333	early
-15.7524659980275	-27.3648027710756	HEALTHY	CAFF	GCH0407	early
-11.4866061394662	-39.7787027650513	HEALTHY	CAFF	GCH0363	early
32.9545697706686	-24.9396177454159	HEALTHY	CAFF	GCH0434	early
32.1508800261483	42.048726456827	HEALTHY	CAFF	GCH0331	early
-25.7386958749925	15.7092498451235	HEALTHY	CAFF	GCH0390	early
-28.4691390244614	31.3361757333243	HEALTHY	CAFF	GCH0336	early
-38.0435198969266	-27.2825555615254	HEALTHY	CAFF	GCH0348	early
60.7287283980692	-48.033208823531	HEALTHY	CAFF	GCH0423	early
21.9846923405374	62.7148809958929	HEALTHY	CAFF	GCH0474	early
-29.1506848206214	69.9753141601994	HEALTHY	CAFF	GCH0431	early
15.2016256794113	46.6752983058922	HEALTHY	CAFF	GCH0411	early
-37.9616099327259	-14.6664913097458	HEALTHY	CAFF	GCH0366	early
4.50485153315499	-45.851704130357	HEALTHY	CAFF	GCH0406	early
-31.5068047819233	62.616739153314	HEALTHY	CAFF	GCH0384	early
-25.4794209775883	-11.8869875933863	HEALTHY	CAFF	GCH0444	early
-15.1704201306077	-25.4708594480066	HEALTHY	CAFF	GCH0436	early
-51.4233465122322	-13.2510138413348	HEALTHY	CAFF	GCH0081	early
53.374689178394	-26.0981106212644	HEALTHY	CAFF	GCH0176	early
-3.8578152874605	-4.382693413109	HEALTHY	CAFF	GCH0263	early
-56.6884667196307	40.3650805728059	HEALTHY	CAFF	GCH0267	early
38.9222098324456	-34.32958217209	COREAD	CAFF	GCP0076	early
-21.0502866519883	2.02092916130706	LIHC	CAFF	GCP0464	early
34.0581619758755	-0.935377856679591	PACA	CAFF	GCP0764	early
44.3008896072976	-24.6634615584121	LIHC	CAFF	GCP0457	early
43.772382173989	-18.8572743241842	NSCLC	CAFF	GCP0536	early
41.446861070646	-22.1405810488169	NSCLC	CAFF	GCP0564	early
-10.5275379866452	15.955453458939	ESCA	CAFF	GCP0266	early
-6.42289126641105	18.5972980710352	ESCA	CAFF	GCP0224	early
27.6908162497411	-32.3704110394079	ESCA	CAFF	GCP0265	early
20.0298655479556	-43.7507302642201	ESCA	CAFF	GCP0263	early
-42.1099587013845	-49.6936298189202	ESCA	CAFF	GCP0267	early
-12.2093828544096	-35.8655966013337	ESCA	CAFF	GCP0268	early
20.2287661225291	54.093663268737	ESCA	CAFF	GCP0260	early
-8.25641699635358	-32.4935551724166	ESCA	CAFF	GCP0261	early
41.6472586851843	-33.5046186694068	ESCA	CAFF	GCP0221	early
-54.1634814087952	40.4711335747995	ESCA	CAFF	GCP0222	early
31.7114090048839	9.2968561190376	ESCA	CAFF	GCP0219	early
57.3266359728915	37.4509810385968	ESCA	CAFF	GCP0218	early
-20.4109012186452	-34.3421338961557	ESCA	CAFF	GCP0264	early
-9.89115221740752	-19.247032307561	ESCA	CAFF	GCP0220	early
51.8011474311758	17.9550922270568	ESCA	CAFF	GCP0262	early
34.9922974923133	-13.3450389617941	NSCLC	CAFF	GCP0560	early
32.5801758266579	-17.2701166375012	NSCLC	CAFF	GCP0538	early
-30.3922676854351	-27.6269331404321	BRCA	CAFF	GCP0063	early
-36.1705492549831	14.5115264348707	COREAD	CAFF	GCP0089	early
34.2358366786758	29.5346135255011	COREAD	CAFF	GCP0216	early
14.7377913934098	-37.8781348008445	NSCLC	CAFF	GCP0530	early
2.15001101381701	22.0937471319782	COREAD	CAFF	GCP0092	early
8.00745977985861	24.1553141051104	STAD	CAFF	GCP0321	early
-6.64754366790912	19.9553705353092	STAD	CAFF	GCP0278	early
-5.20639348034155	6.20061936869469	STAD	CAFF	GCP0351	early
-8.89357671269268	15.2354124694858	ESCA	CAFF	GCP0223	early
-1.16834922941411	22.1777647158341	COREAD	CAFF	GCP0113	early
-1.9727530211422	19.9625094101881	COREAD	CAFF	GCP0111	early
23.0050425556873	-42.3361277731972	BRCA	CAFF	GCP0048	early
22.5159482332893	-29.9208090845386	COREAD	CAFF	GCP0075	early
-4.65761140189336	-45.4673197821398	COREAD	CAFF	GCP0102	early
-1.89137345890373	-50.9891664816339	BRCA	CAFF	GCP0064	early
36.9256452558247	25.7800536156842	NSCLC	CAFF	GCP0550	early
-12.3893419761866	5.64514402956385	PACA	CAFF	GCP0765	early
-14.9250757431739	28.7519411318312	LIHC	CAFF	GCP0466	early
-5.61739468013152	-38.4299943943193	NSCLC	CAFF	GCP0563	early
34.9859065050246	55.1534444539953	COREAD	CAFF	GCP0084	early
-13.2389316036731	-5.20641617673504	BRCA	CAFF	GCP0030	early
6.14265157442768	4.54252692991013	COREAD	CAFF	GCP0078	early
48.0489296331929	25.4447543691536	COREAD	CAFF	GCP0087	early
2.02257470724454	-35.1944251666804	NSCLC	CAFF	GCP0549	early
26.046172793688	-39.2480561729528	NSCLC	CAFF	GCP0593	early
37.7264792768972	-1.72557223733824	ESCA	CAFF	GCP0272	early
-12.5174909325608	26.5525030192302	COREAD	CAFF	GCP0073	early
-19.3149319254046	54.0553178870862	BRCA	CAFF	GCP0051	early
13.4672445035621	56.047018160056	COREAD	CAFF	GCP0096	early
31.8411254583519	37.2931721559739	ESCA	CAFF	GCP0247	early
41.5448063721037	20.2961786259092	BRCA	CAFF	GCP0037	early
-50.8709815348395	-40.3419920452262	NSCLC	CAFF	GCP0546	early
39.7491402682115	-24.9828315053569	STAD	CAFF	GCP0381	early
17.6892897898228	20.8492051797784	COREAD	CAFF	GCP0103	early
0.374994135711826	15.2132376492886	PACA	CAFF	GCP0705	early
22.1473375629587	-0.202866654056977	PACA	CAFF	GCP0716	early
44.8012526564712	27.6636134943353	PACA	CAFF	GCP0702	early
57.0134269940184	-4.5059615351099	PACA	CAFF	GCP0699	early
58.7102252207023	6.66445287268482	PACA	CAFF	GCP0706	early
63.610084965607	41.0933366957286	PACA	CAFF	GCP0670	early
45.880743482552	27.0060509306069	PACA	CAFF	GCP0715	early
37.8435277278747	-0.0729218216636882	PACA	CAFF	GCP0704	early
-21.8318526088293	17.5287950501252	PACA	CAFF	GCP0718	early
24.3486189318496	-17.7192537989297	PACA	CAFF	GCP0713	early
72.2217451139015	10.1724800968907	PACA	CAFF	GCP0689	early
24.4814192064423	-0.520165694319935	PACA	CAFF	GCP0684	early
-61.3250710215044	-47.6340799349762	PACA	CAFF	GCP0676	early
27.2341715496084	0.116528232826996	PACA	CAFF	GCP0683	early
44.2873811369449	2.66050634993816	PACA	CAFF	GCP0685	early
54.7796920244168	3.3864216866568	PACA	CAFF	GCP0700	early
35.1369469746292	3.81125349905926	PACA	CAFF	GCP0681	early
52.7025174156575	-13.3001622385985	PACA	CAFF	GCP0673	early
41.8589722851147	-24.8052462183898	PACA	CAFF	GCP0749	early
32.0373962981403	29.227901014376	PACA	CAFF	GCP0680	early
-40.7465979204997	18.6802675102248	PACA	CAFF	GCP0711	early
57.3570802785455	0.581247104205912	PACA	CAFF	GCP0679	early
4.63612911491755	-54.3859521889834	PACA	CAFF	GCP0663	early
-37.4942932815606	34.1864788282567	PACA	CAFF	GCP0682	early
-56.7219432143495	-48.6789084640471	PACA	CAFF	GCP0677	early
33.8389981021992	58.6667133726718	PACA	CAFF	GCP0678	early
0.803205897507244	-29.5330484657949	PACA	CAFF	GCP0717	early
-60.8407183068778	-49.0946014281836	PACA	CAFF	GCP0693	early
24.2028810434578	0.702083830941962	PACA	CAFF	GCP0721	early
52.4239045492859	-3.26764781310317	PACA	CAFF	GCP0712	early
22.4281577472804	54.1634366515664	PACA	CAFF	GCP0701	early
-50.6103119376722	-48.2067142144873	PACA	CAFF	GCP0723	early
-12.2253552445528	34.9005658344139	PACA	CAFF	GCP0674	early
25.6022232925984	-58.1016200539212	PACA	CAFF	GCP0669	early
73.3854971319483	42.6995579224964	PACA	CAFF	GCP0666	early
24.9394064323823	-2.66681853192213	PACA	CAFF	GCP0694	early
47.1724592437881	12.2950101823926	PACA	CAFF	GCP0722	early
-2.45656018438545	-15.9146726499052	PACA	CAFF	GCP0690	early
64.778661142273	20.1235159632127	PACA	CAFF	GCP0686	early
68.9472814808994	32.0739356409452	PACA	CAFF	GCP0691	early
23.6390892716425	-38.8126704304894	PACA	CAFF	GCP0664	early
-27.6029301339996	-60.0654444478181	PACA	CAFF	GCP0667	early
24.23087737401	11.959992939178	PACA	CAFF	GCP0688	early
32.3092062616125	-54.2774128008629	PACA	CAFF	GCP0675	early
55.4139444045715	49.7379463236536	PACA	CAFF	GCP0709	early
51.7026039439332	46.4001823693823	PACA	CAFF	GCP0708	early
57.4968442831586	-1.66925273821513	PACA	CAFF	GCP0719	early
-55.203677442891	-11.6111666437252	PACA	CAFF	GCP0714	early
16.9562944395594	21.5943756983203	PACA	CAFF	GCP0703	early
61.5371142165795	1.61302925491481	PACA	CAFF	GCP0720	early
26.8461021773577	-54.3031881114796	PACA	CAFF	GCP0665	early
57.7839862085164	10.8797385618533	PACA	CAFF	GCP0707	early
-1.18794319828731	-54.8016704409283	PACA	CAFF	GCP0662	early
58.9463319571766	2.42913581348658	PACA	CAFF	GCP0697	early
71.2232720733668	34.7377735846691	PACA	CAFF	GCP0696	early
41.6088000165913	-2.47448246666835	PACA	CAFF	GCP0698	early
38.1342322585986	58.0011178436854	PACA	CAFF	GCP0692	early
14.5896377871749	-65.921930685357	PACA	CAFF	GCP0695	early
36.0734369919819	-56.657625728143	PACA	CAFF	GCP0668	early
38.2795598943628	-52.9389888709305	PACA	CAFF	GCP0687	early
53.8337923659765	1.00781782043501	PACA	CAFF	GCP0710	early
34.9800530113842	-55.4856431298944	PACA	CAFF	GCP0671	early
43.2422666549196	-46.230261823731	PACA	CAFF	GCP0672	early
-32.604874444704	-53.8787188242743	NSCLC	CAFF	GCP0606	early
-22.1326526158438	-9.38694309777321	BRCA	CAFF	GCP0046	early
23.2737329918474	-20.1245636997815	STAD	CAFF	GCP0374	early
-14.2898843773041	26.3007585578104	STAD	CAFF	GCP0383	early
6.64132726516875	-44.6560582147846	STAD	CAFF	GCP0382	early
-0.422601674385418	-44.9880683259493	STAD	CAFF	GCP0385	early
36.6721654767809	-4.33434219587225	STAD	CAFF	GCP0380	early
22.1093191287471	60.4926599676193	STAD	CAFF	GCP0386	early
-12.5780698204901	32.063349020411	NSCLC	CAFF	GCP0514	early
-22.1892379570237	4.88155597021693	NSCLC	CAFF	GCP0639	early
-61.6339216359317	-38.7111928289386	COREAD	CAFF	GCP0147	early
30.3990539713063	-55.6711679010493	COREAD	CAFF	GCP0086	early
47.6145261422849	1.25400089964079	NSCLC	CAFF	GCP0617	early
25.3995008374922	-31.5301365404927	STAD	CAFF	GCP0378	early
25.5946510127205	-37.305769724737	STAD	CAFF	GCP0365	early
1.14436845396291	67.6352217178535	COREAD	CAFF	GCP0072	early
40.536364923241	-52.4780184534136	NSCLC	CAFF	GCP0561	early
34.3877117801392	-17.6126656556979	COREAD	CAFF	GCP0085	early
-63.850925874668	-43.3455552645821	COREAD	CAFF	GCP0211	early
-57.0425907658071	-23.5947063916542	STAD	CAFF	GCP0282	early
-65.9268060658142	-41.0445177708253	COREAD	CAFF	GCP0120	early
-21.6835941087927	3.77341391225044	NSCLC	CAFF	GCP0589	early
49.671975045807	-18.7435007976143	NSCLC	CAFF	GCP0594	early
-64.3516652421287	-7.49807200644987	NSCLC	CAFF	GCP0529	early
-1.781694624678	11.2549368269357	STAD	CAFF	GCP0357	early
-0.0646929202652165	16.3476472618139	COREAD	CAFF	GCP0100	early
31.4015834614003	-7.2786086222985	NSCLC	CAFF	GCP0568	early
-0.873901849342662	24.1341314888176	COREAD	CAFF	GCP0090	early
7.01531618622437	24.8580756651411	STAD	CAFF	GCP0347	early
2.74396915552847	3.99010921487027	BRCA	CAFF	GCP0054	early
1.83135369430254	13.4915118267064	STAD	CAFF	GCP0285	early
49.7004119103438	23.0649957308986	STAD	CAFF	GCP0284	early
10.1101953430085	-23.8037660230104	ESCA	CAFF	GCP0271	early
26.2573447220269	-34.5820758461783	ESCA	CAFF	GCP0259	early
36.2499790716478	40.631065365547	ESCA	CAFF	GCP0226	early
37.3824893956838	41.0493059138097	NSCLC	CAFF	GCP0552	early
43.9615013846589	9.99676669150577	STAD	CAFF	GCP0283	early
60.5142614895652	42.0276724070318	NSCLC	CAFF	GCP0566	early
35.8343356391237	24.3716500973923	COREAD	CAFF	GCP0099	early
25.6837934559901	-27.1862858613072	COREAD	CAFF	GCP0082	early
33.6484741388615	7.6406321644437	ESCA	CAFF	GCP0269	early
-1.63599297777776	63.8465945722782	NSCLC	CAFF	GCP0567	early
19.0428820532026	-26.733513132781	PACA	CAFF	GCP0724	early
5.92621387794473	71.6117627458364	NSCLC	CAFF	GCP0555	early
-0.445994495961417	67.0271021614378	NSCLC	CAFF	GCP0551	early
2.04814694686863	69.4297254295882	NSCLC	CAFF	GCP0556	early
56.2684012201482	40.0538336534	ESCA	CAFF	GCP0270	early
33.4222819414268	62.7863907566393	NSCLC	CAFF	GCP0547	early
4.16390775513985	68.3639699674561	NSCLC	CAFF	GCP0562	early
46.4373227396967	34.2345593890248	NSCLC	CAFF	GCP0558	early
-33.2546504501869	-34.3163591409176	NSCLC	CAFF	GCP0545	early
-28.6033675263855	59.0085869647698	COREAD	CAFF	GCP0138	early
59.3000852654151	-17.0819672614563	NSCLC	CAFF	GCP0565	early
25.7759994418846	-30.1666452093986	LIHC	CAFF	GCP0459	early
53.9894062033453	-11.7568922721871	COREAD	CAFF	GCP0097	early
-7.69023603775873	15.6866771474173	ESCA	CAFF	GCP0273	early
-13.1085873983921	30.0120089867134	STAD	CAFF	GCP0384	early
-13.4261585568605	-6.81704959410634	ESCA	CAFF	GCP0274	early
5.44480826723882	26.4464311576247	STAD	CAFF	GCP0373	early
2.86363680154504	-62.0039486717651	NSCLC	CAFF	GCP0548	early
21.1606453794334	56.029080101845	NSCLC	CAFF	GCP0539	early
-11.1371857240887	-37.8574468606281	NSCLC	CAFF	GCP0544	early
43.7749415520963	-20.8748015290789	NSCLC	CAFF	GCP0532	early
30.0312710562025	30.6676176536304	COREAD	CAFF	GCP0081	early
23.8764137966928	44.8354294994382	NSCLC	CAFF	GCP0540	early
-2.30694981510172	-45.8259727099492	COREAD	CAFF	GCP0079	early
30.225994367637	55.6723143029265	NSCLC	CAFF	GCP0543	early
-14.4142779063505	-30.7252708786046	COREAD	CAFF	GCP0080	early
32.5011265991746	46.808932542348	NSCLC	CAFF	GCP0537	early
-42.1519202664597	-47.5216851107499	NSCLC	CAFF	GCP0535	early
-30.7419965984819	-66.3478537299059	COREAD	CAFF	GCP0077	early
24.4661693180882	46.5812397418786	NSCLC	CAFF	GCP0533	early
-61.7600941753075	-33.0622958836445	NSCLC	CAFF	GCP0528	early
-61.193190502415	-55.2643338151234	NSCLC	CAFF	GCP0541	early
48.6023718462993	19.4242314235907	NSCLC	CAFF	GCP0534	early
-26.5668122136861	-46.4636969534348	NSCLC	CAFF	GCP0531	early
-52.535491928078	-18.354992750905	NSCLC	CAFF	GCP0527	early
35.365309208721	-11.4716392195816	NSCLC	CAFF	GCP0557	early
6.69051567292377	77.2906567708738	BRCA	CAFF	GCP0041	early
18.6847891245677	-21.2232453742383	BRCA	CAFF	GCP0042	early
-57.2970573249539	-29.9418656575636	NSCLC	CAFF	GCP0572	early
-43.5862235663637	-37.2517498190493	BRCA	CAFF	GCP0065	early
-63.0095475720268	-21.0601831604552	BRCA	CAFF	GCP0062	early
19.9266010948542	-15.5094473779477	COREAD	CAFF	GCP0074	early
59.9079435748396	-24.1214342742436	STAD	CAFF	GCP0333	early
-61.2427923930191	-35.8881016627954	NSCLC	CAFF	GCP0505	early
50.3365620730854	20.6709636060492	COREAD	CAFF	GCP0098	early
1.49434573594146	1.41585752502646	BRCA	CAFF	GCP0026	early
18.1681273628292	-25.8572868450216	BRCA	CAFF	GCP0029	early
4.25078508662092	20.7477821149484	LIHC	CAFF	GCP0431	early
2.00127035164968	8.23777503695402	LIHC	CAFF	GCP0418	early
-13.3443089057907	6.4520445502172	LIHC	CAFF	GCP0417	early
-2.91738184632442	4.82547072049313	LIHC	CAFF	GCP0429	early
1.84375121703408	6.87591203144984	LIHC	CAFF	GCP0430	early
-19.755285137551	-1.82801545824736	LIHC	CAFF	GCP0416	early
-19.0534200841533	-2.99770783892793	LIHC	CAFF	GCP0483	early
-0.145480052750104	6.00001694079777	LIHC	CAFF	GCP0497	early
12.38361455383	0.798878400503906	LIHC	CAFF	GCP0422	early
8.91228604204864	9.08794273958125	LIHC	CAFF	GCP0487	early
-12.7420466149696	-4.08954684456592	LIHC	CAFF	GCP0414	early
24.583162776635	-24.4267706285613	LIHC	CAFF	GCP0407	early
35.6257503804841	8.19208821519724	LIHC	CAFF	GCP0427	early
4.16999677417206	6.05061008080644	LIHC	CAFF	GCP0411	early
37.3799811464003	8.48129692808208	LIHC	CAFF	GCP0413	early
0.273188846812141	9.52586665358152	LIHC	CAFF	GCP0479	early
-6.3740091250901	-1.31646888488351	LIHC	CAFF	GCP0478	early
23.1890689200822	-25.0049747245527	LIHC	CAFF	GCP0415	early
5.19756981229272	7.73588738036277	LIHC	CAFF	GCP0489	early
43.501125127738	7.43189743743431	LIHC	CAFF	GCP0400	early
-9.6401809281189	6.74931644640537	LIHC	CAFF	GCP0476	early
40.1711945620669	6.17832154867281	LIHC	CAFF	GCP0412	early
35.5097512978065	9.61018800737953	LIHC	CAFF	GCP0428	early
39.7540781122319	4.68351887040531	LIHC	CAFF	GCP0409	early
3.58513707144231	10.4573556301605	LIHC	CAFF	GCP0481	early
-1.97281405974169	18.1200108733518	LIHC	CAFF	GCP0423	early
38.9241893386078	26.4350524152882	LIHC	CAFF	GCP0493	early
10.2318045149561	22.7570024906596	LIHC	CAFF	GCP0482	early
-32.504529768947	25.3707038498928	LIHC	CAFF	GCP0425	early
45.3683289418882	-12.8143393466599	LIHC	CAFF	GCP0426	early
27.2964386304123	-41.2211120122253	LIHC	CAFF	GCP0495	early
37.4042097995671	5.20698800466353	LIHC	CAFF	GCP0420	early
-7.8629572560081	-1.19926061787844	LIHC	CAFF	GCP0488	early
-17.2568774063401	61.6336814596809	COREAD	CAFF	GCP0181	early
-13.0583374751198	18.6667363228909	LIHC	CAFF	GCP0491	early
-33.9349046232847	26.8315423631154	LIHC	CAFF	GCP0395	early
13.3487866636186	-65.1080543307393	LIHC	CAFF	GCP0496	early
-5.23202657727002	-42.518292405724	LIHC	CAFF	GCP0397	early
14.7906914161083	2.77120057952181	LIHC	CAFF	GCP0421	early
11.9358793583234	-25.2928617589716	LIHC	CAFF	GCP0392	early
52.6283398982084	40.5954144694535	LIHC	CAFF	GCP0401	early
14.2030188088549	60.5855542998542	LIHC	CAFF	GCP0396	early
48.1100520619203	-21.3217369013424	LIHC	CAFF	GCP0410	early
12.6720251375566	2.82982070997725	LIHC	CAFF	GCP0477	early
33.0294660976542	17.7447041672019	LIHC	CAFF	GCP0399	early
4.25550107572035	2.78530956744307	LIHC	CAFF	GCP0419	early
41.4891330109956	21.8372253338418	LIHC	CAFF	GCP0492	early
64.7470656666139	48.455249871027	LIHC	CAFF	GCP0403	early
-28.9125121402092	-54.9022063195207	LIHC	CAFF	GCP0406	early
6.01452902186343	14.1454361659172	LIHC	CAFF	GCP0404	early
-66.5873984246547	-10.0827800028641	LIHC	CAFF	GCP0405	early
30.9877560057564	27.3545944591156	LIHC	CAFF	GCP0393	early
-51.3699885253678	-36.3511198495314	LIHC	CAFF	GCP0408	early
34.9888158615018	64.0247363181471	LIHC	CAFF	GCP0398	early
-69.8398807976042	12.3266859325994	LIHC	CAFF	GCP0424	early
-41.4513933649176	-42.241077162607	LIHC	CAFF	GCP0394	early
-41.2730248613588	21.2731525102029	LIHC	CAFF	GCP0402	early
-67.153510739955	-3.42838023482018	LIHC	CAFF	GCP0498	early
-3.30235570667249	-40.6899909826233	BRCA	CAFF	GCP0047	early
-2.27754290458453	-39.6810694220122	NSCLC	CAFF	GCP0542	early
-12.1783832806053	17.2642301360199	STAD	CAFF	GCP0366	early
-5.17440911122174	23.2146479904273	COREAD	CAFF	GCP0153	early
33.1000198532653	57.6463436307125	BRCA	CAFF	GCP0049	early
-2.76732802751715	3.74860243620433	HEALTHY	MFR	GCH0280	early
6.22046211287024	-13.8220900142082	HEALTHY	MFR	GCH0216	early
7.34896461296176	-10.488898840147	HEALTHY	MFR	GCH0296	early
2.19231614023334	-16.6116957427816	HEALTHY	MFR	GCH0293	early
70.7795462163771	-15.8178237924753	HEALTHY	MFR	GCH0231	early
27.1204287667479	-11.0126127404111	HEALTHY	MFR	GCH0199	early
29.5190171797599	-9.9443902234364	HEALTHY	MFR	GCH0212	early
0.307172217541449	-11.8175559936404	HEALTHY	MFR	GCH0221	early
55.5266143155262	-2.50576246203772	HEALTHY	MFR	GCH0287	early
-9.65866741545929	-20.5411856583883	HEALTHY	MFR	GCH0286	early
19.3047507621618	-16.3526540971263	HEALTHY	MFR	GCH0201	early
-23.6902349741395	-13.320619529078	HEALTHY	MFR	GCH0297	early
-28.4624223949204	2.97609401968527	HEALTHY	MFR	GCH0223	early
11.9001071950346	18.186859922228	HEALTHY	MFR	GCH0196	early
-0.436466576819776	9.89540178774581	HEALTHY	MFR	GCH0210	early
55.4563596519386	-5.87052856768059	HEALTHY	MFR	GCH0205	early
10.6213975677099	-6.75527736838288	HEALTHY	MFR	GCH0219	early
26.4429178927721	-6.31515842385979	HEALTHY	MFR	GCH0209	early
-6.42821337125897	-17.2482181280507	HEALTHY	MFR	GCH0203	early
-40.3056610248259	-9.03523681931385	HEALTHY	MFR	GCH0230	early
6.18192217786865	-14.0042029424925	HEALTHY	MFR	GCH0214	early
-2.17270928987541	7.43065136781345	HEALTHY	MFR	GCH0220	early
6.8880681274951	26.7844174425269	HEALTHY	MFR	GCH0228	early
-0.443222328051563	-14.5064970207187	HEALTHY	MFR	GCH0288	early
70.8922994502822	-15.623384577356	HEALTHY	MFR	GCH0229	early
-5.65645938576651	-1.45899567717115	HEALTHY	MFR	GCH0218	early
26.9461113511331	-11.0711412556672	HEALTHY	MFR	GCH0291	early
2.10048865781036	-5.2842207634203	HEALTHY	MFR	GCH0213	early
30.0024904014839	-10.5032805854749	HEALTHY	MFR	GCH0217	early
-28.6875580188239	1.33165619744519	HEALTHY	MFR	GCH0289	early
28.2685946379949	-9.47913587631531	HEALTHY	MFR	GCH0282	early
32.632730118972	-14.3911097636578	HEALTHY	MFR	GCH0284	early
40.8364076183442	-10.2836675243208	HEALTHY	MFR	GCH0215	early
20.192654321168	-17.0227049690235	HEALTHY	MFR	GCH0202	early
0.320039082233797	-9.8207669707085	HEALTHY	MFR	GCH0206	early
-25.4272777853987	-13.7489137044704	HEALTHY	MFR	GCH0226	early
3.02983616771002	-10.8643486299323	HEALTHY	MFR	GCH0224	early
54.462161324375	-6.00487889706536	HEALTHY	MFR	GCH0222	early
-14.1062883433773	-4.2387037302563	HEALTHY	MFR	GCH0295	early
5.8337923036415	-3.50828272175963	HEALTHY	MFR	GCH0208	early
-3.29032229771702	-12.8068908033315	HEALTHY	MFR	GCH0211	early
8.99648667078214	-13.2311550466192	HEALTHY	MFR	GCH0294	early
-52.1062705935473	-0.640982965333136	HEALTHY	MFR	GCH0204	early
-40.8084393886012	-9.07292314641738	HEALTHY	MFR	GCH0292	early
-3.81100017274116	-13.6428090023224	HEALTHY	MFR	GCH0281	early
-27.4687566443921	26.4751656551875	HEALTHY	MFR	GCH0197	early
-55.5349234199232	0.343934087533024	HEALTHY	MFR	GCH0283	early
0.671012211637299	-8.07982234519477	HEALTHY	MFR	GCH0285	early
-32.6766640248589	-0.836739499997929	HEALTHY	MFR	GCH0200	early
-50.9158596887783	-1.78272847609519	HEALTHY	MFR	GCH0227	early
-16.8605067530675	-2.31930656633587	HEALTHY	MFR	GCH0207	early
10.0875052489864	-15.4163609006126	HEALTHY	MFR	GCH0195	early
6.24090214791994	-15.7483520917303	HEALTHY	MFR	GCH0290	early
5.47132113018695	25.182264105479	HEALTHY	MFR	GCH0198	early
4.85873020994785	20.6601658314448	HEALTHY	MFR	GCH0380	early
-30.9183599674554	7.51009779035563	HEALTHY	MFR	GCH0398	early
-10.9061840898747	-22.7734017300679	HEALTHY	MFR	GCH0408	early
70.2141125585784	-13.7570125069819	HEALTHY	MFR	GCH0368	early
23.5816873998256	-9.53453100678423	HEALTHY	MFR	GCH0425	early
-5.3294301351764	-2.61509866727823	HEALTHY	MFR	GCH0402	early
38.3961643896886	-3.13140883260971	HEALTHY	MFR	GCH0409	early
0.402540301094871	11.6369733336169	HEALTHY	MFR	GCH0391	early
41.9472033000373	-5.55094669087177	HEALTHY	MFR	GCH0351	early
25.235362252881	-11.6812501849937	HEALTHY	MFR	GCH0306	early
-6.39794841903729	6.29495286032694	HEALTHY	MFR	GCH0304	early
0.350857206038135	18.5780690853037	HEALTHY	MFR	GCH0317	early
29.4435907232328	0.270532224908148	HEALTHY	MFR	GCH0339	early
10.2115990478128	29.8273529904755	HEALTHY	MFR	GCH0353	early
34.4435993227393	-6.22846473290878	HEALTHY	MFR	GCH0372	early
40.943488357079	-4.34667545026787	HEALTHY	MFR	GCH0362	early
-40.0001554696145	9.97749734758849	HEALTHY	MFR	GCH0340	early
-27.3008976218014	-13.4556326387432	HEALTHY	MFR	GCH0302	early
-7.8220223975507	-5.92074021148809	HEALTHY	MFR	GCH0305	early
-36.9630267264264	15.799813518987	HEALTHY	MFR	GCH0349	early
3.23966896291571	12.6708338919893	HEALTHY	MFR	GCH0357	early
-6.81895394393538	27.5273799827049	HEALTHY	MFR	GCH0344	early
-5.26922230940035	14.4504911388941	HEALTHY	MFR	GCH0328	early
27.7649637867977	-4.20693413632935	HEALTHY	MFR	GCH0337	early
-23.2255116380283	3.69677846650519	HEALTHY	MFR	GCH0307	early
12.5617036042733	-7.79586026709595	HEALTHY	MFR	GCH0046	early
-6.9134808194414	-29.6705403892451	HEALTHY	MFR	GCH0049	early
-31.7719486466401	12.759603280911	HEALTHY	MFR	GCH0083	early
33.7811958893429	-6.41417235319328	HEALTHY	MFR	GCH0094	early
-31.1112036786783	9.31078493560918	HEALTHY	MFR	GCH0174	early
-26.3591062671832	15.0830201933042	HEALTHY	MFR	GCH0065	early
-14.7953772599196	1.26961356951329	HEALTHY	MFR	GCH0134	early
-8.90419456794043	-17.2987831109613	HEALTHY	MFR	GCH0168	early
20.0137206513316	21.4909631149631	HEALTHY	MFR	GCH0138	early
-40.7382558225287	-1.81206928223265	HEALTHY	MFR	GCH0151	early
-18.5229493248826	12.2431695424372	HEALTHY	MFR	GCH0155	early
-44.1424266560349	11.9621304702687	HEALTHY	MFR	GCH0071	early
4.95167642933288	10.7101474463082	HEALTHY	MFR	GCH0051	early
5.53957870886326	19.0334453926934	HEALTHY	MFR	GCH0033	early
27.2030396587036	2.7003268329616	HEALTHY	MFR	GCH0123	early
-37.6714510140531	-1.5258597482272	HEALTHY	MFR	GCH0041	early
30.6170870551452	-2.17655695857471	HEALTHY	MFR	GCH0036	early
-23.1604751886801	19.8761318968343	HEALTHY	MFR	GCH0110	early
12.5810472092835	19.6710172530458	HEALTHY	MFR	GCH0120	early
-16.5703701888606	26.1104037414729	HEALTHY	MFR	GCH0179	early
-16.4422605802036	36.0168644324427	HEALTHY	MFR	GCH0140	early
13.1714541282947	23.339831830898	HEALTHY	MFR	GCH0040	early
-43.8620189178075	4.18879067518821	HEALTHY	MFR	GCH0124	early
-55.8783670533288	-7.30269878898129	HEALTHY	MFR	GCH0070	early
-24.7587370378261	12.1116534674789	HEALTHY	MFR	GCH0145	early
-32.5731794567908	3.60753724130718	HEALTHY	MFR	GCH0170	early
42.6185125853239	-1.94178302980674	HEALTHY	MFR	GCH0089	early
-9.33424170763678	25.8936521577964	HEALTHY	MFR	GCH0054	early
43.6560396602215	-6.16975268340204	HEALTHY	MFR	GCH0004	early
9.33050661051397	7.48120916371678	HEALTHY	MFR	GCH0055	early
-25.5462368957396	-0.824083568351647	HEALTHY	MFR	GCH0095	early
25.981739574441	-7.83060881399795	HEALTHY	MFR	GCH0001	early
10.7867773882071	34.4852674297621	HEALTHY	MFR	GCH0056	early
-12.7524285990962	-0.242257906312648	HEALTHY	MFR	GCH0156	early
51.551478239642	-4.01006299081456	HEALTHY	MFR	GCH0039	early
-17.4355540725669	18.1691209565891	HEALTHY	MFR	GCH0068	early
-47.1740026992946	20.7284188870188	HEALTHY	MFR	GCH0019	early
17.3765328581517	27.8092804451165	HEALTHY	MFR	GCH0184	early
-26.2178127733392	-2.80202989707016	HEALTHY	MFR	GCH0085	early
7.20690395373473	28.2678664195821	HEALTHY	MFR	GCH0115	early
-39.3735247657764	-0.105425975832527	HEALTHY	MFR	GCH0132	early
-44.9993761562992	-26.5559781416613	HEALTHY	MFR	GCH0052	early
-22.4094155381828	20.4109044002064	HEALTHY	MFR	GCH0072	early
-33.5397501794928	9.63251908546287	HEALTHY	MFR	GCH0082	early
-26.552542680041	6.41950195583901	HEALTHY	MFR	GCH0122	early
-31.1152030356469	-7.95703186908185	HEALTHY	MFR	GCH0181	early
-10.449329770682	-7.8087924320153	HEALTHY	MFR	GCH0102	early
15.657380273889	22.455905603492	HEALTHY	MFR	GCH0053	early
-4.43612521886964	9.38457753835575	HEALTHY	MFR	GCH0109	early
-0.938421665606095	-21.1621859994376	HEALTHY	MFR	GCH0100	early
55.1465897686497	-9.72166830175482	HEALTHY	MFR	GCH0066	early
-37.9933830595762	6.48134804385954	HEALTHY	MFR	GCH0190	early
-26.7255984318088	2.14905466484324	HEALTHY	MFR	GCH0148	early
-55.158044839974	-3.63452983993002	HEALTHY	MFR	GCH0028	early
-35.8831017114384	-12.219268283974	HEALTHY	MFR	GCH0141	early
-12.9967944685616	15.3383189892418	HEALTHY	MFR	GCH0185	early
-32.9907229685054	8.9445656566697	HEALTHY	MFR	GCH0078	early
-18.3172696725432	-19.3523337348399	HEALTHY	MFR	GCH0160	early
27.8199052977454	15.4004758749899	HEALTHY	MFR	GCH0164	early
7.42811370307719	25.2884636711295	HEALTHY	MFR	GCH0063	early
-1.88515690158998	26.5840697356728	HEALTHY	MFR	GCH0008	early
-36.9753526936697	-5.66863664315951	HEALTHY	MFR	GCH0027	early
-31.3434238537066	22.3221328067191	HEALTHY	MFR	GCH0152	early
-16.9179969741127	-14.4160427961923	HEALTHY	MFR	GCH0150	early
-10.3826487206251	-14.5182283459365	HEALTHY	MFR	GCH0142	early
68.6454131451184	-13.4893857142241	HEALTHY	MFR	GCH0005	early
11.9164213741097	22.0521317257768	HEALTHY	MFR	GCH0038	early
2.53385131676288	2.000456933445	HEALTHY	MFR	GCH0088	early
-38.7221681303477	10.7993276692763	HEALTHY	MFR	GCH0077	early
49.0824293680536	-5.07067766853895	HEALTHY	MFR	GCH0093	early
53.2630622834039	-5.83084844541078	HEALTHY	MFR	GCH0101	early
-38.7567745206123	5.72240287145412	HEALTHY	MFR	GCH0175	early
-30.20945864751	4.73470823178292	HEALTHY	MFR	GCH0180	early
-23.5220083483853	-11.9364383277977	HEALTHY	MFR	GCH0060	early
-8.55477835955239	35.1489685547794	HEALTHY	MFR	GCH0087	early
-1.96819649114487	11.1856269239455	HEALTHY	MFR	GCH0073	early
50.8319246684223	-7.37761615901321	HEALTHY	MFR	GCH0042	early
-50.3632006900462	-6.27654692945637	HEALTHY	MFR	GCH0047	early
24.4930095840044	6.04537013945236	HEALTHY	MFR	GCH0183	early
-32.3520557976989	2.2521162356252	HEALTHY	MFR	GCH0119	early
-26.8126754938484	-4.47141479629756	HEALTHY	MFR	GCH0165	early
-18.5772033003317	32.1517815049006	HEALTHY	MFR	GCH0090	early
-12.4699128201057	26.5839933875589	HEALTHY	MFR	GCH0012	early
33.8251475951814	-17.7898307954344	HEALTHY	MFR	GCH0034	early
-24.2015259594996	20.0395789605645	HEALTHY	MFR	GCH0043	early
-28.4397421689793	-3.73323931812798	HEALTHY	MFR	GCH0074	early
-4.0339801364407	-19.1165440676784	HEALTHY	MFR	GCH0146	early
-4.86883707799838	-22.3866773128914	HEALTHY	MFR	GCH0131	early
36.864881299361	-2.15776379570366	HEALTHY	MFR	GCH0127	early
-13.7834815314356	21.0135152945569	HEALTHY	MFR	GCH0079	early
15.0474672484545	20.0082591947372	HEALTHY	MFR	GCH0114	early
-43.2437889453708	-15.0083791308612	HEALTHY	MFR	GCH0143	early
-24.5211966242353	27.671333551358	HEALTHY	MFR	GCH0147	early
-52.4841291726609	-6.2482871392025	HEALTHY	MFR	GCH0182	early
9.90704817762707	4.33223943095182	HEALTHY	MFR	GCH0125	early
-11.7982830121887	30.3357276111719	HEALTHY	MFR	GCH0099	early
-54.4663287796213	-17.5265167643092	HEALTHY	MFR	GCH0157	early
-15.8324720844777	-7.24134297762999	HEALTHY	MFR	GCH0133	early
-12.1361957630574	-13.2631737347155	HEALTHY	MFR	GCH0128	early
-11.6910585192891	-2.45445319071623	HEALTHY	MFR	GCH0108	early
-15.0934686555385	-14.6020802185017	HEALTHY	MFR	GCH0130	early
-36.3927476850858	29.9037569248869	HEALTHY	MFR	GCH0186	early
67.8781050525231	-13.0878958051178	HEALTHY	MFR	GCH0139	early
-14.5835696805955	3.4702845231853	HEALTHY	MFR	GCH0031	early
-19.2316750105611	15.9088342243524	HEALTHY	MFR	GCH0062	early
18.5850386468391	6.53738747803096	HEALTHY	MFR	GCH0029	early
26.5589538499296	0.741931008263578	HEALTHY	MFR	GCH0112	early
-35.7467102405986	14.8691556077447	HEALTHY	MFR	GCH0113	early
-21.7170422787244	-9.60232004390811	HEALTHY	MFR	GCH0075	early
-20.2353028643234	-10.279232391294	HEALTHY	MFR	GCH0117	early
-16.7995717806242	-4.9462703552482	HEALTHY	MFR	GCH0021	early
1.24372462820613	-25.795275019245	HEALTHY	MFR	GCH0171	early
-58.6734735794335	8.99088773145585	HEALTHY	MFR	GCH0135	early
-8.19602409370782	-3.48542985936108	HEALTHY	MFR	GCH0163	early
-48.3064283135574	-9.66591454490553	HEALTHY	MFR	GCH0126	early
-29.670180550387	-1.82387481638985	HEALTHY	MFR	GCH0097	early
-38.9548482505917	-10.2529225399945	HEALTHY	MFR	GCH0137	early
-33.9151794724228	-9.68505618075477	HEALTHY	MFR	GCH0105	early
-32.9207144873696	-6.30005164314193	HEALTHY	MFR	GCH0086	early
-35.7366625003623	-7.49492005945094	HEALTHY	MFR	GCH0118	early
-19.0836766809566	-13.3891544063701	HEALTHY	MFR	GCH0057	early
14.6771109656436	-20.9403409796172	HEALTHY	MFR	GCH0129	early
-8.88984054529329	13.0009529542419	HEALTHY	MFR	GCH0107	early
-18.3300142822247	-16.1305408167765	HEALTHY	MFR	GCH0045	early
-1.83321214470666	20.2210969799527	HEALTHY	MFR	GCH0154	early
-20.2563855173515	-3.38466776542855	HEALTHY	MFR	GCH0069	early
-10.3607220608392	6.86814169772335	HEALTHY	MFR	GCH0024	early
-15.8461039716052	20.5876527417389	HEALTHY	MFR	GCH0058	early
23.4897140480248	16.3790055947501	HEALTHY	MFR	GCH0037	early
-21.9569227078373	14.2274635971213	HEALTHY	MFR	GCH0013	early
36.9433679907128	0.229868966478476	HEALTHY	MFR	GCH0007	early
-43.2818115821107	-12.4033988050547	HEALTHY	MFR	GCH0050	early
-11.3803552193783	22.5066923425306	HEALTHY	MFR	GCH0111	early
15.0067929873277	17.7173796602952	HEALTHY	MFR	GCH0059	early
54.3100117999168	-6.9684573914311	HEALTHY	MFR	GCH0016	early
-12.8293269376413	9.00560240789147	HEALTHY	MFR	GCH0035	early
18.3609604999708	15.5760912407349	HEALTHY	MFR	GCH0022	early
6.31971554604546	3.90271040476496	HEALTHY	MFR	GCH0064	early
-28.3483871869674	7.35166958442902	HEALTHY	MFR	GCH0023	early
31.1128092035043	-20.4320637578685	HEALTHY	MFR	GCH0002	early
2.53930240141307	18.1493492609405	HEALTHY	MFR	GCH0026	early
-2.08564943930526	2.8448274259282	HEALTHY	MFR	GCH0017	early
33.9797062335376	1.54786154391653	HEALTHY	MFR	GCH0032	early
32.1344392814637	-4.64278960351996	HEALTHY	MFR	GCH0009	early
14.2035322280501	29.8934335531374	HEALTHY	MFR	GCH0010	early
-20.4247221917656	19.680261249859	HEALTHY	MFR	GCH0014	early
23.1512114254437	-16.9864883260219	HEALTHY	MFR	GCH0003	early
-21.6842909307519	0.421041973731604	HEALTHY	MFR	GCH0025	early
-4.40219788079589	-0.730236759158668	HEALTHY	MFR	GCH0192	early
51.459985220074	-10.4265687631146	HEALTHY	MFR	GCH0187	early
-27.5134764311702	14.8678069320579	HEALTHY	MFR	GCH0420	early
0.805668518060748	24.7280261034925	HEALTHY	MFR	GCH0491	early
-6.73317989344604	25.6118002370655	HEALTHY	MFR	GCH0327	early
-40.4043225759856	7.91569210931044	HEALTHY	MFR	GCH0480	early
-55.0724814051972	-2.73163343916848	HEALTHY	MFR	GCH0481	early
-27.2118937618348	17.1307074356046	HEALTHY	MFR	GCH0347	early
0.489264901808821	2.33135255370732	HEALTHY	MFR	GCH0447	early
11.3622258501287	24.0970337311904	HEALTHY	MFR	GCH0300	early
-34.7608667927326	-2.87043171892218	HEALTHY	MFR	GCH0483	early
-23.5901251768522	27.0451852102654	HEALTHY	MFR	GCH0446	early
-31.3051943315759	-17.6386409361584	HEALTHY	MFR	GCH0465	early
25.1735282431327	0.684640959844044	HEALTHY	MFR	GCH0299	early
-41.5555679430866	15.3330963766399	HEALTHY	MFR	GCH0426	early
-26.0541099619329	12.9155322133433	HEALTHY	MFR	GCH0479	early
-42.5275117973442	-4.01088944106271	HEALTHY	MFR	GCH0374	early
-14.1698792941561	13.6682718117618	HEALTHY	MFR	GCH0468	early
4.53708040615377	23.7404584729229	HEALTHY	MFR	GCH0373	early
12.6960668236367	17.2776583502286	HEALTHY	MFR	GCH0326	early
-24.5909353625865	34.235904671598	HEALTHY	MFR	GCH0415	early
-48.1639782343518	-7.21560006391152	HEALTHY	MFR	GCH0313	early
15.7350721997217	16.4565552494195	HEALTHY	MFR	GCH0496	early
-19.7937376313908	-1.95811441355345	HEALTHY	MFR	GCH0421	early
-9.64208441938561	-2.23088400666207	HEALTHY	MFR	GCH0494	early
5.20647699506227	-1.62069014751956	HEALTHY	MFR	GCH0352	early
-21.4989002771358	28.9405968870517	HEALTHY	MFR	GCH0298	early
-41.7043957864567	3.30664124665696	HEALTHY	MFR	GCH0433	early
-35.6656644032182	-3.6126545273491	HEALTHY	MFR	GCH0378	early
-45.6665760206427	-10.4940148944882	HEALTHY	MFR	GCH0416	early
7.88451760647405	0.00307862748663056	HEALTHY	MFR	GCH0419	early
-48.6329828521878	-16.1268812586058	HEALTHY	MFR	GCH0442	early
-59.5197851845456	-15.8457938891696	HEALTHY	MFR	GCH0389	early
10.9096837684603	21.498693155781	HEALTHY	MFR	GCH0345	early
17.9846554691593	14.5877361734027	HEALTHY	MFR	GCH0471	early
-20.4262990612168	18.0502915602763	HEALTHY	MFR	GCH0360	early
-15.0193132812844	-3.46568150341694	HEALTHY	MFR	GCH0445	early
21.6218320326366	-2.20358482302283	HEALTHY	MFR	GCH0392	early
-32.8716670553579	18.7756787707111	HEALTHY	MFR	GCH0332	early
-15.7744720658467	11.4616264731979	HEALTHY	MFR	GCH0456	early
-26.7539301764828	19.9954845874096	HEALTHY	MFR	GCH0343	early
-39.0012879907808	-4.82386150379435	HEALTHY	MFR	GCH0437	early
-2.06252322222401	-1.87309214934617	HEALTHY	MFR	GCH0324	early
-39.3688743934924	-27.499715609035	HEALTHY	MFR	GCH0454	early
11.8728422384943	1.11142239738117	HEALTHY	MFR	GCH0469	early
-9.61887583798227	3.17504066528357	HEALTHY	MFR	GCH0459	early
42.255020294816	-3.79085777484374	HEALTHY	MFR	GCH0388	early
-40.5959049591354	-12.0214246671063	HEALTHY	MFR	GCH0450	early
-30.2245987871037	13.6369780138622	HEALTHY	MFR	GCH0354	early
-10.100233757011	-5.38640915426646	HEALTHY	MFR	GCH0395	early
35.9258405588322	-12.836591679808	HEALTHY	MFR	GCH0361	early
-30.5452812743641	15.8346290879896	HEALTHY	MFR	GCH0461	early
8.05981792075612	9.18449534623484	HEALTHY	MFR	GCH0335	early
-14.783684012526	-5.17079671413675	HEALTHY	MFR	GCH0394	early
-39.6786541164351	-18.2379848855981	HEALTHY	MFR	GCH0329	early
-17.8750868118728	0.894046980955713	HEALTHY	MFR	GCH0410	early
9.54629799465817	33.4243473026233	HEALTHY	MFR	GCH0438	early
-28.8794912474642	20.3287619300255	HEALTHY	MFR	GCH0314	early
-42.2136342470115	-8.10881755207654	HEALTHY	MFR	GCH0404	early
-16.7538666920289	14.9336988486044	HEALTHY	MFR	GCH0356	early
-7.37469599501156	30.1060245893743	HEALTHY	MFR	GCH0330	early
9.63419963646387	24.3494116176601	HEALTHY	MFR	GCH0485	early
-7.25052306007418	-14.861938906996	HEALTHY	MFR	GCH0429	early
-5.33579479880211	25.5319735125858	HEALTHY	MFR	GCH0401	early
16.3402331555792	13.6567643207562	HEALTHY	MFR	GCH0452	early
-7.20144996847695	17.6453973678198	HEALTHY	MFR	GCH0397	early
-55.4197775039111	1.08461819461646	HEALTHY	MFR	GCH0455	early
5.35412935011376	20.1883157644331	HEALTHY	MFR	GCH0453	early
1.53069765130796	19.9673866721325	HEALTHY	MFR	GCH0414	early
-9.32639615661117	20.23551020927	HEALTHY	MFR	GCH0435	early
-43.2641942111677	-9.84654667465457	HEALTHY	MFR	GCH0316	early
-25.6350502461486	-17.5572032633303	HEALTHY	MFR	GCH0318	early
-47.2929672825942	-13.7735747434299	HEALTHY	MFR	GCH0310	early
-28.5420234126076	12.0724166902935	HEALTHY	MFR	GCH0379	early
18.1920493062659	19.7624193500756	HEALTHY	MFR	GCH0458	early
-25.547553970128	22.9682199475249	HEALTHY	MFR	GCH0413	early
17.0499262754733	18.9561046585206	HEALTHY	MFR	GCH0365	early
-6.80532219304146	15.7444614894575	HEALTHY	MFR	GCH0449	early
40.1920714798077	1.12136495987283	HEALTHY	MFR	GCH0375	early
-52.337352634069	-4.79424058177081	HEALTHY	MFR	GCH0405	early
36.4080552744515	-10.1048806656749	HEALTHY	MFR	GCH0441	early
-24.2743997636114	-26.4209646951625	HEALTHY	MFR	GCH0376	early
52.9530433728824	-9.11429591008839	HEALTHY	MFR	GCH0321	early
1.18169454988054	28.7713702012779	HEALTHY	MFR	GCH0309	early
6.14330290979229	24.5755101308524	HEALTHY	MFR	GCH0497	early
39.866020867119	-7.37138416771947	HEALTHY	MFR	GCH0393	early
-10.8734030138417	-10.8991548145147	HEALTHY	MFR	GCH0381	early
-18.9510721316317	5.85789276676249	HEALTHY	MFR	GCH0371	early
-4.42491782328852	16.5490902343611	HEALTHY	MFR	GCH0386	early
2.72898052645023	22.6564618052511	HEALTHY	MFR	GCH0377	early
-44.6814451982845	-7.80726663246453	HEALTHY	MFR	GCH0427	early
-46.2157656121004	-7.20883177326728	HEALTHY	MFR	GCH0370	early
38.8566176951829	-12.4379097066003	HEALTHY	MFR	GCH0396	early
-13.5556984250341	-9.01336816553632	HEALTHY	MFR	GCH0301	early
-34.5661084675225	12.1629626970666	HEALTHY	MFR	GCH0466	early
-11.311502422641	2.30009281528249	HEALTHY	MFR	GCH0457	early
7.70630767177796	23.4791800836453	HEALTHY	MFR	GCH0359	early
-12.8006544408979	13.8160863880856	HEALTHY	MFR	GCH0367	early
-30.3774480485047	-14.3607735165191	HEALTHY	MFR	GCH0487	early
-17.4934746294134	19.8644767784036	HEALTHY	MFR	GCH0472	early
-41.2474524695232	-10.2550265677183	HEALTHY	MFR	GCH0439	early
-23.0590490483287	22.3177890189802	HEALTHY	MFR	GCH0319	early
-52.9085276889712	4.35122746606714	HEALTHY	MFR	GCH0451	early
5.43170008361953	26.9281208079239	HEALTHY	MFR	GCH0320	early
6.35496059326978	-5.818486671662	HEALTHY	MFR	GCH0358	early
4.28869779396885	30.1447155771497	HEALTHY	MFR	GCH0315	early
-23.9063789606394	-7.58148506500512	HEALTHY	MFR	GCH0463	early
-13.157147857584	18.7385520034081	HEALTHY	MFR	GCH0355	early
21.6221508969568	2.71266323105559	HEALTHY	MFR	GCH0385	early
12.346893344285	21.4999831981425	HEALTHY	MFR	GCH0369	early
-0.367569145294321	0.315811534880548	HEALTHY	MFR	GCH0464	early
2.56472214009751	28.283997439393	HEALTHY	MFR	GCH0490	early
33.3208873012967	-9.07472498894978	HEALTHY	MFR	GCH0475	early
-4.14002838385195	-10.6300935526428	HEALTHY	MFR	GCH0428	early
-3.49268337945039	1.61643084696726	HEALTHY	MFR	GCH0323	early
5.89033787711838	14.719294936141	HEALTHY	MFR	GCH0467	early
-16.4210809479438	19.137941571432	HEALTHY	MFR	GCH0422	early
8.95436735925154	11.4791128048604	HEALTHY	MFR	GCH0104	early
-10.1797673355659	-18.6666549010961	HEALTHY	MFR	GCH0188	early
-28.384536431755	15.3786394152764	HEALTHY	MFR	GCH0193	early
-34.4703786285539	1.37654998056636	HEALTHY	MFR	GCH0121	early
-13.4260403524994	-11.7773725717107	HEALTHY	MFR	GCH0172	early
16.9351280770161	-7.621561510858	HEALTHY	MFR	GCH0173	early
52.9847495702945	-4.44616325682361	HEALTHY	MFR	GCH0091	early
55.0048518511663	-5.05673982361899	HEALTHY	MFR	GCH0149	early
10.0145638443262	-15.027256746595	HEALTHY	MFR	GCH0246	early
25.8012554391377	-10.0875000999739	HEALTHY	MFR	GCH0248	early
-28.7730794257431	1.56103152092079	HEALTHY	MFR	GCH0243	early
0.0760147909851416	-8.85030045089038	HEALTHY	MFR	GCH0194	early
-50.635198720598	-2.57313521005859	HEALTHY	MFR	GCH0262	early
3.97365777351006	-11.9927802820116	HEALTHY	MFR	GCH0233	early
-8.67115704410104	-4.89670931680188	HEALTHY	MFR	GCH0265	early
5.55250128990586	-3.81938275677835	HEALTHY	MFR	GCH0250	early
-8.8254991772566	-23.9384733377321	HEALTHY	MFR	GCH0268	early
8.66228734204318	-13.2765807345832	HEALTHY	MFR	GCH0259	early
8.13967437917478	-10.8803726599465	HEALTHY	MFR	GCH0253	early
-0.023120424101869	-12.7470072227709	HEALTHY	MFR	GCH0252	early
-0.810409586060024	-16.2970253013137	HEALTHY	MFR	GCH0276	early
-0.922700937341691	9.83106495894184	HEALTHY	MFR	GCH0257	early
10.7763600332532	-6.88825150642491	HEALTHY	MFR	GCH0225	early
27.4968381626822	-6.50872383466518	HEALTHY	MFR	GCH0247	early
-0.961863551789257	-5.42220813737738	HEALTHY	MFR	GCH0260	early
-25.489953840111	9.08771016593339	HEALTHY	MFR	GCH0273	early
-36.3312192010075	-22.1268942138636	HEALTHY	MFR	GCH0399	early
-32.0211710712753	11.6200582961555	HEALTHY	MFR	GCH0382	early
-27.9021560680258	13.8311355360096	HEALTHY	MFR	GCH0338	early
17.8380328266925	-2.88488790666675	HEALTHY	MFR	GCH0303	early
38.4199115681894	-2.67047475691231	HEALTHY	MFR	GCH0346	early
-39.6260660346879	-14.9815397123863	HEALTHY	MFR	GCH0325	early
-6.98510336914319	4.70591196722425	HEALTHY	MFR	GCH0322	early
-11.4992976655692	13.6480726178003	HEALTHY	MFR	GCH0312	early
-3.90860154901462	26.1694750833876	HEALTHY	MFR	GCH0244	early
-47.4411176347753	9.80420155491356	HEALTHY	MFR	GCH0178	early
-22.62250417321	6.31829068337714	HEALTHY	MFR	GCH0269	early
-41.9297696468944	19.9820779840321	HEALTHY	MFR	GCH0067	early
61.3240278103258	-6.30468944392408	HEALTHY	MFR	GCH0278	early
-5.15130677462869	-10.6062245057857	HEALTHY	MFR	GCH0266	early
-0.58565404305643	-2.56700596444924	HEALTHY	MFR	GCH0270	early
11.5164372426438	-4.01345462303033	HEALTHY	MFR	GCH0096	early
-15.3804722227454	23.2445617172642	HEALTHY	MFR	GCH0189	early
-5.33013671752604	18.1911409113761	HEALTHY	MFR	GCH0277	early
-37.9544950915479	-12.686882294486	HEALTHY	MFR	GCH0256	early
22.524084435553	-24.1789174440218	HEALTHY	MFR	GCH0234	early
-4.06884181005353	-7.47865632733589	HEALTHY	MFR	GCH0245	early
-38.1922817788457	-8.19534997434383	HEALTHY	MFR	GCH0076	early
23.7283888693144	20.4268319490136	HEALTHY	MFR	GCH0251	early
-27.7702752069561	-9.03506820794467	HEALTHY	MFR	GCH0241	early
42.117881288733	-15.3640965367945	HEALTHY	MFR	GCH0237	early
-30.2865431570014	18.1197492041045	HEALTHY	MFR	GCH0249	early
12.4516111079142	0.0488750405410254	HEALTHY	MFR	GCH0235	early
-42.5082909333145	6.50977681944581	HEALTHY	MFR	GCH0271	early
35.6952439911056	-14.8428442187801	HEALTHY	MFR	GCH0236	early
-2.50734469246926	36.7769646484327	HEALTHY	MFR	GCH0116	early
29.6143775920955	6.32516629243356	HEALTHY	MFR	GCH0255	early
-18.861638744618	2.2269099139781	HEALTHY	MFR	GCH0238	early
-20.3001411567021	-1.03432792460341	HEALTHY	MFR	GCH0177	early
16.5306335352869	26.8315554189788	HEALTHY	MFR	GCH0264	early
-27.8479065612093	9.51247246378438	HEALTHY	MFR	GCH0166	early
-35.3540510711188	3.63884706756252	HEALTHY	MFR	GCH0153	early
45.3499624056916	-0.540504947888396	HEALTHY	MFR	GCH0103	early
-36.0381608418438	8.75412129780724	HEALTHY	MFR	GCH0158	early
-24.7305610699801	15.3624920564393	HEALTHY	MFR	GCH0136	early
-1.51364691457893	22.972887781712	HEALTHY	MFR	GCH0162	early
-14.9161014225646	-1.38402833707674	HEALTHY	MFR	GCH0048	early
-21.5389071132448	17.3684167234013	HEALTHY	MFR	GCH0006	early
-47.3217590548561	-21.4918879911767	HEALTHY	MFR	GCH0044	early
-6.4768258204608	-19.543808454825	HEALTHY	MFR	GCH0159	early
2.2138583576275	-0.359919486697147	HEALTHY	MFR	GCH0080	early
-23.8568202278184	0.432474069742022	HEALTHY	MFR	GCH0161	early
-3.9931065596922	29.893366838931	HEALTHY	MFR	GCH0144	early
-44.9853276266383	-5.8468280843678	HEALTHY	MFR	GCH0092	early
-31.6712539045947	26.3570002453256	HEALTHY	MFR	GCH0084	early
-46.5183752673477	-8.24388913366454	HEALTHY	MFR	GCH0106	early
58.8784328480379	-5.39057340486565	HEALTHY	MFR	GCH0169	early
-26.9817849548766	7.40633695900148	HEALTHY	MFR	GCH0167	early
2.486866094354	16.0934568724981	HEALTHY	MFR	GCH0011	early
-24.9504351667531	-31.7637767814166	HEALTHY	MFR	GCH0018	early
12.1505610896394	13.4204456483898	HEALTHY	MFR	GCH0232	early
-19.6786694298434	24.7131146334836	HEALTHY	MFR	GCH0275	early
9.05226314893938	19.409341370317	HEALTHY	MFR	GCH0015	early
-1.87732140461387	14.7299163641449	HEALTHY	MFR	GCH0258	early
5.36610254225582	30.9749669086529	HEALTHY	MFR	GCH0274	early
-4.32194860480148	3.73919855317814	HEALTHY	MFR	GCH0272	early
3.82612117839828	15.3434293626949	HEALTHY	MFR	GCH0254	early
-35.9383822917709	-18.2642531503185	HEALTHY	MFR	GCH0279	early
26.6323657733105	-15.9212998754955	HEALTHY	MFR	GCH0020	early
-10.5726280848059	8.09943474880506	HEALTHY	MFR	GCH0239	early
24.804170357362	-13.8724034298974	HEALTHY	MFR	GCH0061	early
1.12871656198157	5.1040191278097	HEALTHY	MFR	GCH0261	early
1.43679508230407	9.18770778197126	HEALTHY	MFR	GCH0242	early
-5.82472601603914	-4.70543460145434	HEALTHY	MFR	GCH0098	early
13.8297527024785	21.4104567104324	HEALTHY	MFR	GCH0030	early
-32.5113006586911	-12.6067138698771	HEALTHY	MFR	GCH0240	early
-13.7267030303578	8.39176675319406	HEALTHY	MFR	GCH0191	early
1.9771416541228	-4.38905478539216	HEALTHY	MFR	GCH0341	early
-10.3351399860829	2.06525476312722	HEALTHY	MFR	GCH0489	early
-57.0498577927955	0.17225223267997	HEALTHY	MFR	GCH0418	early
-6.80475749346034	2.49723246160197	HEALTHY	MFR	GCH0400	early
-13.4460803594681	-3.08971191602803	HEALTHY	MFR	GCH0493	early
-9.12986530972661	0.57451951396786	HEALTHY	MFR	GCH0308	early
-6.27820950780591	11.4579760802455	HEALTHY	MFR	GCH0470	early
-22.0638735408265	13.4718992188171	HEALTHY	MFR	GCH0484	early
28.3237120515892	-12.0704132793533	HEALTHY	MFR	GCH0486	early
-39.4649586538908	3.84156677728783	HEALTHY	MFR	GCH0495	early
7.23645155537952	-3.04423674608193	HEALTHY	MFR	GCH0430	early
6.10637353152824	23.3296728157729	HEALTHY	MFR	GCH0383	early
-24.7163004756997	-8.45281387583271	HEALTHY	MFR	GCH0350	early
-12.8479246049276	12.0926818908783	HEALTHY	MFR	GCH0476	early
-17.9045298076583	7.02806818511359	HEALTHY	MFR	GCH0417	early
-34.2434606607459	7.20918597152885	HEALTHY	MFR	GCH0342	early
-44.1424214175282	2.77697516653426	HEALTHY	MFR	GCH0460	early
-15.1792470484754	33.6493826354397	HEALTHY	MFR	GCH0482	early
38.5045391757822	-4.08520332594265	HEALTHY	MFR	GCH0492	early
-43.2037414733892	1.93287488602528	HEALTHY	MFR	GCH0424	early
[truncated: 4,565 more rows]
